# Supplementary material for: A Monte Carlo simulation study comparing the up and down, biased-coin up and down and continual reassessment methods used to estimate an effective dose (ED95 or ED90) in anaesthesiology research
Source: BJA Open. 2023 Sep 27;8:100225. doi: 10.1016/j.bjao.2023.100225 (PMC10542596; doi:10.1016/j.bjao.2023.100225)
Supplement: Multimedia component 2 [file mmc2.zip]

Archive with 14 entries (14 files):
- Appendix1.docx
- BCDMonteCarlo.R
- BCDSimulation.R
- CRM_power.R
- CRMMonteCarloRW18pat.R
- CRMMonteCarloRW1CI9515.R
- CRMMonteCarloRW28pat.R
- CRMMonteCarloRW2CI9515.R
- CRMSimulation_RW18pat.R
- CRMSimulation_RW1CI9515.R
- CRMSimulation_RW28pat.R
- CRMSimulation_RW2CI9515.R
- UDMMonteCarlo.R
- UDMSimulation.R
