# Supplementary material for: A Monte Carlo simulation study comparing the up and down, biased-coin up and down and continual reassessment methods used to estimate an effective dose (ED95 or ED90) in anaesthesiology research
Source: BJA Open. 2023 Sep 27;8:100225. doi: 10.1016/j.bjao.2023.100225 (PMC10542596; doi:10.1016/j.bjao.2023.100225)
Supplement: Multimedia component 2 [file mmc2.zip › BCDMonteCarlo.R]

# Sigmoid1
source("C:\\yourpath\\Source\\BCDSimulation.R")
# Starting Dose 1
BCDSimulation(StartingDose=1, EDOfInterest=0.95, SigmoidFunction=1, NSim=5000)
write.table(dataBCDalldef, "C:\\yourpath\\Output\\Sigmoid1\\BCDStartingDose01ED95data.csv", row.names = FALSE )
write.table(BCDAlldef, "C:\\yourpath\\Output\\Sigmoid1\\BCDStartingDose01ED95Results.csv", row.names = FALSE )
rm(list=ls())
source("C:\\yourpath\\Source\\BCDSimulation.R")
# Starting Dose 2
BCDSimulation(StartingDose=2, EDOfInterest=0.95, SigmoidFunction=1, NSim=5000)
write.table(dataBCDalldef, "C:\\yourpath\\Output\\Sigmoid1\\BCDStartingDose02ED95data.csv", row.names = FALSE )
write.table(BCDAlldef, "C:\\yourpath\\Output\\Sigmoid1\\BCDStartingDose02ED95Results.csv", row.names = FALSE )
rm(list=ls())
source("C:\\yourpath\\Source\\BCDSimulation.R")
# Starting Dose 3
BCDSimulation(StartingDose=3, EDOfInterest=0.95, SigmoidFunction=1, NSim=5000)
write.table(dataBCDalldef, "C:\\yourpath\\Output\\Sigmoid1\\BCDStartingDose03ED95data.csv", row.names = FALSE )
write.table(BCDAlldef, "C:\\yourpath\\Output\\Sigmoid1\\BCDStartingDose03ED95Results.csv", row.names = FALSE )
rm(list=ls())
source("C:\\yourpath\\Source\\BCDSimulation.R")
# Starting Dose 4
BCDSimulation(StartingDose=4, EDOfInterest=0.95, SigmoidFunction=1, NSim=5000)
write.table(dataBCDalldef, "C:\\yourpath\\Output\\Sigmoid1\\BCDStartingDose04ED95data.csv", row.names = FALSE )
write.table(BCDAlldef, "C:\\yourpath\\Output\\Sigmoid1\\BCDStartingDose04ED95Results.csv", row.names = FALSE )
rm(list=ls())
source("C:\\yourpath\\Source\\BCDSimulation.R")
# Starting Dose 5
BCDSimulation(StartingDose=5, EDOfInterest=0.95, SigmoidFunction=1, NSim=5000)
write.table(dataBCDalldef, "C:\\yourpath\\Output\\Sigmoid1\\BCDStartingDose05ED95data.csv", row.names = FALSE )
write.table(BCDAlldef, "C:\\yourpath\\Output\\Sigmoid1\\BCDStartingDose05ED95Results.csv", row.names = FALSE )
rm(list=ls())
source("C:\\yourpath\\Source\\BCDSimulation.R")
# Starting Dose 6
BCDSimulation(StartingDose=6, EDOfInterest=0.95, SigmoidFunction=1, NSim=5000)
write.table(dataBCDalldef, "C:\\yourpath\\Output\\Sigmoid1\\BCDStartingDose06ED95data.csv", row.names = FALSE )
write.table(BCDAlldef, "C:\\yourpath\\Output\\Sigmoid1\\BCDStartingDose06ED95Results.csv", row.names = FALSE )
rm(list=ls())
source("C:\\yourpath\\Source\\BCDSimulation.R")
# Starting Dose 7
BCDSimulation(StartingDose=7, EDOfInterest=0.95, SigmoidFunction=1, NSim=5000)
write.table(dataBCDalldef, "C:\\yourpath\\Output\\Sigmoid1\\BCDStartingDose07ED95data.csv", row.names = FALSE )
write.table(BCDAlldef, "C:\\yourpath\\Output\\Sigmoid1\\BCDStartingDose07ED95Results.csv", row.names = FALSE )
rm(list=ls())
source("C:\\yourpath\\Source\\BCDSimulation.R")
# Starting Dose 8
BCDSimulation(StartingDose=8, EDOfInterest=0.95, SigmoidFunction=1, NSim=5000)
write.table(dataBCDalldef, "C:\\yourpath\\Output\\Sigmoid1\\BCDStartingDose08ED95data.csv", row.names = FALSE )
write.table(BCDAlldef, "C:\\yourpath\\Output\\Sigmoid1\\BCDStartingDose08ED95Results.csv", row.names = FALSE )
rm(list=ls())
source("C:\\yourpath\\Source\\BCDSimulation.R")
# Starting Dose 9
BCDSimulation(StartingDose=9, EDOfInterest=0.95, SigmoidFunction=1, NSim=5000)
write.table(dataBCDalldef, "C:\\yourpath\\Output\\Sigmoid1\\BCDStartingDose09ED95data.csv", row.names = FALSE )
write.table(BCDAlldef, "C:\\yourpath\\Output\\Sigmoid1\\BCDStartingDose09ED95Results.csv", row.names = FALSE )
rm(list=ls())
source("C:\\yourpath\\Source\\BCDSimulation.R")
# Starting Dose 10
BCDSimulation(StartingDose=10, EDOfInterest=0.95, SigmoidFunction=1, NSim=5000)
write.table(dataBCDalldef, "C:\\yourpath\\Output\\Sigmoid1\\BCDStartingDose10ED95data.csv", row.names = FALSE )
write.table(BCDAlldef, "C:\\yourpath\\Output\\Sigmoid1\\BCDStartingDose10ED95Results.csv", row.names = FALSE )
rm(list=ls())
source("C:\\yourpath\\Source\\BCDSimulation.R")
# Starting Dose 11
BCDSimulation(StartingDose=11, EDOfInterest=0.95, SigmoidFunction=1, NSim=5000)
write.table(dataBCDalldef, "C:\\yourpath\\Output\\Sigmoid1\\BCDStartingDose11ED95data.csv", row.names = FALSE )
write.table(BCDAlldef, "C:\\yourpath\\Output\\Sigmoid1\\BCDStartingDose11ED95Results.csv", row.names = FALSE )
rm(list=ls())
source("C:\\yourpath\\Source\\BCDSimulation.R")
# Starting Dose 12
BCDSimulation(StartingDose=12, EDOfInterest=0.95, SigmoidFunction=1, NSim=5000)
write.table(dataBCDalldef, "C:\\yourpath\\Output\\Sigmoid1\\BCDStartingDose12ED95data.csv", row.names = FALSE )
write.table(BCDAlldef, "C:\\yourpath\\Output\\Sigmoid1\\BCDStartingDose12ED95Results.csv", row.names = FALSE )
rm(list=ls())
source("C:\\yourpath\\Source\\BCDSimulation.R")
# Starting Dose 13
BCDSimulation(StartingDose=13, EDOfInterest=0.95, SigmoidFunction=1, NSim=5000)
write.table(dataBCDalldef, "C:\\yourpath\\Output\\Sigmoid1\\BCDStartingDose13ED95data.csv", row.names = FALSE )
write.table(BCDAlldef, "C:\\yourpath\\Output\\Sigmoid1\\BCDStartingDose13ED95Results.csv", row.names = FALSE )
rm(list=ls())
source("C:\\yourpath\\Source\\BCDSimulation.R")
# Starting Dose 14
BCDSimulation(StartingDose=14, EDOfInterest=0.95, SigmoidFunction=1, NSim=5000)
write.table(dataBCDalldef, "C:\\yourpath\\Output\\Sigmoid1\\BCDStartingDose14ED95data.csv", row.names = FALSE )
write.table(BCDAlldef, "C:\\yourpath\\Output\\Sigmoid1\\BCDStartingDose14ED95Results.csv", row.names = FALSE )
rm(list=ls())
source("C:\\yourpath\\Source\\BCDSimulation.R")
# Starting Dose 15
BCDSimulation(StartingDose=15, EDOfInterest=0.95, SigmoidFunction=1, NSim=5000)
write.table(dataBCDalldef, "C:\\yourpath\\Output\\Sigmoid1\\BCDStartingDose15ED95data.csv", row.names = FALSE )
write.table(BCDAlldef, "C:\\yourpath\\Output\\Sigmoid1\\BCDStartingDose15ED95Results.csv", row.names = FALSE )
rm(list=ls())
source("C:\\yourpath\\Source\\BCDSimulation.R")
# Starting Dose 16
BCDSimulation(StartingDose=16, EDOfInterest=0.95, SigmoidFunction=1, NSim=5000)
write.table(dataBCDalldef, "C:\\yourpath\\Output\\Sigmoid1\\BCDStartingDose16ED95data.csv", row.names = FALSE )
write.table(BCDAlldef, "C:\\yourpath\\Output\\Sigmoid1\\BCDStartingDose16ED95Results.csv", row.names = FALSE )
rm(list=ls())
source("C:\\yourpath\\Source\\BCDSimulation.R")
# Starting Dose 17
BCDSimulation(StartingDose=17, EDOfInterest=0.95, SigmoidFunction=1, NSim=5000)
write.table(dataBCDalldef, "C:\\yourpath\\Output\\Sigmoid1\\BCDStartingDose17ED95data.csv", row.names = FALSE )
write.table(BCDAlldef, "C:\\yourpath\\Output\\Sigmoid1\\BCDStartingDose17ED95Results.csv", row.names = FALSE )
rm(list=ls())
source("C:\\yourpath\\Source\\BCDSimulation.R")
# Starting Dose 18
BCDSimulation(StartingDose=18, EDOfInterest=0.95, SigmoidFunction=1, NSim=5000)
write.table(dataBCDalldef, "C:\\yourpath\\Output\\Sigmoid1\\BCDStartingDose18ED95data.csv", row.names = FALSE )
write.table(BCDAlldef, "C:\\yourpath\\Output\\Sigmoid1\\BCDStartingDose18ED95Results.csv", row.names = FALSE )
rm(list=ls())
source("C:\\yourpath\\Source\\BCDSimulation.R")
# Starting Dose 19
BCDSimulation(StartingDose=19, EDOfInterest=0.95, SigmoidFunction=1, NSim=5000)
write.table(dataBCDalldef, "C:\\yourpath\\Output\\Sigmoid1\\BCDStartingDose19ED95data.csv", row.names = FALSE )
write.table(BCDAlldef, "C:\\yourpath\\Output\\Sigmoid1\\BCDStartingDose19ED95Results.csv", row.names = FALSE )
rm(list=ls())
source("C:\\yourpath\\Source\\BCDSimulation.R")
# Starting Dose 20
BCDSimulation(StartingDose=20, EDOfInterest=0.95, SigmoidFunction=1, NSim=5000)
write.table(dataBCDalldef, "C:\\yourpath\\Output\\Sigmoid1\\BCDStartingDose20ED95data.csv", row.names = FALSE )
write.table(BCDAlldef, "C:\\yourpath\\Output\\Sigmoid1\\BCDStartingDose20ED95Results.csv", row.names = FALSE )
rm(list=ls())
source("C:\\yourpath\\Source\\BCDSimulation.R")
# Starting Dose 21
BCDSimulation(StartingDose=21, EDOfInterest=0.95, SigmoidFunction=1, NSim=5000)
write.table(dataBCDalldef, "C:\\yourpath\\Output\\Sigmoid1\\BCDStartingDose21ED95data.csv", row.names = FALSE )
write.table(BCDAlldef, "C:\\yourpath\\Output\\Sigmoid1\\BCDStartingDose21ED95Results.csv", row.names = FALSE )
rm(list=ls())
source("C:\\yourpath\\Source\\BCDSimulation.R")
# Starting Dose 22
BCDSimulation(StartingDose=22, EDOfInterest=0.95, SigmoidFunction=1, NSim=5000)
write.table(dataBCDalldef, "C:\\yourpath\\Output\\Sigmoid1\\BCDStartingDose22ED95data.csv", row.names = FALSE )
write.table(BCDAlldef, "C:\\yourpath\\Output\\Sigmoid1\\BCDStartingDose22ED95Results.csv", row.names = FALSE )
rm(list=ls())
source("C:\\yourpath\\Source\\BCDSimulation.R")
# Starting Dose 23
BCDSimulation(StartingDose=23, EDOfInterest=0.95, SigmoidFunction=1, NSim=5000)
write.table(dataBCDalldef, "C:\\yourpath\\Output\\Sigmoid1\\BCDStartingDose23ED95data.csv", row.names = FALSE )
write.table(BCDAlldef, "C:\\yourpath\\Output\\Sigmoid1\\BCDStartingDose23ED95Results.csv", row.names = FALSE )
rm(list=ls())
source("C:\\yourpath\\Source\\BCDSimulation.R")
# Starting Dose 24
BCDSimulation(StartingDose=24, EDOfInterest=0.95, SigmoidFunction=1, NSim=5000)
write.table(dataBCDalldef, "C:\\yourpath\\Output\\Sigmoid1\\BCDStartingDose24ED95data.csv", row.names = FALSE )
write.table(BCDAlldef, "C:\\yourpath\\Output\\Sigmoid1\\BCDStartingDose24ED95Results.csv", row.names = FALSE )
rm(list=ls())
source("C:\\yourpath\\Source\\BCDSimulation.R")
# Starting Dose 25
BCDSimulation(StartingDose=25, EDOfInterest=0.95, SigmoidFunction=1, NSim=5000)
write.table(dataBCDalldef, "C:\\yourpath\\Output\\Sigmoid1\\BCDStartingDose25ED95data.csv", row.names = FALSE )
write.table(BCDAlldef, "C:\\yourpath\\Output\\Sigmoid1\\BCDStartingDose25ED95Results.csv", row.names = FALSE )
rm(list=ls())


source("C:\\yourpath\\Source\\BCDSimulation.R")
# Starting Dose 1
BCDSimulation(StartingDose=1, EDOfInterest=0.90, SigmoidFunction=1, NSim=5000)
write.table(dataBCDalldef, "C:\\yourpath\\Output\\Sigmoid1\\BCDStartingDose01ED90data.csv", row.names = FALSE )
write.table(BCDAlldef, "C:\\yourpath\\Output\\Sigmoid1\\BCDStartingDose01ED90Results.csv", row.names = FALSE )
rm(list=ls())
source("C:\\yourpath\\Source\\BCDSimulation.R")
# Starting Dose 2
BCDSimulation(StartingDose=2, EDOfInterest=0.90, SigmoidFunction=1, NSim=5000)
write.table(dataBCDalldef, "C:\\yourpath\\Output\\Sigmoid1\\BCDStartingDose02ED90data.csv", row.names = FALSE )
write.table(BCDAlldef, "C:\\yourpath\\Output\\Sigmoid1\\BCDStartingDose02ED90Results.csv", row.names = FALSE )
rm(list=ls())
source("C:\\yourpath\\Source\\BCDSimulation.R")
# Starting Dose 3
BCDSimulation(StartingDose=3, EDOfInterest=0.90, SigmoidFunction=1, NSim=5000)
write.table(dataBCDalldef, "C:\\yourpath\\Output\\Sigmoid1\\BCDStartingDose03ED90data.csv", row.names = FALSE )
write.table(BCDAlldef, "C:\\yourpath\\Output\\Sigmoid1\\BCDStartingDose03ED90Results.csv", row.names = FALSE )
rm(list=ls())
source("C:\\yourpath\\Source\\BCDSimulation.R")
# Starting Dose 4
BCDSimulation(StartingDose=4, EDOfInterest=0.90, SigmoidFunction=1, NSim=5000)
write.table(dataBCDalldef, "C:\\yourpath\\Output\\Sigmoid1\\BCDStartingDose04ED90data.csv", row.names = FALSE )
write.table(BCDAlldef, "C:\\yourpath\\Output\\Sigmoid1\\BCDStartingDose04ED90Results.csv", row.names = FALSE )
rm(list=ls())
source("C:\\yourpath\\Source\\BCDSimulation.R")
# Starting Dose 5
BCDSimulation(StartingDose=5, EDOfInterest=0.90, SigmoidFunction=1, NSim=5000)
write.table(dataBCDalldef, "C:\\yourpath\\Output\\Sigmoid1\\BCDStartingDose05ED90data.csv", row.names = FALSE )
write.table(BCDAlldef, "C:\\yourpath\\Output\\Sigmoid1\\BCDStartingDose05ED90Results.csv", row.names = FALSE )
rm(list=ls())
source("C:\\yourpath\\Source\\BCDSimulation.R")
# Starting Dose 6
BCDSimulation(StartingDose=6, EDOfInterest=0.90, SigmoidFunction=1, NSim=5000)
write.table(dataBCDalldef, "C:\\yourpath\\Output\\Sigmoid1\\BCDStartingDose06ED90data.csv", row.names = FALSE )
write.table(BCDAlldef, "C:\\yourpath\\Output\\Sigmoid1\\BCDStartingDose06ED90Results.csv", row.names = FALSE )
rm(list=ls())
source("C:\\yourpath\\Source\\BCDSimulation.R")
# Starting Dose 7
BCDSimulation(StartingDose=7, EDOfInterest=0.90, SigmoidFunction=1, NSim=5000)
write.table(dataBCDalldef, "C:\\yourpath\\Output\\Sigmoid1\\BCDStartingDose07ED90data.csv", row.names = FALSE )
write.table(BCDAlldef, "C:\\yourpath\\Output\\Sigmoid1\\BCDStartingDose07ED90Results.csv", row.names = FALSE )
rm(list=ls())
source("C:\\yourpath\\Source\\BCDSimulation.R")
# Starting Dose 8
BCDSimulation(StartingDose=8, EDOfInterest=0.90, SigmoidFunction=1, NSim=5000)
write.table(dataBCDalldef, "C:\\yourpath\\Output\\Sigmoid1\\BCDStartingDose08ED90data.csv", row.names = FALSE )
write.table(BCDAlldef, "C:\\yourpath\\Output\\Sigmoid1\\BCDStartingDose08ED90Results.csv", row.names = FALSE )
rm(list=ls())
source("C:\\yourpath\\Source\\BCDSimulation.R")
# Starting Dose 9
BCDSimulation(StartingDose=9, EDOfInterest=0.90, SigmoidFunction=1, NSim=5000)
write.table(dataBCDalldef, "C:\\yourpath\\Output\\Sigmoid1\\BCDStartingDose09ED90data.csv", row.names = FALSE )
write.table(BCDAlldef, "C:\\yourpath\\Output\\Sigmoid1\\BCDStartingDose09ED90Results.csv", row.names = FALSE )
rm(list=ls())
source("C:\\yourpath\\Source\\BCDSimulation.R")
# Starting Dose 10
BCDSimulation(StartingDose=10, EDOfInterest=0.90, SigmoidFunction=1, NSim=5000)
write.table(dataBCDalldef, "C:\\yourpath\\Output\\Sigmoid1\\BCDStartingDose10ED90data.csv", row.names = FALSE )
write.table(BCDAlldef, "C:\\yourpath\\Output\\Sigmoid1\\BCDStartingDose10ED90Results.csv", row.names = FALSE )
rm(list=ls())
source("C:\\yourpath\\Source\\BCDSimulation.R")
# Starting Dose 11
BCDSimulation(StartingDose=11, EDOfInterest=0.90, SigmoidFunction=1, NSim=5000)
write.table(dataBCDalldef, "C:\\yourpath\\Output\\Sigmoid1\\BCDStartingDose11ED90data.csv", row.names = FALSE )
write.table(BCDAlldef, "C:\\yourpath\\Output\\Sigmoid1\\BCDStartingDose11ED90Results.csv", row.names = FALSE )
rm(list=ls())
source("C:\\yourpath\\Source\\BCDSimulation.R")
# Starting Dose 12
BCDSimulation(StartingDose=12, EDOfInterest=0.90, SigmoidFunction=1, NSim=5000)
write.table(dataBCDalldef, "C:\\yourpath\\Output\\Sigmoid1\\BCDStartingDose12ED90data.csv", row.names = FALSE )
write.table(BCDAlldef, "C:\\yourpath\\Output\\Sigmoid1\\BCDStartingDose12ED90Results.csv", row.names = FALSE )
rm(list=ls())
source("C:\\yourpath\\Source\\BCDSimulation.R")
# Starting Dose 13
BCDSimulation(StartingDose=13, EDOfInterest=0.90, SigmoidFunction=1, NSim=5000)
write.table(dataBCDalldef, "C:\\yourpath\\Output\\Sigmoid1\\BCDStartingDose13ED90data.csv", row.names = FALSE )
write.table(BCDAlldef, "C:\\yourpath\\Output\\Sigmoid1\\BCDStartingDose13ED90Results.csv", row.names = FALSE )
rm(list=ls())
source("C:\\yourpath\\Source\\BCDSimulation.R")
# Starting Dose 14
BCDSimulation(StartingDose=14, EDOfInterest=0.90, SigmoidFunction=1, NSim=5000)
write.table(dataBCDalldef, "C:\\yourpath\\Output\\Sigmoid1\\BCDStartingDose14ED90data.csv", row.names = FALSE )
write.table(BCDAlldef, "C:\\yourpath\\Output\\Sigmoid1\\BCDStartingDose14ED90Results.csv", row.names = FALSE )
rm(list=ls())
source("C:\\yourpath\\Source\\BCDSimulation.R")
# Starting Dose 15
BCDSimulation(StartingDose=15, EDOfInterest=0.90, SigmoidFunction=1, NSim=5000)
write.table(dataBCDalldef, "C:\\yourpath\\Output\\Sigmoid1\\BCDStartingDose15ED90data.csv", row.names = FALSE )
write.table(BCDAlldef, "C:\\yourpath\\Output\\Sigmoid1\\BCDStartingDose15ED90Results.csv", row.names = FALSE )
rm(list=ls())
source("C:\\yourpath\\Source\\BCDSimulation.R")
# Starting Dose 16
BCDSimulation(StartingDose=16, EDOfInterest=0.90, SigmoidFunction=1, NSim=5000)
write.table(dataBCDalldef, "C:\\yourpath\\Output\\Sigmoid1\\BCDStartingDose16ED90data.csv", row.names = FALSE )
write.table(BCDAlldef, "C:\\yourpath\\Output\\Sigmoid1\\BCDStartingDose16ED90Results.csv", row.names = FALSE )
rm(list=ls())
source("C:\\yourpath\\Source\\BCDSimulation.R")
# Starting Dose 17
BCDSimulation(StartingDose=17, EDOfInterest=0.90, SigmoidFunction=1, NSim=5000)
write.table(dataBCDalldef, "C:\\yourpath\\Output\\Sigmoid1\\BCDStartingDose17ED90data.csv", row.names = FALSE )
write.table(BCDAlldef, "C:\\yourpath\\Output\\Sigmoid1\\BCDStartingDose17ED90Results.csv", row.names = FALSE )
rm(list=ls())
source("C:\\yourpath\\Source\\BCDSimulation.R")
# Starting Dose 18
BCDSimulation(StartingDose=18, EDOfInterest=0.90, SigmoidFunction=1, NSim=5000)
write.table(dataBCDalldef, "C:\\yourpath\\Output\\Sigmoid1\\BCDStartingDose18ED90data.csv", row.names = FALSE )
write.table(BCDAlldef, "C:\\yourpath\\Output\\Sigmoid1\\BCDStartingDose18ED90Results.csv", row.names = FALSE )
rm(list=ls())
source("C:\\yourpath\\Source\\BCDSimulation.R")
# Starting Dose 19
BCDSimulation(StartingDose=19, EDOfInterest=0.90, SigmoidFunction=1, NSim=5000)
write.table(dataBCDalldef, "C:\\yourpath\\Output\\Sigmoid1\\BCDStartingDose19ED90data.csv", row.names = FALSE )
write.table(BCDAlldef, "C:\\yourpath\\Output\\Sigmoid1\\BCDStartingDose19ED90Results.csv", row.names = FALSE )
rm(list=ls())
source("C:\\yourpath\\Source\\BCDSimulation.R")
# Starting Dose 20
BCDSimulation(StartingDose=20, EDOfInterest=0.90, SigmoidFunction=1, NSim=5000)
write.table(dataBCDalldef, "C:\\yourpath\\Output\\Sigmoid1\\BCDStartingDose20ED90data.csv", row.names = FALSE )
write.table(BCDAlldef, "C:\\yourpath\\Output\\Sigmoid1\\BCDStartingDose20ED90Results.csv", row.names = FALSE )
rm(list=ls())
source("C:\\yourpath\\Source\\BCDSimulation.R")
# Starting Dose 21
BCDSimulation(StartingDose=21, EDOfInterest=0.90, SigmoidFunction=1, NSim=5000)
write.table(dataBCDalldef, "C:\\yourpath\\Output\\Sigmoid1\\BCDStartingDose21ED90data.csv", row.names = FALSE )
write.table(BCDAlldef, "C:\\yourpath\\Output\\Sigmoid1\\BCDStartingDose21ED90Results.csv", row.names = FALSE )
rm(list=ls())
source("C:\\yourpath\\Source\\BCDSimulation.R")
# Starting Dose 22
BCDSimulation(StartingDose=22, EDOfInterest=0.90, SigmoidFunction=1, NSim=5000)
write.table(dataBCDalldef, "C:\\yourpath\\Output\\Sigmoid1\\BCDStartingDose22ED90data.csv", row.names = FALSE )
write.table(BCDAlldef, "C:\\yourpath\\Output\\Sigmoid1\\BCDStartingDose22ED90Results.csv", row.names = FALSE )
rm(list=ls())
source("C:\\yourpath\\Source\\BCDSimulation.R")
# Starting Dose 23
BCDSimulation(StartingDose=23, EDOfInterest=0.90, SigmoidFunction=1, NSim=5000)
write.table(dataBCDalldef, "C:\\yourpath\\Output\\Sigmoid1\\BCDStartingDose23ED90data.csv", row.names = FALSE )
write.table(BCDAlldef, "C:\\yourpath\\Output\\Sigmoid1\\BCDStartingDose23ED90Results.csv", row.names = FALSE )
rm(list=ls())
source("C:\\yourpath\\Source\\BCDSimulation.R")
# Starting Dose 24
BCDSimulation(StartingDose=24, EDOfInterest=0.90, SigmoidFunction=1, NSim=5000)
write.table(dataBCDalldef, "C:\\yourpath\\Output\\Sigmoid1\\BCDStartingDose24ED90data.csv", row.names = FALSE )
write.table(BCDAlldef, "C:\\yourpath\\Output\\Sigmoid1\\BCDStartingDose24ED90Results.csv", row.names = FALSE )
rm(list=ls())
source("C:\\yourpath\\Source\\BCDSimulation.R")
# Starting Dose 25
BCDSimulation(StartingDose=25, EDOfInterest=0.90, SigmoidFunction=1, NSim=5000)
write.table(dataBCDalldef, "C:\\yourpath\\Output\\Sigmoid1\\BCDStartingDose25ED90data.csv", row.names = FALSE )
write.table(BCDAlldef, "C:\\yourpath\\Output\\Sigmoid1\\BCDStartingDose25ED90Results.csv", row.names = FALSE )
rm(list=ls())


# Sigmoid2
source("C:\\yourpath\\Source\\BCDSimulation.R")
# Starting Dose 1
BCDSimulation(StartingDose=1, EDOfInterest=0.95, SigmoidFunction=2, NSim=5000)
write.table(dataBCDalldef, "C:\\yourpath\\Output\\Sigmoid2\\BCDStartingDose01ED95data.csv", row.names = FALSE )
write.table(BCDAlldef, "C:\\yourpath\\Output\\Sigmoid2\\BCDStartingDose01ED95Results.csv", row.names = FALSE )
rm(list=ls())
source("C:\\yourpath\\Source\\BCDSimulation.R")
# Starting Dose 2
BCDSimulation(StartingDose=2, EDOfInterest=0.95, SigmoidFunction=2, NSim=5000)
write.table(dataBCDalldef, "C:\\yourpath\\Output\\Sigmoid2\\BCDStartingDose02ED95data.csv", row.names = FALSE )
write.table(BCDAlldef, "C:\\yourpath\\Output\\Sigmoid2\\BCDStartingDose02ED95Results.csv", row.names = FALSE )
rm(list=ls())
source("C:\\yourpath\\Source\\BCDSimulation.R")
# Starting Dose 3
BCDSimulation(StartingDose=3, EDOfInterest=0.95, SigmoidFunction=2, NSim=5000)
write.table(dataBCDalldef, "C:\\yourpath\\Output\\Sigmoid2\\BCDStartingDose03ED95data.csv", row.names = FALSE )
write.table(BCDAlldef, "C:\\yourpath\\Output\\Sigmoid2\\BCDStartingDose03ED95Results.csv", row.names = FALSE )
rm(list=ls())
source("C:\\yourpath\\Source\\BCDSimulation.R")
# Starting Dose 4
BCDSimulation(StartingDose=4, EDOfInterest=0.95, SigmoidFunction=2, NSim=5000)
write.table(dataBCDalldef, "C:\\yourpath\\Output\\Sigmoid2\\BCDStartingDose04ED95data.csv", row.names = FALSE )
write.table(BCDAlldef, "C:\\yourpath\\Output\\Sigmoid2\\BCDStartingDose04ED95Results.csv", row.names = FALSE )
rm(list=ls())
source("C:\\yourpath\\Source\\BCDSimulation.R")
# Starting Dose 5
BCDSimulation(StartingDose=5, EDOfInterest=0.95, SigmoidFunction=2, NSim=5000)
write.table(dataBCDalldef, "C:\\yourpath\\Output\\Sigmoid2\\BCDStartingDose05ED95data.csv", row.names = FALSE )
write.table(BCDAlldef, "C:\\yourpath\\Output\\Sigmoid2\\BCDStartingDose05ED95Results.csv", row.names = FALSE )
rm(list=ls())
source("C:\\yourpath\\Source\\BCDSimulation.R")
# Starting Dose 6
BCDSimulation(StartingDose=6, EDOfInterest=0.95, SigmoidFunction=2, NSim=5000)
write.table(dataBCDalldef, "C:\\yourpath\\Output\\Sigmoid2\\BCDStartingDose06ED95data.csv", row.names = FALSE )
write.table(BCDAlldef, "C:\\yourpath\\Output\\Sigmoid2\\BCDStartingDose06ED95Results.csv", row.names = FALSE )
rm(list=ls())
source("C:\\yourpath\\Source\\BCDSimulation.R")
# Starting Dose 7
BCDSimulation(StartingDose=7, EDOfInterest=0.95, SigmoidFunction=2, NSim=5000)
write.table(dataBCDalldef, "C:\\yourpath\\Output\\Sigmoid2\\BCDStartingDose07ED95data.csv", row.names = FALSE )
write.table(BCDAlldef, "C:\\yourpath\\Output\\Sigmoid2\\BCDStartingDose07ED95Results.csv", row.names = FALSE )
rm(list=ls())
source("C:\\yourpath\\Source\\BCDSimulation.R")
# Starting Dose 8
BCDSimulation(StartingDose=8, EDOfInterest=0.95, SigmoidFunction=2, NSim=5000)
write.table(dataBCDalldef, "C:\\yourpath\\Output\\Sigmoid2\\BCDStartingDose08ED95data.csv", row.names = FALSE )
write.table(BCDAlldef, "C:\\yourpath\\Output\\Sigmoid2\\BCDStartingDose08ED95Results.csv", row.names = FALSE )
rm(list=ls())
source("C:\\yourpath\\Source\\BCDSimulation.R")
# Starting Dose 9
BCDSimulation(StartingDose=9, EDOfInterest=0.95, SigmoidFunction=2, NSim=5000)
write.table(dataBCDalldef, "C:\\yourpath\\Output\\Sigmoid2\\BCDStartingDose09ED95data.csv", row.names = FALSE )
write.table(BCDAlldef, "C:\\yourpath\\Output\\Sigmoid2\\BCDStartingDose09ED95Results.csv", row.names = FALSE )
rm(list=ls())
source("C:\\yourpath\\Source\\BCDSimulation.R")
# Starting Dose 10
BCDSimulation(StartingDose=10, EDOfInterest=0.95, SigmoidFunction=2, NSim=5000)
write.table(dataBCDalldef, "C:\\yourpath\\Output\\Sigmoid2\\BCDStartingDose10ED95data.csv", row.names = FALSE )
write.table(BCDAlldef, "C:\\yourpath\\Output\\Sigmoid2\\BCDStartingDose10ED95Results.csv", row.names = FALSE )
rm(list=ls())
source("C:\\yourpath\\Source\\BCDSimulation.R")
# Starting Dose 11
BCDSimulation(StartingDose=11, EDOfInterest=0.95, SigmoidFunction=2, NSim=5000)
write.table(dataBCDalldef, "C:\\yourpath\\Output\\Sigmoid2\\BCDStartingDose11ED95data.csv", row.names = FALSE )
write.table(BCDAlldef, "C:\\yourpath\\Output\\Sigmoid2\\BCDStartingDose11ED95Results.csv", row.names = FALSE )
rm(list=ls())
source("C:\\yourpath\\Source\\BCDSimulation.R")
# Starting Dose 12
BCDSimulation(StartingDose=12, EDOfInterest=0.95, SigmoidFunction=2, NSim=5000)
write.table(dataBCDalldef, "C:\\yourpath\\Output\\Sigmoid2\\BCDStartingDose12ED95data.csv", row.names = FALSE )
write.table(BCDAlldef, "C:\\yourpath\\Output\\Sigmoid2\\BCDStartingDose12ED95Results.csv", row.names = FALSE )
rm(list=ls())
source("C:\\yourpath\\Source\\BCDSimulation.R")
# Starting Dose 13
BCDSimulation(StartingDose=13, EDOfInterest=0.95, SigmoidFunction=2, NSim=5000)
write.table(dataBCDalldef, "C:\\yourpath\\Output\\Sigmoid2\\BCDStartingDose13ED95data.csv", row.names = FALSE )
write.table(BCDAlldef, "C:\\yourpath\\Output\\Sigmoid2\\BCDStartingDose13ED95Results.csv", row.names = FALSE )
rm(list=ls())
source("C:\\yourpath\\Source\\BCDSimulation.R")
# Starting Dose 14
BCDSimulation(StartingDose=14, EDOfInterest=0.95, SigmoidFunction=2, NSim=5000)
write.table(dataBCDalldef, "C:\\yourpath\\Output\\Sigmoid2\\BCDStartingDose14ED95data.csv", row.names = FALSE )
write.table(BCDAlldef, "C:\\yourpath\\Output\\Sigmoid2\\BCDStartingDose14ED95Results.csv", row.names = FALSE )
rm(list=ls())
source("C:\\yourpath\\Source\\BCDSimulation.R")
# Starting Dose 15
BCDSimulation(StartingDose=15, EDOfInterest=0.95, SigmoidFunction=2, NSim=5000)
write.table(dataBCDalldef, "C:\\yourpath\\Output\\Sigmoid2\\BCDStartingDose15ED95data.csv", row.names = FALSE )
write.table(BCDAlldef, "C:\\yourpath\\Output\\Sigmoid2\\BCDStartingDose15ED95Results.csv", row.names = FALSE )
rm(list=ls())
source("C:\\yourpath\\Source\\BCDSimulation.R")
# Starting Dose 16
BCDSimulation(StartingDose=16, EDOfInterest=0.95, SigmoidFunction=2, NSim=5000)
write.table(dataBCDalldef, "C:\\yourpath\\Output\\Sigmoid2\\BCDStartingDose16ED95data.csv", row.names = FALSE )
write.table(BCDAlldef, "C:\\yourpath\\Output\\Sigmoid2\\BCDStartingDose16ED95Results.csv", row.names = FALSE )
rm(list=ls())
source("C:\\yourpath\\Source\\BCDSimulation.R")
# Starting Dose 17
BCDSimulation(StartingDose=17, EDOfInterest=0.95, SigmoidFunction=2, NSim=5000)
write.table(dataBCDalldef, "C:\\yourpath\\Output\\Sigmoid2\\BCDStartingDose17ED95data.csv", row.names = FALSE )
write.table(BCDAlldef, "C:\\yourpath\\Output\\Sigmoid2\\BCDStartingDose17ED95Results.csv", row.names = FALSE )
rm(list=ls())
source("C:\\yourpath\\Source\\BCDSimulation.R")
# Starting Dose 18
BCDSimulation(StartingDose=18, EDOfInterest=0.95, SigmoidFunction=2, NSim=5000)
write.table(dataBCDalldef, "C:\\yourpath\\Output\\Sigmoid2\\BCDStartingDose18ED95data.csv", row.names = FALSE )
write.table(BCDAlldef, "C:\\yourpath\\Output\\Sigmoid2\\BCDStartingDose18ED95Results.csv", row.names = FALSE )
rm(list=ls())
source("C:\\yourpath\\Source\\BCDSimulation.R")
# Starting Dose 19
BCDSimulation(StartingDose=19, EDOfInterest=0.95, SigmoidFunction=2, NSim=5000)
write.table(dataBCDalldef, "C:\\yourpath\\Output\\Sigmoid2\\BCDStartingDose19ED95data.csv", row.names = FALSE )
write.table(BCDAlldef, "C:\\yourpath\\Output\\Sigmoid2\\BCDStartingDose19ED95Results.csv", row.names = FALSE )
rm(list=ls())
source("C:\\yourpath\\Source\\BCDSimulation.R")
# Starting Dose 20
BCDSimulation(StartingDose=20, EDOfInterest=0.95, SigmoidFunction=2, NSim=5000)
write.table(dataBCDalldef, "C:\\yourpath\\Output\\Sigmoid2\\BCDStartingDose20ED95data.csv", row.names = FALSE )
write.table(BCDAlldef, "C:\\yourpath\\Output\\Sigmoid2\\BCDStartingDose20ED95Results.csv", row.names = FALSE )
rm(list=ls())
source("C:\\yourpath\\Source\\BCDSimulation.R")
# Starting Dose 21
BCDSimulation(StartingDose=21, EDOfInterest=0.95, SigmoidFunction=2, NSim=5000)
write.table(dataBCDalldef, "C:\\yourpath\\Output\\Sigmoid2\\BCDStartingDose21ED95data.csv", row.names = FALSE )
write.table(BCDAlldef, "C:\\yourpath\\Output\\Sigmoid2\\BCDStartingDose21ED95Results.csv", row.names = FALSE )
rm(list=ls())
source("C:\\yourpath\\Source\\BCDSimulation.R")
# Starting Dose 22
BCDSimulation(StartingDose=22, EDOfInterest=0.95, SigmoidFunction=2, NSim=5000)
write.table(dataBCDalldef, "C:\\yourpath\\Output\\Sigmoid2\\BCDStartingDose22ED95data.csv", row.names = FALSE )
write.table(BCDAlldef, "C:\\yourpath\\Output\\Sigmoid2\\BCDStartingDose22ED95Results.csv", row.names = FALSE )
rm(list=ls())
source("C:\\yourpath\\Source\\BCDSimulation.R")
# Starting Dose 23
BCDSimulation(StartingDose=23, EDOfInterest=0.95, SigmoidFunction=2, NSim=5000)
write.table(dataBCDalldef, "C:\\yourpath\\Output\\Sigmoid2\\BCDStartingDose23ED95data.csv", row.names = FALSE )
write.table(BCDAlldef, "C:\\yourpath\\Output\\Sigmoid2\\BCDStartingDose23ED95Results.csv", row.names = FALSE )
rm(list=ls())
source("C:\\yourpath\\Source\\BCDSimulation.R")
# Starting Dose 24
BCDSimulation(StartingDose=24, EDOfInterest=0.95, SigmoidFunction=2, NSim=5000)
write.table(dataBCDalldef, "C:\\yourpath\\Output\\Sigmoid2\\BCDStartingDose24ED95data.csv", row.names = FALSE )
write.table(BCDAlldef, "C:\\yourpath\\Output\\Sigmoid2\\BCDStartingDose24ED95Results.csv", row.names = FALSE )
rm(list=ls())
source("C:\\yourpath\\Source\\BCDSimulation.R")
# Starting Dose 25
BCDSimulation(StartingDose=25, EDOfInterest=0.95, SigmoidFunction=2, NSim=5000)
write.table(dataBCDalldef, "C:\\yourpath\\Output\\Sigmoid2\\BCDStartingDose25ED95data.csv", row.names = FALSE )
write.table(BCDAlldef, "C:\\yourpath\\Output\\Sigmoid2\\BCDStartingDose25ED95Results.csv", row.names = FALSE )
rm(list=ls())
source("C:\\yourpath\\Source\\BCDSimulation.R")


# Starting Dose 1
BCDSimulation(StartingDose=1, EDOfInterest=0.90, SigmoidFunction=2, NSim=5000)
write.table(dataBCDalldef, "C:\\yourpath\\Output\\Sigmoid2\\BCDStartingDose01ED90data.csv", row.names = FALSE )
write.table(BCDAlldef, "C:\\yourpath\\Output\\Sigmoid2\\BCDStartingDose01ED90Results.csv", row.names = FALSE )
rm(list=ls())
source("C:\\yourpath\\Source\\BCDSimulation.R")
# Starting Dose 2
BCDSimulation(StartingDose=2, EDOfInterest=0.90, SigmoidFunction=2, NSim=5000)
write.table(dataBCDalldef, "C:\\yourpath\\Output\\Sigmoid2\\BCDStartingDose02ED90data.csv", row.names = FALSE )
write.table(BCDAlldef, "C:\\yourpath\\Output\\Sigmoid2\\BCDStartingDose02ED90Results.csv", row.names = FALSE )
rm(list=ls())
source("C:\\yourpath\\Source\\BCDSimulation.R")
# Starting Dose 3
BCDSimulation(StartingDose=3, EDOfInterest=0.90, SigmoidFunction=2, NSim=5000)
write.table(dataBCDalldef, "C:\\yourpath\\Output\\Sigmoid2\\BCDStartingDose03ED90data.csv", row.names = FALSE )
write.table(BCDAlldef, "C:\\yourpath\\Output\\Sigmoid2\\BCDStartingDose03ED90Results.csv", row.names = FALSE )
rm(list=ls())
source("C:\\yourpath\\Source\\BCDSimulation.R")
# Starting Dose 4
BCDSimulation(StartingDose=4, EDOfInterest=0.90, SigmoidFunction=2, NSim=5000)
write.table(dataBCDalldef, "C:\\yourpath\\Output\\Sigmoid2\\BCDStartingDose04ED90data.csv", row.names = FALSE )
write.table(BCDAlldef, "C:\\yourpath\\Output\\Sigmoid2\\BCDStartingDose04ED90Results.csv", row.names = FALSE )
rm(list=ls())
source("C:\\yourpath\\Source\\BCDSimulation.R")
# Starting Dose 5
BCDSimulation(StartingDose=5, EDOfInterest=0.90, SigmoidFunction=2, NSim=5000)
write.table(dataBCDalldef, "C:\\yourpath\\Output\\Sigmoid2\\BCDStartingDose05ED90data.csv", row.names = FALSE )
write.table(BCDAlldef, "C:\\yourpath\\Output\\Sigmoid2\\BCDStartingDose05ED90Results.csv", row.names = FALSE )
rm(list=ls())
source("C:\\yourpath\\Source\\BCDSimulation.R")
# Starting Dose 6
BCDSimulation(StartingDose=6, EDOfInterest=0.90, SigmoidFunction=2, NSim=5000)
write.table(dataBCDalldef, "C:\\yourpath\\Output\\Sigmoid2\\BCDStartingDose06ED90data.csv", row.names = FALSE )
write.table(BCDAlldef, "C:\\yourpath\\Output\\Sigmoid2\\BCDStartingDose06ED90Results.csv", row.names = FALSE )
rm(list=ls())
source("C:\\yourpath\\Source\\BCDSimulation.R")
# Starting Dose 7
BCDSimulation(StartingDose=7, EDOfInterest=0.90, SigmoidFunction=2, NSim=5000)
write.table(dataBCDalldef, "C:\\yourpath\\Output\\Sigmoid2\\BCDStartingDose07ED90data.csv", row.names = FALSE )
write.table(BCDAlldef, "C:\\yourpath\\Output\\Sigmoid2\\BCDStartingDose07ED90Results.csv", row.names = FALSE )
rm(list=ls())
source("C:\\yourpath\\Source\\BCDSimulation.R")
# Starting Dose 8
BCDSimulation(StartingDose=8, EDOfInterest=0.90, SigmoidFunction=2, NSim=5000)
write.table(dataBCDalldef, "C:\\yourpath\\Output\\Sigmoid2\\BCDStartingDose08ED90data.csv", row.names = FALSE )
write.table(BCDAlldef, "C:\\yourpath\\Output\\Sigmoid2\\BCDStartingDose08ED90Results.csv", row.names = FALSE )
rm(list=ls())
source("C:\\yourpath\\Source\\BCDSimulation.R")
# Starting Dose 9
BCDSimulation(StartingDose=9, EDOfInterest=0.90, SigmoidFunction=2, NSim=5000)
write.table(dataBCDalldef, "C:\\yourpath\\Output\\Sigmoid2\\BCDStartingDose09ED90data.csv", row.names = FALSE )
write.table(BCDAlldef, "C:\\yourpath\\Output\\Sigmoid2\\BCDStartingDose09ED90Results.csv", row.names = FALSE )
rm(list=ls())
source("C:\\yourpath\\Source\\BCDSimulation.R")
# Starting Dose 10
BCDSimulation(StartingDose=10, EDOfInterest=0.90, SigmoidFunction=2, NSim=5000)
write.table(dataBCDalldef, "C:\\yourpath\\Output\\Sigmoid2\\BCDStartingDose10ED90data.csv", row.names = FALSE )
write.table(BCDAlldef, "C:\\yourpath\\Output\\Sigmoid2\\BCDStartingDose10ED90Results.csv", row.names = FALSE )
rm(list=ls())
source("C:\\yourpath\\Source\\BCDSimulation.R")
# Starting Dose 11
BCDSimulation(StartingDose=11, EDOfInterest=0.90, SigmoidFunction=2, NSim=5000)
write.table(dataBCDalldef, "C:\\yourpath\\Output\\Sigmoid2\\BCDStartingDose11ED90data.csv", row.names = FALSE )
write.table(BCDAlldef, "C:\\yourpath\\Output\\Sigmoid2\\BCDStartingDose11ED90Results.csv", row.names = FALSE )
rm(list=ls())
source("C:\\yourpath\\Source\\BCDSimulation.R")
# Starting Dose 12
BCDSimulation(StartingDose=12, EDOfInterest=0.90, SigmoidFunction=2, NSim=5000)
write.table(dataBCDalldef, "C:\\yourpath\\Output\\Sigmoid2\\BCDStartingDose12ED90data.csv", row.names = FALSE )
write.table(BCDAlldef, "C:\\yourpath\\Output\\Sigmoid2\\BCDStartingDose12ED90Results.csv", row.names = FALSE )
rm(list=ls())
source("C:\\yourpath\\Source\\BCDSimulation.R")
# Starting Dose 13
BCDSimulation(StartingDose=13, EDOfInterest=0.90, SigmoidFunction=2, NSim=5000)
write.table(dataBCDalldef, "C:\\yourpath\\Output\\Sigmoid2\\BCDStartingDose13ED90data.csv", row.names = FALSE )
write.table(BCDAlldef, "C:\\yourpath\\Output\\Sigmoid2\\BCDStartingDose13ED90Results.csv", row.names = FALSE )
rm(list=ls())
source("C:\\yourpath\\Source\\BCDSimulation.R")
# Starting Dose 14
BCDSimulation(StartingDose=14, EDOfInterest=0.90, SigmoidFunction=2, NSim=5000)
write.table(dataBCDalldef, "C:\\yourpath\\Output\\Sigmoid2\\BCDStartingDose14ED90data.csv", row.names = FALSE )
write.table(BCDAlldef, "C:\\yourpath\\Output\\Sigmoid2\\BCDStartingDose14ED90Results.csv", row.names = FALSE )
rm(list=ls())
source("C:\\yourpath\\Source\\BCDSimulation.R")
# Starting Dose 15
BCDSimulation(StartingDose=15, EDOfInterest=0.90, SigmoidFunction=2, NSim=5000)
write.table(dataBCDalldef, "C:\\yourpath\\Output\\Sigmoid2\\BCDStartingDose15ED90data.csv", row.names = FALSE )
write.table(BCDAlldef, "C:\\yourpath\\Output\\Sigmoid2\\BCDStartingDose15ED90Results.csv", row.names = FALSE )
rm(list=ls())
source("C:\\yourpath\\Source\\BCDSimulation.R")
# Starting Dose 16
BCDSimulation(StartingDose=16, EDOfInterest=0.90, SigmoidFunction=2, NSim=5000)
write.table(dataBCDalldef, "C:\\yourpath\\Output\\Sigmoid2\\BCDStartingDose16ED90data.csv", row.names = FALSE )
write.table(BCDAlldef, "C:\\yourpath\\Output\\Sigmoid2\\BCDStartingDose16ED90Results.csv", row.names = FALSE )
rm(list=ls())
source("C:\\yourpath\\Source\\BCDSimulation.R")
# Starting Dose 17
BCDSimulation(StartingDose=17, EDOfInterest=0.90, SigmoidFunction=2, NSim=5000)
write.table(dataBCDalldef, "C:\\yourpath\\Output\\Sigmoid2\\BCDStartingDose17ED90data.csv", row.names = FALSE )
write.table(BCDAlldef, "C:\\yourpath\\Output\\Sigmoid2\\BCDStartingDose17ED90Results.csv", row.names = FALSE )
rm(list=ls())
source("C:\\yourpath\\Source\\BCDSimulation.R")
# Starting Dose 18
BCDSimulation(StartingDose=18, EDOfInterest=0.90, SigmoidFunction=2, NSim=5000)
write.table(dataBCDalldef, "C:\\yourpath\\Output\\Sigmoid2\\BCDStartingDose18ED90data.csv", row.names = FALSE )
write.table(BCDAlldef, "C:\\yourpath\\Output\\Sigmoid2\\BCDStartingDose18ED90Results.csv", row.names = FALSE )
rm(list=ls())
source("C:\\yourpath\\Source\\BCDSimulation.R")
# Starting Dose 19
BCDSimulation(StartingDose=19, EDOfInterest=0.90, SigmoidFunction=2, NSim=5000)
write.table(dataBCDalldef, "C:\\yourpath\\Output\\Sigmoid2\\BCDStartingDose19ED90data.csv", row.names = FALSE )
write.table(BCDAlldef, "C:\\yourpath\\Output\\Sigmoid2\\BCDStartingDose19ED90Results.csv", row.names = FALSE )
rm(list=ls())
source("C:\\yourpath\\Source\\BCDSimulation.R")
# Starting Dose 20
BCDSimulation(StartingDose=20, EDOfInterest=0.90, SigmoidFunction=2, NSim=5000)
write.table(dataBCDalldef, "C:\\yourpath\\Output\\Sigmoid2\\BCDStartingDose20ED90data.csv", row.names = FALSE )
write.table(BCDAlldef, "C:\\yourpath\\Output\\Sigmoid2\\BCDStartingDose20ED90Results.csv", row.names = FALSE )
rm(list=ls())
source("C:\\yourpath\\Source\\BCDSimulation.R")
# Starting Dose 21
BCDSimulation(StartingDose=21, EDOfInterest=0.90, SigmoidFunction=2, NSim=5000)
write.table(dataBCDalldef, "C:\\yourpath\\Output\\Sigmoid2\\BCDStartingDose21ED90data.csv", row.names = FALSE )
write.table(BCDAlldef, "C:\\yourpath\\Output\\Sigmoid2\\BCDStartingDose21ED90Results.csv", row.names = FALSE )
rm(list=ls())
source("C:\\yourpath\\Source\\BCDSimulation.R")
# Starting Dose 22
BCDSimulation(StartingDose=22, EDOfInterest=0.90, SigmoidFunction=2, NSim=5000)
write.table(dataBCDalldef, "C:\\yourpath\\Output\\Sigmoid2\\BCDStartingDose22ED90data.csv", row.names = FALSE )
write.table(BCDAlldef, "C:\\yourpath\\Output\\Sigmoid2\\BCDStartingDose22ED90Results.csv", row.names = FALSE )
rm(list=ls())
source("C:\\yourpath\\Source\\BCDSimulation.R")
# Starting Dose 23
BCDSimulation(StartingDose=23, EDOfInterest=0.90, SigmoidFunction=2, NSim=5000)
write.table(dataBCDalldef, "C:\\yourpath\\Output\\Sigmoid2\\BCDStartingDose23ED90data.csv", row.names = FALSE )
write.table(BCDAlldef, "C:\\yourpath\\Output\\Sigmoid2\\BCDStartingDose23ED90Results.csv", row.names = FALSE )
rm(list=ls())
source("C:\\yourpath\\Source\\BCDSimulation.R")
# Starting Dose 24
BCDSimulation(StartingDose=24, EDOfInterest=0.90, SigmoidFunction=2, NSim=5000)
write.table(dataBCDalldef, "C:\\yourpath\\Output\\Sigmoid2\\BCDStartingDose24ED90data.csv", row.names = FALSE )
write.table(BCDAlldef, "C:\\yourpath\\Output\\Sigmoid2\\BCDStartingDose24ED90Results.csv", row.names = FALSE )
rm(list=ls())
source("C:\\yourpath\\Source\\BCDSimulation.R")
# Starting Dose 25
BCDSimulation(StartingDose=25, EDOfInterest=0.90, SigmoidFunction=2, NSim=5000)
write.table(dataBCDalldef, "C:\\yourpath\\Output\\Sigmoid2\\BCDStartingDose25ED90data.csv", row.names = FALSE )
write.table(BCDAlldef, "C:\\yourpath\\Output\\Sigmoid2\\BCDStartingDose25ED90Results.csv", row.names = FALSE )
rm(list=ls())

# Sigmoid3
source("C:\\yourpath\\Source\\BCDSimulation.R")
# Starting Dose 1
BCDSimulation(StartingDose=1, EDOfInterest=0.95, SigmoidFunction=3, NSim=5000)
write.table(dataBCDalldef, "C:\\yourpath\\Output\\Sigmoid3\\BCDStartingDose01ED95data.csv", row.names = FALSE )
write.table(BCDAlldef, "C:\\yourpath\\Output\\Sigmoid3\\BCDStartingDose01ED95Results.csv", row.names = FALSE )
rm(list=ls())
source("C:\\yourpath\\Source\\BCDSimulation.R")
# Starting Dose 2
BCDSimulation(StartingDose=2, EDOfInterest=0.95, SigmoidFunction=3, NSim=5000)
write.table(dataBCDalldef, "C:\\yourpath\\Output\\Sigmoid3\\BCDStartingDose02ED95data.csv", row.names = FALSE )
write.table(BCDAlldef, "C:\\yourpath\\Output\\Sigmoid3\\BCDStartingDose02ED95Results.csv", row.names = FALSE )
rm(list=ls())
source("C:\\yourpath\\Source\\BCDSimulation.R")
# Starting Dose 3
BCDSimulation(StartingDose=3, EDOfInterest=0.95, SigmoidFunction=3, NSim=5000)
write.table(dataBCDalldef, "C:\\yourpath\\Output\\Sigmoid3\\BCDStartingDose03ED95data.csv", row.names = FALSE )
write.table(BCDAlldef, "C:\\yourpath\\Output\\Sigmoid3\\BCDStartingDose03ED95Results.csv", row.names = FALSE )
rm(list=ls())
source("C:\\yourpath\\Source\\BCDSimulation.R")
# Starting Dose 4
BCDSimulation(StartingDose=4, EDOfInterest=0.95, SigmoidFunction=3, NSim=5000)
write.table(dataBCDalldef, "C:\\yourpath\\Output\\Sigmoid3\\BCDStartingDose04ED95data.csv", row.names = FALSE )
write.table(BCDAlldef, "C:\\yourpath\\Output\\Sigmoid3\\BCDStartingDose04ED95Results.csv", row.names = FALSE )
rm(list=ls())
source("C:\\yourpath\\Source\\BCDSimulation.R")
# Starting Dose 5
BCDSimulation(StartingDose=5, EDOfInterest=0.95, SigmoidFunction=3, NSim=5000)
write.table(dataBCDalldef, "C:\\yourpath\\Output\\Sigmoid3\\BCDStartingDose05ED95data.csv", row.names = FALSE )
write.table(BCDAlldef, "C:\\yourpath\\Output\\Sigmoid3\\BCDStartingDose05ED95Results.csv", row.names = FALSE )
rm(list=ls())
source("C:\\yourpath\\Source\\BCDSimulation.R")
# Starting Dose 6
BCDSimulation(StartingDose=6, EDOfInterest=0.95, SigmoidFunction=3, NSim=5000)
write.table(dataBCDalldef, "C:\\yourpath\\Output\\Sigmoid3\\BCDStartingDose06ED95data.csv", row.names = FALSE )
write.table(BCDAlldef, "C:\\yourpath\\Output\\Sigmoid3\\BCDStartingDose06ED95Results.csv", row.names = FALSE )
rm(list=ls())
source("C:\\yourpath\\Source\\BCDSimulation.R")
# Starting Dose 7
BCDSimulation(StartingDose=7, EDOfInterest=0.95, SigmoidFunction=3, NSim=5000)
write.table(dataBCDalldef, "C:\\yourpath\\Output\\Sigmoid3\\BCDStartingDose07ED95data.csv", row.names = FALSE )
write.table(BCDAlldef, "C:\\yourpath\\Output\\Sigmoid3\\BCDStartingDose07ED95Results.csv", row.names = FALSE )
rm(list=ls())
source("C:\\yourpath\\Source\\BCDSimulation.R")
# Starting Dose 8
BCDSimulation(StartingDose=8, EDOfInterest=0.95, SigmoidFunction=3, NSim=5000)
write.table(dataBCDalldef, "C:\\yourpath\\Output\\Sigmoid3\\BCDStartingDose08ED95data.csv", row.names = FALSE )
write.table(BCDAlldef, "C:\\yourpath\\Output\\Sigmoid3\\BCDStartingDose08ED95Results.csv", row.names = FALSE )
rm(list=ls())
source("C:\\yourpath\\Source\\BCDSimulation.R")
# Starting Dose 9
BCDSimulation(StartingDose=9, EDOfInterest=0.95, SigmoidFunction=3, NSim=5000)
write.table(dataBCDalldef, "C:\\yourpath\\Output\\Sigmoid3\\BCDStartingDose09ED95data.csv", row.names = FALSE )
write.table(BCDAlldef, "C:\\yourpath\\Output\\Sigmoid3\\BCDStartingDose09ED95Results.csv", row.names = FALSE )
rm(list=ls())
source("C:\\yourpath\\Source\\BCDSimulation.R")
# Starting Dose 10
BCDSimulation(StartingDose=10, EDOfInterest=0.95, SigmoidFunction=3, NSim=5000)
write.table(dataBCDalldef, "C:\\yourpath\\Output\\Sigmoid3\\BCDStartingDose10ED95data.csv", row.names = FALSE )
write.table(BCDAlldef, "C:\\yourpath\\Output\\Sigmoid3\\BCDStartingDose10ED95Results.csv", row.names = FALSE )
rm(list=ls())
source("C:\\yourpath\\Source\\BCDSimulation.R")
# Starting Dose 11
BCDSimulation(StartingDose=11, EDOfInterest=0.95, SigmoidFunction=3, NSim=5000)
write.table(dataBCDalldef, "C:\\yourpath\\Output\\Sigmoid3\\BCDStartingDose11ED95data.csv", row.names = FALSE )
write.table(BCDAlldef, "C:\\yourpath\\Output\\Sigmoid3\\BCDStartingDose11ED95Results.csv", row.names = FALSE )
rm(list=ls())
source("C:\\yourpath\\Source\\BCDSimulation.R")
# Starting Dose 12
BCDSimulation(StartingDose=12, EDOfInterest=0.95, SigmoidFunction=3, NSim=5000)
write.table(dataBCDalldef, "C:\\yourpath\\Output\\Sigmoid3\\BCDStartingDose12ED95data.csv", row.names = FALSE )
write.table(BCDAlldef, "C:\\yourpath\\Output\\Sigmoid3\\BCDStartingDose12ED95Results.csv", row.names = FALSE )
rm(list=ls())
source("C:\\yourpath\\Source\\BCDSimulation.R")
# Starting Dose 13
BCDSimulation(StartingDose=13, EDOfInterest=0.95, SigmoidFunction=3, NSim=5000)
write.table(dataBCDalldef, "C:\\yourpath\\Output\\Sigmoid3\\BCDStartingDose13ED95data.csv", row.names = FALSE )
write.table(BCDAlldef, "C:\\yourpath\\Output\\Sigmoid3\\BCDStartingDose13ED95Results.csv", row.names = FALSE )
rm(list=ls())
source("C:\\yourpath\\Source\\BCDSimulation.R")
# Starting Dose 14
BCDSimulation(StartingDose=14, EDOfInterest=0.95, SigmoidFunction=3, NSim=5000)
write.table(dataBCDalldef, "C:\\yourpath\\Output\\Sigmoid3\\BCDStartingDose14ED95data.csv", row.names = FALSE )
write.table(BCDAlldef, "C:\\yourpath\\Output\\Sigmoid3\\BCDStartingDose14ED95Results.csv", row.names = FALSE )
rm(list=ls())
source("C:\\yourpath\\Source\\BCDSimulation.R")
# Starting Dose 15
BCDSimulation(StartingDose=15, EDOfInterest=0.95, SigmoidFunction=3, NSim=5000)
write.table(dataBCDalldef, "C:\\yourpath\\Output\\Sigmoid3\\BCDStartingDose15ED95data.csv", row.names = FALSE )
write.table(BCDAlldef, "C:\\yourpath\\Output\\Sigmoid3\\BCDStartingDose15ED95Results.csv", row.names = FALSE )
rm(list=ls())
source("C:\\yourpath\\Source\\BCDSimulation.R")
# Starting Dose 16
BCDSimulation(StartingDose=16, EDOfInterest=0.95, SigmoidFunction=3, NSim=5000)
write.table(dataBCDalldef, "C:\\yourpath\\Output\\Sigmoid3\\BCDStartingDose16ED95data.csv", row.names = FALSE )
write.table(BCDAlldef, "C:\\yourpath\\Output\\Sigmoid3\\BCDStartingDose16ED95Results.csv", row.names = FALSE )
rm(list=ls())
source("C:\\yourpath\\Source\\BCDSimulation.R")
# Starting Dose 17
BCDSimulation(StartingDose=17, EDOfInterest=0.95, SigmoidFunction=3, NSim=5000)
write.table(dataBCDalldef, "C:\\yourpath\\Output\\Sigmoid3\\BCDStartingDose17ED95data.csv", row.names = FALSE )
write.table(BCDAlldef, "C:\\yourpath\\Output\\Sigmoid3\\BCDStartingDose17ED95Results.csv", row.names = FALSE )
rm(list=ls())
source("C:\\yourpath\\Source\\BCDSimulation.R")
# Starting Dose 18
BCDSimulation(StartingDose=18, EDOfInterest=0.95, SigmoidFunction=3, NSim=5000)
write.table(dataBCDalldef, "C:\\yourpath\\Output\\Sigmoid3\\BCDStartingDose18ED95data.csv", row.names = FALSE )
write.table(BCDAlldef, "C:\\yourpath\\Output\\Sigmoid3\\BCDStartingDose18ED95Results.csv", row.names = FALSE )
rm(list=ls())
source("C:\\yourpath\\Source\\BCDSimulation.R")
# Starting Dose 19
BCDSimulation(StartingDose=19, EDOfInterest=0.95, SigmoidFunction=3, NSim=5000)
write.table(dataBCDalldef, "C:\\yourpath\\Output\\Sigmoid3\\BCDStartingDose19ED95data.csv", row.names = FALSE )
write.table(BCDAlldef, "C:\\yourpath\\Output\\Sigmoid3\\BCDStartingDose19ED95Results.csv", row.names = FALSE )
rm(list=ls())
source("C:\\yourpath\\Source\\BCDSimulation.R")
# Starting Dose 20
BCDSimulation(StartingDose=20, EDOfInterest=0.95, SigmoidFunction=3, NSim=5000)
write.table(dataBCDalldef, "C:\\yourpath\\Output\\Sigmoid3\\BCDStartingDose20ED95data.csv", row.names = FALSE )
write.table(BCDAlldef, "C:\\yourpath\\Output\\Sigmoid3\\BCDStartingDose20ED95Results.csv", row.names = FALSE )
rm(list=ls())
source("C:\\yourpath\\Source\\BCDSimulation.R")
# Starting Dose 21
BCDSimulation(StartingDose=21, EDOfInterest=0.95, SigmoidFunction=3, NSim=5000)
write.table(dataBCDalldef, "C:\\yourpath\\Output\\Sigmoid3\\BCDStartingDose21ED95data.csv", row.names = FALSE )
write.table(BCDAlldef, "C:\\yourpath\\Output\\Sigmoid3\\BCDStartingDose21ED95Results.csv", row.names = FALSE )
rm(list=ls())
source("C:\\yourpath\\Source\\BCDSimulation.R")
# Starting Dose 22
BCDSimulation(StartingDose=22, EDOfInterest=0.95, SigmoidFunction=3, NSim=5000)
write.table(dataBCDalldef, "C:\\yourpath\\Output\\Sigmoid3\\BCDStartingDose22ED95data.csv", row.names = FALSE )
write.table(BCDAlldef, "C:\\yourpath\\Output\\Sigmoid3\\BCDStartingDose22ED95Results.csv", row.names = FALSE )
rm(list=ls())
source("C:\\yourpath\\Source\\BCDSimulation.R")
# Starting Dose 23
BCDSimulation(StartingDose=23, EDOfInterest=0.95, SigmoidFunction=3, NSim=5000)
write.table(dataBCDalldef, "C:\\yourpath\\Output\\Sigmoid3\\BCDStartingDose23ED95data.csv", row.names = FALSE )
write.table(BCDAlldef, "C:\\yourpath\\Output\\Sigmoid3\\BCDStartingDose23ED95Results.csv", row.names = FALSE )
rm(list=ls())
source("C:\\yourpath\\Source\\BCDSimulation.R")
# Starting Dose 24
BCDSimulation(StartingDose=24, EDOfInterest=0.95, SigmoidFunction=3, NSim=5000)
write.table(dataBCDalldef, "C:\\yourpath\\Output\\Sigmoid3\\BCDStartingDose24ED95data.csv", row.names = FALSE )
write.table(BCDAlldef, "C:\\yourpath\\Output\\Sigmoid3\\BCDStartingDose24ED95Results.csv", row.names = FALSE )
rm(list=ls())
source("C:\\yourpath\\Source\\BCDSimulation.R")
# Starting Dose 25
BCDSimulation(StartingDose=25, EDOfInterest=0.95, SigmoidFunction=3, NSim=5000)
write.table(dataBCDalldef, "C:\\yourpath\\Output\\Sigmoid3\\BCDStartingDose25ED95data.csv", row.names = FALSE )
write.table(BCDAlldef, "C:\\yourpath\\Output\\Sigmoid3\\BCDStartingDose25ED95Results.csv", row.names = FALSE )
rm(list=ls())
source("C:\\yourpath\\Source\\BCDSimulation.R")


# Starting Dose 1
BCDSimulation(StartingDose=1, EDOfInterest=0.90, SigmoidFunction=3, NSim=5000)
write.table(dataBCDalldef, "C:\\yourpath\\Output\\Sigmoid3\\BCDStartingDose01ED90data.csv", row.names = FALSE )
write.table(BCDAlldef, "C:\\yourpath\\Output\\Sigmoid3\\BCDStartingDose01ED90Results.csv", row.names = FALSE )
rm(list=ls())
source("C:\\yourpath\\Source\\BCDSimulation.R")
# Starting Dose 2
BCDSimulation(StartingDose=2, EDOfInterest=0.90, SigmoidFunction=3, NSim=5000)
write.table(dataBCDalldef, "C:\\yourpath\\Output\\Sigmoid3\\BCDStartingDose02ED90data.csv", row.names = FALSE )
write.table(BCDAlldef, "C:\\yourpath\\Output\\Sigmoid3\\BCDStartingDose02ED90Results.csv", row.names = FALSE )
rm(list=ls())
source("C:\\yourpath\\Source\\BCDSimulation.R")
# Starting Dose 3
BCDSimulation(StartingDose=3, EDOfInterest=0.90, SigmoidFunction=3, NSim=5000)
write.table(dataBCDalldef, "C:\\yourpath\\Output\\Sigmoid3\\BCDStartingDose03ED90data.csv", row.names = FALSE )
write.table(BCDAlldef, "C:\\yourpath\\Output\\Sigmoid3\\BCDStartingDose03ED90Results.csv", row.names = FALSE )
rm(list=ls())
source("C:\\yourpath\\Source\\BCDSimulation.R")
# Starting Dose 4
BCDSimulation(StartingDose=4, EDOfInterest=0.90, SigmoidFunction=3, NSim=5000)
write.table(dataBCDalldef, "C:\\yourpath\\Output\\Sigmoid3\\BCDStartingDose04ED90data.csv", row.names = FALSE )
write.table(BCDAlldef, "C:\\yourpath\\Output\\Sigmoid3\\BCDStartingDose04ED90Results.csv", row.names = FALSE )
rm(list=ls())
source("C:\\yourpath\\Source\\BCDSimulation.R")
# Starting Dose 5
BCDSimulation(StartingDose=5, EDOfInterest=0.90, SigmoidFunction=3, NSim=5000)
write.table(dataBCDalldef, "C:\\yourpath\\Output\\Sigmoid3\\BCDStartingDose05ED90data.csv", row.names = FALSE )
write.table(BCDAlldef, "C:\\yourpath\\Output\\Sigmoid3\\BCDStartingDose05ED90Results.csv", row.names = FALSE )
rm(list=ls())
source("C:\\yourpath\\Source\\BCDSimulation.R")
# Starting Dose 6
BCDSimulation(StartingDose=6, EDOfInterest=0.90, SigmoidFunction=3, NSim=5000)
write.table(dataBCDalldef, "C:\\yourpath\\Output\\Sigmoid3\\BCDStartingDose06ED90data.csv", row.names = FALSE )
write.table(BCDAlldef, "C:\\yourpath\\Output\\Sigmoid3\\BCDStartingDose06ED90Results.csv", row.names = FALSE )
rm(list=ls())
source("C:\\yourpath\\Source\\BCDSimulation.R")
# Starting Dose 7
BCDSimulation(StartingDose=7, EDOfInterest=0.90, SigmoidFunction=3, NSim=5000)
write.table(dataBCDalldef, "C:\\yourpath\\Output\\Sigmoid3\\BCDStartingDose07ED90data.csv", row.names = FALSE )
write.table(BCDAlldef, "C:\\yourpath\\Output\\Sigmoid3\\BCDStartingDose07ED90Results.csv", row.names = FALSE )
rm(list=ls())
source("C:\\yourpath\\Source\\BCDSimulation.R")
# Starting Dose 8
BCDSimulation(StartingDose=8, EDOfInterest=0.90, SigmoidFunction=3, NSim=5000)
write.table(dataBCDalldef, "C:\\yourpath\\Output\\Sigmoid3\\BCDStartingDose08ED90data.csv", row.names = FALSE )
write.table(BCDAlldef, "C:\\yourpath\\Output\\Sigmoid3\\BCDStartingDose08ED90Results.csv", row.names = FALSE )
rm(list=ls())
source("C:\\yourpath\\Source\\BCDSimulation.R")
# Starting Dose 9
BCDSimulation(StartingDose=9, EDOfInterest=0.90, SigmoidFunction=3, NSim=5000)
write.table(dataBCDalldef, "C:\\yourpath\\Output\\Sigmoid3\\BCDStartingDose09ED90data.csv", row.names = FALSE )
write.table(BCDAlldef, "C:\\yourpath\\Output\\Sigmoid3\\BCDStartingDose09ED90Results.csv", row.names = FALSE )
rm(list=ls())
source("C:\\yourpath\\Source\\BCDSimulation.R")
# Starting Dose 10
BCDSimulation(StartingDose=10, EDOfInterest=0.90, SigmoidFunction=3, NSim=5000)
write.table(dataBCDalldef, "C:\\yourpath\\Output\\Sigmoid3\\BCDStartingDose10ED90data.csv", row.names = FALSE )
write.table(BCDAlldef, "C:\\yourpath\\Output\\Sigmoid3\\BCDStartingDose10ED90Results.csv", row.names = FALSE )
rm(list=ls())
source("C:\\yourpath\\Source\\BCDSimulation.R")
# Starting Dose 11
BCDSimulation(StartingDose=11, EDOfInterest=0.90, SigmoidFunction=3, NSim=5000)
write.table(dataBCDalldef, "C:\\yourpath\\Output\\Sigmoid3\\BCDStartingDose11ED90data.csv", row.names = FALSE )
write.table(BCDAlldef, "C:\\yourpath\\Output\\Sigmoid3\\BCDStartingDose11ED90Results.csv", row.names = FALSE )
rm(list=ls())
source("C:\\yourpath\\Source\\BCDSimulation.R")
# Starting Dose 12
BCDSimulation(StartingDose=12, EDOfInterest=0.90, SigmoidFunction=3, NSim=5000)
write.table(dataBCDalldef, "C:\\yourpath\\Output\\Sigmoid3\\BCDStartingDose12ED90data.csv", row.names = FALSE )
write.table(BCDAlldef, "C:\\yourpath\\Output\\Sigmoid3\\BCDStartingDose12ED90Results.csv", row.names = FALSE )
rm(list=ls())
source("C:\\yourpath\\Source\\BCDSimulation.R")
# Starting Dose 13
BCDSimulation(StartingDose=13, EDOfInterest=0.90, SigmoidFunction=3, NSim=5000)
write.table(dataBCDalldef, "C:\\yourpath\\Output\\Sigmoid3\\BCDStartingDose13ED90data.csv", row.names = FALSE )
write.table(BCDAlldef, "C:\\yourpath\\Output\\Sigmoid3\\BCDStartingDose13ED90Results.csv", row.names = FALSE )
rm(list=ls())
source("C:\\yourpath\\Source\\BCDSimulation.R")
# Starting Dose 14
BCDSimulation(StartingDose=14, EDOfInterest=0.90, SigmoidFunction=3, NSim=5000)
write.table(dataBCDalldef, "C:\\yourpath\\Output\\Sigmoid3\\BCDStartingDose14ED90data.csv", row.names = FALSE )
write.table(BCDAlldef, "C:\\yourpath\\Output\\Sigmoid3\\BCDStartingDose14ED90Results.csv", row.names = FALSE )
rm(list=ls())
source("C:\\yourpath\\Source\\BCDSimulation.R")
# Starting Dose 15
BCDSimulation(StartingDose=15, EDOfInterest=0.90, SigmoidFunction=3, NSim=5000)
write.table(dataBCDalldef, "C:\\yourpath\\Output\\Sigmoid3\\BCDStartingDose15ED90data.csv", row.names = FALSE )
write.table(BCDAlldef, "C:\\yourpath\\Output\\Sigmoid3\\BCDStartingDose15ED90Results.csv", row.names = FALSE )
rm(list=ls())
source("C:\\yourpath\\Source\\BCDSimulation.R")
# Starting Dose 16
BCDSimulation(StartingDose=16, EDOfInterest=0.90, SigmoidFunction=3, NSim=5000)
write.table(dataBCDalldef, "C:\\yourpath\\Output\\Sigmoid3\\BCDStartingDose16ED90data.csv", row.names = FALSE )
write.table(BCDAlldef, "C:\\yourpath\\Output\\Sigmoid3\\BCDStartingDose16ED90Results.csv", row.names = FALSE )
rm(list=ls())
source("C:\\yourpath\\Source\\BCDSimulation.R")
# Starting Dose 17
BCDSimulation(StartingDose=17, EDOfInterest=0.90, SigmoidFunction=3, NSim=5000)
write.table(dataBCDalldef, "C:\\yourpath\\Output\\Sigmoid3\\BCDStartingDose17ED90data.csv", row.names = FALSE )
write.table(BCDAlldef, "C:\\yourpath\\Output\\Sigmoid3\\BCDStartingDose17ED90Results.csv", row.names = FALSE )
rm(list=ls())
source("C:\\yourpath\\Source\\BCDSimulation.R")
# Starting Dose 18
BCDSimulation(StartingDose=18, EDOfInterest=0.90, SigmoidFunction=3, NSim=5000)
write.table(dataBCDalldef, "C:\\yourpath\\Output\\Sigmoid3\\BCDStartingDose18ED90data.csv", row.names = FALSE )
write.table(BCDAlldef, "C:\\yourpath\\Output\\Sigmoid3\\BCDStartingDose18ED90Results.csv", row.names = FALSE )
rm(list=ls())
source("C:\\yourpath\\Source\\BCDSimulation.R")
# Starting Dose 19
BCDSimulation(StartingDose=19, EDOfInterest=0.90, SigmoidFunction=3, NSim=5000)
write.table(dataBCDalldef, "C:\\yourpath\\Output\\Sigmoid3\\BCDStartingDose19ED90data.csv", row.names = FALSE )
write.table(BCDAlldef, "C:\\yourpath\\Output\\Sigmoid3\\BCDStartingDose19ED90Results.csv", row.names = FALSE )
rm(list=ls())
source("C:\\yourpath\\Source\\BCDSimulation.R")
# Starting Dose 20
BCDSimulation(StartingDose=20, EDOfInterest=0.90, SigmoidFunction=3, NSim=5000)
write.table(dataBCDalldef, "C:\\yourpath\\Output\\Sigmoid3\\BCDStartingDose20ED90data.csv", row.names = FALSE )
write.table(BCDAlldef, "C:\\yourpath\\Output\\Sigmoid3\\BCDStartingDose20ED90Results.csv", row.names = FALSE )
rm(list=ls())
source("C:\\yourpath\\Source\\BCDSimulation.R")
# Starting Dose 21
BCDSimulation(StartingDose=21, EDOfInterest=0.90, SigmoidFunction=3, NSim=5000)
write.table(dataBCDalldef, "C:\\yourpath\\Output\\Sigmoid3\\BCDStartingDose21ED90data.csv", row.names = FALSE )
write.table(BCDAlldef, "C:\\yourpath\\Output\\Sigmoid3\\BCDStartingDose21ED90Results.csv", row.names = FALSE )
rm(list=ls())
source("C:\\yourpath\\Source\\BCDSimulation.R")
# Starting Dose 22
BCDSimulation(StartingDose=22, EDOfInterest=0.90, SigmoidFunction=3, NSim=5000)
write.table(dataBCDalldef, "C:\\yourpath\\Output\\Sigmoid3\\BCDStartingDose22ED90data.csv", row.names = FALSE )
write.table(BCDAlldef, "C:\\yourpath\\Output\\Sigmoid3\\BCDStartingDose22ED90Results.csv", row.names = FALSE )
rm(list=ls())
source("C:\\yourpath\\Source\\BCDSimulation.R")
# Starting Dose 23
BCDSimulation(StartingDose=23, EDOfInterest=0.90, SigmoidFunction=3, NSim=5000)
write.table(dataBCDalldef, "C:\\yourpath\\Output\\Sigmoid3\\BCDStartingDose23ED90data.csv", row.names = FALSE )
write.table(BCDAlldef, "C:\\yourpath\\Output\\Sigmoid3\\BCDStartingDose23ED90Results.csv", row.names = FALSE )
rm(list=ls())
source("C:\\yourpath\\Source\\BCDSimulation.R")
# Starting Dose 24
BCDSimulation(StartingDose=24, EDOfInterest=0.90, SigmoidFunction=3, NSim=5000)
write.table(dataBCDalldef, "C:\\yourpath\\Output\\Sigmoid3\\BCDStartingDose24ED90data.csv", row.names = FALSE )
write.table(BCDAlldef, "C:\\yourpath\\Output\\Sigmoid3\\BCDStartingDose24ED90Results.csv", row.names = FALSE )
rm(list=ls())
source("C:\\yourpath\\Source\\BCDSimulation.R")
# Starting Dose 25
BCDSimulation(StartingDose=25, EDOfInterest=0.90, SigmoidFunction=3, NSim=5000)
write.table(dataBCDalldef, "C:\\yourpath\\Output\\Sigmoid3\\BCDStartingDose25ED90data.csv", row.names = FALSE )
write.table(BCDAlldef, "C:\\yourpath\\Output\\Sigmoid3\\BCDStartingDose25ED90Results.csv", row.names = FALSE )
rm(list=ls())

# Sigmoid4
source("C:\\yourpath\\Source\\BCDSimulation.R")
# Starting Dose 1
BCDSimulation(StartingDose=1, EDOfInterest=0.95, SigmoidFunction=4, NSim=5000)
write.table(dataBCDalldef, "C:\\yourpath\\Output\\Sigmoid4\\BCDStartingDose01ED95data.csv", row.names = FALSE )
write.table(BCDAlldef, "C:\\yourpath\\Output\\Sigmoid4\\BCDStartingDose01ED95Results.csv", row.names = FALSE )
rm(list=ls())
source("C:\\yourpath\\Source\\BCDSimulation.R")
# Starting Dose 2
BCDSimulation(StartingDose=2, EDOfInterest=0.95, SigmoidFunction=4, NSim=5000)
write.table(dataBCDalldef, "C:\\yourpath\\Output\\Sigmoid4\\BCDStartingDose02ED95data.csv", row.names = FALSE )
write.table(BCDAlldef, "C:\\yourpath\\Output\\Sigmoid4\\BCDStartingDose02ED95Results.csv", row.names = FALSE )
rm(list=ls())
source("C:\\yourpath\\Source\\BCDSimulation.R")
# Starting Dose 3
BCDSimulation(StartingDose=3, EDOfInterest=0.95, SigmoidFunction=4, NSim=5000)
write.table(dataBCDalldef, "C:\\yourpath\\Output\\Sigmoid4\\BCDStartingDose03ED95data.csv", row.names = FALSE )
write.table(BCDAlldef, "C:\\yourpath\\Output\\Sigmoid4\\BCDStartingDose03ED95Results.csv", row.names = FALSE )
rm(list=ls())
source("C:\\yourpath\\Source\\BCDSimulation.R")
# Starting Dose 4
BCDSimulation(StartingDose=4, EDOfInterest=0.95, SigmoidFunction=4, NSim=5000)
write.table(dataBCDalldef, "C:\\yourpath\\Output\\Sigmoid4\\BCDStartingDose04ED95data.csv", row.names = FALSE )
write.table(BCDAlldef, "C:\\yourpath\\Output\\Sigmoid4\\BCDStartingDose04ED95Results.csv", row.names = FALSE )
rm(list=ls())
source("C:\\yourpath\\Source\\BCDSimulation.R")
# Starting Dose 5
BCDSimulation(StartingDose=5, EDOfInterest=0.95, SigmoidFunction=4, NSim=5000)
write.table(dataBCDalldef, "C:\\yourpath\\Output\\Sigmoid4\\BCDStartingDose05ED95data.csv", row.names = FALSE )
write.table(BCDAlldef, "C:\\yourpath\\Output\\Sigmoid4\\BCDStartingDose05ED95Results.csv", row.names = FALSE )
rm(list=ls())
source("C:\\yourpath\\Source\\BCDSimulation.R")
# Starting Dose 6
BCDSimulation(StartingDose=6, EDOfInterest=0.95, SigmoidFunction=4, NSim=5000)
write.table(dataBCDalldef, "C:\\yourpath\\Output\\Sigmoid4\\BCDStartingDose06ED95data.csv", row.names = FALSE )
write.table(BCDAlldef, "C:\\yourpath\\Output\\Sigmoid4\\BCDStartingDose06ED95Results.csv", row.names = FALSE )
rm(list=ls())
source("C:\\yourpath\\Source\\BCDSimulation.R")
# Starting Dose 7
BCDSimulation(StartingDose=7, EDOfInterest=0.95, SigmoidFunction=4, NSim=5000)
write.table(dataBCDalldef, "C:\\yourpath\\Output\\Sigmoid4\\BCDStartingDose07ED95data.csv", row.names = FALSE )
write.table(BCDAlldef, "C:\\yourpath\\Output\\Sigmoid4\\BCDStartingDose07ED95Results.csv", row.names = FALSE )
rm(list=ls())
source("C:\\yourpath\\Source\\BCDSimulation.R")
# Starting Dose 8
BCDSimulation(StartingDose=8, EDOfInterest=0.95, SigmoidFunction=4, NSim=5000)
write.table(dataBCDalldef, "C:\\yourpath\\Output\\Sigmoid4\\BCDStartingDose08ED95data.csv", row.names = FALSE )
write.table(BCDAlldef, "C:\\yourpath\\Output\\Sigmoid4\\BCDStartingDose08ED95Results.csv", row.names = FALSE )
rm(list=ls())
source("C:\\yourpath\\Source\\BCDSimulation.R")
# Starting Dose 9
BCDSimulation(StartingDose=9, EDOfInterest=0.95, SigmoidFunction=4, NSim=5000)
write.table(dataBCDalldef, "C:\\yourpath\\Output\\Sigmoid4\\BCDStartingDose09ED95data.csv", row.names = FALSE )
write.table(BCDAlldef, "C:\\yourpath\\Output\\Sigmoid4\\BCDStartingDose09ED95Results.csv", row.names = FALSE )
rm(list=ls())
source("C:\\yourpath\\Source\\BCDSimulation.R")
# Starting Dose 10
BCDSimulation(StartingDose=10, EDOfInterest=0.95, SigmoidFunction=4, NSim=5000)
write.table(dataBCDalldef, "C:\\yourpath\\Output\\Sigmoid4\\BCDStartingDose10ED95data.csv", row.names = FALSE )
write.table(BCDAlldef, "C:\\yourpath\\Output\\Sigmoid4\\BCDStartingDose10ED95Results.csv", row.names = FALSE )
rm(list=ls())
source("C:\\yourpath\\Source\\BCDSimulation.R")
# Starting Dose 11
BCDSimulation(StartingDose=11, EDOfInterest=0.95, SigmoidFunction=4, NSim=5000)
write.table(dataBCDalldef, "C:\\yourpath\\Output\\Sigmoid4\\BCDStartingDose11ED95data.csv", row.names = FALSE )
write.table(BCDAlldef, "C:\\yourpath\\Output\\Sigmoid4\\BCDStartingDose11ED95Results.csv", row.names = FALSE )
rm(list=ls())
source("C:\\yourpath\\Source\\BCDSimulation.R")
# Starting Dose 12
BCDSimulation(StartingDose=12, EDOfInterest=0.95, SigmoidFunction=4, NSim=5000)
write.table(dataBCDalldef, "C:\\yourpath\\Output\\Sigmoid4\\BCDStartingDose12ED95data.csv", row.names = FALSE )
write.table(BCDAlldef, "C:\\yourpath\\Output\\Sigmoid4\\BCDStartingDose12ED95Results.csv", row.names = FALSE )
rm(list=ls())
source("C:\\yourpath\\Source\\BCDSimulation.R")
# Starting Dose 13
BCDSimulation(StartingDose=13, EDOfInterest=0.95, SigmoidFunction=4, NSim=5000)
write.table(dataBCDalldef, "C:\\yourpath\\Output\\Sigmoid4\\BCDStartingDose13ED95data.csv", row.names = FALSE )
write.table(BCDAlldef, "C:\\yourpath\\Output\\Sigmoid4\\BCDStartingDose13ED95Results.csv", row.names = FALSE )
rm(list=ls())
source("C:\\yourpath\\Source\\BCDSimulation.R")
# Starting Dose 14
BCDSimulation(StartingDose=14, EDOfInterest=0.95, SigmoidFunction=4, NSim=5000)
write.table(dataBCDalldef, "C:\\yourpath\\Output\\Sigmoid4\\BCDStartingDose14ED95data.csv", row.names = FALSE )
write.table(BCDAlldef, "C:\\yourpath\\Output\\Sigmoid4\\BCDStartingDose14ED95Results.csv", row.names = FALSE )
rm(list=ls())
source("C:\\yourpath\\Source\\BCDSimulation.R")
# Starting Dose 15
BCDSimulation(StartingDose=15, EDOfInterest=0.95, SigmoidFunction=4, NSim=5000)
write.table(dataBCDalldef, "C:\\yourpath\\Output\\Sigmoid4\\BCDStartingDose15ED95data.csv", row.names = FALSE )
write.table(BCDAlldef, "C:\\yourpath\\Output\\Sigmoid4\\BCDStartingDose15ED95Results.csv", row.names = FALSE )
rm(list=ls())
source("C:\\yourpath\\Source\\BCDSimulation.R")
# Starting Dose 16
BCDSimulation(StartingDose=16, EDOfInterest=0.95, SigmoidFunction=4, NSim=5000)
write.table(dataBCDalldef, "C:\\yourpath\\Output\\Sigmoid4\\BCDStartingDose16ED95data.csv", row.names = FALSE )
write.table(BCDAlldef, "C:\\yourpath\\Output\\Sigmoid4\\BCDStartingDose16ED95Results.csv", row.names = FALSE )
rm(list=ls())
source("C:\\yourpath\\Source\\BCDSimulation.R")
# Starting Dose 17
BCDSimulation(StartingDose=17, EDOfInterest=0.95, SigmoidFunction=4, NSim=5000)
write.table(dataBCDalldef, "C:\\yourpath\\Output\\Sigmoid4\\BCDStartingDose17ED95data.csv", row.names = FALSE )
write.table(BCDAlldef, "C:\\yourpath\\Output\\Sigmoid4\\BCDStartingDose17ED95Results.csv", row.names = FALSE )
rm(list=ls())
source("C:\\yourpath\\Source\\BCDSimulation.R")
# Starting Dose 18
BCDSimulation(StartingDose=18, EDOfInterest=0.95, SigmoidFunction=4, NSim=5000)
write.table(dataBCDalldef, "C:\\yourpath\\Output\\Sigmoid4\\BCDStartingDose18ED95data.csv", row.names = FALSE )
write.table(BCDAlldef, "C:\\yourpath\\Output\\Sigmoid4\\BCDStartingDose18ED95Results.csv", row.names = FALSE )
rm(list=ls())
source("C:\\yourpath\\Source\\BCDSimulation.R")
# Starting Dose 19
BCDSimulation(StartingDose=19, EDOfInterest=0.95, SigmoidFunction=4, NSim=5000)
write.table(dataBCDalldef, "C:\\yourpath\\Output\\Sigmoid4\\BCDStartingDose19ED95data.csv", row.names = FALSE )
write.table(BCDAlldef, "C:\\yourpath\\Output\\Sigmoid4\\BCDStartingDose19ED95Results.csv", row.names = FALSE )
rm(list=ls())
source("C:\\yourpath\\Source\\BCDSimulation.R")
# Starting Dose 20
BCDSimulation(StartingDose=20, EDOfInterest=0.95, SigmoidFunction=4, NSim=5000)
write.table(dataBCDalldef, "C:\\yourpath\\Output\\Sigmoid4\\BCDStartingDose20ED95data.csv", row.names = FALSE )
write.table(BCDAlldef, "C:\\yourpath\\Output\\Sigmoid4\\BCDStartingDose20ED95Results.csv", row.names = FALSE )
rm(list=ls())
source("C:\\yourpath\\Source\\BCDSimulation.R")
# Starting Dose 21
BCDSimulation(StartingDose=21, EDOfInterest=0.95, SigmoidFunction=4, NSim=5000)
write.table(dataBCDalldef, "C:\\yourpath\\Output\\Sigmoid4\\BCDStartingDose21ED95data.csv", row.names = FALSE )
write.table(BCDAlldef, "C:\\yourpath\\Output\\Sigmoid4\\BCDStartingDose21ED95Results.csv", row.names = FALSE )
rm(list=ls())
source("C:\\yourpath\\Source\\BCDSimulation.R")
# Starting Dose 22
BCDSimulation(StartingDose=22, EDOfInterest=0.95, SigmoidFunction=4, NSim=5000)
write.table(dataBCDalldef, "C:\\yourpath\\Output\\Sigmoid4\\BCDStartingDose22ED95data.csv", row.names = FALSE )
write.table(BCDAlldef, "C:\\yourpath\\Output\\Sigmoid4\\BCDStartingDose22ED95Results.csv", row.names = FALSE )
rm(list=ls())
source("C:\\yourpath\\Source\\BCDSimulation.R")
# Starting Dose 23
BCDSimulation(StartingDose=23, EDOfInterest=0.95, SigmoidFunction=4, NSim=5000)
write.table(dataBCDalldef, "C:\\yourpath\\Output\\Sigmoid4\\BCDStartingDose23ED95data.csv", row.names = FALSE )
write.table(BCDAlldef, "C:\\yourpath\\Output\\Sigmoid4\\BCDStartingDose23ED95Results.csv", row.names = FALSE )
rm(list=ls())
source("C:\\yourpath\\Source\\BCDSimulation.R")
# Starting Dose 24
BCDSimulation(StartingDose=24, EDOfInterest=0.95, SigmoidFunction=4, NSim=5000)
write.table(dataBCDalldef, "C:\\yourpath\\Output\\Sigmoid4\\BCDStartingDose24ED95data.csv", row.names = FALSE )
write.table(BCDAlldef, "C:\\yourpath\\Output\\Sigmoid4\\BCDStartingDose24ED95Results.csv", row.names = FALSE )
rm(list=ls())
source("C:\\yourpath\\Source\\BCDSimulation.R")
# Starting Dose 25
BCDSimulation(StartingDose=25, EDOfInterest=0.95, SigmoidFunction=4, NSim=5000)
write.table(dataBCDalldef, "C:\\yourpath\\Output\\Sigmoid4\\BCDStartingDose25ED95data.csv", row.names = FALSE )
write.table(BCDAlldef, "C:\\yourpath\\Output\\Sigmoid4\\BCDStartingDose25ED95Results.csv", row.names = FALSE )
rm(list=ls())


source("C:\\yourpath\\Source\\BCDSimulation.R")
# Starting Dose 1
BCDSimulation(StartingDose=1, EDOfInterest=0.90, SigmoidFunction=4, NSim=5000)
write.table(dataBCDalldef, "C:\\yourpath\\Output\\Sigmoid4\\BCDStartingDose01ED90data.csv", row.names = FALSE )
write.table(BCDAlldef, "C:\\yourpath\\Output\\Sigmoid4\\BCDStartingDose01ED90Results.csv", row.names = FALSE )
rm(list=ls())
source("C:\\yourpath\\Source\\BCDSimulation.R")
# Starting Dose 2
BCDSimulation(StartingDose=2, EDOfInterest=0.90, SigmoidFunction=4, NSim=5000)
write.table(dataBCDalldef, "C:\\yourpath\\Output\\Sigmoid4\\BCDStartingDose02ED90data.csv", row.names = FALSE )
write.table(BCDAlldef, "C:\\yourpath\\Output\\Sigmoid4\\BCDStartingDose02ED90Results.csv", row.names = FALSE )
rm(list=ls())
source("C:\\yourpath\\Source\\BCDSimulation.R")
# Starting Dose 3
BCDSimulation(StartingDose=3, EDOfInterest=0.90, SigmoidFunction=4, NSim=5000)
write.table(dataBCDalldef, "C:\\yourpath\\Output\\Sigmoid4\\BCDStartingDose03ED90data.csv", row.names = FALSE )
write.table(BCDAlldef, "C:\\yourpath\\Output\\Sigmoid4\\BCDStartingDose03ED90Results.csv", row.names = FALSE )
rm(list=ls())
source("C:\\yourpath\\Source\\BCDSimulation.R")
# Starting Dose 4
BCDSimulation(StartingDose=4, EDOfInterest=0.90, SigmoidFunction=4, NSim=5000)
write.table(dataBCDalldef, "C:\\yourpath\\Output\\Sigmoid4\\BCDStartingDose04ED90data.csv", row.names = FALSE )
write.table(BCDAlldef, "C:\\yourpath\\Output\\Sigmoid4\\BCDStartingDose04ED90Results.csv", row.names = FALSE )
rm(list=ls())
source("C:\\yourpath\\Source\\BCDSimulation.R")
# Starting Dose 5
BCDSimulation(StartingDose=5, EDOfInterest=0.90, SigmoidFunction=4, NSim=5000)
write.table(dataBCDalldef, "C:\\yourpath\\Output\\Sigmoid4\\BCDStartingDose05ED90data.csv", row.names = FALSE )
write.table(BCDAlldef, "C:\\yourpath\\Output\\Sigmoid4\\BCDStartingDose05ED90Results.csv", row.names = FALSE )
rm(list=ls())
source("C:\\yourpath\\Source\\BCDSimulation.R")
# Starting Dose 6
BCDSimulation(StartingDose=6, EDOfInterest=0.90, SigmoidFunction=4, NSim=5000)
write.table(dataBCDalldef, "C:\\yourpath\\Output\\Sigmoid4\\BCDStartingDose06ED90data.csv", row.names = FALSE )
write.table(BCDAlldef, "C:\\yourpath\\Output\\Sigmoid4\\BCDStartingDose06ED90Results.csv", row.names = FALSE )
rm(list=ls())
source("C:\\yourpath\\Source\\BCDSimulation.R")
# Starting Dose 7
BCDSimulation(StartingDose=7, EDOfInterest=0.90, SigmoidFunction=4, NSim=5000)
write.table(dataBCDalldef, "C:\\yourpath\\Output\\Sigmoid4\\BCDStartingDose07ED90data.csv", row.names = FALSE )
write.table(BCDAlldef, "C:\\yourpath\\Output\\Sigmoid4\\BCDStartingDose07ED90Results.csv", row.names = FALSE )
rm(list=ls())
source("C:\\yourpath\\Source\\BCDSimulation.R")
# Starting Dose 8
BCDSimulation(StartingDose=8, EDOfInterest=0.90, SigmoidFunction=4, NSim=5000)
write.table(dataBCDalldef, "C:\\yourpath\\Output\\Sigmoid4\\BCDStartingDose08ED90data.csv", row.names = FALSE )
write.table(BCDAlldef, "C:\\yourpath\\Output\\Sigmoid4\\BCDStartingDose08ED90Results.csv", row.names = FALSE )
rm(list=ls())
source("C:\\yourpath\\Source\\BCDSimulation.R")
# Starting Dose 9
BCDSimulation(StartingDose=9, EDOfInterest=0.90, SigmoidFunction=4, NSim=5000)
write.table(dataBCDalldef, "C:\\yourpath\\Output\\Sigmoid4\\BCDStartingDose09ED90data.csv", row.names = FALSE )
write.table(BCDAlldef, "C:\\yourpath\\Output\\Sigmoid4\\BCDStartingDose09ED90Results.csv", row.names = FALSE )
rm(list=ls())
source("C:\\yourpath\\Source\\BCDSimulation.R")
# Starting Dose 10
BCDSimulation(StartingDose=10, EDOfInterest=0.90, SigmoidFunction=4, NSim=5000)
write.table(dataBCDalldef, "C:\\yourpath\\Output\\Sigmoid4\\BCDStartingDose10ED90data.csv", row.names = FALSE )
write.table(BCDAlldef, "C:\\yourpath\\Output\\Sigmoid4\\BCDStartingDose10ED90Results.csv", row.names = FALSE )
rm(list=ls())
source("C:\\yourpath\\Source\\BCDSimulation.R")
# Starting Dose 11
BCDSimulation(StartingDose=11, EDOfInterest=0.90, SigmoidFunction=4, NSim=5000)
write.table(dataBCDalldef, "C:\\yourpath\\Output\\Sigmoid4\\BCDStartingDose11ED90data.csv", row.names = FALSE )
write.table(BCDAlldef, "C:\\yourpath\\Output\\Sigmoid4\\BCDStartingDose11ED90Results.csv", row.names = FALSE )
rm(list=ls())
source("C:\\yourpath\\Source\\BCDSimulation.R")
# Starting Dose 12
BCDSimulation(StartingDose=12, EDOfInterest=0.90, SigmoidFunction=4, NSim=5000)
write.table(dataBCDalldef, "C:\\yourpath\\Output\\Sigmoid4\\BCDStartingDose12ED90data.csv", row.names = FALSE )
write.table(BCDAlldef, "C:\\yourpath\\Output\\Sigmoid4\\BCDStartingDose12ED90Results.csv", row.names = FALSE )
rm(list=ls())
source("C:\\yourpath\\Source\\BCDSimulation.R")
# Starting Dose 13
BCDSimulation(StartingDose=13, EDOfInterest=0.90, SigmoidFunction=4, NSim=5000)
write.table(dataBCDalldef, "C:\\yourpath\\Output\\Sigmoid4\\BCDStartingDose13ED90data.csv", row.names = FALSE )
write.table(BCDAlldef, "C:\\yourpath\\Output\\Sigmoid4\\BCDStartingDose13ED90Results.csv", row.names = FALSE )
rm(list=ls())
source("C:\\yourpath\\Source\\BCDSimulation.R")
# Starting Dose 14
BCDSimulation(StartingDose=14, EDOfInterest=0.90, SigmoidFunction=4, NSim=5000)
write.table(dataBCDalldef, "C:\\yourpath\\Output\\Sigmoid4\\BCDStartingDose14ED90data.csv", row.names = FALSE )
write.table(BCDAlldef, "C:\\yourpath\\Output\\Sigmoid4\\BCDStartingDose14ED90Results.csv", row.names = FALSE )
rm(list=ls())
source("C:\\yourpath\\Source\\BCDSimulation.R")
# Starting Dose 15
BCDSimulation(StartingDose=15, EDOfInterest=0.90, SigmoidFunction=4, NSim=5000)
write.table(dataBCDalldef, "C:\\yourpath\\Output\\Sigmoid4\\BCDStartingDose15ED90data.csv", row.names = FALSE )
write.table(BCDAlldef, "C:\\yourpath\\Output\\Sigmoid4\\BCDStartingDose15ED90Results.csv", row.names = FALSE )
rm(list=ls())
source("C:\\yourpath\\Source\\BCDSimulation.R")
# Starting Dose 16
BCDSimulation(StartingDose=16, EDOfInterest=0.90, SigmoidFunction=4, NSim=5000)
write.table(dataBCDalldef, "C:\\yourpath\\Output\\Sigmoid4\\BCDStartingDose16ED90data.csv", row.names = FALSE )
write.table(BCDAlldef, "C:\\yourpath\\Output\\Sigmoid4\\BCDStartingDose16ED90Results.csv", row.names = FALSE )
rm(list=ls())
source("C:\\yourpath\\Source\\BCDSimulation.R")
# Starting Dose 17
BCDSimulation(StartingDose=17, EDOfInterest=0.90, SigmoidFunction=4, NSim=5000)
write.table(dataBCDalldef, "C:\\yourpath\\Output\\Sigmoid4\\BCDStartingDose17ED90data.csv", row.names = FALSE )
write.table(BCDAlldef, "C:\\yourpath\\Output\\Sigmoid4\\BCDStartingDose17ED90Results.csv", row.names = FALSE )
rm(list=ls())
source("C:\\yourpath\\Source\\BCDSimulation.R")
# Starting Dose 18
BCDSimulation(StartingDose=18, EDOfInterest=0.90, SigmoidFunction=4, NSim=5000)
write.table(dataBCDalldef, "C:\\yourpath\\Output\\Sigmoid4\\BCDStartingDose18ED90data.csv", row.names = FALSE )
write.table(BCDAlldef, "C:\\yourpath\\Output\\Sigmoid4\\BCDStartingDose18ED90Results.csv", row.names = FALSE )
rm(list=ls())
source("C:\\yourpath\\Source\\BCDSimulation.R")
# Starting Dose 19
BCDSimulation(StartingDose=19, EDOfInterest=0.90, SigmoidFunction=4, NSim=5000)
write.table(dataBCDalldef, "C:\\yourpath\\Output\\Sigmoid4\\BCDStartingDose19ED90data.csv", row.names = FALSE )
write.table(BCDAlldef, "C:\\yourpath\\Output\\Sigmoid4\\BCDStartingDose19ED90Results.csv", row.names = FALSE )
rm(list=ls())
source("C:\\yourpath\\Source\\BCDSimulation.R")
# Starting Dose 20
BCDSimulation(StartingDose=20, EDOfInterest=0.90, SigmoidFunction=4, NSim=5000)
write.table(dataBCDalldef, "C:\\yourpath\\Output\\Sigmoid4\\BCDStartingDose20ED90data.csv", row.names = FALSE )
write.table(BCDAlldef, "C:\\yourpath\\Output\\Sigmoid4\\BCDStartingDose20ED90Results.csv", row.names = FALSE )
rm(list=ls())
source("C:\\yourpath\\Source\\BCDSimulation.R")
# Starting Dose 21
BCDSimulation(StartingDose=21, EDOfInterest=0.90, SigmoidFunction=4, NSim=5000)
write.table(dataBCDalldef, "C:\\yourpath\\Output\\Sigmoid4\\BCDStartingDose21ED90data.csv", row.names = FALSE )
write.table(BCDAlldef, "C:\\yourpath\\Output\\Sigmoid4\\BCDStartingDose21ED90Results.csv", row.names = FALSE )
rm(list=ls())
source("C:\\yourpath\\Source\\BCDSimulation.R")
# Starting Dose 22
BCDSimulation(StartingDose=22, EDOfInterest=0.90, SigmoidFunction=4, NSim=5000)
write.table(dataBCDalldef, "C:\\yourpath\\Output\\Sigmoid4\\BCDStartingDose22ED90data.csv", row.names = FALSE )
write.table(BCDAlldef, "C:\\yourpath\\Output\\Sigmoid4\\BCDStartingDose22ED90Results.csv", row.names = FALSE )
rm(list=ls())
source("C:\\yourpath\\Source\\BCDSimulation.R")
# Starting Dose 23
BCDSimulation(StartingDose=23, EDOfInterest=0.90, SigmoidFunction=4, NSim=5000)
write.table(dataBCDalldef, "C:\\yourpath\\Output\\Sigmoid4\\BCDStartingDose23ED90data.csv", row.names = FALSE )
write.table(BCDAlldef, "C:\\yourpath\\Output\\Sigmoid4\\BCDStartingDose23ED90Results.csv", row.names = FALSE )
rm(list=ls())
source("C:\\yourpath\\Source\\BCDSimulation.R")
# Starting Dose 24
BCDSimulation(StartingDose=24, EDOfInterest=0.90, SigmoidFunction=4, NSim=5000)
write.table(dataBCDalldef, "C:\\yourpath\\Output\\Sigmoid4\\BCDStartingDose24ED90data.csv", row.names = FALSE )
write.table(BCDAlldef, "C:\\yourpath\\Output\\Sigmoid4\\BCDStartingDose24ED90Results.csv", row.names = FALSE )
rm(list=ls())
source("C:\\yourpath\\Source\\BCDSimulation.R")
# Starting Dose 25
BCDSimulation(StartingDose=25, EDOfInterest=0.90, SigmoidFunction=4, NSim=5000)
write.table(dataBCDalldef, "C:\\yourpath\\Output\\Sigmoid4\\BCDStartingDose25ED90data.csv", row.names = FALSE )
write.table(BCDAlldef, "C:\\yourpath\\Output\\Sigmoid4\\BCDStartingDose25ED90Results.csv", row.names = FALSE )
rm(list=ls())
