# Supplementary material for: A Monte Carlo simulation study comparing the up and down, biased-coin up and down and continual reassessment methods used to estimate an effective dose (ED95 or ED90) in anaesthesiology research
Source: BJA Open. 2023 Sep 27;8:100225. doi: 10.1016/j.bjao.2023.100225 (PMC10542596; doi:10.1016/j.bjao.2023.100225)
Supplement: Multimedia component 2 [file mmc2.zip › BCDSimulation.R]

library(cir)
library(plyr)

set.seed(3256) 
#Initialize Parameters
DoseNumber<-NULL
SuccessEventResult<-NULL

BCDSimulation <- function(StartingDose, EDOfInterest, SigmoidFunction, NSim) {

#Sample Size definition
if (EDOfInterest == 0.80) {SampleSize<<-40}
if (EDOfInterest == 0.90) {SampleSize<<-60}
if (EDOfInterest == 0.95) {SampleSize<<-100}

#Probability Definition
if (SigmoidFunction == 1) {
ProbaSuccess01 <<- 0.00000372664
ProbaSuccess02 <<- 0.00001012999
ProbaSuccess03 <<- 0.00002753569
ProbaSuccess04 <<- 0.00007484623
ProbaSuccess05 <<- 0.00020342698
ProbaSuccess06 <<- 0.00055277864
ProbaSuccess07 <<- 0.00150118226
ProbaSuccess08 <<- 0.00407013772
ProbaSuccess09 <<- 0.01098802931
ProbaSuccess10 <<- 0.02931223075
ProbaSuccess11 <<- 0.07585818002
ProbaSuccess12 <<- 0.1824404389
ProbaSuccess13 <<- 0.3775406688
ProbaSuccess14 <<- 0.6224828313
ProbaSuccess15 <<- 0.8175744762
ProbaSuccess16 <<- 0.92414182
ProbaSuccess17 <<- 0.9706877692
ProbaSuccess18 <<- 0.9890130574
ProbaSuccess19 <<- 0.9959298623
ProbaSuccess20 <<- 0.9984988177
ProbaSuccess21 <<- 0.9994472214
ProbaSuccess22 <<- 0.999796573
ProbaSuccess23 <<- 0.9999251538
ProbaSuccess24 <<- 0.9999724671
ProbaSuccess25 <<- 0.99998987
}
if (SigmoidFunction == 2) {
ProbaSuccess01 <<- 0.06941358952
ProbaSuccess02 <<- 0.1001343875
ProbaSuccess03 <<- 0.1423713669
ProbaSuccess04 <<- 0.1984942086
ProbaSuccess05 <<- 0.2697813343
ProbaSuccess06 <<- 0.3553206882
ProbaSuccess07 <<- 0.4512225588
ProbaSuccess08 <<- 0.5508901041
ProbaSuccess09 <<- 0.6466320867
ProbaSuccess10 <<- 0.7318968367
ProbaSuccess11 <<- 0.802860239
ProbaSuccess12 <<- 0.858667649
ProbaSuccess13 <<- 0.9006321
ProbaSuccess14 <<- 0.9311357387
ProbaSuccess15 <<- 0.9527665565
ProbaSuccess16 <<- 0.9678376464
ProbaSuccess17 <<- 0.9782098829
ProbaSuccess18 <<- 0.9852879598
ProbaSuccess19 <<- 0.9900901592
ProbaSuccess20 <<- 0.9933354615
ProbaSuccess21 <<- 0.9955227891
ProbaSuccess22 <<- 0.9969943994
ProbaSuccess23 <<- 0.9979832873
ProbaSuccess24 <<- 0.9986472577
ProbaSuccess25 <<- 0.9990928251
}
if (SigmoidFunction == 3) {
ProbaSuccess01 <<- 0.063225699
ProbaSuccess02 <<- 0.083498711
ProbaSuccess03 <<- 0.10951231
ProbaSuccess04 <<- 0.1423713669
ProbaSuccess05 <<- 0.1830629
ProbaSuccess06 <<- 0.23223529
ProbaSuccess07 <<- 0.289928305
ProbaSuccess08 <<- 0.3553206881
ProbaSuccess09 <<- 0.426601094361
ProbaSuccess10 <<- 0.50106692999
ProbaSuccess11 <<- 0.575485465
ProbaSuccess12 <<- 0.6466320867
ProbaSuccess13 <<- 0.71182573
ProbaSuccess14 <<- 0.7692831181
ProbaSuccess15 <<- 0.8182102415
ProbaSuccess16 <<- 0.85866764899
ProbaSuccess17 <<- 0.8913172877
ProbaSuccess18 <<- 0.91715216
ProbaSuccess19 <<- 0.93727800
ProbaSuccess20 <<- 0.9527665564
ProbaSuccess21 <<- 0.964574929
ProbaSuccess22 <<- 0.973513273
ProbaSuccess23 <<- 0.980242517
ProbaSuccess24 <<- 0.9852879598
ProbaSuccess25 <<- 0.9890593348
}
if (SigmoidFunction == 4) {
ProbaSuccess01 <<- 0.001
ProbaSuccess02 <<- 0.0025
ProbaSuccess03 <<- 0.003
ProbaSuccess04 <<- 0.01
ProbaSuccess05 <<- 0.02
ProbaSuccess06 <<- 0.03
ProbaSuccess07 <<- 0.04
ProbaSuccess08 <<- 0.05
ProbaSuccess09 <<- 0.10
ProbaSuccess10 <<- 0.20
ProbaSuccess11 <<- 0.30
ProbaSuccess12 <<- 0.40
ProbaSuccess13 <<- 0.50
ProbaSuccess14 <<- 0.60
ProbaSuccess15 <<- 0.70
ProbaSuccess16 <<- 0.80
ProbaSuccess17 <<- 0.85
ProbaSuccess18 <<- 0.90
ProbaSuccess19 <<- 0.95
ProbaSuccess20 <<- 0.96
ProbaSuccess21 <<- 0.97
ProbaSuccess22 <<- 0.98
ProbaSuccess23 <<- 0.99
ProbaSuccess24 <<- 0.995
ProbaSuccess25 <<- 0.9975
}


for (i in 1:NSim) {
print("NSim")
print(i)
for (n in 1:SampleSize) {
print(n)
if (n == 1) {
dosenumber <<- StartingDose
}
if (dosenumber == 1) {
SuccessProba <<- ProbaSuccess01 
#print(paste("SuccessProba equals: ", SuccessProba ))
}
if (dosenumber == 2) {
SuccessProba <<- ProbaSuccess02 
#print(paste("SuccessProba equals: ", SuccessProba ))
}
if (dosenumber == 3) {
SuccessProba <<- ProbaSuccess03 
#print(paste("SuccessProba equals: ", SuccessProba ))
}
if (dosenumber == 4) {
SuccessProba <<- ProbaSuccess04 
#print(paste("SuccessProba equals: ", SuccessProba ))
}
if (dosenumber == 5) {
SuccessProba <<- ProbaSuccess05 
#print(paste("SuccessProba equals: ", SuccessProba ))
}
if (dosenumber == 6) {
SuccessProba <<- ProbaSuccess06 
#print(paste("SuccessProba equals: ", SuccessProba ))
}
if (dosenumber == 7) {
SuccessProba <<- ProbaSuccess07 
#print(paste("SuccessProba equals: ", SuccessProba ))
}
if (dosenumber == 8) {
SuccessProba <<- ProbaSuccess08 
#print(paste("SuccessProba equals: ", SuccessProba ))
}
if (dosenumber == 9) {
SuccessProba <<- ProbaSuccess09 
#print(paste("SuccessProba equals: ", SuccessProba ))
}
if (dosenumber == 10) {
SuccessProba <<- ProbaSuccess10 
#print(paste("SuccessProba equals: ", SuccessProba ))
}
if (dosenumber == 11) {
SuccessProba <<- ProbaSuccess11
#print(paste("SuccessProba equals: ", SuccessProba ))
}
if (dosenumber == 12) {
SuccessProba <<- ProbaSuccess12
#print(paste("SuccessProba equals: ", SuccessProba ))
}
if (dosenumber == 13) {
SuccessProba <<- ProbaSuccess13
#print(paste("SuccessProba equals: ", SuccessProba ))
}
if (dosenumber == 14) {
SuccessProba <<- ProbaSuccess14
#print(paste("SuccessProba equals: ", SuccessProba ))
}
if (dosenumber == 15) {
SuccessProba <<- ProbaSuccess15
#print(paste("SuccessProba equals: ", SuccessProba ))
}
if (dosenumber == 16) {
SuccessProba <<- ProbaSuccess16
#print(paste("SuccessProba equals: ", SuccessProba ))
}
if (dosenumber == 17) {
SuccessProba <<- ProbaSuccess17
#print(paste("SuccessProba equals: ", SuccessProba ))
}
if (dosenumber == 18) {
SuccessProba <<- ProbaSuccess18
#print(paste("SuccessProba equals: ", SuccessProba ))
}
if (dosenumber == 19) {
SuccessProba <<- ProbaSuccess19
#print(paste("SuccessProba equals: ", SuccessProba ))
}
if (dosenumber == 20) {
SuccessProba <<- ProbaSuccess20
#print(paste("SuccessProba equals: ", SuccessProba ))
}

if (dosenumber == 21) {
SuccessProba <<- ProbaSuccess21
#print(paste("SuccessProba equals: ", SuccessProba ))
}

if (dosenumber == 22) {
SuccessProba <<- ProbaSuccess22
#print(paste("SuccessProba equals: ", SuccessProba ))
}

if (dosenumber == 23) {
SuccessProba <<- ProbaSuccess23
#print(paste("SuccessProba equals: ", SuccessProba ))
}

if (dosenumber == 24) {
SuccessProba <<- ProbaSuccess24
#print(paste("SuccessProba equals: ", SuccessProba ))
}

if (dosenumber == 25) {
SuccessProba <<- ProbaSuccess25
#print(paste("SuccessProba equals: ", SuccessProba ))
}


DoseNumber<<-c(DoseNumber,dosenumber)

#print(paste("subject number: ", n))
#print(paste("dose number: ", dosenumber))
#print(paste("SuccessProba: ", SuccessProba))
SuccessEvent <<- rbinom(1,1,SuccessProba)


if (SuccessEvent < 0.5) {
dosenumber <<- dosenumber +1
#print(paste("next dose number equals: ", dosenumber ))
}

if (SuccessEvent >= 0.5) {
dosenumber <<- dosenumber +0
DecreaseEvent <<- rbinom(1,1,1-EDOfInterest)
  if (DecreaseEvent == 1) {
  dosenumber <<- dosenumber -1
  }

}

SuccessEventResult<<-c(SuccessEventResult,SuccessEvent)
dataBCD1<<-cbind(DoseNumber,SuccessEventResult)
dataBCD<<-as.data.frame(dataBCD1)
dataBCD$x<<-dataBCD$DoseNumber
dataBCD$y<<-dataBCD$SuccessEventResult
dataBCD2<<-dataBCD


if (n == SampleSize) {
DoseNumber<<-NULL
SuccessEventResult<<-NULL

#Centered Isotonic Regression
#BCDCIR<<-quickInverse(dataBCD,target=EDOfInterest, conf=0.95)
#BCDIR<<-quickInverse(dataBCD,target=EDOfInterest, conf=0.95, estfun = oldPAVA)

BCDCIR<<-doseFind(dataBCD,target=EDOfInterest, conf=0.95)
BCDIR<<-doseFind(dataBCD,target=EDOfInterest, conf=0.95, estfun = oldPAVA)

BCDTarget<<-EDOfInterest#BCDCIR$target
BCDEstimateCIR<<-BCDCIR#BCDCIR$point
#BCDlower95CICIR<<-BCDCIR$lower95conf
#BCDupper95CICIR<<-BCDCIR$upper95conf

BCDEstimateIR<<-BCDIR#BCDIR$point
#BCDlower95CIIR<<-BCDIR$lower95conf
#BCDupper95CIIR<<-BCDIR$upper95conf

BCDNbFailures<<-count(dataBCD, vars="SuccessEventResult")[1,2]
BCDMinDose<<-min(dataBCD$DoseNumber)
BCDMaxDose<<-max(dataBCD$DoseNumber)
BCDNbDoses<<-length(unique(dataBCD$DoseNumber))
BCDRangeDoses<<-(BCDMaxDose-BCDMinDose+2)
#EstimateCIRLTMax<<-BCDMaxDose-BCDEstimateCIR
#EstimateIRLTMax<<-BCDMaxDose-BCDEstimateIR

BCDAll1<<-cbind(BCDTarget, BCDEstimateCIR, #BCDlower95CICIR, BCDupper95CICIR,
BCDEstimateIR, #BCDlower95CIIR, BCDupper95CIIR, 
BCDNbFailures, BCDMinDose, BCDMaxDose, BCDNbDoses, BCDRangeDoses#, EstimateCIRLTMax, EstimateIRLTMax
)
BCDAll<<-as.data.frame(BCDAll1)

dataBCDall<<-cbind(dataBCD)
}
}
if (i == 1) {
BCDAlldef<<-BCDAll
BCDAlldef$Nsim<<-i
dataBCDalldef<<-dataBCDall
dataBCDalldef$Nsim <<-i
}
if (i >1) {
BCDAll$Nsim<<-i
dataBCDall$Nsim <<-i
BCDAlldef<<-rbind(BCDAlldef,BCDAll)
dataBCDalldef<<-rbind(dataBCDalldef,dataBCDall)

}
}

} #End Function
