# Supplementary material for: A Monte Carlo simulation study comparing the up and down, biased-coin up and down and continual reassessment methods used to estimate an effective dose (ED95 or ED90) in anaesthesiology research
Source: BJA Open. 2023 Sep 27;8:100225. doi: 10.1016/j.bjao.2023.100225 (PMC10542596; doi:10.1016/j.bjao.2023.100225)
Supplement: Multimedia component 2 [file mmc2.zip › CRM_power.R]

rm(list=ls())
#require(MASS, quietly = FALSE, warn.conflicts = TRUE,keep.source = getOption("keep.source.pkgs"))
require(MASS)
require(gplots)


vcrm 	<- function(a)
{ 
	v <- 1
	for(i in (1:length(x.list)))
        {
          if(x.list[i]>0)
        	v <- v*((x.list[i]^a)^y.list[i])*((1-x.list[i]^a)^(1-y.list[i]))
        }
 return(v)       
}

h <- function(x){(exp(-x)*vcrm(x))}
htheta <- function(x){x*(exp(-x)*vcrm(x))}	
int.theta <- function(limsup){(integrate(htheta, 0, limsup)[[1]]/integrate(h, 0, limsup)[[1]])}

interval.ci <- function(precis)
{
    	lim 	<- c(0,0)
    	limit.inter <- 0
    	total 	<- 0
    	tot.tmp <- 0
	ww 	<- 0
	step 	<- 0.005
    	indice 	<- 1

	total 	<- integrate(h, 0, lim.sup)

	while((ww)<precis*total[[1]])
	{
		tot.tmp <- integrate(h,limit.inter+(indice-1)*step,limit.inter+(indice)*step)	
		ww <- (tot.tmp[[1]]+ww)
		indice <- (indice+1)
	
		if(ww <=(0.025*total[[1]])){
		lim[1] <- (limit.inter+(indice)*step)}
	}
		
	lim[2] <- limit.inter+(indice)*step
    
    return (lim)
}

CRM <- function(cible,nb.sujets,nb.doses,mrs.response,mrs.dose,proba.list)
{
	
	x.list 		<<- rep(0,nb.sujets)
	y.list 		<<- rep(0,nb.sujets)
	d.list 		 <- rep(NA,nb.sujets+1)
	dmt.list 	 <- rep(NA,nb.sujets)
	p.dose.list<<- matrix(NA, nrow=nb.sujets, ncol=nb.doses)
	p.list 		 <- rep(NA,nb.sujets+1)
	theta.list <<- rep(NA,nb.sujets)
	ic.theta.list<- matrix(NA, nrow=nb.sujets,ncol=2)
	ic.pr.list <- matrix(NA, nrow=nb.sujets,ncol=2)
	


	nb.suj.indice 	<- 0 
	diffp.dose.list <- c(1:length(proba.list))
	lim.sup 	<<- 10
	lim.sup.theta 	<- 10
	ic 		<- c(0,0)
  
	for(i in 1:nb.sujets)
	{
			
			nb.suj.indice 	<<- i
			y.list[i] 	<<- mrs.response[i]
			d.list[i] 	<- mrs.dose[i]
			x.list[i] 	<<- proba.list[mrs.dose[i]]
			theta.list [i]<<- int.theta(lim.sup.theta)#int.theta(nb.suj.indice,x.list,y.list,azero)
			
			ic		<- interval.ci(0.975)
			ic.theta.list[i,1] <- ic[1]
			ic.theta.list[i,2] <- ic[2]

			
			p.dose.list[i,] <<-proba.list^theta.list[i]
		
 			diffp.dose.list <<- abs(p.dose.list[i,]-cible) 
			d.list[i+1] 	  <- which(diffp.dose.list==min(diffp.dose.list))
			p.list[i] 	    <- p.dose.list[i,d.list[i+1]] 	
			ic.pr.list[i,1] <- proba.list[d.list[i+1]]^ic.theta.list[i,1]
			ic.pr.list[i,2] <- proba.list[d.list[i+1]]^ic.theta.list[i,2]
			dmt.list[i] 	<- d.list[i+1] 
	}
	
	mrs.aff(mrs.response,mrs.dose,cible,nb.doses,mean.theta.prior,proba.list,d.list,
		y.list,theta.list,ic.theta.list,p.list,ic.pr.list,dmt.list)
	#mrs.stopping.rules(nb.suj.indice,theta.list,inv.proba.list,d.list,3,p.list,ic.pr.list,nb.sujets)
	
#	mrs.ci.prob.plot(p.list,ic.pr.list,length(mrs.response))
#	mrs.dose.plot(d.list,nb.dose,length(mrs.response))
#	mrs.prior.posteior.plot(lim.sup,mean.theta.prior)
#	wm.plot(proba.list,cible)
#	curve.plot(proba.list,cible,p.dose.list[i,])
	dose.ci.plot(proba.list,proba.list^ic.theta.list[i,1],proba.list^ic.theta.list[i,2])

	#print(ic.theta.list)
  toto1 <<-print(proba.list^ic.theta.list[i,1])
	toto2 <<-(proba.list^ic.theta.list[i,2])
	#print(theta.list)
  #return(p.list)
  return(p.dose.list)
}

mrs.aff <- function(mrs.response,mrs.dose,cible,nb.doses,mean.theta.prior,proba.list,d.list,
		y.list,theta.list,ic.theta.list,p.list,ic.pr.list,dmt.list)
{
	#cat("\t","\t\n*** Bayesian CRM : Phase I (or phase II) dose-ranging design***\n\n")
	#cat("\t N=",length(mrs.response),"\tNumber of toxicities (or failures)=",sum(mrs.response),"\n\n")
	#cat("Number of dose levels=",nb.doses,"\t Target=", cible,"\n\n")
	#cat("*Prior*\n")
	#cat("Exponential distribution mean=",mean.theta.prior,"\n\n")
	#cat("*Prior response probabilities associated to each dose level*\n")
	resul1 <- cbind(seq(1,nb.doses),proba.list)
	colnames(resul1) <- c("Dose level","Probability")
	#print(round(resul1,3), row = rep(" ",nb.doses), coll=colnames(resul1))
	#cat("\n*Posterior*\n")
	#cat("*Dose-ranging details*\n")
	resul2 <<- cbind(seq(1,length(mrs.response)),mrs.dose[1:nb.sujets],y.list[1:nb.sujets],
			p.list[1:nb.sujets],ic.pr.list[,2],ic.pr.list[,1],dmt.list[1:nb.sujets])
	colnames(resul2) <- c("Subject","Dose","Response",
				"Response probability","Inf. 95%CI","Sup. 95%CI","Estimated MTD")
	#print(round(resul2,3), row = rep(" ",length(mrs.response)), coll=colnames(resul2))

}

dose.ci.plot <- function(proba.list, icup, iclow, nb.doses)
{
    nb 	<- c(1:length(proba.list))
    icup[3] <- 0.15
   	dosel <- c("30","35","40","45","50","55")

#    plotCI (nb, y = rev(1-proba.list), ui=rev(1-iclow), li = rev(1-icup), ylim=c(0,1.1),type="l",xaxt="n",xlab="Dose (mg)",ylab="Probability")
#    axis(1, at = nb, labels = dosel)
    ui95<-c(rev(1-iclow))
    li95<-c(rev(1-icup))
    #cat("*95% Credibility Interval*\n")
	ci95 <<- cbind(nb,li95,ui95)
      colnames(ci95) <- c("Dose","Inf. 95%CI","Sup. 95%CI")
      #print(round(ci95,4), row = rep(" ",nb.doses), coll=colnames(ci95))
    #cat("\n\n")
}
#mrs.ci.prob.plot <- function(p.list,ic.pr.list,nb.sujets)
#{

#	nb 	<- c(1:nb.sujets)

#	x11()
#	plot(nb,p.list[1:nb.sujets],type="o",xlab="Number of patients",ylab="Probability", 
#	xlim=c(1,nb.sujets), ylim=c(0 , 1.1),col="black",
#	main = paste("Estimated response probability", "\n",  
#	"and 95% credibility interval"))
#	points(nb,p.list[1:nb.sujets],col="black",pch="o",lwd=2)
#	lines(nb,p.list[1:nb.sujets],col="black",lwd=3)
#	points(nb,ic.pr.list[,2], col="red",pch="o",lwd=2)
#	lines(nb,ic.pr.list[,2],col="red",lwd=3)
#	points(nb,ic.pr.list[,1], col="green",pch="o",lwd=2)
#	lines(nb,ic.pr.list[,1],col="green",lwd=3)
#	legend(4,1.1,legend = c("response probability", "lower CI", "uper CI")
#	,lwd=3,col= c("black","red","green"),bty="n")
	
#}

#wm.plot <- function(proba.list,cible)
#{

#	nb 	<- c(1:length(proba.list))

#	x11()
#	plot(nb,1-rev(proba.list),type="b",xlab="Dose",ylab="Probability", 
#	xlim=c(1,length(proba.list)), ylim=c(0 , 1.1),col="black")
#	#main = paste("Working model"))
#	lines(nb,rep(1-cible,length(proba.list)) ,col="blue",lty=2)
	
#	legend(4,1.1,legend = c("Guesstimate", "Target")
#	,lty=c(1,2),col= c("black","blue"),bty="n")
	
#}

#curve.plot <- function(proba.list,cible,probafin)
#{

#	nb 	<- c(1:length(proba.list))

#	x11()
#	dosel <- c("30","35","40","45","50", "55")

#	plot(nb,1-rev(proba.list),type="b",xlab="Dose (volume unity)",ylab="Probability", 
#	xlim=c(1,length(proba.list)), ylim=c(0 , 1.1),col="black",xaxt="n")
#	#main = paste("Working model"))
#	lines(nb,1-rev(probafin) ,col="red",lty=1,type="b")
#	lines(nb,rep(1-cible,length(proba.list)) ,col="blue",lty=2)
#	legend(2.5,0.2,legend = c("Guesstimate", "Posterior dose-response curve", "Target")
#	,lty=c(1,1,2),col= c("black","red","blue"),bty="n")
#	axis(1, at = nb, labels = dosel)
	
#}

#mrs.dose.plot <- function(d.list,nb.dose,nb.sujets)
#{
#	nb 	<- c(1:nb.sujets)

#	x11()
#	plot(nb,d.list[1:nb.sujets],type="o",xlab="Number of patients",ylab="Dose level", 
#	xlim=c(1,nb.sujets), ylim=c(1 ,nb.doses),col="black",
#	main = paste("Administered dose to each patient"))
#	points(nb,d.list[1:nb.sujets],col="black",pch="o",lwd=2)
#	lines(nb,d.list[1:nb.sujets],col="black",lwd=3)
#}
#mrs.prior.posteior.plot <- function(lim.sup,mean.theta.prior)
#{
#	inter1 <- integrate(htheta,0,10)
#	inter <- function(x)
#	{
#		return(h(x))
#	}
		
#	v <- seq(0,lim.sup+5,0.001)
#	resul <- sapply(v,inter)
#	resul <- resul/inter1[[1]]
#	inter2 <<- (1/mean.theta.prior)*exp(-v/mean.theta.prior)

#	x11()
#	plot(v,resul,type="l",xlab="Model parameter a",ylab="Density",
#	#main = paste("Prior and posterior densities"),
#     xlim=c(-0.1,5))
#	lines(v,inter2,col=1,lty=2)
#	#lines(v,inter2,col="green")
#	legend(max(v)-5.5,max(resul),legend = c("Prior density", "Posterior density"),col= c(1,1),lty=c(1,2),bty="n")
	
#}
#proba.list <- c(0.01,0.02,0.05,0.1,0.25,0.5)

#cible <- 0.05  			#the failure target
#nb.doses <- 6  			#the number of dose level
#mean.theta.prior <- 1 		#mean prior density
