# Supplementary material for: A Monte Carlo simulation study comparing the up and down, biased-coin up and down and continual reassessment methods used to estimate an effective dose (ED95 or ED90) in anaesthesiology research
Source: BJA Open. 2023 Sep 27;8:100225. doi: 10.1016/j.bjao.2023.100225 (PMC10542596; doi:10.1016/j.bjao.2023.100225)
Supplement: Multimedia component 2 [file mmc2.zip › CRMMonteCarloRW18pat.R]

source("C:\\yourpath\\Source\\CRMSimulation_RW18pat.R")
#ED95 - Sigmoid1
# Starting Dose 1
CRMMC(EDOI=0.95, StartingDose=1, SigmoidFunction=1, CohortSize=4, NSim=5000)
write.table(dataCRMalldef, "C:\\yourpath\\Output\\Sigmoid1\\8pat\\CRMC4StartingDose01ED95dataRW1.csv", row.names = FALSE )
write.table(CRMAlldef, "C:\\yourpath\\Output\\Sigmoid1\\8pat\\CRMC4StartingDose01ED95ResultsRW1.csv", row.names = FALSE )
rm(list=ls())
source("C:\\yourpath\\Source\\CRMSimulation_RW18pat.R")
CRMMC(EDOI=0.95, StartingDose=1, SigmoidFunction=1, CohortSize=2, NSim=5000)
write.table(dataCRMalldef, "C:\\yourpath\\Output\\Sigmoid1\\8pat\\CRMC2StartingDose01ED95dataRW1.csv", row.names = FALSE )
write.table(CRMAlldef, "C:\\yourpath\\Output\\Sigmoid1\\8pat\\CRMC2StartingDose01ED95ResultsRW1.csv", row.names = FALSE )
rm(list=ls())
source("C:\\yourpath\\Source\\CRMSimulation_RW18pat.R")
# Starting Dose 2
CRMMC(EDOI=0.95, StartingDose=2, SigmoidFunction=1, CohortSize=4, NSim=5000)
write.table(dataCRMalldef, "C:\\yourpath\\Output\\Sigmoid1\\8pat\\CRMC4StartingDose02ED95dataRW1.csv", row.names = FALSE )
write.table(CRMAlldef, "C:\\yourpath\\Output\\Sigmoid1\\8pat\\CRMC4StartingDose02ED95ResultsRW1.csv", row.names = FALSE )
rm(list=ls())
source("C:\\yourpath\\Source\\CRMSimulation_RW18pat.R")
CRMMC(EDOI=0.95, StartingDose=2, SigmoidFunction=1, CohortSize=2, NSim=5000)
write.table(dataCRMalldef, "C:\\yourpath\\Output\\Sigmoid1\\8pat\\CRMC2StartingDose02ED95dataRW1.csv", row.names = FALSE )
write.table(CRMAlldef, "C:\\yourpath\\Output\\Sigmoid1\\8pat\\CRMC2StartingDose02ED95ResultsRW1.csv", row.names = FALSE )
rm(list=ls())
source("C:\\yourpath\\Source\\CRMSimulation_RW18pat.R")
# Starting Dose 3
CRMMC(EDOI=0.95, StartingDose=3, SigmoidFunction=1, CohortSize=4, NSim=5000)
write.table(dataCRMalldef, "C:\\yourpath\\Output\\Sigmoid1\\8pat\\CRMC4StartingDose03ED95dataRW1.csv", row.names = FALSE )
write.table(CRMAlldef, "C:\\yourpath\\Output\\Sigmoid1\\8pat\\CRMC4StartingDose03ED95ResultsRW1.csv", row.names = FALSE )
rm(list=ls())
source("C:\\yourpath\\Source\\CRMSimulation_RW18pat.R")
CRMMC(EDOI=0.95, StartingDose=3, SigmoidFunction=1, CohortSize=2, NSim=5000)
write.table(dataCRMalldef, "C:\\yourpath\\Output\\Sigmoid1\\8pat\\CRMC2StartingDose03ED95dataRW1.csv", row.names = FALSE )
write.table(CRMAlldef, "C:\\yourpath\\Output\\Sigmoid1\\8pat\\CRMC2StartingDose03ED95ResultsRW1.csv", row.names = FALSE )
rm(list=ls())
source("C:\\yourpath\\Source\\CRMSimulation_RW18pat.R")
# Starting Dose 4
CRMMC(EDOI=0.95, StartingDose=4, SigmoidFunction=1, CohortSize=4, NSim=5000)
write.table(dataCRMalldef, "C:\\yourpath\\Output\\Sigmoid1\\8pat\\CRMC4StartingDose04ED95dataRW1.csv", row.names = FALSE )
write.table(CRMAlldef, "C:\\yourpath\\Output\\Sigmoid1\\8pat\\CRMC4StartingDose04ED95ResultsRW1.csv", row.names = FALSE )
rm(list=ls())
source("C:\\yourpath\\Source\\CRMSimulation_RW18pat.R")
CRMMC(EDOI=0.95, StartingDose=4, SigmoidFunction=1, CohortSize=2, NSim=5000)
write.table(dataCRMalldef, "C:\\yourpath\\Output\\Sigmoid1\\8pat\\CRMC2StartingDose04ED95dataRW1.csv", row.names = FALSE )
write.table(CRMAlldef, "C:\\yourpath\\Output\\Sigmoid1\\8pat\\CRMC2StartingDose04ED95ResultsRW1.csv", row.names = FALSE )
rm(list=ls())
source("C:\\yourpath\\Source\\CRMSimulation_RW18pat.R")
# Starting Dose 5
CRMMC(EDOI=0.95, StartingDose=5, SigmoidFunction=1, CohortSize=4, NSim=5000)
write.table(dataCRMalldef, "C:\\yourpath\\Output\\Sigmoid1\\8pat\\CRMC4StartingDose05ED95dataRW1.csv", row.names = FALSE )
write.table(CRMAlldef, "C:\\yourpath\\Output\\Sigmoid1\\8pat\\CRMC4StartingDose05ED95ResultsRW1.csv", row.names = FALSE )
rm(list=ls())
source("C:\\yourpath\\Source\\CRMSimulation_RW18pat.R")
CRMMC(EDOI=0.95, StartingDose=5, SigmoidFunction=1, CohortSize=2, NSim=5000)
write.table(dataCRMalldef, "C:\\yourpath\\Output\\Sigmoid1\\8pat\\CRMC2StartingDose05ED95dataRW1.csv", row.names = FALSE )
write.table(CRMAlldef, "C:\\yourpath\\Output\\Sigmoid1\\8pat\\CRMC2StartingDose05ED95ResultsRW1.csv", row.names = FALSE )
rm(list=ls())
source("C:\\yourpath\\Source\\CRMSimulation_RW18pat.R")
# Starting Dose 6
CRMMC(EDOI=0.95, StartingDose=6, SigmoidFunction=1, CohortSize=4, NSim=5000)
write.table(dataCRMalldef, "C:\\yourpath\\Output\\Sigmoid1\\8pat\\CRMC4StartingDose06ED95dataRW1.csv", row.names = FALSE )
write.table(CRMAlldef, "C:\\yourpath\\Output\\Sigmoid1\\8pat\\CRMC4StartingDose06ED95ResultsRW1.csv", row.names = FALSE )
rm(list=ls())
source("C:\\yourpath\\Source\\CRMSimulation_RW18pat.R")
CRMMC(EDOI=0.95, StartingDose=6, SigmoidFunction=1, CohortSize=2, NSim=5000)
write.table(dataCRMalldef, "C:\\yourpath\\Output\\Sigmoid1\\8pat\\CRMC2StartingDose06ED95dataRW1.csv", row.names = FALSE )
write.table(CRMAlldef, "C:\\yourpath\\Output\\Sigmoid1\\8pat\\CRMC2StartingDose06ED95ResultsRW1.csv", row.names = FALSE )
rm(list=ls())
source("C:\\yourpath\\Source\\CRMSimulation_RW18pat.R")
# Starting Dose 7
CRMMC(EDOI=0.95, StartingDose=7, SigmoidFunction=1, CohortSize=4, NSim=5000)
write.table(dataCRMalldef, "C:\\yourpath\\Output\\Sigmoid1\\8pat\\CRMC4StartingDose07ED95dataRW1.csv", row.names = FALSE )
write.table(CRMAlldef, "C:\\yourpath\\Output\\Sigmoid1\\8pat\\CRMC4StartingDose07ED95ResultsRW1.csv", row.names = FALSE )
rm(list=ls())
source("C:\\yourpath\\Source\\CRMSimulation_RW18pat.R")
CRMMC(EDOI=0.95, StartingDose=7, SigmoidFunction=1, CohortSize=2, NSim=5000)
write.table(dataCRMalldef, "C:\\yourpath\\Output\\Sigmoid1\\8pat\\CRMC2StartingDose07ED95dataRW1.csv", row.names = FALSE )
write.table(CRMAlldef, "C:\\yourpath\\Output\\Sigmoid1\\8pat\\CRMC2StartingDose07ED95ResultsRW1.csv", row.names = FALSE )
rm(list=ls())
source("C:\\yourpath\\Source\\CRMSimulation_RW18pat.R")
# Starting Dose 8
CRMMC(EDOI=0.95, StartingDose=8, SigmoidFunction=1, CohortSize=4, NSim=5000)
write.table(dataCRMalldef, "C:\\yourpath\\Output\\Sigmoid1\\8pat\\CRMC4StartingDose08ED95dataRW1.csv", row.names = FALSE )
write.table(CRMAlldef, "C:\\yourpath\\Output\\Sigmoid1\\8pat\\CRMC4StartingDose08ED95ResultsRW1.csv", row.names = FALSE )
rm(list=ls())
source("C:\\yourpath\\Source\\CRMSimulation_RW18pat.R")
CRMMC(EDOI=0.95, StartingDose=8, SigmoidFunction=1, CohortSize=2, NSim=5000)
write.table(dataCRMalldef, "C:\\yourpath\\Output\\Sigmoid1\\8pat\\CRMC2StartingDose08ED95dataRW1.csv", row.names = FALSE )
write.table(CRMAlldef, "C:\\yourpath\\Output\\Sigmoid1\\8pat\\CRMC2StartingDose08ED95ResultsRW1.csv", row.names = FALSE )
rm(list=ls())
source("C:\\yourpath\\Source\\CRMSimulation_RW18pat.R")
# Starting Dose 9
CRMMC(EDOI=0.95, StartingDose=9, SigmoidFunction=1, CohortSize=4, NSim=5000)
write.table(dataCRMalldef, "C:\\yourpath\\Output\\Sigmoid1\\8pat\\CRMC4StartingDose09ED95dataRW1.csv", row.names = FALSE )
write.table(CRMAlldef, "C:\\yourpath\\Output\\Sigmoid1\\8pat\\CRMC4StartingDose09ED95ResultsRW1.csv", row.names = FALSE )
rm(list=ls())
source("C:\\yourpath\\Source\\CRMSimulation_RW18pat.R")
CRMMC(EDOI=0.95, StartingDose=9, SigmoidFunction=1, CohortSize=2, NSim=5000)
write.table(dataCRMalldef, "C:\\yourpath\\Output\\Sigmoid1\\8pat\\CRMC2StartingDose09ED95dataRW1.csv", row.names = FALSE )
write.table(CRMAlldef, "C:\\yourpath\\Output\\Sigmoid1\\8pat\\CRMC2StartingDose09ED95ResultsRW1.csv", row.names = FALSE )
rm(list=ls())
source("C:\\yourpath\\Source\\CRMSimulation_RW18pat.R")
# Starting Dose 10
CRMMC(EDOI=0.95, StartingDose=10, SigmoidFunction=1, CohortSize=4, NSim=5000)
write.table(dataCRMalldef, "C:\\yourpath\\Output\\Sigmoid1\\8pat\\CRMC4StartingDose10ED95dataRW1.csv", row.names = FALSE )
write.table(CRMAlldef, "C:\\yourpath\\Output\\Sigmoid1\\8pat\\CRMC4StartingDose10ED95ResultsRW1.csv", row.names = FALSE )
rm(list=ls())
source("C:\\yourpath\\Source\\CRMSimulation_RW18pat.R")
CRMMC(EDOI=0.95, StartingDose=10, SigmoidFunction=1, CohortSize=2, NSim=5000)
write.table(dataCRMalldef, "C:\\yourpath\\Output\\Sigmoid1\\8pat\\CRMC2StartingDose10ED95dataRW1.csv", row.names = FALSE )
write.table(CRMAlldef, "C:\\yourpath\\Output\\Sigmoid1\\8pat\\CRMC2StartingDose10ED95ResultsRW1.csv", row.names = FALSE )
rm(list=ls())
source("C:\\yourpath\\Source\\CRMSimulation_RW18pat.R")
# Starting Dose 11
CRMMC(EDOI=0.95, StartingDose=11, SigmoidFunction=1, CohortSize=4, NSim=5000)
write.table(dataCRMalldef, "C:\\yourpath\\Output\\Sigmoid1\\8pat\\CRMC4StartingDose11ED95dataRW1.csv", row.names = FALSE )
write.table(CRMAlldef, "C:\\yourpath\\Output\\Sigmoid1\\8pat\\CRMC4StartingDose11ED95ResultsRW1.csv", row.names = FALSE )
rm(list=ls())
source("C:\\yourpath\\Source\\CRMSimulation_RW18pat.R")
CRMMC(EDOI=0.95, StartingDose=11, SigmoidFunction=1, CohortSize=2, NSim=5000)
write.table(dataCRMalldef, "C:\\yourpath\\Output\\Sigmoid1\\8pat\\CRMC2StartingDose11ED95dataRW1.csv", row.names = FALSE )
write.table(CRMAlldef, "C:\\yourpath\\Output\\Sigmoid1\\8pat\\CRMC2StartingDose11ED95ResultsRW1.csv", row.names = FALSE )
rm(list=ls())
source("C:\\yourpath\\Source\\CRMSimulation_RW18pat.R")
# Starting Dose 12
CRMMC(EDOI=0.95, StartingDose=12, SigmoidFunction=1, CohortSize=4, NSim=5000)
write.table(dataCRMalldef, "C:\\yourpath\\Output\\Sigmoid1\\8pat\\CRMC4StartingDose12ED95dataRW1.csv", row.names = FALSE )
write.table(CRMAlldef, "C:\\yourpath\\Output\\Sigmoid1\\8pat\\CRMC4StartingDose12ED95ResultsRW1.csv", row.names = FALSE )
rm(list=ls())
source("C:\\yourpath\\Source\\CRMSimulation_RW18pat.R")
CRMMC(EDOI=0.95, StartingDose=12, SigmoidFunction=1, CohortSize=2, NSim=5000)
write.table(dataCRMalldef, "C:\\yourpath\\Output\\Sigmoid1\\8pat\\CRMC2StartingDose12ED95dataRW1.csv", row.names = FALSE )
write.table(CRMAlldef, "C:\\yourpath\\Output\\Sigmoid1\\8pat\\CRMC2StartingDose12ED95ResultsRW1.csv", row.names = FALSE )
rm(list=ls())
source("C:\\yourpath\\Source\\CRMSimulation_RW18pat.R")
# Starting Dose 13
CRMMC(EDOI=0.95, StartingDose=13, SigmoidFunction=1, CohortSize=4, NSim=5000)
write.table(dataCRMalldef, "C:\\yourpath\\Output\\Sigmoid1\\8pat\\CRMC4StartingDose13ED95dataRW1.csv", row.names = FALSE )
write.table(CRMAlldef, "C:\\yourpath\\Output\\Sigmoid1\\8pat\\CRMC4StartingDose13ED95ResultsRW1.csv", row.names = FALSE )
rm(list=ls())
source("C:\\yourpath\\Source\\CRMSimulation_RW18pat.R")
CRMMC(EDOI=0.95, StartingDose=13, SigmoidFunction=1, CohortSize=2, NSim=5000)
write.table(dataCRMalldef, "C:\\yourpath\\Output\\Sigmoid1\\8pat\\CRMC2StartingDose13ED95dataRW1.csv", row.names = FALSE )
write.table(CRMAlldef, "C:\\yourpath\\Output\\Sigmoid1\\8pat\\CRMC2StartingDose13ED95ResultsRW1.csv", row.names = FALSE )
rm(list=ls())
source("C:\\yourpath\\Source\\CRMSimulation_RW18pat.R")
# Starting Dose 14
CRMMC(EDOI=0.95, StartingDose=14, SigmoidFunction=1, CohortSize=4, NSim=5000)
write.table(dataCRMalldef, "C:\\yourpath\\Output\\Sigmoid1\\8pat\\CRMC4StartingDose14ED95dataRW1.csv", row.names = FALSE )
write.table(CRMAlldef, "C:\\yourpath\\Output\\Sigmoid1\\8pat\\CRMC4StartingDose14ED95ResultsRW1.csv", row.names = FALSE )
rm(list=ls())
source("C:\\yourpath\\Source\\CRMSimulation_RW18pat.R")
CRMMC(EDOI=0.95, StartingDose=14, SigmoidFunction=1, CohortSize=2, NSim=5000)
write.table(dataCRMalldef, "C:\\yourpath\\Output\\Sigmoid1\\8pat\\CRMC2StartingDose14ED95dataRW1.csv", row.names = FALSE )
write.table(CRMAlldef, "C:\\yourpath\\Output\\Sigmoid1\\8pat\\CRMC2StartingDose14ED95ResultsRW1.csv", row.names = FALSE )
rm(list=ls())
source("C:\\yourpath\\Source\\CRMSimulation_RW18pat.R")
# Starting Dose 15
CRMMC(EDOI=0.95, StartingDose=15, SigmoidFunction=1, CohortSize=4, NSim=5000)
write.table(dataCRMalldef, "C:\\yourpath\\Output\\Sigmoid1\\8pat\\CRMC4StartingDose15ED95dataRW1.csv", row.names = FALSE )
write.table(CRMAlldef, "C:\\yourpath\\Output\\Sigmoid1\\8pat\\CRMC4StartingDose15ED95ResultsRW1.csv", row.names = FALSE )
rm(list=ls())
source("C:\\yourpath\\Source\\CRMSimulation_RW18pat.R")
CRMMC(EDOI=0.95, StartingDose=15, SigmoidFunction=1, CohortSize=2, NSim=5000)
write.table(dataCRMalldef, "C:\\yourpath\\Output\\Sigmoid1\\8pat\\CRMC2StartingDose15ED95dataRW1.csv", row.names = FALSE )
write.table(CRMAlldef, "C:\\yourpath\\Output\\Sigmoid1\\8pat\\CRMC2StartingDose15ED95ResultsRW1.csv", row.names = FALSE )
rm(list=ls())
source("C:\\yourpath\\Source\\CRMSimulation_RW18pat.R")
# Starting Dose 16
CRMMC(EDOI=0.95, StartingDose=16, SigmoidFunction=1, CohortSize=4, NSim=5000)
write.table(dataCRMalldef, "C:\\yourpath\\Output\\Sigmoid1\\8pat\\CRMC4StartingDose16ED95dataRW1.csv", row.names = FALSE )
write.table(CRMAlldef, "C:\\yourpath\\Output\\Sigmoid1\\8pat\\CRMC4StartingDose16ED95ResultsRW1.csv", row.names = FALSE )
rm(list=ls())
source("C:\\yourpath\\Source\\CRMSimulation_RW18pat.R")
CRMMC(EDOI=0.95, StartingDose=16, SigmoidFunction=1, CohortSize=2, NSim=5000)
write.table(dataCRMalldef, "C:\\yourpath\\Output\\Sigmoid1\\8pat\\CRMC2StartingDose16ED95dataRW1.csv", row.names = FALSE )
write.table(CRMAlldef, "C:\\yourpath\\Output\\Sigmoid1\\8pat\\CRMC2StartingDose16ED95ResultsRW1.csv", row.names = FALSE )
rm(list=ls())
source("C:\\yourpath\\Source\\CRMSimulation_RW18pat.R")
# Starting Dose 17
CRMMC(EDOI=0.95, StartingDose=17, SigmoidFunction=1, CohortSize=4, NSim=5000)
write.table(dataCRMalldef, "C:\\yourpath\\Output\\Sigmoid1\\8pat\\CRMC4StartingDose17ED95dataRW1.csv", row.names = FALSE )
write.table(CRMAlldef, "C:\\yourpath\\Output\\Sigmoid1\\8pat\\CRMC4StartingDose17ED95ResultsRW1.csv", row.names = FALSE )
rm(list=ls())
source("C:\\yourpath\\Source\\CRMSimulation_RW18pat.R")
CRMMC(EDOI=0.95, StartingDose=17, SigmoidFunction=1, CohortSize=2, NSim=5000)
write.table(dataCRMalldef, "C:\\yourpath\\Output\\Sigmoid1\\8pat\\CRMC2StartingDose17ED95dataRW1.csv", row.names = FALSE )
write.table(CRMAlldef, "C:\\yourpath\\Output\\Sigmoid1\\8pat\\CRMC2StartingDose17ED95ResultsRW1.csv", row.names = FALSE )
rm(list=ls())
source("C:\\yourpath\\Source\\CRMSimulation_RW18pat.R")
# Starting Dose 18
CRMMC(EDOI=0.95, StartingDose=18, SigmoidFunction=1, CohortSize=4, NSim=5000)
write.table(dataCRMalldef, "C:\\yourpath\\Output\\Sigmoid1\\8pat\\CRMC4StartingDose18ED95dataRW1.csv", row.names = FALSE )
write.table(CRMAlldef, "C:\\yourpath\\Output\\Sigmoid1\\8pat\\CRMC4StartingDose18ED95ResultsRW1.csv", row.names = FALSE )
rm(list=ls())
source("C:\\yourpath\\Source\\CRMSimulation_RW18pat.R")
CRMMC(EDOI=0.95, StartingDose=18, SigmoidFunction=1, CohortSize=2, NSim=5000)
write.table(dataCRMalldef, "C:\\yourpath\\Output\\Sigmoid1\\8pat\\CRMC2StartingDose18ED95dataRW1.csv", row.names = FALSE )
write.table(CRMAlldef, "C:\\yourpath\\Output\\Sigmoid1\\8pat\\CRMC2StartingDose18ED95ResultsRW1.csv", row.names = FALSE )
rm(list=ls())
source("C:\\yourpath\\Source\\CRMSimulation_RW18pat.R")
# Starting Dose 19
CRMMC(EDOI=0.95, StartingDose=19, SigmoidFunction=1, CohortSize=4, NSim=5000)
write.table(dataCRMalldef, "C:\\yourpath\\Output\\Sigmoid1\\8pat\\CRMC4StartingDose19ED95dataRW1.csv", row.names = FALSE )
write.table(CRMAlldef, "C:\\yourpath\\Output\\Sigmoid1\\8pat\\CRMC4StartingDose19ED95ResultsRW1.csv", row.names = FALSE )
rm(list=ls())
source("C:\\yourpath\\Source\\CRMSimulation_RW18pat.R")
CRMMC(EDOI=0.95, StartingDose=19, SigmoidFunction=1, CohortSize=2, NSim=5000)
write.table(dataCRMalldef, "C:\\yourpath\\Output\\Sigmoid1\\8pat\\CRMC2StartingDose19ED95dataRW1.csv", row.names = FALSE )
write.table(CRMAlldef, "C:\\yourpath\\Output\\Sigmoid1\\8pat\\CRMC2StartingDose19ED95ResultsRW1.csv", row.names = FALSE )
rm(list=ls())
source("C:\\yourpath\\Source\\CRMSimulation_RW18pat.R")
# Starting Dose 20
CRMMC(EDOI=0.95, StartingDose=20, SigmoidFunction=1, CohortSize=4, NSim=5000)
write.table(dataCRMalldef, "C:\\yourpath\\Output\\Sigmoid1\\8pat\\CRMC4StartingDose20ED95dataRW1.csv", row.names = FALSE )
write.table(CRMAlldef, "C:\\yourpath\\Output\\Sigmoid1\\8pat\\CRMC4StartingDose20ED95ResultsRW1.csv", row.names = FALSE )
rm(list=ls())
source("C:\\yourpath\\Source\\CRMSimulation_RW18pat.R")
CRMMC(EDOI=0.95, StartingDose=20, SigmoidFunction=1, CohortSize=2, NSim=5000)
write.table(dataCRMalldef, "C:\\yourpath\\Output\\Sigmoid1\\8pat\\CRMC2StartingDose20ED95dataRW1.csv", row.names = FALSE )
write.table(CRMAlldef, "C:\\yourpath\\Output\\Sigmoid1\\8pat\\CRMC2StartingDose20ED95ResultsRW1.csv", row.names = FALSE )
rm(list=ls())
source("C:\\yourpath\\Source\\CRMSimulation_RW18pat.R")
# Starting Dose 21
CRMMC(EDOI=0.95, StartingDose=21, SigmoidFunction=1, CohortSize=4, NSim=5000)
write.table(dataCRMalldef, "C:\\yourpath\\Output\\Sigmoid1\\8pat\\CRMC4StartingDose21ED95dataRW1.csv", row.names = FALSE )
write.table(CRMAlldef, "C:\\yourpath\\Output\\Sigmoid1\\8pat\\CRMC4StartingDose21ED95ResultsRW1.csv", row.names = FALSE )
rm(list=ls())
source("C:\\yourpath\\Source\\CRMSimulation_RW18pat.R")
CRMMC(EDOI=0.95, StartingDose=21, SigmoidFunction=1, CohortSize=2, NSim=5000)
write.table(dataCRMalldef, "C:\\yourpath\\Output\\Sigmoid1\\8pat\\CRMC2StartingDose21ED95dataRW1.csv", row.names = FALSE )
write.table(CRMAlldef, "C:\\yourpath\\Output\\Sigmoid1\\8pat\\CRMC2StartingDose21ED95ResultsRW1.csv", row.names = FALSE )
rm(list=ls())
source("C:\\yourpath\\Source\\CRMSimulation_RW18pat.R")
# Starting Dose 22
CRMMC(EDOI=0.95, StartingDose=22, SigmoidFunction=1, CohortSize=4, NSim=5000)
write.table(dataCRMalldef, "C:\\yourpath\\Output\\Sigmoid1\\8pat\\CRMC4StartingDose22ED95dataRW1.csv", row.names = FALSE )
write.table(CRMAlldef, "C:\\yourpath\\Output\\Sigmoid1\\8pat\\CRMC4StartingDose22ED95ResultsRW1.csv", row.names = FALSE )
rm(list=ls())
source("C:\\yourpath\\Source\\CRMSimulation_RW18pat.R")
CRMMC(EDOI=0.95, StartingDose=22, SigmoidFunction=1, CohortSize=2, NSim=5000)
write.table(dataCRMalldef, "C:\\yourpath\\Output\\Sigmoid1\\8pat\\CRMC2StartingDose22ED95dataRW1.csv", row.names = FALSE )
write.table(CRMAlldef, "C:\\yourpath\\Output\\Sigmoid1\\8pat\\CRMC2StartingDose22ED95ResultsRW1.csv", row.names = FALSE )
rm(list=ls())
source("C:\\yourpath\\Source\\CRMSimulation_RW18pat.R")
# Starting Dose 23
CRMMC(EDOI=0.95, StartingDose=23, SigmoidFunction=1, CohortSize=4, NSim=5000)
write.table(dataCRMalldef, "C:\\yourpath\\Output\\Sigmoid1\\8pat\\CRMC4StartingDose23ED95dataRW1.csv", row.names = FALSE )
write.table(CRMAlldef, "C:\\yourpath\\Output\\Sigmoid1\\8pat\\CRMC4StartingDose23ED95ResultsRW1.csv", row.names = FALSE )
rm(list=ls())
source("C:\\yourpath\\Source\\CRMSimulation_RW18pat.R")
CRMMC(EDOI=0.95, StartingDose=23, SigmoidFunction=1, CohortSize=2, NSim=5000)
write.table(dataCRMalldef, "C:\\yourpath\\Output\\Sigmoid1\\8pat\\CRMC2StartingDose23ED95dataRW1.csv", row.names = FALSE )
write.table(CRMAlldef, "C:\\yourpath\\Output\\Sigmoid1\\8pat\\CRMC2StartingDose23ED95ResultsRW1.csv", row.names = FALSE )
rm(list=ls())
source("C:\\yourpath\\Source\\CRMSimulation_RW18pat.R")
# Starting Dose 24
CRMMC(EDOI=0.95, StartingDose=24, SigmoidFunction=1, CohortSize=4, NSim=5000)
write.table(dataCRMalldef, "C:\\yourpath\\Output\\Sigmoid1\\8pat\\CRMC4StartingDose24ED95dataRW1.csv", row.names = FALSE )
write.table(CRMAlldef, "C:\\yourpath\\Output\\Sigmoid1\\8pat\\CRMC4StartingDose24ED95ResultsRW1.csv", row.names = FALSE )
rm(list=ls())
source("C:\\yourpath\\Source\\CRMSimulation_RW18pat.R")
CRMMC(EDOI=0.95, StartingDose=24, SigmoidFunction=1, CohortSize=2, NSim=5000)
write.table(dataCRMalldef, "C:\\yourpath\\Output\\Sigmoid1\\8pat\\CRMC2StartingDose24ED95dataRW1.csv", row.names = FALSE )
write.table(CRMAlldef, "C:\\yourpath\\Output\\Sigmoid1\\8pat\\CRMC2StartingDose24ED95ResultsRW1.csv", row.names = FALSE )
rm(list=ls())
source("C:\\yourpath\\Source\\CRMSimulation_RW18pat.R")
# Starting Dose 25
CRMMC(EDOI=0.95, StartingDose=25, SigmoidFunction=1, CohortSize=4, NSim=5000)
write.table(dataCRMalldef, "C:\\yourpath\\Output\\Sigmoid1\\8pat\\CRMC4StartingDose25ED95dataRW1.csv", row.names = FALSE )
write.table(CRMAlldef, "C:\\yourpath\\Output\\Sigmoid1\\8pat\\CRMC4StartingDose25ED95ResultsRW1.csv", row.names = FALSE )
rm(list=ls())
source("C:\\yourpath\\Source\\CRMSimulation_RW18pat.R")
CRMMC(EDOI=0.95, StartingDose=25, SigmoidFunction=1, CohortSize=2, NSim=5000)
write.table(dataCRMalldef, "C:\\yourpath\\Output\\Sigmoid1\\8pat\\CRMC2StartingDose25ED95dataRW1.csv", row.names = FALSE )
write.table(CRMAlldef, "C:\\yourpath\\Output\\Sigmoid1\\8pat\\CRMC2StartingDose25ED95ResultsRW1.csv", row.names = FALSE )
rm(list=ls())
source("C:\\yourpath\\Source\\CRMSimulation_RW18pat.R")
#ED90 - Sigmoid1
# Starting Dose 1
CRMMC(EDOI=0.90, StartingDose=1, SigmoidFunction=1, CohortSize=4, NSim=5000)
write.table(dataCRMalldef, "C:\\yourpath\\Output\\Sigmoid1\\8pat\\CRMC4StartingDose01ED90dataRW1.csv", row.names = FALSE )
write.table(CRMAlldef, "C:\\yourpath\\Output\\Sigmoid1\\8pat\\CRMC4StartingDose01ED90ResultsRW1.csv", row.names = FALSE )
rm(list=ls())
source("C:\\yourpath\\Source\\CRMSimulation_RW18pat.R")
CRMMC(EDOI=0.90, StartingDose=1, SigmoidFunction=1, CohortSize=2, NSim=5000)
write.table(dataCRMalldef, "C:\\yourpath\\Output\\Sigmoid1\\8pat\\CRMC2StartingDose01ED90dataRW1.csv", row.names = FALSE )
write.table(CRMAlldef, "C:\\yourpath\\Output\\Sigmoid1\\8pat\\CRMC2StartingDose01ED90ResultsRW1.csv", row.names = FALSE )
rm(list=ls())
source("C:\\yourpath\\Source\\CRMSimulation_RW18pat.R")
# Starting Dose 2
CRMMC(EDOI=0.90, StartingDose=2, SigmoidFunction=1, CohortSize=4, NSim=5000)
write.table(dataCRMalldef, "C:\\yourpath\\Output\\Sigmoid1\\8pat\\CRMC4StartingDose02ED90dataRW1.csv", row.names = FALSE )
write.table(CRMAlldef, "C:\\yourpath\\Output\\Sigmoid1\\8pat\\CRMC4StartingDose02ED90ResultsRW1.csv", row.names = FALSE )
rm(list=ls())
source("C:\\yourpath\\Source\\CRMSimulation_RW18pat.R")
CRMMC(EDOI=0.90, StartingDose=2, SigmoidFunction=1, CohortSize=2, NSim=5000)
write.table(dataCRMalldef, "C:\\yourpath\\Output\\Sigmoid1\\8pat\\CRMC2StartingDose02ED90dataRW1.csv", row.names = FALSE )
write.table(CRMAlldef, "C:\\yourpath\\Output\\Sigmoid1\\8pat\\CRMC2StartingDose02ED90ResultsRW1.csv", row.names = FALSE )
rm(list=ls())
source("C:\\yourpath\\Source\\CRMSimulation_RW18pat.R")
# Starting Dose 3
CRMMC(EDOI=0.90, StartingDose=3, SigmoidFunction=1, CohortSize=4, NSim=5000)
write.table(dataCRMalldef, "C:\\yourpath\\Output\\Sigmoid1\\8pat\\CRMC4StartingDose03ED90dataRW1.csv", row.names = FALSE )
write.table(CRMAlldef, "C:\\yourpath\\Output\\Sigmoid1\\8pat\\CRMC4StartingDose03ED90ResultsRW1.csv", row.names = FALSE )
rm(list=ls())
source("C:\\yourpath\\Source\\CRMSimulation_RW18pat.R")
CRMMC(EDOI=0.90, StartingDose=3, SigmoidFunction=1, CohortSize=2, NSim=5000)
write.table(dataCRMalldef, "C:\\yourpath\\Output\\Sigmoid1\\8pat\\CRMC2StartingDose03ED90dataRW1.csv", row.names = FALSE )
write.table(CRMAlldef, "C:\\yourpath\\Output\\Sigmoid1\\8pat\\CRMC2StartingDose03ED90ResultsRW1.csv", row.names = FALSE )
rm(list=ls())
source("C:\\yourpath\\Source\\CRMSimulation_RW18pat.R")
# Starting Dose 4
CRMMC(EDOI=0.90, StartingDose=4, SigmoidFunction=1, CohortSize=4, NSim=5000)
write.table(dataCRMalldef, "C:\\yourpath\\Output\\Sigmoid1\\8pat\\CRMC4StartingDose04ED90dataRW1.csv", row.names = FALSE )
write.table(CRMAlldef, "C:\\yourpath\\Output\\Sigmoid1\\8pat\\CRMC4StartingDose04ED90ResultsRW1.csv", row.names = FALSE )
rm(list=ls())
source("C:\\yourpath\\Source\\CRMSimulation_RW18pat.R")
CRMMC(EDOI=0.90, StartingDose=4, SigmoidFunction=1, CohortSize=2, NSim=5000)
write.table(dataCRMalldef, "C:\\yourpath\\Output\\Sigmoid1\\8pat\\CRMC2StartingDose04ED90dataRW1.csv", row.names = FALSE )
write.table(CRMAlldef, "C:\\yourpath\\Output\\Sigmoid1\\8pat\\CRMC2StartingDose04ED90ResultsRW1.csv", row.names = FALSE )
rm(list=ls())
source("C:\\yourpath\\Source\\CRMSimulation_RW18pat.R")
# Starting Dose 5
CRMMC(EDOI=0.90, StartingDose=5, SigmoidFunction=1, CohortSize=4, NSim=5000)
write.table(dataCRMalldef, "C:\\yourpath\\Output\\Sigmoid1\\8pat\\CRMC4StartingDose05ED90dataRW1.csv", row.names = FALSE )
write.table(CRMAlldef, "C:\\yourpath\\Output\\Sigmoid1\\8pat\\CRMC4StartingDose05ED90ResultsRW1.csv", row.names = FALSE )
rm(list=ls())
source("C:\\yourpath\\Source\\CRMSimulation_RW18pat.R")
CRMMC(EDOI=0.90, StartingDose=5, SigmoidFunction=1, CohortSize=2, NSim=5000)
write.table(dataCRMalldef, "C:\\yourpath\\Output\\Sigmoid1\\8pat\\CRMC2StartingDose05ED90dataRW1.csv", row.names = FALSE )
write.table(CRMAlldef, "C:\\yourpath\\Output\\Sigmoid1\\8pat\\CRMC2StartingDose05ED90ResultsRW1.csv", row.names = FALSE )
rm(list=ls())
source("C:\\yourpath\\Source\\CRMSimulation_RW18pat.R")
# Starting Dose 6
CRMMC(EDOI=0.90, StartingDose=6, SigmoidFunction=1, CohortSize=4, NSim=5000)
write.table(dataCRMalldef, "C:\\yourpath\\Output\\Sigmoid1\\8pat\\CRMC4StartingDose06ED90dataRW1.csv", row.names = FALSE )
write.table(CRMAlldef, "C:\\yourpath\\Output\\Sigmoid1\\8pat\\CRMC4StartingDose06ED90ResultsRW1.csv", row.names = FALSE )
rm(list=ls())
source("C:\\yourpath\\Source\\CRMSimulation_RW18pat.R")
CRMMC(EDOI=0.90, StartingDose=6, SigmoidFunction=1, CohortSize=2, NSim=5000)
write.table(dataCRMalldef, "C:\\yourpath\\Output\\Sigmoid1\\8pat\\CRMC2StartingDose06ED90dataRW1.csv", row.names = FALSE )
write.table(CRMAlldef, "C:\\yourpath\\Output\\Sigmoid1\\8pat\\CRMC2StartingDose06ED90ResultsRW1.csv", row.names = FALSE )
rm(list=ls())
source("C:\\yourpath\\Source\\CRMSimulation_RW18pat.R")
# Starting Dose 7
CRMMC(EDOI=0.90, StartingDose=7, SigmoidFunction=1, CohortSize=4, NSim=5000)
write.table(dataCRMalldef, "C:\\yourpath\\Output\\Sigmoid1\\8pat\\CRMC4StartingDose07ED90dataRW1.csv", row.names = FALSE )
write.table(CRMAlldef, "C:\\yourpath\\Output\\Sigmoid1\\8pat\\CRMC4StartingDose07ED90ResultsRW1.csv", row.names = FALSE )
rm(list=ls())
source("C:\\yourpath\\Source\\CRMSimulation_RW18pat.R")
CRMMC(EDOI=0.90, StartingDose=7, SigmoidFunction=1, CohortSize=2, NSim=5000)
write.table(dataCRMalldef, "C:\\yourpath\\Output\\Sigmoid1\\8pat\\CRMC2StartingDose07ED90dataRW1.csv", row.names = FALSE )
write.table(CRMAlldef, "C:\\yourpath\\Output\\Sigmoid1\\8pat\\CRMC2StartingDose07ED90ResultsRW1.csv", row.names = FALSE )
rm(list=ls())
source("C:\\yourpath\\Source\\CRMSimulation_RW18pat.R")
# Starting Dose 8
CRMMC(EDOI=0.90, StartingDose=8, SigmoidFunction=1, CohortSize=4, NSim=5000)
write.table(dataCRMalldef, "C:\\yourpath\\Output\\Sigmoid1\\8pat\\CRMC4StartingDose08ED90dataRW1.csv", row.names = FALSE )
write.table(CRMAlldef, "C:\\yourpath\\Output\\Sigmoid1\\8pat\\CRMC4StartingDose08ED90ResultsRW1.csv", row.names = FALSE )
rm(list=ls())
source("C:\\yourpath\\Source\\CRMSimulation_RW18pat.R")
CRMMC(EDOI=0.90, StartingDose=8, SigmoidFunction=1, CohortSize=2, NSim=5000)
write.table(dataCRMalldef, "C:\\yourpath\\Output\\Sigmoid1\\8pat\\CRMC2StartingDose08ED90dataRW1.csv", row.names = FALSE )
write.table(CRMAlldef, "C:\\yourpath\\Output\\Sigmoid1\\8pat\\CRMC2StartingDose08ED90ResultsRW1.csv", row.names = FALSE )
rm(list=ls())
source("C:\\yourpath\\Source\\CRMSimulation_RW18pat.R")
# Starting Dose 9
CRMMC(EDOI=0.90, StartingDose=9, SigmoidFunction=1, CohortSize=4, NSim=5000)
write.table(dataCRMalldef, "C:\\yourpath\\Output\\Sigmoid1\\8pat\\CRMC4StartingDose09ED90dataRW1.csv", row.names = FALSE )
write.table(CRMAlldef, "C:\\yourpath\\Output\\Sigmoid1\\8pat\\CRMC4StartingDose09ED90ResultsRW1.csv", row.names = FALSE )
rm(list=ls())
source("C:\\yourpath\\Source\\CRMSimulation_RW18pat.R")
CRMMC(EDOI=0.90, StartingDose=9, SigmoidFunction=1, CohortSize=2, NSim=5000)
write.table(dataCRMalldef, "C:\\yourpath\\Output\\Sigmoid1\\8pat\\CRMC2StartingDose09ED90dataRW1.csv", row.names = FALSE )
write.table(CRMAlldef, "C:\\yourpath\\Output\\Sigmoid1\\8pat\\CRMC2StartingDose09ED90ResultsRW1.csv", row.names = FALSE )
rm(list=ls())
source("C:\\yourpath\\Source\\CRMSimulation_RW18pat.R")
# Starting Dose 10
CRMMC(EDOI=0.90, StartingDose=10, SigmoidFunction=1, CohortSize=4, NSim=5000)
write.table(dataCRMalldef, "C:\\yourpath\\Output\\Sigmoid1\\8pat\\CRMC4StartingDose10ED90dataRW1.csv", row.names = FALSE )
write.table(CRMAlldef, "C:\\yourpath\\Output\\Sigmoid1\\8pat\\CRMC4StartingDose10ED90ResultsRW1.csv", row.names = FALSE )
rm(list=ls())
source("C:\\yourpath\\Source\\CRMSimulation_RW18pat.R")
CRMMC(EDOI=0.90, StartingDose=10, SigmoidFunction=1, CohortSize=2, NSim=5000)
write.table(dataCRMalldef, "C:\\yourpath\\Output\\Sigmoid1\\8pat\\CRMC2StartingDose10ED90dataRW1.csv", row.names = FALSE )
write.table(CRMAlldef, "C:\\yourpath\\Output\\Sigmoid1\\8pat\\CRMC2StartingDose10ED90ResultsRW1.csv", row.names = FALSE )
rm(list=ls())
source("C:\\yourpath\\Source\\CRMSimulation_RW18pat.R")
# Starting Dose 11
CRMMC(EDOI=0.90, StartingDose=11, SigmoidFunction=1, CohortSize=4, NSim=5000)
write.table(dataCRMalldef, "C:\\yourpath\\Output\\Sigmoid1\\8pat\\CRMC4StartingDose11ED90dataRW1.csv", row.names = FALSE )
write.table(CRMAlldef, "C:\\yourpath\\Output\\Sigmoid1\\8pat\\CRMC4StartingDose11ED90ResultsRW1.csv", row.names = FALSE )
rm(list=ls())
source("C:\\yourpath\\Source\\CRMSimulation_RW18pat.R")
CRMMC(EDOI=0.90, StartingDose=11, SigmoidFunction=1, CohortSize=2, NSim=5000)
write.table(dataCRMalldef, "C:\\yourpath\\Output\\Sigmoid1\\8pat\\CRMC2StartingDose11ED90dataRW1.csv", row.names = FALSE )
write.table(CRMAlldef, "C:\\yourpath\\Output\\Sigmoid1\\8pat\\CRMC2StartingDose11ED90ResultsRW1.csv", row.names = FALSE )
rm(list=ls())
source("C:\\yourpath\\Source\\CRMSimulation_RW18pat.R")
# Starting Dose 12
CRMMC(EDOI=0.90, StartingDose=12, SigmoidFunction=1, CohortSize=4, NSim=5000)
write.table(dataCRMalldef, "C:\\yourpath\\Output\\Sigmoid1\\8pat\\CRMC4StartingDose12ED90dataRW1.csv", row.names = FALSE )
write.table(CRMAlldef, "C:\\yourpath\\Output\\Sigmoid1\\8pat\\CRMC4StartingDose12ED90ResultsRW1.csv", row.names = FALSE )
rm(list=ls())
source("C:\\yourpath\\Source\\CRMSimulation_RW18pat.R")
CRMMC(EDOI=0.90, StartingDose=12, SigmoidFunction=1, CohortSize=2, NSim=5000)
write.table(dataCRMalldef, "C:\\yourpath\\Output\\Sigmoid1\\8pat\\CRMC2StartingDose12ED90dataRW1.csv", row.names = FALSE )
write.table(CRMAlldef, "C:\\yourpath\\Output\\Sigmoid1\\8pat\\CRMC2StartingDose12ED90ResultsRW1.csv", row.names = FALSE )
rm(list=ls())
source("C:\\yourpath\\Source\\CRMSimulation_RW18pat.R")
# Starting Dose 13
CRMMC(EDOI=0.90, StartingDose=13, SigmoidFunction=1, CohortSize=4, NSim=5000)
write.table(dataCRMalldef, "C:\\yourpath\\Output\\Sigmoid1\\8pat\\CRMC4StartingDose13ED90dataRW1.csv", row.names = FALSE )
write.table(CRMAlldef, "C:\\yourpath\\Output\\Sigmoid1\\8pat\\CRMC4StartingDose13ED90ResultsRW1.csv", row.names = FALSE )
rm(list=ls())
source("C:\\yourpath\\Source\\CRMSimulation_RW18pat.R")
CRMMC(EDOI=0.90, StartingDose=13, SigmoidFunction=1, CohortSize=2, NSim=5000)
write.table(dataCRMalldef, "C:\\yourpath\\Output\\Sigmoid1\\8pat\\CRMC2StartingDose13ED90dataRW1.csv", row.names = FALSE )
write.table(CRMAlldef, "C:\\yourpath\\Output\\Sigmoid1\\8pat\\CRMC2StartingDose13ED90ResultsRW1.csv", row.names = FALSE )
rm(list=ls())
source("C:\\yourpath\\Source\\CRMSimulation_RW18pat.R")
# Starting Dose 14
CRMMC(EDOI=0.90, StartingDose=14, SigmoidFunction=1, CohortSize=4, NSim=5000)
write.table(dataCRMalldef, "C:\\yourpath\\Output\\Sigmoid1\\8pat\\CRMC4StartingDose14ED90dataRW1.csv", row.names = FALSE )
write.table(CRMAlldef, "C:\\yourpath\\Output\\Sigmoid1\\8pat\\CRMC4StartingDose14ED90ResultsRW1.csv", row.names = FALSE )
rm(list=ls())
source("C:\\yourpath\\Source\\CRMSimulation_RW18pat.R")
CRMMC(EDOI=0.90, StartingDose=14, SigmoidFunction=1, CohortSize=2, NSim=5000)
write.table(dataCRMalldef, "C:\\yourpath\\Output\\Sigmoid1\\8pat\\CRMC2StartingDose14ED90dataRW1.csv", row.names = FALSE )
write.table(CRMAlldef, "C:\\yourpath\\Output\\Sigmoid1\\8pat\\CRMC2StartingDose14ED90ResultsRW1.csv", row.names = FALSE )
rm(list=ls())
source("C:\\yourpath\\Source\\CRMSimulation_RW18pat.R")
# Starting Dose 15
CRMMC(EDOI=0.90, StartingDose=15, SigmoidFunction=1, CohortSize=4, NSim=5000)
write.table(dataCRMalldef, "C:\\yourpath\\Output\\Sigmoid1\\8pat\\CRMC4StartingDose15ED90dataRW1.csv", row.names = FALSE )
write.table(CRMAlldef, "C:\\yourpath\\Output\\Sigmoid1\\8pat\\CRMC4StartingDose15ED90ResultsRW1.csv", row.names = FALSE )
rm(list=ls())
source("C:\\yourpath\\Source\\CRMSimulation_RW18pat.R")
CRMMC(EDOI=0.90, StartingDose=15, SigmoidFunction=1, CohortSize=2, NSim=5000)
write.table(dataCRMalldef, "C:\\yourpath\\Output\\Sigmoid1\\8pat\\CRMC2StartingDose15ED90dataRW1.csv", row.names = FALSE )
write.table(CRMAlldef, "C:\\yourpath\\Output\\Sigmoid1\\8pat\\CRMC2StartingDose15ED90ResultsRW1.csv", row.names = FALSE )
rm(list=ls())
source("C:\\yourpath\\Source\\CRMSimulation_RW18pat.R")
# Starting Dose 16
CRMMC(EDOI=0.90, StartingDose=16, SigmoidFunction=1, CohortSize=4, NSim=5000)
write.table(dataCRMalldef, "C:\\yourpath\\Output\\Sigmoid1\\8pat\\CRMC4StartingDose16ED90dataRW1.csv", row.names = FALSE )
write.table(CRMAlldef, "C:\\yourpath\\Output\\Sigmoid1\\8pat\\CRMC4StartingDose16ED90ResultsRW1.csv", row.names = FALSE )
rm(list=ls())
source("C:\\yourpath\\Source\\CRMSimulation_RW18pat.R")
CRMMC(EDOI=0.90, StartingDose=16, SigmoidFunction=1, CohortSize=2, NSim=5000)
write.table(dataCRMalldef, "C:\\yourpath\\Output\\Sigmoid1\\8pat\\CRMC2StartingDose16ED90dataRW1.csv", row.names = FALSE )
write.table(CRMAlldef, "C:\\yourpath\\Output\\Sigmoid1\\8pat\\CRMC2StartingDose16ED90ResultsRW1.csv", row.names = FALSE )
rm(list=ls())
source("C:\\yourpath\\Source\\CRMSimulation_RW18pat.R")
# Starting Dose 17
CRMMC(EDOI=0.90, StartingDose=17, SigmoidFunction=1, CohortSize=4, NSim=5000)
write.table(dataCRMalldef, "C:\\yourpath\\Output\\Sigmoid1\\8pat\\CRMC4StartingDose17ED90dataRW1.csv", row.names = FALSE )
write.table(CRMAlldef, "C:\\yourpath\\Output\\Sigmoid1\\8pat\\CRMC4StartingDose17ED90ResultsRW1.csv", row.names = FALSE )
rm(list=ls())
source("C:\\yourpath\\Source\\CRMSimulation_RW18pat.R")
CRMMC(EDOI=0.90, StartingDose=17, SigmoidFunction=1, CohortSize=2, NSim=5000)
write.table(dataCRMalldef, "C:\\yourpath\\Output\\Sigmoid1\\8pat\\CRMC2StartingDose17ED90dataRW1.csv", row.names = FALSE )
write.table(CRMAlldef, "C:\\yourpath\\Output\\Sigmoid1\\8pat\\CRMC2StartingDose17ED90ResultsRW1.csv", row.names = FALSE )
rm(list=ls())
source("C:\\yourpath\\Source\\CRMSimulation_RW18pat.R")
# Starting Dose 18
CRMMC(EDOI=0.90, StartingDose=18, SigmoidFunction=1, CohortSize=4, NSim=5000)
write.table(dataCRMalldef, "C:\\yourpath\\Output\\Sigmoid1\\8pat\\CRMC4StartingDose18ED90dataRW1.csv", row.names = FALSE )
write.table(CRMAlldef, "C:\\yourpath\\Output\\Sigmoid1\\8pat\\CRMC4StartingDose18ED90ResultsRW1.csv", row.names = FALSE )
rm(list=ls())
source("C:\\yourpath\\Source\\CRMSimulation_RW18pat.R")
CRMMC(EDOI=0.90, StartingDose=18, SigmoidFunction=1, CohortSize=2, NSim=5000)
write.table(dataCRMalldef, "C:\\yourpath\\Output\\Sigmoid1\\8pat\\CRMC2StartingDose18ED90dataRW1.csv", row.names = FALSE )
write.table(CRMAlldef, "C:\\yourpath\\Output\\Sigmoid1\\8pat\\CRMC2StartingDose18ED90ResultsRW1.csv", row.names = FALSE )
rm(list=ls())
source("C:\\yourpath\\Source\\CRMSimulation_RW18pat.R")
# Starting Dose 19
CRMMC(EDOI=0.90, StartingDose=19, SigmoidFunction=1, CohortSize=4, NSim=5000)
write.table(dataCRMalldef, "C:\\yourpath\\Output\\Sigmoid1\\8pat\\CRMC4StartingDose19ED90dataRW1.csv", row.names = FALSE )
write.table(CRMAlldef, "C:\\yourpath\\Output\\Sigmoid1\\8pat\\CRMC4StartingDose19ED90ResultsRW1.csv", row.names = FALSE )
rm(list=ls())
source("C:\\yourpath\\Source\\CRMSimulation_RW18pat.R")
CRMMC(EDOI=0.90, StartingDose=19, SigmoidFunction=1, CohortSize=2, NSim=5000)
write.table(dataCRMalldef, "C:\\yourpath\\Output\\Sigmoid1\\8pat\\CRMC2StartingDose19ED90dataRW1.csv", row.names = FALSE )
write.table(CRMAlldef, "C:\\yourpath\\Output\\Sigmoid1\\8pat\\CRMC2StartingDose19ED90ResultsRW1.csv", row.names = FALSE )
rm(list=ls())
source("C:\\yourpath\\Source\\CRMSimulation_RW18pat.R")
# Starting Dose 20
CRMMC(EDOI=0.90, StartingDose=20, SigmoidFunction=1, CohortSize=4, NSim=5000)
write.table(dataCRMalldef, "C:\\yourpath\\Output\\Sigmoid1\\8pat\\CRMC4StartingDose20ED90dataRW1.csv", row.names = FALSE )
write.table(CRMAlldef, "C:\\yourpath\\Output\\Sigmoid1\\8pat\\CRMC4StartingDose20ED90ResultsRW1.csv", row.names = FALSE )
rm(list=ls())
source("C:\\yourpath\\Source\\CRMSimulation_RW18pat.R")
CRMMC(EDOI=0.90, StartingDose=20, SigmoidFunction=1, CohortSize=2, NSim=5000)
write.table(dataCRMalldef, "C:\\yourpath\\Output\\Sigmoid1\\8pat\\CRMC2StartingDose20ED90dataRW1.csv", row.names = FALSE )
write.table(CRMAlldef, "C:\\yourpath\\Output\\Sigmoid1\\8pat\\CRMC2StartingDose20ED90ResultsRW1.csv", row.names = FALSE )
rm(list=ls())
source("C:\\yourpath\\Source\\CRMSimulation_RW18pat.R")
# Starting Dose 21
CRMMC(EDOI=0.90, StartingDose=21, SigmoidFunction=1, CohortSize=4, NSim=5000)
write.table(dataCRMalldef, "C:\\yourpath\\Output\\Sigmoid1\\8pat\\CRMC4StartingDose21ED90dataRW1.csv", row.names = FALSE )
write.table(CRMAlldef, "C:\\yourpath\\Output\\Sigmoid1\\8pat\\CRMC4StartingDose21ED90ResultsRW1.csv", row.names = FALSE )
rm(list=ls())
source("C:\\yourpath\\Source\\CRMSimulation_RW18pat.R")
CRMMC(EDOI=0.90, StartingDose=21, SigmoidFunction=1, CohortSize=2, NSim=5000)
write.table(dataCRMalldef, "C:\\yourpath\\Output\\Sigmoid1\\8pat\\CRMC2StartingDose21ED90dataRW1.csv", row.names = FALSE )
write.table(CRMAlldef, "C:\\yourpath\\Output\\Sigmoid1\\8pat\\CRMC2StartingDose21ED90ResultsRW1.csv", row.names = FALSE )
rm(list=ls())
source("C:\\yourpath\\Source\\CRMSimulation_RW18pat.R")
# Starting Dose 22
CRMMC(EDOI=0.90, StartingDose=22, SigmoidFunction=1, CohortSize=4, NSim=5000)
write.table(dataCRMalldef, "C:\\yourpath\\Output\\Sigmoid1\\8pat\\CRMC4StartingDose22ED90dataRW1.csv", row.names = FALSE )
write.table(CRMAlldef, "C:\\yourpath\\Output\\Sigmoid1\\8pat\\CRMC4StartingDose22ED90ResultsRW1.csv", row.names = FALSE )
rm(list=ls())
source("C:\\yourpath\\Source\\CRMSimulation_RW18pat.R")
CRMMC(EDOI=0.90, StartingDose=22, SigmoidFunction=1, CohortSize=2, NSim=5000)
write.table(dataCRMalldef, "C:\\yourpath\\Output\\Sigmoid1\\8pat\\CRMC2StartingDose22ED90dataRW1.csv", row.names = FALSE )
write.table(CRMAlldef, "C:\\yourpath\\Output\\Sigmoid1\\8pat\\CRMC2StartingDose22ED90ResultsRW1.csv", row.names = FALSE )
rm(list=ls())
source("C:\\yourpath\\Source\\CRMSimulation_RW18pat.R")
# Starting Dose 23
CRMMC(EDOI=0.90, StartingDose=23, SigmoidFunction=1, CohortSize=4, NSim=5000)
write.table(dataCRMalldef, "C:\\yourpath\\Output\\Sigmoid1\\8pat\\CRMC4StartingDose23ED90dataRW1.csv", row.names = FALSE )
write.table(CRMAlldef, "C:\\yourpath\\Output\\Sigmoid1\\8pat\\CRMC4StartingDose23ED90ResultsRW1.csv", row.names = FALSE )
rm(list=ls())
source("C:\\yourpath\\Source\\CRMSimulation_RW18pat.R")
CRMMC(EDOI=0.90, StartingDose=23, SigmoidFunction=1, CohortSize=2, NSim=5000)
write.table(dataCRMalldef, "C:\\yourpath\\Output\\Sigmoid1\\8pat\\CRMC2StartingDose23ED90dataRW1.csv", row.names = FALSE )
write.table(CRMAlldef, "C:\\yourpath\\Output\\Sigmoid1\\8pat\\CRMC2StartingDose23ED90ResultsRW1.csv", row.names = FALSE )
rm(list=ls())
source("C:\\yourpath\\Source\\CRMSimulation_RW18pat.R")
# Starting Dose 24
CRMMC(EDOI=0.90, StartingDose=24, SigmoidFunction=1, CohortSize=4, NSim=5000)
write.table(dataCRMalldef, "C:\\yourpath\\Output\\Sigmoid1\\8pat\\CRMC4StartingDose24ED90dataRW1.csv", row.names = FALSE )
write.table(CRMAlldef, "C:\\yourpath\\Output\\Sigmoid1\\8pat\\CRMC4StartingDose24ED90ResultsRW1.csv", row.names = FALSE )
rm(list=ls())
source("C:\\yourpath\\Source\\CRMSimulation_RW18pat.R")
CRMMC(EDOI=0.90, StartingDose=24, SigmoidFunction=1, CohortSize=2, NSim=5000)
write.table(dataCRMalldef, "C:\\yourpath\\Output\\Sigmoid1\\8pat\\CRMC2StartingDose24ED90dataRW1.csv", row.names = FALSE )
write.table(CRMAlldef, "C:\\yourpath\\Output\\Sigmoid1\\8pat\\CRMC2StartingDose24ED90ResultsRW1.csv", row.names = FALSE )
rm(list=ls())
source("C:\\yourpath\\Source\\CRMSimulation_RW18pat.R")
# Starting Dose 25
CRMMC(EDOI=0.90, StartingDose=25, SigmoidFunction=1, CohortSize=4, NSim=5000)
write.table(dataCRMalldef, "C:\\yourpath\\Output\\Sigmoid1\\8pat\\CRMC4StartingDose25ED90dataRW1.csv", row.names = FALSE )
write.table(CRMAlldef, "C:\\yourpath\\Output\\Sigmoid1\\8pat\\CRMC4StartingDose25ED90ResultsRW1.csv", row.names = FALSE )
rm(list=ls())
source("C:\\yourpath\\Source\\CRMSimulation_RW18pat.R")
CRMMC(EDOI=0.90, StartingDose=25, SigmoidFunction=1, CohortSize=2, NSim=5000)
write.table(dataCRMalldef, "C:\\yourpath\\Output\\Sigmoid1\\8pat\\CRMC2StartingDose25ED90dataRW1.csv", row.names = FALSE )
write.table(CRMAlldef, "C:\\yourpath\\Output\\Sigmoid1\\8pat\\CRMC2StartingDose25ED90ResultsRW1.csv", row.names = FALSE )
source("C:\\yourpath\\Source\\CRMSimulation_RW18pat.R")
#ED95 - Sigmoid2
# Starting Dose 1
CRMMC(EDOI=0.95, StartingDose=1, SigmoidFunction=2, CohortSize=4, NSim=5000)
write.table(dataCRMalldef, "C:\\yourpath\\Output\\Sigmoid2\\8pat\\CRMC4StartingDose01ED95dataRW1.csv", row.names = FALSE )
write.table(CRMAlldef, "C:\\yourpath\\Output\\Sigmoid2\\8pat\\CRMC4StartingDose01ED95ResultsRW1.csv", row.names = FALSE )
rm(list=ls())
source("C:\\yourpath\\Source\\CRMSimulation_RW18pat.R")
CRMMC(EDOI=0.95, StartingDose=1, SigmoidFunction=2, CohortSize=2, NSim=5000)
write.table(dataCRMalldef, "C:\\yourpath\\Output\\Sigmoid2\\8pat\\CRMC2StartingDose01ED95dataRW1.csv", row.names = FALSE )
write.table(CRMAlldef, "C:\\yourpath\\Output\\Sigmoid2\\8pat\\CRMC2StartingDose01ED95ResultsRW1.csv", row.names = FALSE )
rm(list=ls())
source("C:\\yourpath\\Source\\CRMSimulation_RW18pat.R")
# Starting Dose 2
CRMMC(EDOI=0.95, StartingDose=2, SigmoidFunction=2, CohortSize=4, NSim=5000)
write.table(dataCRMalldef, "C:\\yourpath\\Output\\Sigmoid2\\8pat\\CRMC4StartingDose02ED95dataRW1.csv", row.names = FALSE )
write.table(CRMAlldef, "C:\\yourpath\\Output\\Sigmoid2\\8pat\\CRMC4StartingDose02ED95ResultsRW1.csv", row.names = FALSE )
rm(list=ls())
source("C:\\yourpath\\Source\\CRMSimulation_RW18pat.R")
CRMMC(EDOI=0.95, StartingDose=2, SigmoidFunction=2, CohortSize=2, NSim=5000)
write.table(dataCRMalldef, "C:\\yourpath\\Output\\Sigmoid2\\8pat\\CRMC2StartingDose02ED95dataRW1.csv", row.names = FALSE )
write.table(CRMAlldef, "C:\\yourpath\\Output\\Sigmoid2\\8pat\\CRMC2StartingDose02ED95ResultsRW1.csv", row.names = FALSE )
rm(list=ls())
source("C:\\yourpath\\Source\\CRMSimulation_RW18pat.R")
# Starting Dose 3
CRMMC(EDOI=0.95, StartingDose=3, SigmoidFunction=2, CohortSize=4, NSim=5000)
write.table(dataCRMalldef, "C:\\yourpath\\Output\\Sigmoid2\\8pat\\CRMC4StartingDose03ED95dataRW1.csv", row.names = FALSE )
write.table(CRMAlldef, "C:\\yourpath\\Output\\Sigmoid2\\8pat\\CRMC4StartingDose03ED95ResultsRW1.csv", row.names = FALSE )
rm(list=ls())
source("C:\\yourpath\\Source\\CRMSimulation_RW18pat.R")
CRMMC(EDOI=0.95, StartingDose=3, SigmoidFunction=2, CohortSize=2, NSim=5000)
write.table(dataCRMalldef, "C:\\yourpath\\Output\\Sigmoid2\\8pat\\CRMC2StartingDose03ED95dataRW1.csv", row.names = FALSE )
write.table(CRMAlldef, "C:\\yourpath\\Output\\Sigmoid2\\8pat\\CRMC2StartingDose03ED95ResultsRW1.csv", row.names = FALSE )
rm(list=ls())
source("C:\\yourpath\\Source\\CRMSimulation_RW18pat.R")
# Starting Dose 4
CRMMC(EDOI=0.95, StartingDose=4, SigmoidFunction=2, CohortSize=4, NSim=5000)
write.table(dataCRMalldef, "C:\\yourpath\\Output\\Sigmoid2\\8pat\\CRMC4StartingDose04ED95dataRW1.csv", row.names = FALSE )
write.table(CRMAlldef, "C:\\yourpath\\Output\\Sigmoid2\\8pat\\CRMC4StartingDose04ED95ResultsRW1.csv", row.names = FALSE )
rm(list=ls())
source("C:\\yourpath\\Source\\CRMSimulation_RW18pat.R")
CRMMC(EDOI=0.95, StartingDose=4, SigmoidFunction=2, CohortSize=2, NSim=5000)
write.table(dataCRMalldef, "C:\\yourpath\\Output\\Sigmoid2\\8pat\\CRMC2StartingDose04ED95dataRW1.csv", row.names = FALSE )
write.table(CRMAlldef, "C:\\yourpath\\Output\\Sigmoid2\\8pat\\CRMC2StartingDose04ED95ResultsRW1.csv", row.names = FALSE )
rm(list=ls())
source("C:\\yourpath\\Source\\CRMSimulation_RW18pat.R")
# Starting Dose 5
CRMMC(EDOI=0.95, StartingDose=5, SigmoidFunction=2, CohortSize=4, NSim=5000)
write.table(dataCRMalldef, "C:\\yourpath\\Output\\Sigmoid2\\8pat\\CRMC4StartingDose05ED95dataRW1.csv", row.names = FALSE )
write.table(CRMAlldef, "C:\\yourpath\\Output\\Sigmoid2\\8pat\\CRMC4StartingDose05ED95ResultsRW1.csv", row.names = FALSE )
rm(list=ls())
source("C:\\yourpath\\Source\\CRMSimulation_RW18pat.R")
CRMMC(EDOI=0.95, StartingDose=5, SigmoidFunction=2, CohortSize=2, NSim=5000)
write.table(dataCRMalldef, "C:\\yourpath\\Output\\Sigmoid2\\8pat\\CRMC2StartingDose05ED95dataRW1.csv", row.names = FALSE )
write.table(CRMAlldef, "C:\\yourpath\\Output\\Sigmoid2\\8pat\\CRMC2StartingDose05ED95ResultsRW1.csv", row.names = FALSE )
rm(list=ls())
source("C:\\yourpath\\Source\\CRMSimulation_RW18pat.R")
# Starting Dose 6
CRMMC(EDOI=0.95, StartingDose=6, SigmoidFunction=2, CohortSize=4, NSim=5000)
write.table(dataCRMalldef, "C:\\yourpath\\Output\\Sigmoid2\\8pat\\CRMC4StartingDose06ED95dataRW1.csv", row.names = FALSE )
write.table(CRMAlldef, "C:\\yourpath\\Output\\Sigmoid2\\8pat\\CRMC4StartingDose06ED95ResultsRW1.csv", row.names = FALSE )
rm(list=ls())
source("C:\\yourpath\\Source\\CRMSimulation_RW18pat.R")
CRMMC(EDOI=0.95, StartingDose=6, SigmoidFunction=2, CohortSize=2, NSim=5000)
write.table(dataCRMalldef, "C:\\yourpath\\Output\\Sigmoid2\\8pat\\CRMC2StartingDose06ED95dataRW1.csv", row.names = FALSE )
write.table(CRMAlldef, "C:\\yourpath\\Output\\Sigmoid2\\8pat\\CRMC2StartingDose06ED95ResultsRW1.csv", row.names = FALSE )
rm(list=ls())
source("C:\\yourpath\\Source\\CRMSimulation_RW18pat.R")
# Starting Dose 7
CRMMC(EDOI=0.95, StartingDose=7, SigmoidFunction=2, CohortSize=4, NSim=5000)
write.table(dataCRMalldef, "C:\\yourpath\\Output\\Sigmoid2\\8pat\\CRMC4StartingDose07ED95dataRW1.csv", row.names = FALSE )
write.table(CRMAlldef, "C:\\yourpath\\Output\\Sigmoid2\\8pat\\CRMC4StartingDose07ED95ResultsRW1.csv", row.names = FALSE )
rm(list=ls())
source("C:\\yourpath\\Source\\CRMSimulation_RW18pat.R")
CRMMC(EDOI=0.95, StartingDose=7, SigmoidFunction=2, CohortSize=2, NSim=5000)
write.table(dataCRMalldef, "C:\\yourpath\\Output\\Sigmoid2\\8pat\\CRMC2StartingDose07ED95dataRW1.csv", row.names = FALSE )
write.table(CRMAlldef, "C:\\yourpath\\Output\\Sigmoid2\\8pat\\CRMC2StartingDose07ED95ResultsRW1.csv", row.names = FALSE )
rm(list=ls())
source("C:\\yourpath\\Source\\CRMSimulation_RW18pat.R")
# Starting Dose 8
CRMMC(EDOI=0.95, StartingDose=8, SigmoidFunction=2, CohortSize=4, NSim=5000)
write.table(dataCRMalldef, "C:\\yourpath\\Output\\Sigmoid2\\8pat\\CRMC4StartingDose08ED95dataRW1.csv", row.names = FALSE )
write.table(CRMAlldef, "C:\\yourpath\\Output\\Sigmoid2\\8pat\\CRMC4StartingDose08ED95ResultsRW1.csv", row.names = FALSE )
rm(list=ls())
source("C:\\yourpath\\Source\\CRMSimulation_RW18pat.R")
CRMMC(EDOI=0.95, StartingDose=8, SigmoidFunction=2, CohortSize=2, NSim=5000)
write.table(dataCRMalldef, "C:\\yourpath\\Output\\Sigmoid2\\8pat\\CRMC2StartingDose08ED95dataRW1.csv", row.names = FALSE )
write.table(CRMAlldef, "C:\\yourpath\\Output\\Sigmoid2\\8pat\\CRMC2StartingDose08ED95ResultsRW1.csv", row.names = FALSE )
rm(list=ls())
source("C:\\yourpath\\Source\\CRMSimulation_RW18pat.R")
# Starting Dose 9
CRMMC(EDOI=0.95, StartingDose=9, SigmoidFunction=2, CohortSize=4, NSim=5000)
write.table(dataCRMalldef, "C:\\yourpath\\Output\\Sigmoid2\\8pat\\CRMC4StartingDose09ED95dataRW1.csv", row.names = FALSE )
write.table(CRMAlldef, "C:\\yourpath\\Output\\Sigmoid2\\8pat\\CRMC4StartingDose09ED95ResultsRW1.csv", row.names = FALSE )
rm(list=ls())
source("C:\\yourpath\\Source\\CRMSimulation_RW18pat.R")
CRMMC(EDOI=0.95, StartingDose=9, SigmoidFunction=2, CohortSize=2, NSim=5000)
write.table(dataCRMalldef, "C:\\yourpath\\Output\\Sigmoid2\\8pat\\CRMC2StartingDose09ED95dataRW1.csv", row.names = FALSE )
write.table(CRMAlldef, "C:\\yourpath\\Output\\Sigmoid2\\8pat\\CRMC2StartingDose09ED95ResultsRW1.csv", row.names = FALSE )
rm(list=ls())
source("C:\\yourpath\\Source\\CRMSimulation_RW18pat.R")
# Starting Dose 10
CRMMC(EDOI=0.95, StartingDose=10, SigmoidFunction=2, CohortSize=4, NSim=5000)
write.table(dataCRMalldef, "C:\\yourpath\\Output\\Sigmoid2\\8pat\\CRMC4StartingDose10ED95dataRW1.csv", row.names = FALSE )
write.table(CRMAlldef, "C:\\yourpath\\Output\\Sigmoid2\\8pat\\CRMC4StartingDose10ED95ResultsRW1.csv", row.names = FALSE )
rm(list=ls())
source("C:\\yourpath\\Source\\CRMSimulation_RW18pat.R")
CRMMC(EDOI=0.95, StartingDose=10, SigmoidFunction=2, CohortSize=2, NSim=5000)
write.table(dataCRMalldef, "C:\\yourpath\\Output\\Sigmoid2\\8pat\\CRMC2StartingDose10ED95dataRW1.csv", row.names = FALSE )
write.table(CRMAlldef, "C:\\yourpath\\Output\\Sigmoid2\\8pat\\CRMC2StartingDose10ED95ResultsRW1.csv", row.names = FALSE )
rm(list=ls())
source("C:\\yourpath\\Source\\CRMSimulation_RW18pat.R")
# Starting Dose 11
CRMMC(EDOI=0.95, StartingDose=11, SigmoidFunction=2, CohortSize=4, NSim=5000)
write.table(dataCRMalldef, "C:\\yourpath\\Output\\Sigmoid2\\8pat\\CRMC4StartingDose11ED95dataRW1.csv", row.names = FALSE )
write.table(CRMAlldef, "C:\\yourpath\\Output\\Sigmoid2\\8pat\\CRMC4StartingDose11ED95ResultsRW1.csv", row.names = FALSE )
rm(list=ls())
source("C:\\yourpath\\Source\\CRMSimulation_RW18pat.R")
CRMMC(EDOI=0.95, StartingDose=11, SigmoidFunction=2, CohortSize=2, NSim=5000)
write.table(dataCRMalldef, "C:\\yourpath\\Output\\Sigmoid2\\8pat\\CRMC2StartingDose11ED95dataRW1.csv", row.names = FALSE )
write.table(CRMAlldef, "C:\\yourpath\\Output\\Sigmoid2\\8pat\\CRMC2StartingDose11ED95ResultsRW1.csv", row.names = FALSE )
rm(list=ls())
source("C:\\yourpath\\Source\\CRMSimulation_RW18pat.R")
# Starting Dose 12
CRMMC(EDOI=0.95, StartingDose=12, SigmoidFunction=2, CohortSize=4, NSim=5000)
write.table(dataCRMalldef, "C:\\yourpath\\Output\\Sigmoid2\\8pat\\CRMC4StartingDose12ED95dataRW1.csv", row.names = FALSE )
write.table(CRMAlldef, "C:\\yourpath\\Output\\Sigmoid2\\8pat\\CRMC4StartingDose12ED95ResultsRW1.csv", row.names = FALSE )
rm(list=ls())
source("C:\\yourpath\\Source\\CRMSimulation_RW18pat.R")
CRMMC(EDOI=0.95, StartingDose=12, SigmoidFunction=2, CohortSize=2, NSim=5000)
write.table(dataCRMalldef, "C:\\yourpath\\Output\\Sigmoid2\\8pat\\CRMC2StartingDose12ED95dataRW1.csv", row.names = FALSE )
write.table(CRMAlldef, "C:\\yourpath\\Output\\Sigmoid2\\8pat\\CRMC2StartingDose12ED95ResultsRW1.csv", row.names = FALSE )
rm(list=ls())
source("C:\\yourpath\\Source\\CRMSimulation_RW18pat.R")
# Starting Dose 13
CRMMC(EDOI=0.95, StartingDose=13, SigmoidFunction=2, CohortSize=4, NSim=5000)
write.table(dataCRMalldef, "C:\\yourpath\\Output\\Sigmoid2\\8pat\\CRMC4StartingDose13ED95dataRW1.csv", row.names = FALSE )
write.table(CRMAlldef, "C:\\yourpath\\Output\\Sigmoid2\\8pat\\CRMC4StartingDose13ED95ResultsRW1.csv", row.names = FALSE )
rm(list=ls())
source("C:\\yourpath\\Source\\CRMSimulation_RW18pat.R")
CRMMC(EDOI=0.95, StartingDose=13, SigmoidFunction=2, CohortSize=2, NSim=5000)
write.table(dataCRMalldef, "C:\\yourpath\\Output\\Sigmoid2\\8pat\\CRMC2StartingDose13ED95dataRW1.csv", row.names = FALSE )
write.table(CRMAlldef, "C:\\yourpath\\Output\\Sigmoid2\\8pat\\CRMC2StartingDose13ED95ResultsRW1.csv", row.names = FALSE )
rm(list=ls())
source("C:\\yourpath\\Source\\CRMSimulation_RW18pat.R")
# Starting Dose 14
CRMMC(EDOI=0.95, StartingDose=14, SigmoidFunction=2, CohortSize=4, NSim=5000)
write.table(dataCRMalldef, "C:\\yourpath\\Output\\Sigmoid2\\8pat\\CRMC4StartingDose14ED95dataRW1.csv", row.names = FALSE )
write.table(CRMAlldef, "C:\\yourpath\\Output\\Sigmoid2\\8pat\\CRMC4StartingDose14ED95ResultsRW1.csv", row.names = FALSE )
rm(list=ls())
source("C:\\yourpath\\Source\\CRMSimulation_RW18pat.R")
CRMMC(EDOI=0.95, StartingDose=14, SigmoidFunction=2, CohortSize=2, NSim=5000)
write.table(dataCRMalldef, "C:\\yourpath\\Output\\Sigmoid2\\8pat\\CRMC2StartingDose14ED95dataRW1.csv", row.names = FALSE )
write.table(CRMAlldef, "C:\\yourpath\\Output\\Sigmoid2\\8pat\\CRMC2StartingDose14ED95ResultsRW1.csv", row.names = FALSE )
rm(list=ls())
source("C:\\yourpath\\Source\\CRMSimulation_RW18pat.R")
# Starting Dose 15
CRMMC(EDOI=0.95, StartingDose=15, SigmoidFunction=2, CohortSize=4, NSim=5000)
write.table(dataCRMalldef, "C:\\yourpath\\Output\\Sigmoid2\\8pat\\CRMC4StartingDose15ED95dataRW1.csv", row.names = FALSE )
write.table(CRMAlldef, "C:\\yourpath\\Output\\Sigmoid2\\8pat\\CRMC4StartingDose15ED95ResultsRW1.csv", row.names = FALSE )
rm(list=ls())
source("C:\\yourpath\\Source\\CRMSimulation_RW18pat.R")
CRMMC(EDOI=0.95, StartingDose=15, SigmoidFunction=2, CohortSize=2, NSim=5000)
write.table(dataCRMalldef, "C:\\yourpath\\Output\\Sigmoid2\\8pat\\CRMC2StartingDose15ED95dataRW1.csv", row.names = FALSE )
write.table(CRMAlldef, "C:\\yourpath\\Output\\Sigmoid2\\8pat\\CRMC2StartingDose15ED95ResultsRW1.csv", row.names = FALSE )
rm(list=ls())
source("C:\\yourpath\\Source\\CRMSimulation_RW18pat.R")
# Starting Dose 16
CRMMC(EDOI=0.95, StartingDose=16, SigmoidFunction=2, CohortSize=4, NSim=5000)
write.table(dataCRMalldef, "C:\\yourpath\\Output\\Sigmoid2\\8pat\\CRMC4StartingDose16ED95dataRW1.csv", row.names = FALSE )
write.table(CRMAlldef, "C:\\yourpath\\Output\\Sigmoid2\\8pat\\CRMC4StartingDose16ED95ResultsRW1.csv", row.names = FALSE )
rm(list=ls())
source("C:\\yourpath\\Source\\CRMSimulation_RW18pat.R")
CRMMC(EDOI=0.95, StartingDose=16, SigmoidFunction=2, CohortSize=2, NSim=5000)
write.table(dataCRMalldef, "C:\\yourpath\\Output\\Sigmoid2\\8pat\\CRMC2StartingDose16ED95dataRW1.csv", row.names = FALSE )
write.table(CRMAlldef, "C:\\yourpath\\Output\\Sigmoid2\\8pat\\CRMC2StartingDose16ED95ResultsRW1.csv", row.names = FALSE )
rm(list=ls())
source("C:\\yourpath\\Source\\CRMSimulation_RW18pat.R")
# Starting Dose 17
CRMMC(EDOI=0.95, StartingDose=17, SigmoidFunction=2, CohortSize=4, NSim=5000)
write.table(dataCRMalldef, "C:\\yourpath\\Output\\Sigmoid2\\8pat\\CRMC4StartingDose17ED95dataRW1.csv", row.names = FALSE )
write.table(CRMAlldef, "C:\\yourpath\\Output\\Sigmoid2\\8pat\\CRMC4StartingDose17ED95ResultsRW1.csv", row.names = FALSE )
rm(list=ls())
source("C:\\yourpath\\Source\\CRMSimulation_RW18pat.R")
CRMMC(EDOI=0.95, StartingDose=17, SigmoidFunction=2, CohortSize=2, NSim=5000)
write.table(dataCRMalldef, "C:\\yourpath\\Output\\Sigmoid2\\8pat\\CRMC2StartingDose17ED95dataRW1.csv", row.names = FALSE )
write.table(CRMAlldef, "C:\\yourpath\\Output\\Sigmoid2\\8pat\\CRMC2StartingDose17ED95ResultsRW1.csv", row.names = FALSE )
rm(list=ls())
source("C:\\yourpath\\Source\\CRMSimulation_RW18pat.R")
# Starting Dose 18
CRMMC(EDOI=0.95, StartingDose=18, SigmoidFunction=2, CohortSize=4, NSim=5000)
write.table(dataCRMalldef, "C:\\yourpath\\Output\\Sigmoid2\\8pat\\CRMC4StartingDose18ED95dataRW1.csv", row.names = FALSE )
write.table(CRMAlldef, "C:\\yourpath\\Output\\Sigmoid2\\8pat\\CRMC4StartingDose18ED95ResultsRW1.csv", row.names = FALSE )
rm(list=ls())
source("C:\\yourpath\\Source\\CRMSimulation_RW18pat.R")
CRMMC(EDOI=0.95, StartingDose=18, SigmoidFunction=2, CohortSize=2, NSim=5000)
write.table(dataCRMalldef, "C:\\yourpath\\Output\\Sigmoid2\\8pat\\CRMC2StartingDose18ED95dataRW1.csv", row.names = FALSE )
write.table(CRMAlldef, "C:\\yourpath\\Output\\Sigmoid2\\8pat\\CRMC2StartingDose18ED95ResultsRW1.csv", row.names = FALSE )
rm(list=ls())
source("C:\\yourpath\\Source\\CRMSimulation_RW18pat.R")
# Starting Dose 19
CRMMC(EDOI=0.95, StartingDose=19, SigmoidFunction=2, CohortSize=4, NSim=5000)
write.table(dataCRMalldef, "C:\\yourpath\\Output\\Sigmoid2\\8pat\\CRMC4StartingDose19ED95dataRW1.csv", row.names = FALSE )
write.table(CRMAlldef, "C:\\yourpath\\Output\\Sigmoid2\\8pat\\CRMC4StartingDose19ED95ResultsRW1.csv", row.names = FALSE )
rm(list=ls())
source("C:\\yourpath\\Source\\CRMSimulation_RW18pat.R")
CRMMC(EDOI=0.95, StartingDose=19, SigmoidFunction=2, CohortSize=2, NSim=5000)
write.table(dataCRMalldef, "C:\\yourpath\\Output\\Sigmoid2\\8pat\\CRMC2StartingDose19ED95dataRW1.csv", row.names = FALSE )
write.table(CRMAlldef, "C:\\yourpath\\Output\\Sigmoid2\\8pat\\CRMC2StartingDose19ED95ResultsRW1.csv", row.names = FALSE )
rm(list=ls())
source("C:\\yourpath\\Source\\CRMSimulation_RW18pat.R")
# Starting Dose 20
CRMMC(EDOI=0.95, StartingDose=20, SigmoidFunction=2, CohortSize=4, NSim=5000)
write.table(dataCRMalldef, "C:\\yourpath\\Output\\Sigmoid2\\8pat\\CRMC4StartingDose20ED95dataRW1.csv", row.names = FALSE )
write.table(CRMAlldef, "C:\\yourpath\\Output\\Sigmoid2\\8pat\\CRMC4StartingDose20ED95ResultsRW1.csv", row.names = FALSE )
rm(list=ls())
source("C:\\yourpath\\Source\\CRMSimulation_RW18pat.R")
CRMMC(EDOI=0.95, StartingDose=20, SigmoidFunction=2, CohortSize=2, NSim=5000)
write.table(dataCRMalldef, "C:\\yourpath\\Output\\Sigmoid2\\8pat\\CRMC2StartingDose20ED95dataRW1.csv", row.names = FALSE )
write.table(CRMAlldef, "C:\\yourpath\\Output\\Sigmoid2\\8pat\\CRMC2StartingDose20ED95ResultsRW1.csv", row.names = FALSE )
rm(list=ls())
source("C:\\yourpath\\Source\\CRMSimulation_RW18pat.R")
# Starting Dose 21
CRMMC(EDOI=0.95, StartingDose=21, SigmoidFunction=2, CohortSize=4, NSim=5000)
write.table(dataCRMalldef, "C:\\yourpath\\Output\\Sigmoid2\\8pat\\CRMC4StartingDose21ED95dataRW1.csv", row.names = FALSE )
write.table(CRMAlldef, "C:\\yourpath\\Output\\Sigmoid2\\8pat\\CRMC4StartingDose21ED95ResultsRW1.csv", row.names = FALSE )
rm(list=ls())
source("C:\\yourpath\\Source\\CRMSimulation_RW18pat.R")
CRMMC(EDOI=0.95, StartingDose=21, SigmoidFunction=2, CohortSize=2, NSim=5000)
write.table(dataCRMalldef, "C:\\yourpath\\Output\\Sigmoid2\\8pat\\CRMC2StartingDose21ED95dataRW1.csv", row.names = FALSE )
write.table(CRMAlldef, "C:\\yourpath\\Output\\Sigmoid2\\8pat\\CRMC2StartingDose21ED95ResultsRW1.csv", row.names = FALSE )
rm(list=ls())
source("C:\\yourpath\\Source\\CRMSimulation_RW18pat.R")
# Starting Dose 22
CRMMC(EDOI=0.95, StartingDose=22, SigmoidFunction=2, CohortSize=4, NSim=5000)
write.table(dataCRMalldef, "C:\\yourpath\\Output\\Sigmoid2\\8pat\\CRMC4StartingDose22ED95dataRW1.csv", row.names = FALSE )
write.table(CRMAlldef, "C:\\yourpath\\Output\\Sigmoid2\\8pat\\CRMC4StartingDose22ED95ResultsRW1.csv", row.names = FALSE )
rm(list=ls())
source("C:\\yourpath\\Source\\CRMSimulation_RW18pat.R")
CRMMC(EDOI=0.95, StartingDose=22, SigmoidFunction=2, CohortSize=2, NSim=5000)
write.table(dataCRMalldef, "C:\\yourpath\\Output\\Sigmoid2\\8pat\\CRMC2StartingDose22ED95dataRW1.csv", row.names = FALSE )
write.table(CRMAlldef, "C:\\yourpath\\Output\\Sigmoid2\\8pat\\CRMC2StartingDose22ED95ResultsRW1.csv", row.names = FALSE )
rm(list=ls())
source("C:\\yourpath\\Source\\CRMSimulation_RW18pat.R")
# Starting Dose 23
CRMMC(EDOI=0.95, StartingDose=23, SigmoidFunction=2, CohortSize=4, NSim=5000)
write.table(dataCRMalldef, "C:\\yourpath\\Output\\Sigmoid2\\8pat\\CRMC4StartingDose23ED95dataRW1.csv", row.names = FALSE )
write.table(CRMAlldef, "C:\\yourpath\\Output\\Sigmoid2\\8pat\\CRMC4StartingDose23ED95ResultsRW1.csv", row.names = FALSE )
rm(list=ls())
source("C:\\yourpath\\Source\\CRMSimulation_RW18pat.R")
CRMMC(EDOI=0.95, StartingDose=23, SigmoidFunction=2, CohortSize=2, NSim=5000)
write.table(dataCRMalldef, "C:\\yourpath\\Output\\Sigmoid2\\8pat\\CRMC2StartingDose23ED95dataRW1.csv", row.names = FALSE )
write.table(CRMAlldef, "C:\\yourpath\\Output\\Sigmoid2\\8pat\\CRMC2StartingDose23ED95ResultsRW1.csv", row.names = FALSE )
rm(list=ls())
source("C:\\yourpath\\Source\\CRMSimulation_RW18pat.R")
# Starting Dose 24
CRMMC(EDOI=0.95, StartingDose=24, SigmoidFunction=2, CohortSize=4, NSim=5000)
write.table(dataCRMalldef, "C:\\yourpath\\Output\\Sigmoid2\\8pat\\CRMC4StartingDose24ED95dataRW1.csv", row.names = FALSE )
write.table(CRMAlldef, "C:\\yourpath\\Output\\Sigmoid2\\8pat\\CRMC4StartingDose24ED95ResultsRW1.csv", row.names = FALSE )
rm(list=ls())
source("C:\\yourpath\\Source\\CRMSimulation_RW18pat.R")
CRMMC(EDOI=0.95, StartingDose=24, SigmoidFunction=2, CohortSize=2, NSim=5000)
write.table(dataCRMalldef, "C:\\yourpath\\Output\\Sigmoid2\\8pat\\CRMC2StartingDose24ED95dataRW1.csv", row.names = FALSE )
write.table(CRMAlldef, "C:\\yourpath\\Output\\Sigmoid2\\8pat\\CRMC2StartingDose24ED95ResultsRW1.csv", row.names = FALSE )
rm(list=ls())
source("C:\\yourpath\\Source\\CRMSimulation_RW18pat.R")
# Starting Dose 25
CRMMC(EDOI=0.95, StartingDose=25, SigmoidFunction=2, CohortSize=4, NSim=5000)
write.table(dataCRMalldef, "C:\\yourpath\\Output\\Sigmoid2\\8pat\\CRMC4StartingDose25ED95dataRW1.csv", row.names = FALSE )
write.table(CRMAlldef, "C:\\yourpath\\Output\\Sigmoid2\\8pat\\CRMC4StartingDose25ED95ResultsRW1.csv", row.names = FALSE )
rm(list=ls())
source("C:\\yourpath\\Source\\CRMSimulation_RW18pat.R")
CRMMC(EDOI=0.95, StartingDose=25, SigmoidFunction=2, CohortSize=2, NSim=5000)
write.table(dataCRMalldef, "C:\\yourpath\\Output\\Sigmoid2\\8pat\\CRMC2StartingDose25ED95dataRW1.csv", row.names = FALSE )
write.table(CRMAlldef, "C:\\yourpath\\Output\\Sigmoid2\\8pat\\CRMC2StartingDose25ED95ResultsRW1.csv", row.names = FALSE )
rm(list=ls())
source("C:\\yourpath\\Source\\CRMSimulation_RW18pat.R")
#ED90 - Sigmoid2
# Starting Dose 1
CRMMC(EDOI=0.90, StartingDose=1, SigmoidFunction=2, CohortSize=4, NSim=5000)
write.table(dataCRMalldef, "C:\\yourpath\\Output\\Sigmoid2\\8pat\\CRMC4StartingDose01ED90dataRW1.csv", row.names = FALSE )
write.table(CRMAlldef, "C:\\yourpath\\Output\\Sigmoid2\\8pat\\CRMC4StartingDose01ED90ResultsRW1.csv", row.names = FALSE )
rm(list=ls())
source("C:\\yourpath\\Source\\CRMSimulation_RW18pat.R")
CRMMC(EDOI=0.90, StartingDose=1, SigmoidFunction=2, CohortSize=2, NSim=5000)
write.table(dataCRMalldef, "C:\\yourpath\\Output\\Sigmoid2\\8pat\\CRMC2StartingDose01ED90dataRW1.csv", row.names = FALSE )
write.table(CRMAlldef, "C:\\yourpath\\Output\\Sigmoid2\\8pat\\CRMC2StartingDose01ED90ResultsRW1.csv", row.names = FALSE )
rm(list=ls())
source("C:\\yourpath\\Source\\CRMSimulation_RW18pat.R")
# Starting Dose 2
CRMMC(EDOI=0.90, StartingDose=2, SigmoidFunction=2, CohortSize=4, NSim=5000)
write.table(dataCRMalldef, "C:\\yourpath\\Output\\Sigmoid2\\8pat\\CRMC4StartingDose02ED90dataRW1.csv", row.names = FALSE )
write.table(CRMAlldef, "C:\\yourpath\\Output\\Sigmoid2\\8pat\\CRMC4StartingDose02ED90ResultsRW1.csv", row.names = FALSE )
rm(list=ls())
source("C:\\yourpath\\Source\\CRMSimulation_RW18pat.R")
CRMMC(EDOI=0.90, StartingDose=2, SigmoidFunction=2, CohortSize=2, NSim=5000)
write.table(dataCRMalldef, "C:\\yourpath\\Output\\Sigmoid2\\8pat\\CRMC2StartingDose02ED90dataRW1.csv", row.names = FALSE )
write.table(CRMAlldef, "C:\\yourpath\\Output\\Sigmoid2\\8pat\\CRMC2StartingDose02ED90ResultsRW1.csv", row.names = FALSE )
rm(list=ls())
source("C:\\yourpath\\Source\\CRMSimulation_RW18pat.R")
# Starting Dose 3
CRMMC(EDOI=0.90, StartingDose=3, SigmoidFunction=2, CohortSize=4, NSim=5000)
write.table(dataCRMalldef, "C:\\yourpath\\Output\\Sigmoid2\\8pat\\CRMC4StartingDose03ED90dataRW1.csv", row.names = FALSE )
write.table(CRMAlldef, "C:\\yourpath\\Output\\Sigmoid2\\8pat\\CRMC4StartingDose03ED90ResultsRW1.csv", row.names = FALSE )
rm(list=ls())
source("C:\\yourpath\\Source\\CRMSimulation_RW18pat.R")
CRMMC(EDOI=0.90, StartingDose=3, SigmoidFunction=2, CohortSize=2, NSim=5000)
write.table(dataCRMalldef, "C:\\yourpath\\Output\\Sigmoid2\\8pat\\CRMC2StartingDose03ED90dataRW1.csv", row.names = FALSE )
write.table(CRMAlldef, "C:\\yourpath\\Output\\Sigmoid2\\8pat\\CRMC2StartingDose03ED90ResultsRW1.csv", row.names = FALSE )
rm(list=ls())
source("C:\\yourpath\\Source\\CRMSimulation_RW18pat.R")
# Starting Dose 4
CRMMC(EDOI=0.90, StartingDose=4, SigmoidFunction=2, CohortSize=4, NSim=5000)
write.table(dataCRMalldef, "C:\\yourpath\\Output\\Sigmoid2\\8pat\\CRMC4StartingDose04ED90dataRW1.csv", row.names = FALSE )
write.table(CRMAlldef, "C:\\yourpath\\Output\\Sigmoid2\\8pat\\CRMC4StartingDose04ED90ResultsRW1.csv", row.names = FALSE )
rm(list=ls())
source("C:\\yourpath\\Source\\CRMSimulation_RW18pat.R")
CRMMC(EDOI=0.90, StartingDose=4, SigmoidFunction=2, CohortSize=2, NSim=5000)
write.table(dataCRMalldef, "C:\\yourpath\\Output\\Sigmoid2\\8pat\\CRMC2StartingDose04ED90dataRW1.csv", row.names = FALSE )
write.table(CRMAlldef, "C:\\yourpath\\Output\\Sigmoid2\\8pat\\CRMC2StartingDose04ED90ResultsRW1.csv", row.names = FALSE )
rm(list=ls())
source("C:\\yourpath\\Source\\CRMSimulation_RW18pat.R")
# Starting Dose 5
CRMMC(EDOI=0.90, StartingDose=5, SigmoidFunction=2, CohortSize=4, NSim=5000)
write.table(dataCRMalldef, "C:\\yourpath\\Output\\Sigmoid2\\8pat\\CRMC4StartingDose05ED90dataRW1.csv", row.names = FALSE )
write.table(CRMAlldef, "C:\\yourpath\\Output\\Sigmoid2\\8pat\\CRMC4StartingDose05ED90ResultsRW1.csv", row.names = FALSE )
rm(list=ls())
source("C:\\yourpath\\Source\\CRMSimulation_RW18pat.R")
CRMMC(EDOI=0.90, StartingDose=5, SigmoidFunction=2, CohortSize=2, NSim=5000)
write.table(dataCRMalldef, "C:\\yourpath\\Output\\Sigmoid2\\8pat\\CRMC2StartingDose05ED90dataRW1.csv", row.names = FALSE )
write.table(CRMAlldef, "C:\\yourpath\\Output\\Sigmoid2\\8pat\\CRMC2StartingDose05ED90ResultsRW1.csv", row.names = FALSE )
rm(list=ls())
source("C:\\yourpath\\Source\\CRMSimulation_RW18pat.R")
# Starting Dose 6
CRMMC(EDOI=0.90, StartingDose=6, SigmoidFunction=2, CohortSize=4, NSim=5000)
write.table(dataCRMalldef, "C:\\yourpath\\Output\\Sigmoid2\\8pat\\CRMC4StartingDose06ED90dataRW1.csv", row.names = FALSE )
write.table(CRMAlldef, "C:\\yourpath\\Output\\Sigmoid2\\8pat\\CRMC4StartingDose06ED90ResultsRW1.csv", row.names = FALSE )
rm(list=ls())
source("C:\\yourpath\\Source\\CRMSimulation_RW18pat.R")
CRMMC(EDOI=0.90, StartingDose=6, SigmoidFunction=2, CohortSize=2, NSim=5000)
write.table(dataCRMalldef, "C:\\yourpath\\Output\\Sigmoid2\\8pat\\CRMC2StartingDose06ED90dataRW1.csv", row.names = FALSE )
write.table(CRMAlldef, "C:\\yourpath\\Output\\Sigmoid2\\8pat\\CRMC2StartingDose06ED90ResultsRW1.csv", row.names = FALSE )
rm(list=ls())
source("C:\\yourpath\\Source\\CRMSimulation_RW18pat.R")
# Starting Dose 7
CRMMC(EDOI=0.90, StartingDose=7, SigmoidFunction=2, CohortSize=4, NSim=5000)
write.table(dataCRMalldef, "C:\\yourpath\\Output\\Sigmoid2\\8pat\\CRMC4StartingDose07ED90dataRW1.csv", row.names = FALSE )
write.table(CRMAlldef, "C:\\yourpath\\Output\\Sigmoid2\\8pat\\CRMC4StartingDose07ED90ResultsRW1.csv", row.names = FALSE )
rm(list=ls())
source("C:\\yourpath\\Source\\CRMSimulation_RW18pat.R")
CRMMC(EDOI=0.90, StartingDose=7, SigmoidFunction=2, CohortSize=2, NSim=5000)
write.table(dataCRMalldef, "C:\\yourpath\\Output\\Sigmoid2\\8pat\\CRMC2StartingDose07ED90dataRW1.csv", row.names = FALSE )
write.table(CRMAlldef, "C:\\yourpath\\Output\\Sigmoid2\\8pat\\CRMC2StartingDose07ED90ResultsRW1.csv", row.names = FALSE )
rm(list=ls())
source("C:\\yourpath\\Source\\CRMSimulation_RW18pat.R")
# Starting Dose 8
CRMMC(EDOI=0.90, StartingDose=8, SigmoidFunction=2, CohortSize=4, NSim=5000)
write.table(dataCRMalldef, "C:\\yourpath\\Output\\Sigmoid2\\8pat\\CRMC4StartingDose08ED90dataRW1.csv", row.names = FALSE )
write.table(CRMAlldef, "C:\\yourpath\\Output\\Sigmoid2\\8pat\\CRMC4StartingDose08ED90ResultsRW1.csv", row.names = FALSE )
rm(list=ls())
source("C:\\yourpath\\Source\\CRMSimulation_RW18pat.R")
CRMMC(EDOI=0.90, StartingDose=8, SigmoidFunction=2, CohortSize=2, NSim=5000)
write.table(dataCRMalldef, "C:\\yourpath\\Output\\Sigmoid2\\8pat\\CRMC2StartingDose08ED90dataRW1.csv", row.names = FALSE )
write.table(CRMAlldef, "C:\\yourpath\\Output\\Sigmoid2\\8pat\\CRMC2StartingDose08ED90ResultsRW1.csv", row.names = FALSE )
rm(list=ls())
source("C:\\yourpath\\Source\\CRMSimulation_RW18pat.R")
# Starting Dose 9
CRMMC(EDOI=0.90, StartingDose=9, SigmoidFunction=2, CohortSize=4, NSim=5000)
write.table(dataCRMalldef, "C:\\yourpath\\Output\\Sigmoid2\\8pat\\CRMC4StartingDose09ED90dataRW1.csv", row.names = FALSE )
write.table(CRMAlldef, "C:\\yourpath\\Output\\Sigmoid2\\8pat\\CRMC4StartingDose09ED90ResultsRW1.csv", row.names = FALSE )
rm(list=ls())
source("C:\\yourpath\\Source\\CRMSimulation_RW18pat.R")
CRMMC(EDOI=0.90, StartingDose=9, SigmoidFunction=2, CohortSize=2, NSim=5000)
write.table(dataCRMalldef, "C:\\yourpath\\Output\\Sigmoid2\\8pat\\CRMC2StartingDose09ED90dataRW1.csv", row.names = FALSE )
write.table(CRMAlldef, "C:\\yourpath\\Output\\Sigmoid2\\8pat\\CRMC2StartingDose09ED90ResultsRW1.csv", row.names = FALSE )
rm(list=ls())
source("C:\\yourpath\\Source\\CRMSimulation_RW18pat.R")
# Starting Dose 10
CRMMC(EDOI=0.90, StartingDose=10, SigmoidFunction=2, CohortSize=4, NSim=5000)
write.table(dataCRMalldef, "C:\\yourpath\\Output\\Sigmoid2\\8pat\\CRMC4StartingDose10ED90dataRW1.csv", row.names = FALSE )
write.table(CRMAlldef, "C:\\yourpath\\Output\\Sigmoid2\\8pat\\CRMC4StartingDose10ED90ResultsRW1.csv", row.names = FALSE )
rm(list=ls())
source("C:\\yourpath\\Source\\CRMSimulation_RW18pat.R")
CRMMC(EDOI=0.90, StartingDose=10, SigmoidFunction=2, CohortSize=2, NSim=5000)
write.table(dataCRMalldef, "C:\\yourpath\\Output\\Sigmoid2\\8pat\\CRMC2StartingDose10ED90dataRW1.csv", row.names = FALSE )
write.table(CRMAlldef, "C:\\yourpath\\Output\\Sigmoid2\\8pat\\CRMC2StartingDose10ED90ResultsRW1.csv", row.names = FALSE )
rm(list=ls())
source("C:\\yourpath\\Source\\CRMSimulation_RW18pat.R")
# Starting Dose 11
CRMMC(EDOI=0.90, StartingDose=11, SigmoidFunction=2, CohortSize=4, NSim=5000)
write.table(dataCRMalldef, "C:\\yourpath\\Output\\Sigmoid2\\8pat\\CRMC4StartingDose11ED90dataRW1.csv", row.names = FALSE )
write.table(CRMAlldef, "C:\\yourpath\\Output\\Sigmoid2\\8pat\\CRMC4StartingDose11ED90ResultsRW1.csv", row.names = FALSE )
rm(list=ls())
source("C:\\yourpath\\Source\\CRMSimulation_RW18pat.R")
CRMMC(EDOI=0.90, StartingDose=11, SigmoidFunction=2, CohortSize=2, NSim=5000)
write.table(dataCRMalldef, "C:\\yourpath\\Output\\Sigmoid2\\8pat\\CRMC2StartingDose11ED90dataRW1.csv", row.names = FALSE )
write.table(CRMAlldef, "C:\\yourpath\\Output\\Sigmoid2\\8pat\\CRMC2StartingDose11ED90ResultsRW1.csv", row.names = FALSE )
rm(list=ls())
source("C:\\yourpath\\Source\\CRMSimulation_RW18pat.R")
# Starting Dose 12
CRMMC(EDOI=0.90, StartingDose=12, SigmoidFunction=2, CohortSize=4, NSim=5000)
write.table(dataCRMalldef, "C:\\yourpath\\Output\\Sigmoid2\\8pat\\CRMC4StartingDose12ED90dataRW1.csv", row.names = FALSE )
write.table(CRMAlldef, "C:\\yourpath\\Output\\Sigmoid2\\8pat\\CRMC4StartingDose12ED90ResultsRW1.csv", row.names = FALSE )
rm(list=ls())
source("C:\\yourpath\\Source\\CRMSimulation_RW18pat.R")
CRMMC(EDOI=0.90, StartingDose=12, SigmoidFunction=2, CohortSize=2, NSim=5000)
write.table(dataCRMalldef, "C:\\yourpath\\Output\\Sigmoid2\\8pat\\CRMC2StartingDose12ED90dataRW1.csv", row.names = FALSE )
write.table(CRMAlldef, "C:\\yourpath\\Output\\Sigmoid2\\8pat\\CRMC2StartingDose12ED90ResultsRW1.csv", row.names = FALSE )
rm(list=ls())
source("C:\\yourpath\\Source\\CRMSimulation_RW18pat.R")
# Starting Dose 13
CRMMC(EDOI=0.90, StartingDose=13, SigmoidFunction=2, CohortSize=4, NSim=5000)
write.table(dataCRMalldef, "C:\\yourpath\\Output\\Sigmoid2\\8pat\\CRMC4StartingDose13ED90dataRW1.csv", row.names = FALSE )
write.table(CRMAlldef, "C:\\yourpath\\Output\\Sigmoid2\\8pat\\CRMC4StartingDose13ED90ResultsRW1.csv", row.names = FALSE )
rm(list=ls())
source("C:\\yourpath\\Source\\CRMSimulation_RW18pat.R")
CRMMC(EDOI=0.90, StartingDose=13, SigmoidFunction=2, CohortSize=2, NSim=5000)
write.table(dataCRMalldef, "C:\\yourpath\\Output\\Sigmoid2\\8pat\\CRMC2StartingDose13ED90dataRW1.csv", row.names = FALSE )
write.table(CRMAlldef, "C:\\yourpath\\Output\\Sigmoid2\\8pat\\CRMC2StartingDose13ED90ResultsRW1.csv", row.names = FALSE )
rm(list=ls())
source("C:\\yourpath\\Source\\CRMSimulation_RW18pat.R")
# Starting Dose 14
CRMMC(EDOI=0.90, StartingDose=14, SigmoidFunction=2, CohortSize=4, NSim=5000)
write.table(dataCRMalldef, "C:\\yourpath\\Output\\Sigmoid2\\8pat\\CRMC4StartingDose14ED90dataRW1.csv", row.names = FALSE )
write.table(CRMAlldef, "C:\\yourpath\\Output\\Sigmoid2\\8pat\\CRMC4StartingDose14ED90ResultsRW1.csv", row.names = FALSE )
rm(list=ls())
source("C:\\yourpath\\Source\\CRMSimulation_RW18pat.R")
CRMMC(EDOI=0.90, StartingDose=14, SigmoidFunction=2, CohortSize=2, NSim=5000)
write.table(dataCRMalldef, "C:\\yourpath\\Output\\Sigmoid2\\8pat\\CRMC2StartingDose14ED90dataRW1.csv", row.names = FALSE )
write.table(CRMAlldef, "C:\\yourpath\\Output\\Sigmoid2\\8pat\\CRMC2StartingDose14ED90ResultsRW1.csv", row.names = FALSE )
rm(list=ls())
source("C:\\yourpath\\Source\\CRMSimulation_RW18pat.R")
# Starting Dose 15
CRMMC(EDOI=0.90, StartingDose=15, SigmoidFunction=2, CohortSize=4, NSim=5000)
write.table(dataCRMalldef, "C:\\yourpath\\Output\\Sigmoid2\\8pat\\CRMC4StartingDose15ED90dataRW1.csv", row.names = FALSE )
write.table(CRMAlldef, "C:\\yourpath\\Output\\Sigmoid2\\8pat\\CRMC4StartingDose15ED90ResultsRW1.csv", row.names = FALSE )
rm(list=ls())
source("C:\\yourpath\\Source\\CRMSimulation_RW18pat.R")
CRMMC(EDOI=0.90, StartingDose=15, SigmoidFunction=2, CohortSize=2, NSim=5000)
write.table(dataCRMalldef, "C:\\yourpath\\Output\\Sigmoid2\\8pat\\CRMC2StartingDose15ED90dataRW1.csv", row.names = FALSE )
write.table(CRMAlldef, "C:\\yourpath\\Output\\Sigmoid2\\8pat\\CRMC2StartingDose15ED90ResultsRW1.csv", row.names = FALSE )
rm(list=ls())
source("C:\\yourpath\\Source\\CRMSimulation_RW18pat.R")
# Starting Dose 16
CRMMC(EDOI=0.90, StartingDose=16, SigmoidFunction=2, CohortSize=4, NSim=5000)
write.table(dataCRMalldef, "C:\\yourpath\\Output\\Sigmoid2\\8pat\\CRMC4StartingDose16ED90dataRW1.csv", row.names = FALSE )
write.table(CRMAlldef, "C:\\yourpath\\Output\\Sigmoid2\\8pat\\CRMC4StartingDose16ED90ResultsRW1.csv", row.names = FALSE )
rm(list=ls())
source("C:\\yourpath\\Source\\CRMSimulation_RW18pat.R")
CRMMC(EDOI=0.90, StartingDose=16, SigmoidFunction=2, CohortSize=2, NSim=5000)
write.table(dataCRMalldef, "C:\\yourpath\\Output\\Sigmoid2\\8pat\\CRMC2StartingDose16ED90dataRW1.csv", row.names = FALSE )
write.table(CRMAlldef, "C:\\yourpath\\Output\\Sigmoid2\\8pat\\CRMC2StartingDose16ED90ResultsRW1.csv", row.names = FALSE )
rm(list=ls())
source("C:\\yourpath\\Source\\CRMSimulation_RW18pat.R")
# Starting Dose 17
CRMMC(EDOI=0.90, StartingDose=17, SigmoidFunction=2, CohortSize=4, NSim=5000)
write.table(dataCRMalldef, "C:\\yourpath\\Output\\Sigmoid2\\8pat\\CRMC4StartingDose17ED90dataRW1.csv", row.names = FALSE )
write.table(CRMAlldef, "C:\\yourpath\\Output\\Sigmoid2\\8pat\\CRMC4StartingDose17ED90ResultsRW1.csv", row.names = FALSE )
rm(list=ls())
source("C:\\yourpath\\Source\\CRMSimulation_RW18pat.R")
CRMMC(EDOI=0.90, StartingDose=17, SigmoidFunction=2, CohortSize=2, NSim=5000)
write.table(dataCRMalldef, "C:\\yourpath\\Output\\Sigmoid2\\8pat\\CRMC2StartingDose17ED90dataRW1.csv", row.names = FALSE )
write.table(CRMAlldef, "C:\\yourpath\\Output\\Sigmoid2\\8pat\\CRMC2StartingDose17ED90ResultsRW1.csv", row.names = FALSE )
rm(list=ls())
source("C:\\yourpath\\Source\\CRMSimulation_RW18pat.R")
# Starting Dose 18
CRMMC(EDOI=0.90, StartingDose=18, SigmoidFunction=2, CohortSize=4, NSim=5000)
write.table(dataCRMalldef, "C:\\yourpath\\Output\\Sigmoid2\\8pat\\CRMC4StartingDose18ED90dataRW1.csv", row.names = FALSE )
write.table(CRMAlldef, "C:\\yourpath\\Output\\Sigmoid2\\8pat\\CRMC4StartingDose18ED90ResultsRW1.csv", row.names = FALSE )
rm(list=ls())
source("C:\\yourpath\\Source\\CRMSimulation_RW18pat.R")
CRMMC(EDOI=0.90, StartingDose=18, SigmoidFunction=2, CohortSize=2, NSim=5000)
write.table(dataCRMalldef, "C:\\yourpath\\Output\\Sigmoid2\\8pat\\CRMC2StartingDose18ED90dataRW1.csv", row.names = FALSE )
write.table(CRMAlldef, "C:\\yourpath\\Output\\Sigmoid2\\8pat\\CRMC2StartingDose18ED90ResultsRW1.csv", row.names = FALSE )
rm(list=ls())
source("C:\\yourpath\\Source\\CRMSimulation_RW18pat.R")
# Starting Dose 19
CRMMC(EDOI=0.90, StartingDose=19, SigmoidFunction=2, CohortSize=4, NSim=5000)
write.table(dataCRMalldef, "C:\\yourpath\\Output\\Sigmoid2\\8pat\\CRMC4StartingDose19ED90dataRW1.csv", row.names = FALSE )
write.table(CRMAlldef, "C:\\yourpath\\Output\\Sigmoid2\\8pat\\CRMC4StartingDose19ED90ResultsRW1.csv", row.names = FALSE )
rm(list=ls())
source("C:\\yourpath\\Source\\CRMSimulation_RW18pat.R")
CRMMC(EDOI=0.90, StartingDose=19, SigmoidFunction=2, CohortSize=2, NSim=5000)
write.table(dataCRMalldef, "C:\\yourpath\\Output\\Sigmoid2\\8pat\\CRMC2StartingDose19ED90dataRW1.csv", row.names = FALSE )
write.table(CRMAlldef, "C:\\yourpath\\Output\\Sigmoid2\\8pat\\CRMC2StartingDose19ED90ResultsRW1.csv", row.names = FALSE )
rm(list=ls())
source("C:\\yourpath\\Source\\CRMSimulation_RW18pat.R")
# Starting Dose 20
CRMMC(EDOI=0.90, StartingDose=20, SigmoidFunction=2, CohortSize=4, NSim=5000)
write.table(dataCRMalldef, "C:\\yourpath\\Output\\Sigmoid2\\8pat\\CRMC4StartingDose20ED90dataRW1.csv", row.names = FALSE )
write.table(CRMAlldef, "C:\\yourpath\\Output\\Sigmoid2\\8pat\\CRMC4StartingDose20ED90ResultsRW1.csv", row.names = FALSE )
rm(list=ls())
source("C:\\yourpath\\Source\\CRMSimulation_RW18pat.R")
CRMMC(EDOI=0.90, StartingDose=20, SigmoidFunction=2, CohortSize=2, NSim=5000)
write.table(dataCRMalldef, "C:\\yourpath\\Output\\Sigmoid2\\8pat\\CRMC2StartingDose20ED90dataRW1.csv", row.names = FALSE )
write.table(CRMAlldef, "C:\\yourpath\\Output\\Sigmoid2\\8pat\\CRMC2StartingDose20ED90ResultsRW1.csv", row.names = FALSE )
rm(list=ls())
source("C:\\yourpath\\Source\\CRMSimulation_RW18pat.R")
# Starting Dose 21
CRMMC(EDOI=0.90, StartingDose=21, SigmoidFunction=2, CohortSize=4, NSim=5000)
write.table(dataCRMalldef, "C:\\yourpath\\Output\\Sigmoid2\\8pat\\CRMC4StartingDose21ED90dataRW1.csv", row.names = FALSE )
write.table(CRMAlldef, "C:\\yourpath\\Output\\Sigmoid2\\8pat\\CRMC4StartingDose21ED90ResultsRW1.csv", row.names = FALSE )
rm(list=ls())
source("C:\\yourpath\\Source\\CRMSimulation_RW18pat.R")
CRMMC(EDOI=0.90, StartingDose=21, SigmoidFunction=2, CohortSize=2, NSim=5000)
write.table(dataCRMalldef, "C:\\yourpath\\Output\\Sigmoid2\\8pat\\CRMC2StartingDose21ED90dataRW1.csv", row.names = FALSE )
write.table(CRMAlldef, "C:\\yourpath\\Output\\Sigmoid2\\8pat\\CRMC2StartingDose21ED90ResultsRW1.csv", row.names = FALSE )
rm(list=ls())
source("C:\\yourpath\\Source\\CRMSimulation_RW18pat.R")
# Starting Dose 22
CRMMC(EDOI=0.90, StartingDose=22, SigmoidFunction=2, CohortSize=4, NSim=5000)
write.table(dataCRMalldef, "C:\\yourpath\\Output\\Sigmoid2\\8pat\\CRMC4StartingDose22ED90dataRW1.csv", row.names = FALSE )
write.table(CRMAlldef, "C:\\yourpath\\Output\\Sigmoid2\\8pat\\CRMC4StartingDose22ED90ResultsRW1.csv", row.names = FALSE )
rm(list=ls())
source("C:\\yourpath\\Source\\CRMSimulation_RW18pat.R")
CRMMC(EDOI=0.90, StartingDose=22, SigmoidFunction=2, CohortSize=2, NSim=5000)
write.table(dataCRMalldef, "C:\\yourpath\\Output\\Sigmoid2\\8pat\\CRMC2StartingDose22ED90dataRW1.csv", row.names = FALSE )
write.table(CRMAlldef, "C:\\yourpath\\Output\\Sigmoid2\\8pat\\CRMC2StartingDose22ED90ResultsRW1.csv", row.names = FALSE )
rm(list=ls())
source("C:\\yourpath\\Source\\CRMSimulation_RW18pat.R")
# Starting Dose 23
CRMMC(EDOI=0.90, StartingDose=23, SigmoidFunction=2, CohortSize=4, NSim=5000)
write.table(dataCRMalldef, "C:\\yourpath\\Output\\Sigmoid2\\8pat\\CRMC4StartingDose23ED90dataRW1.csv", row.names = FALSE )
write.table(CRMAlldef, "C:\\yourpath\\Output\\Sigmoid2\\8pat\\CRMC4StartingDose23ED90ResultsRW1.csv", row.names = FALSE )
rm(list=ls())
source("C:\\yourpath\\Source\\CRMSimulation_RW18pat.R")
CRMMC(EDOI=0.90, StartingDose=23, SigmoidFunction=2, CohortSize=2, NSim=5000)
write.table(dataCRMalldef, "C:\\yourpath\\Output\\Sigmoid2\\8pat\\CRMC2StartingDose23ED90dataRW1.csv", row.names = FALSE )
write.table(CRMAlldef, "C:\\yourpath\\Output\\Sigmoid2\\8pat\\CRMC2StartingDose23ED90ResultsRW1.csv", row.names = FALSE )
rm(list=ls())
source("C:\\yourpath\\Source\\CRMSimulation_RW18pat.R")
# Starting Dose 24
CRMMC(EDOI=0.90, StartingDose=24, SigmoidFunction=2, CohortSize=4, NSim=5000)
write.table(dataCRMalldef, "C:\\yourpath\\Output\\Sigmoid2\\8pat\\CRMC4StartingDose24ED90dataRW1.csv", row.names = FALSE )
write.table(CRMAlldef, "C:\\yourpath\\Output\\Sigmoid2\\8pat\\CRMC4StartingDose24ED90ResultsRW1.csv", row.names = FALSE )
rm(list=ls())
source("C:\\yourpath\\Source\\CRMSimulation_RW18pat.R")
CRMMC(EDOI=0.90, StartingDose=24, SigmoidFunction=2, CohortSize=2, NSim=5000)
write.table(dataCRMalldef, "C:\\yourpath\\Output\\Sigmoid2\\8pat\\CRMC2StartingDose24ED90dataRW1.csv", row.names = FALSE )
write.table(CRMAlldef, "C:\\yourpath\\Output\\Sigmoid2\\8pat\\CRMC2StartingDose24ED90ResultsRW1.csv", row.names = FALSE )
rm(list=ls())
source("C:\\yourpath\\Source\\CRMSimulation_RW18pat.R")
# Starting Dose 25
CRMMC(EDOI=0.90, StartingDose=25, SigmoidFunction=2, CohortSize=4, NSim=5000)
write.table(dataCRMalldef, "C:\\yourpath\\Output\\Sigmoid2\\8pat\\CRMC4StartingDose25ED90dataRW1.csv", row.names = FALSE )
write.table(CRMAlldef, "C:\\yourpath\\Output\\Sigmoid2\\8pat\\CRMC4StartingDose25ED90ResultsRW1.csv", row.names = FALSE )
rm(list=ls())
source("C:\\yourpath\\Source\\CRMSimulation_RW18pat.R")
CRMMC(EDOI=0.90, StartingDose=25, SigmoidFunction=2, CohortSize=2, NSim=5000)
write.table(dataCRMalldef, "C:\\yourpath\\Output\\Sigmoid2\\8pat\\CRMC2StartingDose25ED90dataRW1.csv", row.names = FALSE )
write.table(CRMAlldef, "C:\\yourpath\\Output\\Sigmoid2\\8pat\\CRMC2StartingDose25ED90ResultsRW1.csv", row.names = FALSE )


source("C:\\yourpath\\Source\\CRMSimulation_RW18pat.R")
#ED95 - Sigmoid3
# Starting Dose 1
CRMMC(EDOI=0.95, StartingDose=1, SigmoidFunction=3, CohortSize=4, NSim=5000)
write.table(dataCRMalldef, "C:\\yourpath\\Output\\Sigmoid3\\8pat\\CRMC4StartingDose01ED95dataRW1.csv", row.names = FALSE )
write.table(CRMAlldef, "C:\\yourpath\\Output\\Sigmoid3\\8pat\\CRMC4StartingDose01ED95ResultsRW1.csv", row.names = FALSE )
rm(list=ls())
source("C:\\yourpath\\Source\\CRMSimulation_RW18pat.R")
CRMMC(EDOI=0.95, StartingDose=1, SigmoidFunction=3, CohortSize=2, NSim=5000)
write.table(dataCRMalldef, "C:\\yourpath\\Output\\Sigmoid3\\8pat\\CRMC2StartingDose01ED95dataRW1.csv", row.names = FALSE )
write.table(CRMAlldef, "C:\\yourpath\\Output\\Sigmoid3\\8pat\\CRMC2StartingDose01ED95ResultsRW1.csv", row.names = FALSE )
rm(list=ls())
source("C:\\yourpath\\Source\\CRMSimulation_RW18pat.R")
# Starting Dose 2
CRMMC(EDOI=0.95, StartingDose=2, SigmoidFunction=3, CohortSize=4, NSim=5000)
write.table(dataCRMalldef, "C:\\yourpath\\Output\\Sigmoid3\\8pat\\CRMC4StartingDose02ED95dataRW1.csv", row.names = FALSE )
write.table(CRMAlldef, "C:\\yourpath\\Output\\Sigmoid3\\8pat\\CRMC4StartingDose02ED95ResultsRW1.csv", row.names = FALSE )
rm(list=ls())
source("C:\\yourpath\\Source\\CRMSimulation_RW18pat.R")
CRMMC(EDOI=0.95, StartingDose=2, SigmoidFunction=3, CohortSize=2, NSim=5000)
write.table(dataCRMalldef, "C:\\yourpath\\Output\\Sigmoid3\\8pat\\CRMC2StartingDose02ED95dataRW1.csv", row.names = FALSE )
write.table(CRMAlldef, "C:\\yourpath\\Output\\Sigmoid3\\8pat\\CRMC2StartingDose02ED95ResultsRW1.csv", row.names = FALSE )
rm(list=ls())
source("C:\\yourpath\\Source\\CRMSimulation_RW18pat.R")
# Starting Dose 3
CRMMC(EDOI=0.95, StartingDose=3, SigmoidFunction=3, CohortSize=4, NSim=5000)
write.table(dataCRMalldef, "C:\\yourpath\\Output\\Sigmoid3\\8pat\\CRMC4StartingDose03ED95dataRW1.csv", row.names = FALSE )
write.table(CRMAlldef, "C:\\yourpath\\Output\\Sigmoid3\\8pat\\CRMC4StartingDose03ED95ResultsRW1.csv", row.names = FALSE )
rm(list=ls())
source("C:\\yourpath\\Source\\CRMSimulation_RW18pat.R")
CRMMC(EDOI=0.95, StartingDose=3, SigmoidFunction=3, CohortSize=2, NSim=5000)
write.table(dataCRMalldef, "C:\\yourpath\\Output\\Sigmoid3\\8pat\\CRMC2StartingDose03ED95dataRW1.csv", row.names = FALSE )
write.table(CRMAlldef, "C:\\yourpath\\Output\\Sigmoid3\\8pat\\CRMC2StartingDose03ED95ResultsRW1.csv", row.names = FALSE )
rm(list=ls())
source("C:\\yourpath\\Source\\CRMSimulation_RW18pat.R")
# Starting Dose 4
CRMMC(EDOI=0.95, StartingDose=4, SigmoidFunction=3, CohortSize=4, NSim=5000)
write.table(dataCRMalldef, "C:\\yourpath\\Output\\Sigmoid3\\8pat\\CRMC4StartingDose04ED95dataRW1.csv", row.names = FALSE )
write.table(CRMAlldef, "C:\\yourpath\\Output\\Sigmoid3\\8pat\\CRMC4StartingDose04ED95ResultsRW1.csv", row.names = FALSE )
rm(list=ls())
source("C:\\yourpath\\Source\\CRMSimulation_RW18pat.R")
CRMMC(EDOI=0.95, StartingDose=4, SigmoidFunction=3, CohortSize=2, NSim=5000)
write.table(dataCRMalldef, "C:\\yourpath\\Output\\Sigmoid3\\8pat\\CRMC2StartingDose04ED95dataRW1.csv", row.names = FALSE )
write.table(CRMAlldef, "C:\\yourpath\\Output\\Sigmoid3\\8pat\\CRMC2StartingDose04ED95ResultsRW1.csv", row.names = FALSE )
rm(list=ls())
source("C:\\yourpath\\Source\\CRMSimulation_RW18pat.R")
# Starting Dose 5
CRMMC(EDOI=0.95, StartingDose=5, SigmoidFunction=3, CohortSize=4, NSim=5000)
write.table(dataCRMalldef, "C:\\yourpath\\Output\\Sigmoid3\\8pat\\CRMC4StartingDose05ED95dataRW1.csv", row.names = FALSE )
write.table(CRMAlldef, "C:\\yourpath\\Output\\Sigmoid3\\8pat\\CRMC4StartingDose05ED95ResultsRW1.csv", row.names = FALSE )
rm(list=ls())
source("C:\\yourpath\\Source\\CRMSimulation_RW18pat.R")
CRMMC(EDOI=0.95, StartingDose=5, SigmoidFunction=3, CohortSize=2, NSim=5000)
write.table(dataCRMalldef, "C:\\yourpath\\Output\\Sigmoid3\\8pat\\CRMC2StartingDose05ED95dataRW1.csv", row.names = FALSE )
write.table(CRMAlldef, "C:\\yourpath\\Output\\Sigmoid3\\8pat\\CRMC2StartingDose05ED95ResultsRW1.csv", row.names = FALSE )
rm(list=ls())
source("C:\\yourpath\\Source\\CRMSimulation_RW18pat.R")
# Starting Dose 6
CRMMC(EDOI=0.95, StartingDose=6, SigmoidFunction=3, CohortSize=4, NSim=5000)
write.table(dataCRMalldef, "C:\\yourpath\\Output\\Sigmoid3\\8pat\\CRMC4StartingDose06ED95dataRW1.csv", row.names = FALSE )
write.table(CRMAlldef, "C:\\yourpath\\Output\\Sigmoid3\\8pat\\CRMC4StartingDose06ED95ResultsRW1.csv", row.names = FALSE )
rm(list=ls())
source("C:\\yourpath\\Source\\CRMSimulation_RW18pat.R")
CRMMC(EDOI=0.95, StartingDose=6, SigmoidFunction=3, CohortSize=2, NSim=5000)
write.table(dataCRMalldef, "C:\\yourpath\\Output\\Sigmoid3\\8pat\\CRMC2StartingDose06ED95dataRW1.csv", row.names = FALSE )
write.table(CRMAlldef, "C:\\yourpath\\Output\\Sigmoid3\\8pat\\CRMC2StartingDose06ED95ResultsRW1.csv", row.names = FALSE )
rm(list=ls())
source("C:\\yourpath\\Source\\CRMSimulation_RW18pat.R")
# Starting Dose 7
CRMMC(EDOI=0.95, StartingDose=7, SigmoidFunction=3, CohortSize=4, NSim=5000)
write.table(dataCRMalldef, "C:\\yourpath\\Output\\Sigmoid3\\8pat\\CRMC4StartingDose07ED95dataRW1.csv", row.names = FALSE )
write.table(CRMAlldef, "C:\\yourpath\\Output\\Sigmoid3\\8pat\\CRMC4StartingDose07ED95ResultsRW1.csv", row.names = FALSE )
rm(list=ls())
source("C:\\yourpath\\Source\\CRMSimulation_RW18pat.R")
CRMMC(EDOI=0.95, StartingDose=7, SigmoidFunction=3, CohortSize=2, NSim=5000)
write.table(dataCRMalldef, "C:\\yourpath\\Output\\Sigmoid3\\8pat\\CRMC2StartingDose07ED95dataRW1.csv", row.names = FALSE )
write.table(CRMAlldef, "C:\\yourpath\\Output\\Sigmoid3\\8pat\\CRMC2StartingDose07ED95ResultsRW1.csv", row.names = FALSE )
rm(list=ls())
source("C:\\yourpath\\Source\\CRMSimulation_RW18pat.R")
# Starting Dose 8
CRMMC(EDOI=0.95, StartingDose=8, SigmoidFunction=3, CohortSize=4, NSim=5000)
write.table(dataCRMalldef, "C:\\yourpath\\Output\\Sigmoid3\\8pat\\CRMC4StartingDose08ED95dataRW1.csv", row.names = FALSE )
write.table(CRMAlldef, "C:\\yourpath\\Output\\Sigmoid3\\8pat\\CRMC4StartingDose08ED95ResultsRW1.csv", row.names = FALSE )
rm(list=ls())
source("C:\\yourpath\\Source\\CRMSimulation_RW18pat.R")
CRMMC(EDOI=0.95, StartingDose=8, SigmoidFunction=3, CohortSize=2, NSim=5000)
write.table(dataCRMalldef, "C:\\yourpath\\Output\\Sigmoid3\\8pat\\CRMC2StartingDose08ED95dataRW1.csv", row.names = FALSE )
write.table(CRMAlldef, "C:\\yourpath\\Output\\Sigmoid3\\8pat\\CRMC2StartingDose08ED95ResultsRW1.csv", row.names = FALSE )
rm(list=ls())
source("C:\\yourpath\\Source\\CRMSimulation_RW18pat.R")
# Starting Dose 9
CRMMC(EDOI=0.95, StartingDose=9, SigmoidFunction=3, CohortSize=4, NSim=5000)
write.table(dataCRMalldef, "C:\\yourpath\\Output\\Sigmoid3\\8pat\\CRMC4StartingDose09ED95dataRW1.csv", row.names = FALSE )
write.table(CRMAlldef, "C:\\yourpath\\Output\\Sigmoid3\\8pat\\CRMC4StartingDose09ED95ResultsRW1.csv", row.names = FALSE )
rm(list=ls())
source("C:\\yourpath\\Source\\CRMSimulation_RW18pat.R")
CRMMC(EDOI=0.95, StartingDose=9, SigmoidFunction=3, CohortSize=2, NSim=5000)
write.table(dataCRMalldef, "C:\\yourpath\\Output\\Sigmoid3\\8pat\\CRMC2StartingDose09ED95dataRW1.csv", row.names = FALSE )
write.table(CRMAlldef, "C:\\yourpath\\Output\\Sigmoid3\\8pat\\CRMC2StartingDose09ED95ResultsRW1.csv", row.names = FALSE )
rm(list=ls())
source("C:\\yourpath\\Source\\CRMSimulation_RW18pat.R")
# Starting Dose 10
CRMMC(EDOI=0.95, StartingDose=10, SigmoidFunction=3, CohortSize=4, NSim=5000)
write.table(dataCRMalldef, "C:\\yourpath\\Output\\Sigmoid3\\8pat\\CRMC4StartingDose10ED95dataRW1.csv", row.names = FALSE )
write.table(CRMAlldef, "C:\\yourpath\\Output\\Sigmoid3\\8pat\\CRMC4StartingDose10ED95ResultsRW1.csv", row.names = FALSE )
rm(list=ls())
source("C:\\yourpath\\Source\\CRMSimulation_RW18pat.R")
CRMMC(EDOI=0.95, StartingDose=10, SigmoidFunction=3, CohortSize=2, NSim=5000)
write.table(dataCRMalldef, "C:\\yourpath\\Output\\Sigmoid3\\8pat\\CRMC2StartingDose10ED95dataRW1.csv", row.names = FALSE )
write.table(CRMAlldef, "C:\\yourpath\\Output\\Sigmoid3\\8pat\\CRMC2StartingDose10ED95ResultsRW1.csv", row.names = FALSE )
rm(list=ls())
source("C:\\yourpath\\Source\\CRMSimulation_RW18pat.R")
# Starting Dose 11
CRMMC(EDOI=0.95, StartingDose=11, SigmoidFunction=3, CohortSize=4, NSim=5000)
write.table(dataCRMalldef, "C:\\yourpath\\Output\\Sigmoid3\\8pat\\CRMC4StartingDose11ED95dataRW1.csv", row.names = FALSE )
write.table(CRMAlldef, "C:\\yourpath\\Output\\Sigmoid3\\8pat\\CRMC4StartingDose11ED95ResultsRW1.csv", row.names = FALSE )
rm(list=ls())
source("C:\\yourpath\\Source\\CRMSimulation_RW18pat.R")
CRMMC(EDOI=0.95, StartingDose=11, SigmoidFunction=3, CohortSize=2, NSim=5000)
write.table(dataCRMalldef, "C:\\yourpath\\Output\\Sigmoid3\\8pat\\CRMC2StartingDose11ED95dataRW1.csv", row.names = FALSE )
write.table(CRMAlldef, "C:\\yourpath\\Output\\Sigmoid3\\8pat\\CRMC2StartingDose11ED95ResultsRW1.csv", row.names = FALSE )
rm(list=ls())
source("C:\\yourpath\\Source\\CRMSimulation_RW18pat.R")
# Starting Dose 12
CRMMC(EDOI=0.95, StartingDose=12, SigmoidFunction=3, CohortSize=4, NSim=5000)
write.table(dataCRMalldef, "C:\\yourpath\\Output\\Sigmoid3\\8pat\\CRMC4StartingDose12ED95dataRW1.csv", row.names = FALSE )
write.table(CRMAlldef, "C:\\yourpath\\Output\\Sigmoid3\\8pat\\CRMC4StartingDose12ED95ResultsRW1.csv", row.names = FALSE )
rm(list=ls())
source("C:\\yourpath\\Source\\CRMSimulation_RW18pat.R")
CRMMC(EDOI=0.95, StartingDose=12, SigmoidFunction=3, CohortSize=2, NSim=5000)
write.table(dataCRMalldef, "C:\\yourpath\\Output\\Sigmoid3\\8pat\\CRMC2StartingDose12ED95dataRW1.csv", row.names = FALSE )
write.table(CRMAlldef, "C:\\yourpath\\Output\\Sigmoid3\\8pat\\CRMC2StartingDose12ED95ResultsRW1.csv", row.names = FALSE )
rm(list=ls())
source("C:\\yourpath\\Source\\CRMSimulation_RW18pat.R")
# Starting Dose 13
CRMMC(EDOI=0.95, StartingDose=13, SigmoidFunction=3, CohortSize=4, NSim=5000)
write.table(dataCRMalldef, "C:\\yourpath\\Output\\Sigmoid3\\8pat\\CRMC4StartingDose13ED95dataRW1.csv", row.names = FALSE )
write.table(CRMAlldef, "C:\\yourpath\\Output\\Sigmoid3\\8pat\\CRMC4StartingDose13ED95ResultsRW1.csv", row.names = FALSE )
rm(list=ls())
source("C:\\yourpath\\Source\\CRMSimulation_RW18pat.R")
CRMMC(EDOI=0.95, StartingDose=13, SigmoidFunction=3, CohortSize=2, NSim=5000)
write.table(dataCRMalldef, "C:\\yourpath\\Output\\Sigmoid3\\8pat\\CRMC2StartingDose13ED95dataRW1.csv", row.names = FALSE )
write.table(CRMAlldef, "C:\\yourpath\\Output\\Sigmoid3\\8pat\\CRMC2StartingDose13ED95ResultsRW1.csv", row.names = FALSE )
rm(list=ls())
source("C:\\yourpath\\Source\\CRMSimulation_RW18pat.R")
# Starting Dose 14
CRMMC(EDOI=0.95, StartingDose=14, SigmoidFunction=3, CohortSize=4, NSim=5000)
write.table(dataCRMalldef, "C:\\yourpath\\Output\\Sigmoid3\\8pat\\CRMC4StartingDose14ED95dataRW1.csv", row.names = FALSE )
write.table(CRMAlldef, "C:\\yourpath\\Output\\Sigmoid3\\8pat\\CRMC4StartingDose14ED95ResultsRW1.csv", row.names = FALSE )
rm(list=ls())
source("C:\\yourpath\\Source\\CRMSimulation_RW18pat.R")
CRMMC(EDOI=0.95, StartingDose=14, SigmoidFunction=3, CohortSize=2, NSim=5000)
write.table(dataCRMalldef, "C:\\yourpath\\Output\\Sigmoid3\\8pat\\CRMC2StartingDose14ED95dataRW1.csv", row.names = FALSE )
write.table(CRMAlldef, "C:\\yourpath\\Output\\Sigmoid3\\8pat\\CRMC2StartingDose14ED95ResultsRW1.csv", row.names = FALSE )
rm(list=ls())
source("C:\\yourpath\\Source\\CRMSimulation_RW18pat.R")
# Starting Dose 15
CRMMC(EDOI=0.95, StartingDose=15, SigmoidFunction=3, CohortSize=4, NSim=5000)
write.table(dataCRMalldef, "C:\\yourpath\\Output\\Sigmoid3\\8pat\\CRMC4StartingDose15ED95dataRW1.csv", row.names = FALSE )
write.table(CRMAlldef, "C:\\yourpath\\Output\\Sigmoid3\\8pat\\CRMC4StartingDose15ED95ResultsRW1.csv", row.names = FALSE )
rm(list=ls())
source("C:\\yourpath\\Source\\CRMSimulation_RW18pat.R")
CRMMC(EDOI=0.95, StartingDose=15, SigmoidFunction=3, CohortSize=2, NSim=5000)
write.table(dataCRMalldef, "C:\\yourpath\\Output\\Sigmoid3\\8pat\\CRMC2StartingDose15ED95dataRW1.csv", row.names = FALSE )
write.table(CRMAlldef, "C:\\yourpath\\Output\\Sigmoid3\\8pat\\CRMC2StartingDose15ED95ResultsRW1.csv", row.names = FALSE )
rm(list=ls())
source("C:\\yourpath\\Source\\CRMSimulation_RW18pat.R")
# Starting Dose 16
CRMMC(EDOI=0.95, StartingDose=16, SigmoidFunction=3, CohortSize=4, NSim=5000)
write.table(dataCRMalldef, "C:\\yourpath\\Output\\Sigmoid3\\8pat\\CRMC4StartingDose16ED95dataRW1.csv", row.names = FALSE )
write.table(CRMAlldef, "C:\\yourpath\\Output\\Sigmoid3\\8pat\\CRMC4StartingDose16ED95ResultsRW1.csv", row.names = FALSE )
rm(list=ls())
source("C:\\yourpath\\Source\\CRMSimulation_RW18pat.R")
CRMMC(EDOI=0.95, StartingDose=16, SigmoidFunction=3, CohortSize=2, NSim=5000)
write.table(dataCRMalldef, "C:\\yourpath\\Output\\Sigmoid3\\8pat\\CRMC2StartingDose16ED95dataRW1.csv", row.names = FALSE )
write.table(CRMAlldef, "C:\\yourpath\\Output\\Sigmoid3\\8pat\\CRMC2StartingDose16ED95ResultsRW1.csv", row.names = FALSE )
rm(list=ls())
source("C:\\yourpath\\Source\\CRMSimulation_RW18pat.R")
# Starting Dose 17
CRMMC(EDOI=0.95, StartingDose=17, SigmoidFunction=3, CohortSize=4, NSim=5000)
write.table(dataCRMalldef, "C:\\yourpath\\Output\\Sigmoid3\\8pat\\CRMC4StartingDose17ED95dataRW1.csv", row.names = FALSE )
write.table(CRMAlldef, "C:\\yourpath\\Output\\Sigmoid3\\8pat\\CRMC4StartingDose17ED95ResultsRW1.csv", row.names = FALSE )
rm(list=ls())
source("C:\\yourpath\\Source\\CRMSimulation_RW18pat.R")
CRMMC(EDOI=0.95, StartingDose=17, SigmoidFunction=3, CohortSize=2, NSim=5000)
write.table(dataCRMalldef, "C:\\yourpath\\Output\\Sigmoid3\\8pat\\CRMC2StartingDose17ED95dataRW1.csv", row.names = FALSE )
write.table(CRMAlldef, "C:\\yourpath\\Output\\Sigmoid3\\8pat\\CRMC2StartingDose17ED95ResultsRW1.csv", row.names = FALSE )
rm(list=ls())
source("C:\\yourpath\\Source\\CRMSimulation_RW18pat.R")
# Starting Dose 18
CRMMC(EDOI=0.95, StartingDose=18, SigmoidFunction=3, CohortSize=4, NSim=5000)
write.table(dataCRMalldef, "C:\\yourpath\\Output\\Sigmoid3\\8pat\\CRMC4StartingDose18ED95dataRW1.csv", row.names = FALSE )
write.table(CRMAlldef, "C:\\yourpath\\Output\\Sigmoid3\\8pat\\CRMC4StartingDose18ED95ResultsRW1.csv", row.names = FALSE )
rm(list=ls())
source("C:\\yourpath\\Source\\CRMSimulation_RW18pat.R")
CRMMC(EDOI=0.95, StartingDose=18, SigmoidFunction=3, CohortSize=2, NSim=5000)
write.table(dataCRMalldef, "C:\\yourpath\\Output\\Sigmoid3\\8pat\\CRMC2StartingDose18ED95dataRW1.csv", row.names = FALSE )
write.table(CRMAlldef, "C:\\yourpath\\Output\\Sigmoid3\\8pat\\CRMC2StartingDose18ED95ResultsRW1.csv", row.names = FALSE )
rm(list=ls())
source("C:\\yourpath\\Source\\CRMSimulation_RW18pat.R")
# Starting Dose 19
CRMMC(EDOI=0.95, StartingDose=19, SigmoidFunction=3, CohortSize=4, NSim=5000)
write.table(dataCRMalldef, "C:\\yourpath\\Output\\Sigmoid3\\8pat\\CRMC4StartingDose19ED95dataRW1.csv", row.names = FALSE )
write.table(CRMAlldef, "C:\\yourpath\\Output\\Sigmoid3\\8pat\\CRMC4StartingDose19ED95ResultsRW1.csv", row.names = FALSE )
rm(list=ls())
source("C:\\yourpath\\Source\\CRMSimulation_RW18pat.R")
CRMMC(EDOI=0.95, StartingDose=19, SigmoidFunction=3, CohortSize=2, NSim=5000)
write.table(dataCRMalldef, "C:\\yourpath\\Output\\Sigmoid3\\8pat\\CRMC2StartingDose19ED95dataRW1.csv", row.names = FALSE )
write.table(CRMAlldef, "C:\\yourpath\\Output\\Sigmoid3\\8pat\\CRMC2StartingDose19ED95ResultsRW1.csv", row.names = FALSE )
rm(list=ls())
source("C:\\yourpath\\Source\\CRMSimulation_RW18pat.R")
# Starting Dose 20
CRMMC(EDOI=0.95, StartingDose=20, SigmoidFunction=3, CohortSize=4, NSim=5000)
write.table(dataCRMalldef, "C:\\yourpath\\Output\\Sigmoid3\\8pat\\CRMC4StartingDose20ED95dataRW1.csv", row.names = FALSE )
write.table(CRMAlldef, "C:\\yourpath\\Output\\Sigmoid3\\8pat\\CRMC4StartingDose20ED95ResultsRW1.csv", row.names = FALSE )
rm(list=ls())
source("C:\\yourpath\\Source\\CRMSimulation_RW18pat.R")
CRMMC(EDOI=0.95, StartingDose=20, SigmoidFunction=3, CohortSize=2, NSim=5000)
write.table(dataCRMalldef, "C:\\yourpath\\Output\\Sigmoid3\\8pat\\CRMC2StartingDose20ED95dataRW1.csv", row.names = FALSE )
write.table(CRMAlldef, "C:\\yourpath\\Output\\Sigmoid3\\8pat\\CRMC2StartingDose20ED95ResultsRW1.csv", row.names = FALSE )
rm(list=ls())
source("C:\\yourpath\\Source\\CRMSimulation_RW18pat.R")
# Starting Dose 21
CRMMC(EDOI=0.95, StartingDose=21, SigmoidFunction=3, CohortSize=4, NSim=5000)
write.table(dataCRMalldef, "C:\\yourpath\\Output\\Sigmoid3\\8pat\\CRMC4StartingDose21ED95dataRW1.csv", row.names = FALSE )
write.table(CRMAlldef, "C:\\yourpath\\Output\\Sigmoid3\\8pat\\CRMC4StartingDose21ED95ResultsRW1.csv", row.names = FALSE )
rm(list=ls())
source("C:\\yourpath\\Source\\CRMSimulation_RW18pat.R")
CRMMC(EDOI=0.95, StartingDose=21, SigmoidFunction=3, CohortSize=2, NSim=5000)
write.table(dataCRMalldef, "C:\\yourpath\\Output\\Sigmoid3\\8pat\\CRMC2StartingDose21ED95dataRW1.csv", row.names = FALSE )
write.table(CRMAlldef, "C:\\yourpath\\Output\\Sigmoid3\\8pat\\CRMC2StartingDose21ED95ResultsRW1.csv", row.names = FALSE )
rm(list=ls())
source("C:\\yourpath\\Source\\CRMSimulation_RW18pat.R")
# Starting Dose 22
CRMMC(EDOI=0.95, StartingDose=22, SigmoidFunction=3, CohortSize=4, NSim=5000)
write.table(dataCRMalldef, "C:\\yourpath\\Output\\Sigmoid3\\8pat\\CRMC4StartingDose22ED95dataRW1.csv", row.names = FALSE )
write.table(CRMAlldef, "C:\\yourpath\\Output\\Sigmoid3\\8pat\\CRMC4StartingDose22ED95ResultsRW1.csv", row.names = FALSE )
rm(list=ls())
source("C:\\yourpath\\Source\\CRMSimulation_RW18pat.R")
CRMMC(EDOI=0.95, StartingDose=22, SigmoidFunction=3, CohortSize=2, NSim=5000)
write.table(dataCRMalldef, "C:\\yourpath\\Output\\Sigmoid3\\8pat\\CRMC2StartingDose22ED95dataRW1.csv", row.names = FALSE )
write.table(CRMAlldef, "C:\\yourpath\\Output\\Sigmoid3\\8pat\\CRMC2StartingDose22ED95ResultsRW1.csv", row.names = FALSE )
rm(list=ls())
source("C:\\yourpath\\Source\\CRMSimulation_RW18pat.R")
# Starting Dose 23
CRMMC(EDOI=0.95, StartingDose=23, SigmoidFunction=3, CohortSize=4, NSim=5000)
write.table(dataCRMalldef, "C:\\yourpath\\Output\\Sigmoid3\\8pat\\CRMC4StartingDose23ED95dataRW1.csv", row.names = FALSE )
write.table(CRMAlldef, "C:\\yourpath\\Output\\Sigmoid3\\8pat\\CRMC4StartingDose23ED95ResultsRW1.csv", row.names = FALSE )
rm(list=ls())
source("C:\\yourpath\\Source\\CRMSimulation_RW18pat.R")
CRMMC(EDOI=0.95, StartingDose=23, SigmoidFunction=3, CohortSize=2, NSim=5000)
write.table(dataCRMalldef, "C:\\yourpath\\Output\\Sigmoid3\\8pat\\CRMC2StartingDose23ED95dataRW1.csv", row.names = FALSE )
write.table(CRMAlldef, "C:\\yourpath\\Output\\Sigmoid3\\8pat\\CRMC2StartingDose23ED95ResultsRW1.csv", row.names = FALSE )
rm(list=ls())
source("C:\\yourpath\\Source\\CRMSimulation_RW18pat.R")
# Starting Dose 24
CRMMC(EDOI=0.95, StartingDose=24, SigmoidFunction=3, CohortSize=4, NSim=5000)
write.table(dataCRMalldef, "C:\\yourpath\\Output\\Sigmoid3\\8pat\\CRMC4StartingDose24ED95dataRW1.csv", row.names = FALSE )
write.table(CRMAlldef, "C:\\yourpath\\Output\\Sigmoid3\\8pat\\CRMC4StartingDose24ED95ResultsRW1.csv", row.names = FALSE )
rm(list=ls())
source("C:\\yourpath\\Source\\CRMSimulation_RW18pat.R")
CRMMC(EDOI=0.95, StartingDose=24, SigmoidFunction=3, CohortSize=2, NSim=5000)
write.table(dataCRMalldef, "C:\\yourpath\\Output\\Sigmoid3\\8pat\\CRMC2StartingDose24ED95dataRW1.csv", row.names = FALSE )
write.table(CRMAlldef, "C:\\yourpath\\Output\\Sigmoid3\\8pat\\CRMC2StartingDose24ED95ResultsRW1.csv", row.names = FALSE )
rm(list=ls())
source("C:\\yourpath\\Source\\CRMSimulation_RW18pat.R")
# Starting Dose 25
CRMMC(EDOI=0.95, StartingDose=25, SigmoidFunction=3, CohortSize=4, NSim=5000)
write.table(dataCRMalldef, "C:\\yourpath\\Output\\Sigmoid3\\8pat\\CRMC4StartingDose25ED95dataRW1.csv", row.names = FALSE )
write.table(CRMAlldef, "C:\\yourpath\\Output\\Sigmoid3\\8pat\\CRMC4StartingDose25ED95ResultsRW1.csv", row.names = FALSE )
rm(list=ls())
source("C:\\yourpath\\Source\\CRMSimulation_RW18pat.R")
CRMMC(EDOI=0.95, StartingDose=25, SigmoidFunction=3, CohortSize=2, NSim=5000)
write.table(dataCRMalldef, "C:\\yourpath\\Output\\Sigmoid3\\8pat\\CRMC2StartingDose25ED95dataRW1.csv", row.names = FALSE )
write.table(CRMAlldef, "C:\\yourpath\\Output\\Sigmoid3\\8pat\\CRMC2StartingDose25ED95ResultsRW1.csv", row.names = FALSE )
rm(list=ls())
source("C:\\yourpath\\Source\\CRMSimulation_RW18pat.R")
#ED90 - Sigmoid3
# Starting Dose 1
CRMMC(EDOI=0.90, StartingDose=1, SigmoidFunction=3, CohortSize=4, NSim=5000)
write.table(dataCRMalldef, "C:\\yourpath\\Output\\Sigmoid3\\8pat\\CRMC4StartingDose01ED90dataRW1.csv", row.names = FALSE )
write.table(CRMAlldef, "C:\\yourpath\\Output\\Sigmoid3\\8pat\\CRMC4StartingDose01ED90ResultsRW1.csv", row.names = FALSE )
rm(list=ls())
source("C:\\yourpath\\Source\\CRMSimulation_RW18pat.R")
CRMMC(EDOI=0.90, StartingDose=1, SigmoidFunction=3, CohortSize=2, NSim=5000)
write.table(dataCRMalldef, "C:\\yourpath\\Output\\Sigmoid3\\8pat\\CRMC2StartingDose01ED90dataRW1.csv", row.names = FALSE )
write.table(CRMAlldef, "C:\\yourpath\\Output\\Sigmoid3\\8pat\\CRMC2StartingDose01ED90ResultsRW1.csv", row.names = FALSE )
rm(list=ls())
source("C:\\yourpath\\Source\\CRMSimulation_RW18pat.R")
# Starting Dose 2
CRMMC(EDOI=0.90, StartingDose=2, SigmoidFunction=3, CohortSize=4, NSim=5000)
write.table(dataCRMalldef, "C:\\yourpath\\Output\\Sigmoid3\\8pat\\CRMC4StartingDose02ED90dataRW1.csv", row.names = FALSE )
write.table(CRMAlldef, "C:\\yourpath\\Output\\Sigmoid3\\8pat\\CRMC4StartingDose02ED90ResultsRW1.csv", row.names = FALSE )
rm(list=ls())
source("C:\\yourpath\\Source\\CRMSimulation_RW18pat.R")
CRMMC(EDOI=0.90, StartingDose=2, SigmoidFunction=3, CohortSize=2, NSim=5000)
write.table(dataCRMalldef, "C:\\yourpath\\Output\\Sigmoid3\\8pat\\CRMC2StartingDose02ED90dataRW1.csv", row.names = FALSE )
write.table(CRMAlldef, "C:\\yourpath\\Output\\Sigmoid3\\8pat\\CRMC2StartingDose02ED90ResultsRW1.csv", row.names = FALSE )
rm(list=ls())
source("C:\\yourpath\\Source\\CRMSimulation_RW18pat.R")
# Starting Dose 3
CRMMC(EDOI=0.90, StartingDose=3, SigmoidFunction=3, CohortSize=4, NSim=5000)
write.table(dataCRMalldef, "C:\\yourpath\\Output\\Sigmoid3\\8pat\\CRMC4StartingDose03ED90dataRW1.csv", row.names = FALSE )
write.table(CRMAlldef, "C:\\yourpath\\Output\\Sigmoid3\\8pat\\CRMC4StartingDose03ED90ResultsRW1.csv", row.names = FALSE )
rm(list=ls())
source("C:\\yourpath\\Source\\CRMSimulation_RW18pat.R")
CRMMC(EDOI=0.90, StartingDose=3, SigmoidFunction=3, CohortSize=2, NSim=5000)
write.table(dataCRMalldef, "C:\\yourpath\\Output\\Sigmoid3\\8pat\\CRMC2StartingDose03ED90dataRW1.csv", row.names = FALSE )
write.table(CRMAlldef, "C:\\yourpath\\Output\\Sigmoid3\\8pat\\CRMC2StartingDose03ED90ResultsRW1.csv", row.names = FALSE )
rm(list=ls())
source("C:\\yourpath\\Source\\CRMSimulation_RW18pat.R")
# Starting Dose 4
CRMMC(EDOI=0.90, StartingDose=4, SigmoidFunction=3, CohortSize=4, NSim=5000)
write.table(dataCRMalldef, "C:\\yourpath\\Output\\Sigmoid3\\8pat\\CRMC4StartingDose04ED90dataRW1.csv", row.names = FALSE )
write.table(CRMAlldef, "C:\\yourpath\\Output\\Sigmoid3\\8pat\\CRMC4StartingDose04ED90ResultsRW1.csv", row.names = FALSE )
rm(list=ls())
source("C:\\yourpath\\Source\\CRMSimulation_RW18pat.R")
CRMMC(EDOI=0.90, StartingDose=4, SigmoidFunction=3, CohortSize=2, NSim=5000)
write.table(dataCRMalldef, "C:\\yourpath\\Output\\Sigmoid3\\8pat\\CRMC2StartingDose04ED90dataRW1.csv", row.names = FALSE )
write.table(CRMAlldef, "C:\\yourpath\\Output\\Sigmoid3\\8pat\\CRMC2StartingDose04ED90ResultsRW1.csv", row.names = FALSE )
rm(list=ls())
source("C:\\yourpath\\Source\\CRMSimulation_RW18pat.R")
# Starting Dose 5
CRMMC(EDOI=0.90, StartingDose=5, SigmoidFunction=3, CohortSize=4, NSim=5000)
write.table(dataCRMalldef, "C:\\yourpath\\Output\\Sigmoid3\\8pat\\CRMC4StartingDose05ED90dataRW1.csv", row.names = FALSE )
write.table(CRMAlldef, "C:\\yourpath\\Output\\Sigmoid3\\8pat\\CRMC4StartingDose05ED90ResultsRW1.csv", row.names = FALSE )
rm(list=ls())
source("C:\\yourpath\\Source\\CRMSimulation_RW18pat.R")
CRMMC(EDOI=0.90, StartingDose=5, SigmoidFunction=3, CohortSize=2, NSim=5000)
write.table(dataCRMalldef, "C:\\yourpath\\Output\\Sigmoid3\\8pat\\CRMC2StartingDose05ED90dataRW1.csv", row.names = FALSE )
write.table(CRMAlldef, "C:\\yourpath\\Output\\Sigmoid3\\8pat\\CRMC2StartingDose05ED90ResultsRW1.csv", row.names = FALSE )
rm(list=ls())
source("C:\\yourpath\\Source\\CRMSimulation_RW18pat.R")
# Starting Dose 6
CRMMC(EDOI=0.90, StartingDose=6, SigmoidFunction=3, CohortSize=4, NSim=5000)
write.table(dataCRMalldef, "C:\\yourpath\\Output\\Sigmoid3\\8pat\\CRMC4StartingDose06ED90dataRW1.csv", row.names = FALSE )
write.table(CRMAlldef, "C:\\yourpath\\Output\\Sigmoid3\\8pat\\CRMC4StartingDose06ED90ResultsRW1.csv", row.names = FALSE )
rm(list=ls())
source("C:\\yourpath\\Source\\CRMSimulation_RW18pat.R")
CRMMC(EDOI=0.90, StartingDose=6, SigmoidFunction=3, CohortSize=2, NSim=5000)
write.table(dataCRMalldef, "C:\\yourpath\\Output\\Sigmoid3\\8pat\\CRMC2StartingDose06ED90dataRW1.csv", row.names = FALSE )
write.table(CRMAlldef, "C:\\yourpath\\Output\\Sigmoid3\\8pat\\CRMC2StartingDose06ED90ResultsRW1.csv", row.names = FALSE )
rm(list=ls())
source("C:\\yourpath\\Source\\CRMSimulation_RW18pat.R")
# Starting Dose 7
CRMMC(EDOI=0.90, StartingDose=7, SigmoidFunction=3, CohortSize=4, NSim=5000)
write.table(dataCRMalldef, "C:\\yourpath\\Output\\Sigmoid3\\8pat\\CRMC4StartingDose07ED90dataRW1.csv", row.names = FALSE )
write.table(CRMAlldef, "C:\\yourpath\\Output\\Sigmoid3\\8pat\\CRMC4StartingDose07ED90ResultsRW1.csv", row.names = FALSE )
rm(list=ls())
source("C:\\yourpath\\Source\\CRMSimulation_RW18pat.R")
CRMMC(EDOI=0.90, StartingDose=7, SigmoidFunction=3, CohortSize=2, NSim=5000)
write.table(dataCRMalldef, "C:\\yourpath\\Output\\Sigmoid3\\8pat\\CRMC2StartingDose07ED90dataRW1.csv", row.names = FALSE )
write.table(CRMAlldef, "C:\\yourpath\\Output\\Sigmoid3\\8pat\\CRMC2StartingDose07ED90ResultsRW1.csv", row.names = FALSE )
rm(list=ls())
source("C:\\yourpath\\Source\\CRMSimulation_RW18pat.R")
# Starting Dose 8
CRMMC(EDOI=0.90, StartingDose=8, SigmoidFunction=3, CohortSize=4, NSim=5000)
write.table(dataCRMalldef, "C:\\yourpath\\Output\\Sigmoid3\\8pat\\CRMC4StartingDose08ED90dataRW1.csv", row.names = FALSE )
write.table(CRMAlldef, "C:\\yourpath\\Output\\Sigmoid3\\8pat\\CRMC4StartingDose08ED90ResultsRW1.csv", row.names = FALSE )
rm(list=ls())
source("C:\\yourpath\\Source\\CRMSimulation_RW18pat.R")
CRMMC(EDOI=0.90, StartingDose=8, SigmoidFunction=3, CohortSize=2, NSim=5000)
write.table(dataCRMalldef, "C:\\yourpath\\Output\\Sigmoid3\\8pat\\CRMC2StartingDose08ED90dataRW1.csv", row.names = FALSE )
write.table(CRMAlldef, "C:\\yourpath\\Output\\Sigmoid3\\8pat\\CRMC2StartingDose08ED90ResultsRW1.csv", row.names = FALSE )
rm(list=ls())
source("C:\\yourpath\\Source\\CRMSimulation_RW18pat.R")
# Starting Dose 9
CRMMC(EDOI=0.90, StartingDose=9, SigmoidFunction=3, CohortSize=4, NSim=5000)
write.table(dataCRMalldef, "C:\\yourpath\\Output\\Sigmoid3\\8pat\\CRMC4StartingDose09ED90dataRW1.csv", row.names = FALSE )
write.table(CRMAlldef, "C:\\yourpath\\Output\\Sigmoid3\\8pat\\CRMC4StartingDose09ED90ResultsRW1.csv", row.names = FALSE )
rm(list=ls())
source("C:\\yourpath\\Source\\CRMSimulation_RW18pat.R")
CRMMC(EDOI=0.90, StartingDose=9, SigmoidFunction=3, CohortSize=2, NSim=5000)
write.table(dataCRMalldef, "C:\\yourpath\\Output\\Sigmoid3\\8pat\\CRMC2StartingDose09ED90dataRW1.csv", row.names = FALSE )
write.table(CRMAlldef, "C:\\yourpath\\Output\\Sigmoid3\\8pat\\CRMC2StartingDose09ED90ResultsRW1.csv", row.names = FALSE )
rm(list=ls())
source("C:\\yourpath\\Source\\CRMSimulation_RW18pat.R")
# Starting Dose 10
CRMMC(EDOI=0.90, StartingDose=10, SigmoidFunction=3, CohortSize=4, NSim=5000)
write.table(dataCRMalldef, "C:\\yourpath\\Output\\Sigmoid3\\8pat\\CRMC4StartingDose10ED90dataRW1.csv", row.names = FALSE )
write.table(CRMAlldef, "C:\\yourpath\\Output\\Sigmoid3\\8pat\\CRMC4StartingDose10ED90ResultsRW1.csv", row.names = FALSE )
rm(list=ls())
source("C:\\yourpath\\Source\\CRMSimulation_RW18pat.R")
CRMMC(EDOI=0.90, StartingDose=10, SigmoidFunction=3, CohortSize=2, NSim=5000)
write.table(dataCRMalldef, "C:\\yourpath\\Output\\Sigmoid3\\8pat\\CRMC2StartingDose10ED90dataRW1.csv", row.names = FALSE )
write.table(CRMAlldef, "C:\\yourpath\\Output\\Sigmoid3\\8pat\\CRMC2StartingDose10ED90ResultsRW1.csv", row.names = FALSE )
rm(list=ls())
source("C:\\yourpath\\Source\\CRMSimulation_RW18pat.R")
# Starting Dose 11
CRMMC(EDOI=0.90, StartingDose=11, SigmoidFunction=3, CohortSize=4, NSim=5000)
write.table(dataCRMalldef, "C:\\yourpath\\Output\\Sigmoid3\\8pat\\CRMC4StartingDose11ED90dataRW1.csv", row.names = FALSE )
write.table(CRMAlldef, "C:\\yourpath\\Output\\Sigmoid3\\8pat\\CRMC4StartingDose11ED90ResultsRW1.csv", row.names = FALSE )
rm(list=ls())
source("C:\\yourpath\\Source\\CRMSimulation_RW18pat.R")
CRMMC(EDOI=0.90, StartingDose=11, SigmoidFunction=3, CohortSize=2, NSim=5000)
write.table(dataCRMalldef, "C:\\yourpath\\Output\\Sigmoid3\\8pat\\CRMC2StartingDose11ED90dataRW1.csv", row.names = FALSE )
write.table(CRMAlldef, "C:\\yourpath\\Output\\Sigmoid3\\8pat\\CRMC2StartingDose11ED90ResultsRW1.csv", row.names = FALSE )
rm(list=ls())
source("C:\\yourpath\\Source\\CRMSimulation_RW18pat.R")
# Starting Dose 12
CRMMC(EDOI=0.90, StartingDose=12, SigmoidFunction=3, CohortSize=4, NSim=5000)
write.table(dataCRMalldef, "C:\\yourpath\\Output\\Sigmoid3\\8pat\\CRMC4StartingDose12ED90dataRW1.csv", row.names = FALSE )
write.table(CRMAlldef, "C:\\yourpath\\Output\\Sigmoid3\\8pat\\CRMC4StartingDose12ED90ResultsRW1.csv", row.names = FALSE )
rm(list=ls())
source("C:\\yourpath\\Source\\CRMSimulation_RW18pat.R")
CRMMC(EDOI=0.90, StartingDose=12, SigmoidFunction=3, CohortSize=2, NSim=5000)
write.table(dataCRMalldef, "C:\\yourpath\\Output\\Sigmoid3\\8pat\\CRMC2StartingDose12ED90dataRW1.csv", row.names = FALSE )
write.table(CRMAlldef, "C:\\yourpath\\Output\\Sigmoid3\\8pat\\CRMC2StartingDose12ED90ResultsRW1.csv", row.names = FALSE )
rm(list=ls())
source("C:\\yourpath\\Source\\CRMSimulation_RW18pat.R")
# Starting Dose 13
CRMMC(EDOI=0.90, StartingDose=13, SigmoidFunction=3, CohortSize=4, NSim=5000)
write.table(dataCRMalldef, "C:\\yourpath\\Output\\Sigmoid3\\8pat\\CRMC4StartingDose13ED90dataRW1.csv", row.names = FALSE )
write.table(CRMAlldef, "C:\\yourpath\\Output\\Sigmoid3\\8pat\\CRMC4StartingDose13ED90ResultsRW1.csv", row.names = FALSE )
rm(list=ls())
source("C:\\yourpath\\Source\\CRMSimulation_RW18pat.R")
CRMMC(EDOI=0.90, StartingDose=13, SigmoidFunction=3, CohortSize=2, NSim=5000)
write.table(dataCRMalldef, "C:\\yourpath\\Output\\Sigmoid3\\8pat\\CRMC2StartingDose13ED90dataRW1.csv", row.names = FALSE )
write.table(CRMAlldef, "C:\\yourpath\\Output\\Sigmoid3\\8pat\\CRMC2StartingDose13ED90ResultsRW1.csv", row.names = FALSE )
rm(list=ls())
source("C:\\yourpath\\Source\\CRMSimulation_RW18pat.R")
# Starting Dose 14
CRMMC(EDOI=0.90, StartingDose=14, SigmoidFunction=3, CohortSize=4, NSim=5000)
write.table(dataCRMalldef, "C:\\yourpath\\Output\\Sigmoid3\\8pat\\CRMC4StartingDose14ED90dataRW1.csv", row.names = FALSE )
write.table(CRMAlldef, "C:\\yourpath\\Output\\Sigmoid3\\8pat\\CRMC4StartingDose14ED90ResultsRW1.csv", row.names = FALSE )
rm(list=ls())
source("C:\\yourpath\\Source\\CRMSimulation_RW18pat.R")
CRMMC(EDOI=0.90, StartingDose=14, SigmoidFunction=3, CohortSize=2, NSim=5000)
write.table(dataCRMalldef, "C:\\yourpath\\Output\\Sigmoid3\\8pat\\CRMC2StartingDose14ED90dataRW1.csv", row.names = FALSE )
write.table(CRMAlldef, "C:\\yourpath\\Output\\Sigmoid3\\8pat\\CRMC2StartingDose14ED90ResultsRW1.csv", row.names = FALSE )
rm(list=ls())
source("C:\\yourpath\\Source\\CRMSimulation_RW18pat.R")
# Starting Dose 15
CRMMC(EDOI=0.90, StartingDose=15, SigmoidFunction=3, CohortSize=4, NSim=5000)
write.table(dataCRMalldef, "C:\\yourpath\\Output\\Sigmoid3\\8pat\\CRMC4StartingDose15ED90dataRW1.csv", row.names = FALSE )
write.table(CRMAlldef, "C:\\yourpath\\Output\\Sigmoid3\\8pat\\CRMC4StartingDose15ED90ResultsRW1.csv", row.names = FALSE )
rm(list=ls())
source("C:\\yourpath\\Source\\CRMSimulation_RW18pat.R")
CRMMC(EDOI=0.90, StartingDose=15, SigmoidFunction=3, CohortSize=2, NSim=5000)
write.table(dataCRMalldef, "C:\\yourpath\\Output\\Sigmoid3\\8pat\\CRMC2StartingDose15ED90dataRW1.csv", row.names = FALSE )
write.table(CRMAlldef, "C:\\yourpath\\Output\\Sigmoid3\\8pat\\CRMC2StartingDose15ED90ResultsRW1.csv", row.names = FALSE )
rm(list=ls())
source("C:\\yourpath\\Source\\CRMSimulation_RW18pat.R")
# Starting Dose 16
CRMMC(EDOI=0.90, StartingDose=16, SigmoidFunction=3, CohortSize=4, NSim=5000)
write.table(dataCRMalldef, "C:\\yourpath\\Output\\Sigmoid3\\8pat\\CRMC4StartingDose16ED90dataRW1.csv", row.names = FALSE )
write.table(CRMAlldef, "C:\\yourpath\\Output\\Sigmoid3\\8pat\\CRMC4StartingDose16ED90ResultsRW1.csv", row.names = FALSE )
rm(list=ls())
source("C:\\yourpath\\Source\\CRMSimulation_RW18pat.R")
CRMMC(EDOI=0.90, StartingDose=16, SigmoidFunction=3, CohortSize=2, NSim=5000)
write.table(dataCRMalldef, "C:\\yourpath\\Output\\Sigmoid3\\8pat\\CRMC2StartingDose16ED90dataRW1.csv", row.names = FALSE )
write.table(CRMAlldef, "C:\\yourpath\\Output\\Sigmoid3\\8pat\\CRMC2StartingDose16ED90ResultsRW1.csv", row.names = FALSE )
rm(list=ls())
source("C:\\yourpath\\Source\\CRMSimulation_RW18pat.R")
# Starting Dose 17
CRMMC(EDOI=0.90, StartingDose=17, SigmoidFunction=3, CohortSize=4, NSim=5000)
write.table(dataCRMalldef, "C:\\yourpath\\Output\\Sigmoid3\\8pat\\CRMC4StartingDose17ED90dataRW1.csv", row.names = FALSE )
write.table(CRMAlldef, "C:\\yourpath\\Output\\Sigmoid3\\8pat\\CRMC4StartingDose17ED90ResultsRW1.csv", row.names = FALSE )
rm(list=ls())
source("C:\\yourpath\\Source\\CRMSimulation_RW18pat.R")
CRMMC(EDOI=0.90, StartingDose=17, SigmoidFunction=3, CohortSize=2, NSim=5000)
write.table(dataCRMalldef, "C:\\yourpath\\Output\\Sigmoid3\\8pat\\CRMC2StartingDose17ED90dataRW1.csv", row.names = FALSE )
write.table(CRMAlldef, "C:\\yourpath\\Output\\Sigmoid3\\8pat\\CRMC2StartingDose17ED90ResultsRW1.csv", row.names = FALSE )
rm(list=ls())
source("C:\\yourpath\\Source\\CRMSimulation_RW18pat.R")
# Starting Dose 18
CRMMC(EDOI=0.90, StartingDose=18, SigmoidFunction=3, CohortSize=4, NSim=5000)
write.table(dataCRMalldef, "C:\\yourpath\\Output\\Sigmoid3\\8pat\\CRMC4StartingDose18ED90dataRW1.csv", row.names = FALSE )
write.table(CRMAlldef, "C:\\yourpath\\Output\\Sigmoid3\\8pat\\CRMC4StartingDose18ED90ResultsRW1.csv", row.names = FALSE )
rm(list=ls())
source("C:\\yourpath\\Source\\CRMSimulation_RW18pat.R")
CRMMC(EDOI=0.90, StartingDose=18, SigmoidFunction=3, CohortSize=2, NSim=5000)
write.table(dataCRMalldef, "C:\\yourpath\\Output\\Sigmoid3\\8pat\\CRMC2StartingDose18ED90dataRW1.csv", row.names = FALSE )
write.table(CRMAlldef, "C:\\yourpath\\Output\\Sigmoid3\\8pat\\CRMC2StartingDose18ED90ResultsRW1.csv", row.names = FALSE )
rm(list=ls())
source("C:\\yourpath\\Source\\CRMSimulation_RW18pat.R")
# Starting Dose 19
CRMMC(EDOI=0.90, StartingDose=19, SigmoidFunction=3, CohortSize=4, NSim=5000)
write.table(dataCRMalldef, "C:\\yourpath\\Output\\Sigmoid3\\8pat\\CRMC4StartingDose19ED90dataRW1.csv", row.names = FALSE )
write.table(CRMAlldef, "C:\\yourpath\\Output\\Sigmoid3\\8pat\\CRMC4StartingDose19ED90ResultsRW1.csv", row.names = FALSE )
rm(list=ls())
source("C:\\yourpath\\Source\\CRMSimulation_RW18pat.R")
CRMMC(EDOI=0.90, StartingDose=19, SigmoidFunction=3, CohortSize=2, NSim=5000)
write.table(dataCRMalldef, "C:\\yourpath\\Output\\Sigmoid3\\8pat\\CRMC2StartingDose19ED90dataRW1.csv", row.names = FALSE )
write.table(CRMAlldef, "C:\\yourpath\\Output\\Sigmoid3\\8pat\\CRMC2StartingDose19ED90ResultsRW1.csv", row.names = FALSE )
rm(list=ls())
source("C:\\yourpath\\Source\\CRMSimulation_RW18pat.R")
# Starting Dose 20
CRMMC(EDOI=0.90, StartingDose=20, SigmoidFunction=3, CohortSize=4, NSim=5000)
write.table(dataCRMalldef, "C:\\yourpath\\Output\\Sigmoid3\\8pat\\CRMC4StartingDose20ED90dataRW1.csv", row.names = FALSE )
write.table(CRMAlldef, "C:\\yourpath\\Output\\Sigmoid3\\8pat\\CRMC4StartingDose20ED90ResultsRW1.csv", row.names = FALSE )
rm(list=ls())
source("C:\\yourpath\\Source\\CRMSimulation_RW18pat.R")
CRMMC(EDOI=0.90, StartingDose=20, SigmoidFunction=3, CohortSize=2, NSim=5000)
write.table(dataCRMalldef, "C:\\yourpath\\Output\\Sigmoid3\\8pat\\CRMC2StartingDose20ED90dataRW1.csv", row.names = FALSE )
write.table(CRMAlldef, "C:\\yourpath\\Output\\Sigmoid3\\8pat\\CRMC2StartingDose20ED90ResultsRW1.csv", row.names = FALSE )
rm(list=ls())
source("C:\\yourpath\\Source\\CRMSimulation_RW18pat.R")
# Starting Dose 21
CRMMC(EDOI=0.90, StartingDose=21, SigmoidFunction=3, CohortSize=4, NSim=5000)
write.table(dataCRMalldef, "C:\\yourpath\\Output\\Sigmoid3\\8pat\\CRMC4StartingDose21ED90dataRW1.csv", row.names = FALSE )
write.table(CRMAlldef, "C:\\yourpath\\Output\\Sigmoid3\\8pat\\CRMC4StartingDose21ED90ResultsRW1.csv", row.names = FALSE )
rm(list=ls())
source("C:\\yourpath\\Source\\CRMSimulation_RW18pat.R")
CRMMC(EDOI=0.90, StartingDose=21, SigmoidFunction=3, CohortSize=2, NSim=5000)
write.table(dataCRMalldef, "C:\\yourpath\\Output\\Sigmoid3\\8pat\\CRMC2StartingDose21ED90dataRW1.csv", row.names = FALSE )
write.table(CRMAlldef, "C:\\yourpath\\Output\\Sigmoid3\\8pat\\CRMC2StartingDose21ED90ResultsRW1.csv", row.names = FALSE )
rm(list=ls())
source("C:\\yourpath\\Source\\CRMSimulation_RW18pat.R")
# Starting Dose 22
CRMMC(EDOI=0.90, StartingDose=22, SigmoidFunction=3, CohortSize=4, NSim=5000)
write.table(dataCRMalldef, "C:\\yourpath\\Output\\Sigmoid3\\8pat\\CRMC4StartingDose22ED90dataRW1.csv", row.names = FALSE )
write.table(CRMAlldef, "C:\\yourpath\\Output\\Sigmoid3\\8pat\\CRMC4StartingDose22ED90ResultsRW1.csv", row.names = FALSE )
rm(list=ls())
source("C:\\yourpath\\Source\\CRMSimulation_RW18pat.R")
CRMMC(EDOI=0.90, StartingDose=22, SigmoidFunction=3, CohortSize=2, NSim=5000)
write.table(dataCRMalldef, "C:\\yourpath\\Output\\Sigmoid3\\8pat\\CRMC2StartingDose22ED90dataRW1.csv", row.names = FALSE )
write.table(CRMAlldef, "C:\\yourpath\\Output\\Sigmoid3\\8pat\\CRMC2StartingDose22ED90ResultsRW1.csv", row.names = FALSE )
rm(list=ls())
source("C:\\yourpath\\Source\\CRMSimulation_RW18pat.R")
# Starting Dose 23
CRMMC(EDOI=0.90, StartingDose=23, SigmoidFunction=3, CohortSize=4, NSim=5000)
write.table(dataCRMalldef, "C:\\yourpath\\Output\\Sigmoid3\\8pat\\CRMC4StartingDose23ED90dataRW1.csv", row.names = FALSE )
write.table(CRMAlldef, "C:\\yourpath\\Output\\Sigmoid3\\8pat\\CRMC4StartingDose23ED90ResultsRW1.csv", row.names = FALSE )
rm(list=ls())
source("C:\\yourpath\\Source\\CRMSimulation_RW18pat.R")
CRMMC(EDOI=0.90, StartingDose=23, SigmoidFunction=3, CohortSize=2, NSim=5000)
write.table(dataCRMalldef, "C:\\yourpath\\Output\\Sigmoid3\\8pat\\CRMC2StartingDose23ED90dataRW1.csv", row.names = FALSE )
write.table(CRMAlldef, "C:\\yourpath\\Output\\Sigmoid3\\8pat\\CRMC2StartingDose23ED90ResultsRW1.csv", row.names = FALSE )
rm(list=ls())
source("C:\\yourpath\\Source\\CRMSimulation_RW18pat.R")
# Starting Dose 24
CRMMC(EDOI=0.90, StartingDose=24, SigmoidFunction=3, CohortSize=4, NSim=5000)
write.table(dataCRMalldef, "C:\\yourpath\\Output\\Sigmoid3\\8pat\\CRMC4StartingDose24ED90dataRW1.csv", row.names = FALSE )
write.table(CRMAlldef, "C:\\yourpath\\Output\\Sigmoid3\\8pat\\CRMC4StartingDose24ED90ResultsRW1.csv", row.names = FALSE )
rm(list=ls())
source("C:\\yourpath\\Source\\CRMSimulation_RW18pat.R")
CRMMC(EDOI=0.90, StartingDose=24, SigmoidFunction=3, CohortSize=2, NSim=5000)
write.table(dataCRMalldef, "C:\\yourpath\\Output\\Sigmoid3\\8pat\\CRMC2StartingDose24ED90dataRW1.csv", row.names = FALSE )
write.table(CRMAlldef, "C:\\yourpath\\Output\\Sigmoid3\\8pat\\CRMC2StartingDose24ED90ResultsRW1.csv", row.names = FALSE )
rm(list=ls())
source("C:\\yourpath\\Source\\CRMSimulation_RW18pat.R")
# Starting Dose 25
CRMMC(EDOI=0.90, StartingDose=25, SigmoidFunction=3, CohortSize=4, NSim=5000)
write.table(dataCRMalldef, "C:\\yourpath\\Output\\Sigmoid3\\8pat\\CRMC4StartingDose25ED90dataRW1.csv", row.names = FALSE )
write.table(CRMAlldef, "C:\\yourpath\\Output\\Sigmoid3\\8pat\\CRMC4StartingDose25ED90ResultsRW1.csv", row.names = FALSE )
rm(list=ls())
source("C:\\yourpath\\Source\\CRMSimulation_RW18pat.R")
CRMMC(EDOI=0.90, StartingDose=25, SigmoidFunction=3, CohortSize=2, NSim=5000)
write.table(dataCRMalldef, "C:\\yourpath\\Output\\Sigmoid3\\8pat\\CRMC2StartingDose25ED90dataRW1.csv", row.names = FALSE )
write.table(CRMAlldef, "C:\\yourpath\\Output\\Sigmoid3\\8pat\\CRMC2StartingDose25ED90ResultsRW1.csv", row.names = FALSE )
