# Supplementary material for: A Monte Carlo simulation study comparing the up and down, biased-coin up and down and continual reassessment methods used to estimate an effective dose (ED95 or ED90) in anaesthesiology research
Source: BJA Open. 2023 Sep 27;8:100225. doi: 10.1016/j.bjao.2023.100225 (PMC10542596; doi:10.1016/j.bjao.2023.100225)
Supplement: Multimedia component 2 [file mmc2.zip › CRMSimulation_RW18pat.R]

library(cir)
library(plyr)
library(drc)
library(dplyr)
library(car)

source("C:\\yourpath\\Source\\CRM_power.R")

new<-NULL
set.seed(3284)
CRMMC<-function(EDOI, StartingDose, SigmoidFunction, CohortSize, NSim) {

for (i in 1:NSim) {
print("Nsim")
print(i)

NbPatientsToStop<<-8
CI95OITarget<<-0.05

PCTHighestDoseDecrease<<-0.50
MeanSuccessProba<<-0.90

if (EDOI == 0.95) {
proba.list <- c(0.01,0.02,0.05,0.1,0.25,0.5)
MeanSuccessEDOI<<-0.85
}
if (EDOI == 0.90) {
proba.list <- c(0.02,0.05,0.1,0.25,0.4,0.5)
MeanSuccessEDOI<<-0.80
}

cible <<- 1-EDOI  			#the failure target
nb.doses <<- 6  			#the number of dose level
mean.theta.prior <<- 1 		#mean prior density

if (EDOI == 0.95) {
LowerPostProba<<-0.025
UpperPostProba<<-0.25
}

if (EDOI == 0.90) {
LowerPostProba<<-0.05
UpperPostProba<<-0.30
}


#Probability Definition
if (SigmoidFunction == 1) {
ProbaSuccess01 <<- 0.00000372664
ProbaSuccess02 <<- 0.00001012999
ProbaSuccess03 <<- 0.00002753569
ProbaSuccess04 <<- 0.00007484623
ProbaSuccess05 <<- 0.00020342698
ProbaSuccess06 <<- 0.00055277864
ProbaSuccess07 <<- 0.00150118226
ProbaSuccess08 <<- 0.00407013772
ProbaSuccess09 <<- 0.01098802931
ProbaSuccess10 <<- 0.02931223075
ProbaSuccess11 <<- 0.07585818002
ProbaSuccess12 <<- 0.1824404389
ProbaSuccess13 <<- 0.3775406688
ProbaSuccess14 <<- 0.6224828313
ProbaSuccess15 <<- 0.8175744762
ProbaSuccess16 <<- 0.92414182
ProbaSuccess17 <<- 0.9706877692
ProbaSuccess18 <<- 0.9890130574
ProbaSuccess19 <<- 0.9959298623
ProbaSuccess20 <<- 0.9984988177
ProbaSuccess21 <<- 0.9994472214
ProbaSuccess22 <<- 0.999796573
ProbaSuccess23 <<- 0.9999251538
ProbaSuccess24 <<- 0.9999724671
ProbaSuccess25 <<- 0.99998987
}
if (SigmoidFunction == 2) {
ProbaSuccess01 <<- 0.06941358952
ProbaSuccess02 <<- 0.1001343875
ProbaSuccess03 <<- 0.1423713669
ProbaSuccess04 <<- 0.1984942086
ProbaSuccess05 <<- 0.2697813343
ProbaSuccess06 <<- 0.3553206882
ProbaSuccess07 <<- 0.4512225588
ProbaSuccess08 <<- 0.5508901041
ProbaSuccess09 <<- 0.6466320867
ProbaSuccess10 <<- 0.7318968367
ProbaSuccess11 <<- 0.802860239
ProbaSuccess12 <<- 0.858667649
ProbaSuccess13 <<- 0.9006321
ProbaSuccess14 <<- 0.9311357387
ProbaSuccess15 <<- 0.9527665565
ProbaSuccess16 <<- 0.9678376464
ProbaSuccess17 <<- 0.9782098829
ProbaSuccess18 <<- 0.9852879598
ProbaSuccess19 <<- 0.9900901592
ProbaSuccess20 <<- 0.9933354615
ProbaSuccess21 <<- 0.9955227891
ProbaSuccess22 <<- 0.9969943994
ProbaSuccess23 <<- 0.9979832873
ProbaSuccess24 <<- 0.9986472577
ProbaSuccess25 <<- 0.9990928251
}
if (SigmoidFunction == 3) {
ProbaSuccess01 <<- 0.063225699
ProbaSuccess02 <<- 0.083498711
ProbaSuccess03 <<- 0.10951231
ProbaSuccess04 <<- 0.1423713669
ProbaSuccess05 <<- 0.1830629
ProbaSuccess06 <<- 0.23223529
ProbaSuccess07 <<- 0.289928305
ProbaSuccess08 <<- 0.3553206881
ProbaSuccess09 <<- 0.426601094361
ProbaSuccess10 <<- 0.50106692999
ProbaSuccess11 <<- 0.575485465
ProbaSuccess12 <<- 0.6466320867
ProbaSuccess13 <<- 0.71182573
ProbaSuccess14 <<- 0.7692831181
ProbaSuccess15 <<- 0.8182102415
ProbaSuccess16 <<- 0.85866764899
ProbaSuccess17 <<- 0.8913172877
ProbaSuccess18 <<- 0.91715216
ProbaSuccess19 <<- 0.93727800
ProbaSuccess20 <<- 0.9527665564
ProbaSuccess21 <<- 0.964574929
ProbaSuccess22 <<- 0.973513273
ProbaSuccess23 <<- 0.980242517
ProbaSuccess24 <<- 0.9852879598
ProbaSuccess25 <<- 0.9890593348
}
if (SigmoidFunction == 4) {
ProbaSuccess01 <<- 0.001
ProbaSuccess02 <<- 0.0025
ProbaSuccess03 <<- 0.003
ProbaSuccess04 <<- 0.01
ProbaSuccess05 <<- 0.02
ProbaSuccess06 <<- 0.03
ProbaSuccess07 <<- 0.04
ProbaSuccess08 <<- 0.05
ProbaSuccess09 <<- 0.10
ProbaSuccess10 <<- 0.20
ProbaSuccess11 <<- 0.30
ProbaSuccess12 <<- 0.40
ProbaSuccess13 <<- 0.50
ProbaSuccess14 <<- 0.60
ProbaSuccess15 <<- 0.70
ProbaSuccess16 <<- 0.80
ProbaSuccess17 <<- 0.85
ProbaSuccess18 <<- 0.90
ProbaSuccess19 <<- 0.95
ProbaSuccess20 <<- 0.96
ProbaSuccess21 <<- 0.97
ProbaSuccess22 <<- 0.98
ProbaSuccess23 <<- 0.99
ProbaSuccess24 <<- 0.995
ProbaSuccess25 <<- 0.9975
}


cohort.size<<-CohortSize
first.dose<<-3
EDOfInterest<<-EDOI
EDOfInterestCRM<<-1-EDOfInterest


AssignProbaStartDose<<-function(StartDose) {
if (StartDose == 1) {
SP1<<-0 
SP2<<-0 
SP3<<-0 
SP4<<-ProbaSuccess01 
SP5<<-ProbaSuccess02 
SP6<<-ProbaSuccess03
}
if (StartDose == 2) {
SP1<<-0 
SP2<<-0 
SP3<<-ProbaSuccess01 
SP4<<-ProbaSuccess02 
SP5<<-ProbaSuccess03 
SP6<<-ProbaSuccess04
}
if (StartDose == 3) {
SP1<<-0 
SP2<<-ProbaSuccess01 
SP3<<-ProbaSuccess02 
SP4<<-ProbaSuccess03 
SP5<<-ProbaSuccess04 
SP6<<-ProbaSuccess05
}
if (StartDose == 4) {
SP1<<-ProbaSuccess01 
SP2<<-ProbaSuccess02 
SP3<<-ProbaSuccess03 
SP4<<-ProbaSuccess04 
SP5<<-ProbaSuccess05 
SP6<<-ProbaSuccess06
}
if (StartDose == 5) {
SP1<<-ProbaSuccess02 
SP2<<-ProbaSuccess03 
SP3<<-ProbaSuccess04 
SP4<<-ProbaSuccess05 
SP5<<-ProbaSuccess06 
SP6<<-ProbaSuccess07
}
if (StartDose == 6) {
SP1<<-ProbaSuccess03 
SP2<<-ProbaSuccess04 
SP3<<-ProbaSuccess05 
SP4<<-ProbaSuccess06 
SP5<<-ProbaSuccess07 
SP6<<-ProbaSuccess08
}
if (StartDose == 7) {
SP1<<-ProbaSuccess04 
SP2<<-ProbaSuccess05 
SP3<<-ProbaSuccess06 
SP4<<-ProbaSuccess07 
SP5<<-ProbaSuccess08 
SP6<<-ProbaSuccess09
}
if (StartDose == 8) {
SP1<<-ProbaSuccess05 
SP2<<-ProbaSuccess06 
SP3<<-ProbaSuccess07 
SP4<<-ProbaSuccess08 
SP5<<-ProbaSuccess09 
SP6<<-ProbaSuccess10
}
if (StartDose == 9) {
SP1<<-ProbaSuccess06 
SP2<<-ProbaSuccess07 
SP3<<-ProbaSuccess08 
SP4<<-ProbaSuccess09 
SP5<<-ProbaSuccess10 
SP6<<-ProbaSuccess11
}
if (StartDose == 10) {
SP1<<-ProbaSuccess07 
SP2<<-ProbaSuccess08 
SP3<<-ProbaSuccess09 
SP4<<-ProbaSuccess10 
SP5<<-ProbaSuccess11 
SP6<<-ProbaSuccess12
}
if (StartDose == 11) {
SP1<<-ProbaSuccess08 
SP2<<-ProbaSuccess09 
SP3<<-ProbaSuccess10 
SP4<<-ProbaSuccess11 
SP5<<-ProbaSuccess12 
SP6<<-ProbaSuccess13
}
if (StartDose == 12) {
SP1<<-ProbaSuccess09 
SP2<<-ProbaSuccess10 
SP3<<-ProbaSuccess11 
SP4<<-ProbaSuccess12 
SP5<<-ProbaSuccess13 
SP6<<-ProbaSuccess14
}
if (StartDose == 13) {
SP1<<-ProbaSuccess10 
SP2<<-ProbaSuccess11 
SP3<<-ProbaSuccess12 
SP4<<-ProbaSuccess13 
SP5<<-ProbaSuccess14 
SP6<<-ProbaSuccess15
}
if (StartDose == 14) {
SP1<<-ProbaSuccess11 
SP2<<-ProbaSuccess12 
SP3<<-ProbaSuccess13 
SP4<<-ProbaSuccess14 
SP5<<-ProbaSuccess15 
SP6<<-ProbaSuccess16
}
if (StartDose == 15) {
SP1<<-ProbaSuccess12 
SP2<<-ProbaSuccess13 
SP3<<-ProbaSuccess14 
SP4<<-ProbaSuccess15 
SP5<<-ProbaSuccess16 
SP6<<-ProbaSuccess17
}
if (StartDose == 16) {
SP1<<-ProbaSuccess13 
SP2<<-ProbaSuccess14 
SP3<<-ProbaSuccess15 
SP4<<-ProbaSuccess16 
SP5<<-ProbaSuccess17 
SP6<<-ProbaSuccess18
}
if (StartDose == 17) {
SP1<<-ProbaSuccess14 
SP2<<-ProbaSuccess15 
SP3<<-ProbaSuccess16 
SP4<<-ProbaSuccess17 
SP5<<-ProbaSuccess18 
SP6<<-ProbaSuccess19
}
if (StartDose == 18) {
SP1<<-ProbaSuccess15 
SP2<<-ProbaSuccess16 
SP3<<-ProbaSuccess17 
SP4<<-ProbaSuccess18 
SP5<<-ProbaSuccess19 
SP6<<-ProbaSuccess20
}
if (StartDose == 19) {
SP1<<-ProbaSuccess16 
SP2<<-ProbaSuccess17 
SP3<<-ProbaSuccess18 
SP4<<-ProbaSuccess19 
SP5<<-ProbaSuccess20 
SP6<<-ProbaSuccess21
}
if (StartDose == 20) {
SP1<<-ProbaSuccess17 
SP2<<-ProbaSuccess18 
SP3<<-ProbaSuccess19 
SP4<<-ProbaSuccess20 
SP5<<-ProbaSuccess21 
SP6<<-ProbaSuccess22
}
if (StartDose == 21) {
SP1<<-ProbaSuccess18 
SP2<<-ProbaSuccess19 
SP3<<-ProbaSuccess20 
SP4<<-ProbaSuccess21 
SP5<<-ProbaSuccess22 
SP6<<-ProbaSuccess23
}
if (StartDose == 22) {
SP1<<-ProbaSuccess19 
SP2<<-ProbaSuccess20 
SP3<<-ProbaSuccess21 
SP4<<-ProbaSuccess22 
SP5<<-ProbaSuccess23 
SP6<<-ProbaSuccess24
}
if (StartDose == 23) {
SP1<<-ProbaSuccess20 
SP2<<-ProbaSuccess21 
SP3<<-ProbaSuccess22 
SP4<<-ProbaSuccess23 
SP5<<-ProbaSuccess24 
SP6<<-ProbaSuccess25
}
if (StartDose == 24) {
SP1<<-ProbaSuccess21 
SP2<<-ProbaSuccess22 
SP3<<-ProbaSuccess23 
SP4<<-ProbaSuccess24 
SP5<<-ProbaSuccess25 
SP6<<-1
}
if (StartDose == 25) {
SP1<<-ProbaSuccess22 
SP2<<-ProbaSuccess23 
SP3<<-ProbaSuccess24 
SP4<<-ProbaSuccess25 
SP5<<-1 
SP6<<-1
}
if (StartDose == 26) {
SP1<<-ProbaSuccess23 
SP2<<-ProbaSuccess24 
SP3<<-ProbaSuccess25 
SP4<<-1 
SP5<<-1 
SP6<<-1
}
if (StartDose == 27) {
SP1<<-ProbaSuccess24 
SP2<<-ProbaSuccess25 
SP3<<-1 
SP4<<-1 
SP5<<-1 
SP6<<-1
}
if (StartDose == 28) {
SP1<<-ProbaSuccess25 
SP2<<-1 
SP3<<-1 
SP4<<-1 
SP5<<-1 
SP6<<-1
}
if (StartDose == 29) {
SP1<<-1 
SP2<<-1 
SP3<<-1 
SP4<<-1 
SP5<<-1 
SP6<<-1
}
}

FailureRate01<<-function(dose, SP1, SP2, SP3, SP4, SP5, SP6) { 
if (dose==6) {SuccessProba01<<-SP1}
if (dose==5) {SuccessProba01<<-SP2}
if (dose==4) {SuccessProba01<<-SP3}
if (dose==3) {SuccessProba01<<-SP4}
if (dose==2) {SuccessProba01<<-SP5}
if (dose==1) {SuccessProba01<<-SP6}
}
FailureRate02<<-function(dose, SP1, SP2, SP3, SP4, SP5, SP6) { 
if (dose==6) {SuccessProba02<<-SP1}
if (dose==5) {SuccessProba02<<-SP2}
if (dose==4) {SuccessProba02<<-SP3}
if (dose==3) {SuccessProba02<<-SP4}
if (dose==2) {SuccessProba02<<-SP5}
if (dose==1) {SuccessProba02<<-SP6}
}
FailureRate03<<-function(dose, SP1, SP2, SP3, SP4, SP5, SP6) { 
if (dose==6) {SuccessProba03<<-SP1}
if (dose==5) {SuccessProba03<<-SP2}
if (dose==4) {SuccessProba03<<-SP3}
if (dose==3) {SuccessProba03<<-SP4}
if (dose==2) {SuccessProba03<<-SP5}
if (dose==1) {SuccessProba03<<-SP6}
}
FailureRate04<<-function(dose, SP1, SP2, SP3, SP4, SP5, SP6) { 
if (dose==6) {SuccessProba04<<-SP1}
if (dose==5) {SuccessProba04<<-SP2}
if (dose==4) {SuccessProba04<<-SP3}
if (dose==3) {SuccessProba04<<-SP4}
if (dose==2) {SuccessProba04<<-SP5}
if (dose==1) {SuccessProba04<<-SP6}
}
FailureRate05<<-function(dose, SP1, SP2, SP3, SP4, SP5, SP6) { 
if (dose==6) {SuccessProba05<<-SP1}
if (dose==5) {SuccessProba05<<-SP2}
if (dose==4) {SuccessProba05<<-SP3}
if (dose==3) {SuccessProba05<<-SP4}
if (dose==2) {SuccessProba05<<-SP5}
if (dose==1) {SuccessProba05<<-SP6}
}
FailureRate06<<-function(dose, SP1, SP2, SP3, SP4, SP5, SP6) { 
if (dose==6) {SuccessProba06<<-SP1}
if (dose==5) {SuccessProba06<<-SP2}
if (dose==4) {SuccessProba06<<-SP3}
if (dose==3) {SuccessProba06<<-SP4}
if (dose==2) {SuccessProba06<<-SP5}
if (dose==1) {SuccessProba06<<-SP6}
}
FailureRate07<<-function(dose, SP1, SP2, SP3, SP4, SP5, SP6) { 
if (dose==6) {SuccessProba07<<-SP1}
if (dose==5) {SuccessProba07<<-SP2}
if (dose==4) {SuccessProba07<<-SP3}
if (dose==3) {SuccessProba07<<-SP4}
if (dose==2) {SuccessProba07<<-SP5}
if (dose==1) {SuccessProba07<<-SP6}
}
FailureRate08<<-function(dose, SP1, SP2, SP3, SP4, SP5, SP6) { 
if (dose==6) {SuccessProba08<<-SP1}
if (dose==5) {SuccessProba08<<-SP2}
if (dose==4) {SuccessProba08<<-SP3}
if (dose==3) {SuccessProba08<<-SP4}
if (dose==2) {SuccessProba08<<-SP5}
if (dose==1) {SuccessProba08<<-SP6}
}
FailureRate09<<-function(dose, SP1, SP2, SP3, SP4, SP5, SP6) { 
if (dose==6) {SuccessProba09<<-SP1}
if (dose==5) {SuccessProba09<<-SP2}
if (dose==4) {SuccessProba09<<-SP3}
if (dose==3) {SuccessProba09<<-SP4}
if (dose==2) {SuccessProba09<<-SP5}
if (dose==1) {SuccessProba09<<-SP6}
}
FailureRate10<<-function(dose, SP1, SP2, SP3, SP4, SP5, SP6) { 
if (dose==6) {SuccessProba10<<-SP1}
if (dose==5) {SuccessProba10<<-SP2}
if (dose==4) {SuccessProba10<<-SP3}
if (dose==3) {SuccessProba10<<-SP4}
if (dose==2) {SuccessProba10<<-SP5}
if (dose==1) {SuccessProba10<<-SP6}
}


NextStartDoseC0101<<-function(StartDose) {
if (MeanSuccess01<=0.25 & ((lowerpostprob0101>=(LowerPostProba+cible)) | (upperpostprob0101<=UpperPostProba)) ) {
StartingDoseNextCRM02<<-StartDose+6
}
if (MeanSuccess01>0.25 & MeanSuccess01<=0.50 & ((lowerpostprob0101>=(LowerPostProba+cible)) | (upperpostprob0101<=UpperPostProba)) ) {
StartingDoseNextCRM02<<-StartDose+4
}
#if (MeanSuccess01>0.50 & MeanSuccess01<=MeanSuccessEDOI & ((lowerpostprob0101>=LowerPostProba) | (upperpostprob0101<=UpperPostProba)) ) {
#StartingDoseNextCRM02<<-StartDose+2
#}
#if (MeanSuccess01>0.90 & MeanSuccess01<=0.95 & ((lowerpostprob0101>=LowerPostProba) | (upperpostprob0101<=UpperPostProba)) ) {
#StartingDoseNextCRM02<<-StartDose-6#}
}
NextStartDoseC0101b<<-function(StartDose) {
if (MeanSuccess01<=0.25 & ((lowerpostprob0101b>=(LowerPostProba+cible)) | (upperpostprob0101b<=UpperPostProba)) ) {
StartingDoseNextCRM02<<-StartDose+6
}
if (MeanSuccess01>0.25 & MeanSuccess01<=0.50 & ((lowerpostprob0101b>=(LowerPostProba+cible)) | (upperpostprob0101b<=UpperPostProba)) ) {
StartingDoseNextCRM02<<-StartDose+4
}
if (MeanSuccess01>0.50 & MeanSuccess01<=MeanSuccessEDOI & ((lowerpostprob0101b>=LowerPostProba) | (upperpostprob0101b<=UpperPostProba)) ) {
StartingDoseNextCRM02<<-StartDose+2
}
#if (MeanSuccess01>0.90 & MeanSuccess01<=0.95 & ((lowerpostprob0101>=LowerPostProba) | (upperpostprob0101<=UpperPostProba)) ) {
#StartingDoseNextCRM02<<-StartDose-6
#}
}

NextStartDoseC0102<<-function(StartDose) {
if (MeanSuccess01<=0.25 & ((lowerpostprob0102>=LowerPostProba) | (upperpostprob0102<=UpperPostProba)) ) {
StartingDoseNextCRM02<<-StartDose+6
}
if (MeanSuccess01>0.25 & MeanSuccess01<=0.50 & ((lowerpostprob0102>=LowerPostProba) | (upperpostprob0102<=UpperPostProba)) ) {
StartingDoseNextCRM02<<-StartDose+4
}
if (MeanSuccess01>0.50 & MeanSuccess01<=MeanSuccessEDOI & ((lowerpostprob0102>=LowerPostProba) | (upperpostprob0102<=UpperPostProba)) ) {
StartingDoseNextCRM02<<-StartDose+2
}
#if (MeanSuccess01>0.90 & MeanSuccess01<=0.95 & ((lowerpostprob0102>=LowerPostProba) | (upperpostprob0102<=UpperPostProba)) ) {
#StartingDoseNextCRM02<<-StartDose-6
#}
}
NextStartDoseC0103<<-function(StartDose) {
if (MeanSuccess01<=0.25 & ((lowerpostprob0103>=LowerPostProba) | (upperpostprob0103<=UpperPostProba)) ) {
StartingDoseNextCRM02<<-StartDose+6
}
if (MeanSuccess01>0.25 & MeanSuccess01<=0.50 & ((lowerpostprob0103>=LowerPostProba) | (upperpostprob0103<=UpperPostProba)) ) {
StartingDoseNextCRM02<<-StartDose+4
}
if (MeanSuccess01>0.50 & MeanSuccess01<=MeanSuccessEDOI & ((lowerpostprob0103>=LowerPostProba) | (upperpostprob0103<=UpperPostProba)) ) {
StartingDoseNextCRM02<<-StartDose+2
}
#if (MeanSuccess01>0.90 & MeanSuccess01<=0.95 & ((lowerpostprob0103>=LowerPostProba) | (upperpostprob0103<=UpperPostProba)) ) {
#StartingDoseNextCRM02<<-StartDose-6
#}
}
NextStartDoseC0104<<-function(StartDose) {
if (MeanSuccess01<=0.25 & ((lowerpostprob0104>=LowerPostProba) | (upperpostprob0104<=UpperPostProba)) ) {
StartingDoseNextCRM02<<-StartDose+6
}
if (MeanSuccess01>0.25 & MeanSuccess01<=0.50 & ((lowerpostprob0104>=LowerPostProba) | (upperpostprob0104<=UpperPostProba)) ) {
StartingDoseNextCRM02<<-StartDose+4
}
if (MeanSuccess01>0.50 & MeanSuccess01<=MeanSuccessEDOI & ((lowerpostprob0104>=LowerPostProba) | (upperpostprob0104<=UpperPostProba)) ) {
StartingDoseNextCRM02<<-StartDose+2
}
#if (MeanSuccess01>0.90 & MeanSuccess01<=0.95 & ((lowerpostprob0104>=LowerPostProba) | (upperpostprob0104<=UpperPostProba)) ) {
#StartingDoseNextCRM02<<-StartDose-6
#}
}
NextStartDoseC0105<<-function(StartDose) {
if (MeanSuccess01<=0.25 & ((lowerpostprob0105>=LowerPostProba) | (upperpostprob0105<=UpperPostProba)) ) {
StartingDoseNextCRM02<<-StartDose+6
}
if (MeanSuccess01>0.25 & MeanSuccess01<=0.50 & ((lowerpostprob0105>=LowerPostProba) | (upperpostprob0105<=UpperPostProba)) ) {
StartingDoseNextCRM02<<-StartDose+4
}
if (MeanSuccess01>0.50 & MeanSuccess01<=MeanSuccessEDOI & ((lowerpostprob0105>=LowerPostProba) | (upperpostprob0105<=UpperPostProba)) ) {
StartingDoseNextCRM02<<-StartDose+2
}
#if (MeanSuccess01>0.90 & MeanSuccess01<=0.95 & ((lowerpostprob0105>=LowerPostProba) | (upperpostprob0105<=UpperPostProba)) ) {
#StartingDoseNextCRM02<<-StartDose-6
#}
}
NextStartDoseC0106<<-function(StartDose) {
if (MeanSuccess01<=0.25 & ((lowerpostprob0106>=LowerPostProba) | (upperpostprob0106<=UpperPostProba)) ) {
StartingDoseNextCRM02<<-StartDose+6
}
if (MeanSuccess01>0.25 & MeanSuccess01<=0.50 & ((lowerpostprob0106>=LowerPostProba) | (upperpostprob0106<=UpperPostProba)) ) {
StartingDoseNextCRM02<<-StartDose+4
}
if (MeanSuccess01>0.50 & MeanSuccess01<=MeanSuccessEDOI & ((lowerpostprob0106>=LowerPostProba) | (upperpostprob0106<=UpperPostProba)) ) {
StartingDoseNextCRM02<<-StartDose+2
}
#if (MeanSuccess01>0.90 & MeanSuccess01<=0.95 & ((lowerpostprob0106>=LowerPostProba) | (upperpostprob0106<=UpperPostProba)) ) {
#StartingDoseNextCRM02<<-StartDose-6#}
}
NextStartDoseC0107<<-function(StartDose) {
if (MeanSuccess01<=0.25 & ((lowerpostprob0107>=LowerPostProba) | (upperpostprob0107<=UpperPostProba)) ) {
StartingDoseNextCRM02<<-StartDose+6
}
if (MeanSuccess01>0.25 & MeanSuccess01<=0.50 & ((lowerpostprob0107>=LowerPostProba) | (upperpostprob0107<=UpperPostProba)) ) {
StartingDoseNextCRM02<<-StartDose+4
}
if (MeanSuccess01>0.50 & MeanSuccess01<=MeanSuccessEDOI & ((lowerpostprob0107>=LowerPostProba) | (upperpostprob0107<=UpperPostProba)) ) {
StartingDoseNextCRM02<<-StartDose+2
}
#if (MeanSuccess01>0.90 & MeanSuccess01<=0.95 & ((lowerpostprob0107>=LowerPostProba) | (upperpostprob0107<=UpperPostProba)) ) {
#StartingDoseNextCRM02<<-StartDose-6#}
}
NextStartDoseC0108<<-function(StartDose) {
if (MeanSuccess01<=0.25 & ((lowerpostprob0108>=LowerPostProba) | (upperpostprob0108<=UpperPostProba)) ) {
StartingDoseNextCRM02<<-StartDose+6
}
if (MeanSuccess01>0.25 & MeanSuccess01<=0.50 & ((lowerpostprob0108>=LowerPostProba) | (upperpostprob0108<=UpperPostProba)) ) {
StartingDoseNextCRM02<<-StartDose+4
}
if (MeanSuccess01>0.50 & MeanSuccess01<=MeanSuccessEDOI & ((lowerpostprob0108>=LowerPostProba) | (upperpostprob0108<=UpperPostProba)) ) {
StartingDoseNextCRM02<<-StartDose+2
}
#if (MeanSuccess01>0.90 & MeanSuccess01<=0.95 & ((lowerpostprob0108>=LowerPostProba) | (upperpostprob0108<=UpperPostProba)) ) {
#StartingDoseNextCRM02<<-StartDose-6#}
}
NextStartDoseC0109<<-function(StartDose) {
if (MeanSuccess01<=0.25 & ((lowerpostprob0109>=LowerPostProba) | (upperpostprob0109<=UpperPostProba)) ) {
StartingDoseNextCRM02<<-StartDose+6
}
if (MeanSuccess01>0.25 & MeanSuccess01<=0.50 & ((lowerpostprob0109>=LowerPostProba) | (upperpostprob0109<=UpperPostProba)) ) {
StartingDoseNextCRM02<<-StartDose+4
}
if (MeanSuccess01>0.50 & MeanSuccess01<=MeanSuccessEDOI & ((lowerpostprob0109>=LowerPostProba) | (upperpostprob0109<=UpperPostProba)) ) {
StartingDoseNextCRM02<<-StartDose+2
}
#if (MeanSuccess01>0.90 & MeanSuccess01<=0.95 & ((lowerpostprob0109>=LowerPostProba) | (upperpostprob0109<=UpperPostProba)) ) {
#StartingDoseNextCRM02<<-StartDose-6#}
}
NextStartDoseC0110<<-function(StartDose) {
if (MeanSuccess01<=0.25 & ((lowerpostprob0110>=LowerPostProba) | (upperpostprob0110<=UpperPostProba)) ) {
StartingDoseNextCRM02<<-StartDose+6
}
if (MeanSuccess01>0.25 & MeanSuccess01<=0.50 & ((lowerpostprob0110>=LowerPostProba) | (upperpostprob0110<=UpperPostProba)) ) {
StartingDoseNextCRM02<<-StartDose+4
}
if (MeanSuccess01>0.50 & MeanSuccess01<=MeanSuccessEDOI & ((lowerpostprob0110>=LowerPostProba) | (upperpostprob0110<=UpperPostProba)) ) {
StartingDoseNextCRM02<<-StartDose+2
}
#if (MeanSuccess01>0.90 & MeanSuccess01<=0.95 & ((lowerpostprob0110>=LowerPostProba) | (upperpostprob0110<=UpperPostProba)) ) {
#StartingDoseNextCRM02<<-StartDose-6#}
}
NextStartDoseC0111<<-function(StartDose) {
if (MeanSuccess01<=0.25 & ((lowerpostprob0111>=LowerPostProba) | (upperpostprob0111<=UpperPostProba)) ) {
StartingDoseNextCRM02<<-StartDose+6
}
if (MeanSuccess01>0.25 & MeanSuccess01<=0.50 & ((lowerpostprob0111>=LowerPostProba) | (upperpostprob0111<=UpperPostProba)) ) {
StartingDoseNextCRM02<<-StartDose+4
}
if (MeanSuccess01>0.50 & MeanSuccess01<=MeanSuccessEDOI & ((lowerpostprob0111>=LowerPostProba) | (upperpostprob0111<=UpperPostProba)) ) {
StartingDoseNextCRM02<<-StartDose+2
}
#if (MeanSuccess01>0.90 & MeanSuccess01<=0.95 & ((lowerpostprob0111>=LowerPostProba) | (upperpostprob0111<=UpperPostProba)) ) {
#StartingDoseNextCRM02<<-StartDose-6#}
}
NextStartDoseC0112<<-function(StartDose) {
if (MeanSuccess01<=0.25 & ((lowerpostprob0112>=LowerPostProba) | (upperpostprob0112<=UpperPostProba)) ) {
StartingDoseNextCRM02<<-StartDose+6
}
if (MeanSuccess01>0.25 & MeanSuccess01<=0.50 & ((lowerpostprob0112>=LowerPostProba) | (upperpostprob0112<=UpperPostProba)) ) {
StartingDoseNextCRM02<<-StartDose+4
}
if (MeanSuccess01>0.50 & MeanSuccess01<=MeanSuccessEDOI & ((lowerpostprob0112>=LowerPostProba) | (upperpostprob0112<=UpperPostProba)) ) {
StartingDoseNextCRM02<<-StartDose+2
}
#if (MeanSuccess01>0.90 & MeanSuccess01<=0.95 & ((lowerpostprob0112>=LowerPostProba) | (upperpostprob0112<=UpperPostProba)) ) {
#StartingDoseNextCRM02<<-StartDose-6#}
}
NextStartDoseC0113<<-function(StartDose) {
if (MeanSuccess01<=0.25 & ((lowerpostprob0113>=LowerPostProba) | (upperpostprob0113<=UpperPostProba)) ) {
StartingDoseNextCRM02<<-StartDose+6
}
if (MeanSuccess01>0.25 & MeanSuccess01<=0.50 & ((lowerpostprob0113>=LowerPostProba) | (upperpostprob0113<=UpperPostProba)) ) {
StartingDoseNextCRM02<<-StartDose+4
}
if (MeanSuccess01>0.50 & MeanSuccess01<=MeanSuccessEDOI & ((lowerpostprob0113>=LowerPostProba) | (upperpostprob0113<=UpperPostProba)) ) {
StartingDoseNextCRM02<<-StartDose+2
}
#if (MeanSuccess01>0.90 & MeanSuccess01<=0.95 & ((lowerpostprob0113>=LowerPostProba) | (upperpostprob0113<=UpperPostProba)) ) {
#StartingDoseNextCRM02<<-StartDose-6#}
}
NextStartDoseC0114<<-function(StartDose) {
if (MeanSuccess01<=0.25 & ((lowerpostprob0114>=LowerPostProba) | (upperpostprob0114<=UpperPostProba)) ) {
StartingDoseNextCRM02<<-StartDose+6
}
if (MeanSuccess01>0.25 & MeanSuccess01<=0.50 & ((lowerpostprob0114>=LowerPostProba) | (upperpostprob0114<=UpperPostProba)) ) {
StartingDoseNextCRM02<<-StartDose+4
}
if (MeanSuccess01>0.50 & MeanSuccess01<=MeanSuccessEDOI & ((lowerpostprob0114>=LowerPostProba) | (upperpostprob0114<=UpperPostProba)) ) {
StartingDoseNextCRM02<<-StartDose+2
}
#if (MeanSuccess01>0.90 & MeanSuccess01<=0.95 & ((lowerpostprob0114>=LowerPostProba) | (upperpostprob0114<=UpperPostProba)) ) {
#StartingDoseNextCRM02<<-StartDose-6}
}
NextStartDoseC0115<<-function(StartDose) {
if (MeanSuccess01<=0.25 & ((lowerpostprob0115>=LowerPostProba) | (upperpostprob0115<=UpperPostProba)) ) {
StartingDoseNextCRM02<<-StartDose+6
}
if (MeanSuccess01>0.25 & MeanSuccess01<=0.50 & ((lowerpostprob0115>=LowerPostProba) | (upperpostprob0115<=UpperPostProba)) ) {
StartingDoseNextCRM02<<-StartDose+4
}
if (MeanSuccess01>0.50 & MeanSuccess01<=MeanSuccessEDOI & ((lowerpostprob0115>=LowerPostProba) | (upperpostprob0115<=UpperPostProba)) ) {
StartingDoseNextCRM02<<-StartDose+2
}
#if (MeanSuccess01>0.90 & MeanSuccess01<=0.95 & ((lowerpostprob0115>=LowerPostProba) | (upperpostprob0115<=UpperPostProba)) ) {
#StartingDoseNextCRM02<<-StartDose-6#}
}
NextStartDoseC0116<<-function(StartDose) {
if (MeanSuccess01<=0.25 & ((lowerpostprob0116>=LowerPostProba) | (upperpostprob0116<=UpperPostProba)) ) {
StartingDoseNextCRM02<<-StartDose+6
}
if (MeanSuccess01>0.25 & MeanSuccess01<=0.50 & ((lowerpostprob0116>=LowerPostProba) | (upperpostprob0116<=UpperPostProba)) ) {
StartingDoseNextCRM02<<-StartDose+4
}
if (MeanSuccess01>0.50 & MeanSuccess01<=MeanSuccessEDOI & ((lowerpostprob0116>=LowerPostProba) | (upperpostprob0116<=UpperPostProba)) ) {
StartingDoseNextCRM02<<-StartDose+2
}
#if (MeanSuccess01>0.90 & MeanSuccess01<=0.95 & ((lowerpostprob0116>=LowerPostProba) | (upperpostprob0116<=UpperPostProba)) ) {
#StartingDoseNextCRM02<<-StartDose-6
#}
}
NextStartDoseC0117<<-function(StartDose) {
if (MeanSuccess01<=0.25 & ((lowerpostprob0117>=LowerPostProba) | (upperpostprob0117<=UpperPostProba)) ) {
StartingDoseNextCRM02<<-StartDose+6
}
if (MeanSuccess01>0.25 & MeanSuccess01<=0.50 & ((lowerpostprob0117>=LowerPostProba) | (upperpostprob0117<=UpperPostProba)) ) {
StartingDoseNextCRM02<<-StartDose+4
}
if (MeanSuccess01>0.50 & MeanSuccess01<=MeanSuccessEDOI & ((lowerpostprob0117>=LowerPostProba) | (upperpostprob0117<=UpperPostProba)) ) {
StartingDoseNextCRM02<<-StartDose+2
}
#if (MeanSuccess01>0.90 & MeanSuccess01<=0.95 & ((lowerpostprob0117>=LowerPostProba) | (upperpostprob0117<=UpperPostProba)) ) {
#StartingDoseNextCRM02<<-StartDose-6
#}
}
NextStartDoseC0118<<-function(StartDose) {
if (MeanSuccess01<=0.25 & ((lowerpostprob0118>=LowerPostProba) | (upperpostprob0118<=UpperPostProba)) ) {
StartingDoseNextCRM02<<-StartDose+6
}
if (MeanSuccess01>0.25 & MeanSuccess01<=0.50 & ((lowerpostprob0118>=LowerPostProba) | (upperpostprob0118<=UpperPostProba)) ) {
StartingDoseNextCRM02<<-StartDose+4
}
if (MeanSuccess01>0.50 & MeanSuccess01<=MeanSuccessEDOI & ((lowerpostprob0118>=LowerPostProba) | (upperpostprob0118<=UpperPostProba)) ) {
StartingDoseNextCRM02<<-StartDose+2
}
#if (MeanSuccess01>0.90 & MeanSuccess01<=0.95 & ((lowerpostprob0118>=LowerPostProba) | (upperpostprob0118<=UpperPostProba)) ) {
#StartingDoseNextCRM02<<-StartDose-6
#}
}
NextStartDoseC0119<<-function(StartDose) {
if (MeanSuccess01<=0.25 & ((lowerpostprob0119>=LowerPostProba) | (upperpostprob0119<=UpperPostProba)) ) {
StartingDoseNextCRM02<<-StartDose+6
}
if (MeanSuccess01>0.25 & MeanSuccess01<=0.50 & ((lowerpostprob0119>=LowerPostProba) | (upperpostprob0119<=UpperPostProba)) ) {
StartingDoseNextCRM02<<-StartDose+4
}
if (MeanSuccess01>0.50 & MeanSuccess01<=MeanSuccessEDOI & ((lowerpostprob0119>=LowerPostProba) | (upperpostprob0119<=UpperPostProba)) ) {
StartingDoseNextCRM02<<-StartDose+2
}
#if (MeanSuccess01>0.90 & MeanSuccess01<=0.95 & ((lowerpostprob0119>=LowerPostProba) | (upperpostprob0119<=UpperPostProba)) ) {
#StartingDoseNextCRM02<<-StartDose-6
#}
}
NextStartDoseC0120<<-function(StartDose) {
if (MeanSuccess01<=0.25 & ((lowerpostprob0120>=LowerPostProba) | (upperpostprob0120<=UpperPostProba)) ) {
StartingDoseNextCRM02<<-StartDose+6
}
if (MeanSuccess01>0.25 & MeanSuccess01<=0.50 & ((lowerpostprob0120>=LowerPostProba) | (upperpostprob0120<=UpperPostProba)) ) {
StartingDoseNextCRM02<<-StartDose+4
}
if (MeanSuccess01>0.50 & MeanSuccess01<=MeanSuccessEDOI & ((lowerpostprob0120>=LowerPostProba) | (upperpostprob0120<=UpperPostProba)) ) {
StartingDoseNextCRM02<<-StartDose+2
}
#if (MeanSuccess01>0.90 & MeanSuccess01<=0.95 & ((lowerpostprob0120>=LowerPostProba) | (upperpostprob0120<=UpperPostProba)) ) {
#StartingDoseNextCRM02<<-StartDose-6
#}
}

NextStartDoseC0201<<-function(StartDose) {
if (MeanSuccess02<=0.25 & ((lowerpostprob0201>=(LowerPostProba+cible)) | (upperpostprob0201<=UpperPostProba)) ) {
StartingDoseNextCRM03<<-StartDose+6
}
if (MeanSuccess02>0.25 & MeanSuccess02<=0.50 & ((lowerpostprob0201>=(LowerPostProba+cible)) | (upperpostprob0201<=UpperPostProba)) ) {
StartingDoseNextCRM03<<-StartDose+4
}
#if (MeanSuccess02>0.50 & MeanSuccess02<=MeanSuccessEDOI & ((lowerpostprob0201>=LowerPostProba) | (upperpostprob0201<=UpperPostProba)) ) {
#StartingDoseNextCRM03<<-StartDose+2
#}
#if (MeanSuccess02>0.90 & MeanSuccess02<=0.95 & ((lowerpostprob0201>=LowerPostProba) | (upperpostprob0201<=UpperPostProba)) ) {
#StartingDoseNextCRM03<<-StartDose-6
#}
}
NextStartDoseC0201b<<-function(StartDose) {
if (MeanSuccess02<=0.25 & ((lowerpostprob0201b>=(LowerPostProba+cible)) | (upperpostprob0201b<=UpperPostProba)) ) {
StartingDoseNextCRM03<<-StartDose+6
}
if (MeanSuccess02>0.25 & MeanSuccess02<=0.50 & ((lowerpostprob0201b>=(LowerPostProba+cible)) | (upperpostprob0201b<=UpperPostProba)) ) {
StartingDoseNextCRM03<<-StartDose+4
}
if (MeanSuccess02>0.50 & MeanSuccess02<=MeanSuccessEDOI & ((lowerpostprob0201b>=LowerPostProba) | (upperpostprob0201b<=UpperPostProba)) ) {
StartingDoseNextCRM03<<-StartDose+2
}
#if (MeanSuccess02>0.90 & MeanSuccess02<=0.95 & ((lowerpostprob0201>=LowerPostProba) | (upperpostprob0201<=UpperPostProba)) ) {
#StartingDoseNextCRM03<<-StartDose-6
#}
}

NextStartDoseC0202<<-function(StartDose) {
if (MeanSuccess02<=0.25 & ((lowerpostprob0202>=LowerPostProba) | (upperpostprob0202<=UpperPostProba)) ) {
StartingDoseNextCRM03<<-StartDose+6
}
if (MeanSuccess02>0.25 & MeanSuccess02<=0.50 & ((lowerpostprob0202>=LowerPostProba) | (upperpostprob0202<=UpperPostProba)) ) {
StartingDoseNextCRM03<<-StartDose+4
}
if (MeanSuccess02>0.50 & MeanSuccess02<=MeanSuccessEDOI & ((lowerpostprob0202>=LowerPostProba) | (upperpostprob0202<=UpperPostProba)) ) {
StartingDoseNextCRM03<<-StartDose+2
}
#if (MeanSuccess02>0.90 & MeanSuccess02<=0.95 & ((lowerpostprob0202>=LowerPostProba) | (upperpostprob0202<=UpperPostProba)) ) {
#StartingDoseNextCRM03<<-StartDose-6
#}
}
NextStartDoseC0203<<-function(StartDose) {
if (MeanSuccess02<=0.25 & ((lowerpostprob0203>=LowerPostProba) | (upperpostprob0203<=UpperPostProba)) ) {
StartingDoseNextCRM03<<-StartDose+6
}
if (MeanSuccess02>0.25 & MeanSuccess02<=0.50 & ((lowerpostprob0203>=LowerPostProba) | (upperpostprob0203<=UpperPostProba)) ) {
StartingDoseNextCRM03<<-StartDose+4
}
if (MeanSuccess02>0.50 & MeanSuccess02<=MeanSuccessEDOI & ((lowerpostprob0203>=LowerPostProba) | (upperpostprob0203<=UpperPostProba)) ) {
StartingDoseNextCRM03<<-StartDose+2
}
#if (MeanSuccess02>0.90 & MeanSuccess02<=0.95 & ((lowerpostprob0203>=LowerPostProba) | (upperpostprob0203<=UpperPostProba)) ) {
#StartingDoseNextCRM03<<-StartDose-6
#}
}
NextStartDoseC0204<<-function(StartDose) {
if (MeanSuccess02<=0.25 & ((lowerpostprob0204>=LowerPostProba) | (upperpostprob0204<=UpperPostProba)) ) {
StartingDoseNextCRM03<<-StartDose+6
}
if (MeanSuccess02>0.25 & MeanSuccess02<=0.50 & ((lowerpostprob0204>=LowerPostProba) | (upperpostprob0204<=UpperPostProba)) ) {
StartingDoseNextCRM03<<-StartDose+4
}
if (MeanSuccess02>0.50 & MeanSuccess02<=MeanSuccessEDOI & ((lowerpostprob0204>=LowerPostProba) | (upperpostprob0204<=UpperPostProba)) ) {
StartingDoseNextCRM03<<-StartDose+2
}
#if (MeanSuccess02>0.90 & MeanSuccess02<=0.95 & ((lowerpostprob0204>=LowerPostProba) | (upperpostprob0204<=UpperPostProba)) ) {
#StartingDoseNextCRM03<<-StartDose-6
#}
}
NextStartDoseC0205<<-function(StartDose) {
if (MeanSuccess02<=0.25 & ((lowerpostprob0205>=LowerPostProba) | (upperpostprob0205<=UpperPostProba)) ) {
StartingDoseNextCRM03<<-StartDose+6
}
if (MeanSuccess02>0.25 & MeanSuccess02<=0.50 & ((lowerpostprob0205>=LowerPostProba) | (upperpostprob0205<=UpperPostProba)) ) {
StartingDoseNextCRM03<<-StartDose+4
}
if (MeanSuccess02>0.50 & MeanSuccess02<=MeanSuccessEDOI & ((lowerpostprob0205>=LowerPostProba) | (upperpostprob0205<=UpperPostProba)) ) {
StartingDoseNextCRM03<<-StartDose+2
}
#if (MeanSuccess02>0.90 & MeanSuccess02<=0.95 & ((lowerpostprob0205>=LowerPostProba) | (upperpostprob0205<=UpperPostProba)) ) {
#StartingDoseNextCRM03<<-StartDose-6
#}
}
NextStartDoseC0206<<-function(StartDose) {
if (MeanSuccess02<=0.25 & ((lowerpostprob0206>=LowerPostProba) | (upperpostprob0206<=UpperPostProba)) ) {
StartingDoseNextCRM03<<-StartDose+6
}
if (MeanSuccess02>0.25 & MeanSuccess02<=0.50 & ((lowerpostprob0206>=LowerPostProba) | (upperpostprob0206<=UpperPostProba)) ) {
StartingDoseNextCRM03<<-StartDose+4
}
if (MeanSuccess02>0.50 & MeanSuccess02<=MeanSuccessEDOI & ((lowerpostprob0206>=LowerPostProba) | (upperpostprob0206<=UpperPostProba)) ) {
StartingDoseNextCRM03<<-StartDose+2
}
#if (MeanSuccess02>0.90 & MeanSuccess02<=0.95 & ((lowerpostprob0206>=LowerPostProba) | (upperpostprob0206<=UpperPostProba)) ) {
#StartingDoseNextCRM03<<-StartDose-6
#}
}
NextStartDoseC0207<<-function(StartDose) {
if (MeanSuccess02<=0.25 & ((lowerpostprob0207>=LowerPostProba) | (upperpostprob0207<=UpperPostProba)) ) {
StartingDoseNextCRM03<<-StartDose+6
}
if (MeanSuccess02>0.25 & MeanSuccess02<=0.50 & ((lowerpostprob0207>=LowerPostProba) | (upperpostprob0207<=UpperPostProba)) ) {
StartingDoseNextCRM03<<-StartDose+4
}
if (MeanSuccess02>0.50 & MeanSuccess02<=MeanSuccessEDOI & ((lowerpostprob0207>=LowerPostProba) | (upperpostprob0207<=UpperPostProba)) ) {
StartingDoseNextCRM03<<-StartDose+2
}
#if (MeanSuccess02>0.90 & MeanSuccess02<=0.95 & ((lowerpostprob0207>=LowerPostProba) | (upperpostprob0207<=UpperPostProba)) ) {
#StartingDoseNextCRM03<<-StartDose-6
#}
}
NextStartDoseC0208<<-function(StartDose) {
if (MeanSuccess02<=0.25 & ((lowerpostprob0208>=LowerPostProba) | (upperpostprob0208<=UpperPostProba)) ) {
StartingDoseNextCRM03<<-StartDose+6
}
if (MeanSuccess02>0.25 & MeanSuccess02<=0.50 & ((lowerpostprob0208>=LowerPostProba) | (upperpostprob0208<=UpperPostProba)) ) {
StartingDoseNextCRM03<<-StartDose+4
}
if (MeanSuccess02>0.50 & MeanSuccess02<=MeanSuccessEDOI & ((lowerpostprob0208>=LowerPostProba) | (upperpostprob0208<=UpperPostProba)) ) {
StartingDoseNextCRM03<<-StartDose+2
}
#if (MeanSuccess02>0.90 & MeanSuccess02<=0.95 & ((lowerpostprob0208>=LowerPostProba) | (upperpostprob0208<=UpperPostProba)) ) {
#StartingDoseNextCRM03<<-StartDose-6
#}
}
NextStartDoseC0209<<-function(StartDose) {
if (MeanSuccess02<=0.25 & ((lowerpostprob0209>=LowerPostProba) | (upperpostprob0209<=UpperPostProba)) ) {
StartingDoseNextCRM03<<-StartDose+6
}
if (MeanSuccess02>0.25 & MeanSuccess02<=0.50 & ((lowerpostprob0209>=LowerPostProba) | (upperpostprob0209<=UpperPostProba)) ) {
StartingDoseNextCRM03<<-StartDose+4
}
if (MeanSuccess02>0.50 & MeanSuccess02<=MeanSuccessEDOI & ((lowerpostprob0209>=LowerPostProba) | (upperpostprob0209<=UpperPostProba)) ) {
StartingDoseNextCRM03<<-StartDose+2
}
#if (MeanSuccess02>0.90 & MeanSuccess02<=0.95 & ((lowerpostprob0209>=LowerPostProba) | (upperpostprob0209<=UpperPostProba)) ) {
#StartingDoseNextCRM03<<-StartDose-6
#}
}
NextStartDoseC0210<<-function(StartDose) {
if (MeanSuccess02<=0.25 & ((lowerpostprob0210>=LowerPostProba) | (upperpostprob0210<=UpperPostProba)) ) {
StartingDoseNextCRM03<<-StartDose+6
}
if (MeanSuccess02>0.25 & MeanSuccess02<=0.50 & ((lowerpostprob0210>=LowerPostProba) | (upperpostprob0210<=UpperPostProba)) ) {
StartingDoseNextCRM03<<-StartDose+4
}
if (MeanSuccess02>0.50 & MeanSuccess02<=MeanSuccessEDOI & ((lowerpostprob0210>=LowerPostProba) | (upperpostprob0210<=UpperPostProba)) ) {
StartingDoseNextCRM03<<-StartDose+2
}
#if (MeanSuccess02>0.90 & MeanSuccess02<=0.95 & ((lowerpostprob0210>=LowerPostProba) | (upperpostprob0210<=UpperPostProba)) ) {
#StartingDoseNextCRM03<<-StartDose-6
#}
}
NextStartDoseC0211<<-function(StartDose) {
if (MeanSuccess02<=0.25 & ((lowerpostprob0211>=LowerPostProba) | (upperpostprob0211<=UpperPostProba)) ) {
StartingDoseNextCRM03<<-StartDose+6
}
if (MeanSuccess02>0.25 & MeanSuccess02<=0.50 & ((lowerpostprob0211>=LowerPostProba) | (upperpostprob0211<=UpperPostProba)) ) {
StartingDoseNextCRM03<<-StartDose+4
}
if (MeanSuccess02>0.50 & MeanSuccess02<=MeanSuccessEDOI & ((lowerpostprob0211>=LowerPostProba) | (upperpostprob0211<=UpperPostProba)) ) {
StartingDoseNextCRM03<<-StartDose+2
}
#if (MeanSuccess02>0.90 & MeanSuccess02<=0.95 & ((lowerpostprob0211>=LowerPostProba) | (upperpostprob0211<=UpperPostProba)) ) {
#StartingDoseNextCRM03<<-StartDose-6
#}
}
NextStartDoseC0212<<-function(StartDose) {
if (MeanSuccess02<=0.25 & ((lowerpostprob0212>=LowerPostProba) | (upperpostprob0212<=UpperPostProba)) ) {
StartingDoseNextCRM03<<-StartDose+6
}
if (MeanSuccess02>0.25 & MeanSuccess02<=0.50 & ((lowerpostprob0212>=LowerPostProba) | (upperpostprob0212<=UpperPostProba)) ) {
StartingDoseNextCRM03<<-StartDose+4
}
if (MeanSuccess02>0.50 & MeanSuccess02<=MeanSuccessEDOI & ((lowerpostprob0212>=LowerPostProba) | (upperpostprob0212<=UpperPostProba)) ) {
StartingDoseNextCRM03<<-StartDose+2
}
#if (MeanSuccess02>0.90 & MeanSuccess02<=0.95 & ((lowerpostprob0212>=LowerPostProba) | (upperpostprob0212<=UpperPostProba)) ) {
#StartingDoseNextCRM03<<-StartDose-6
#}
}
NextStartDoseC0213<<-function(StartDose) {
if (MeanSuccess02<=0.25 & ((lowerpostprob0213>=LowerPostProba) | (upperpostprob0213<=UpperPostProba)) ) {
StartingDoseNextCRM03<<-StartDose+6
}
if (MeanSuccess02>0.25 & MeanSuccess02<=0.50 & ((lowerpostprob0213>=LowerPostProba) | (upperpostprob0213<=UpperPostProba)) ) {
StartingDoseNextCRM03<<-StartDose+4
}
if (MeanSuccess02>0.50 & MeanSuccess02<=MeanSuccessEDOI & ((lowerpostprob0213>=LowerPostProba) | (upperpostprob0213<=UpperPostProba)) ) {
StartingDoseNextCRM03<<-StartDose+2
}
#if (MeanSuccess02>0.90 & MeanSuccess02<=0.95 & ((lowerpostprob0213>=LowerPostProba) | (upperpostprob0213<=UpperPostProba)) ) {
#StartingDoseNextCRM03<<-StartDose-6
#}
}
NextStartDoseC0214<<-function(StartDose) {
if (MeanSuccess02<=0.25 & ((lowerpostprob0214>=LowerPostProba) | (upperpostprob0214<=UpperPostProba)) ) {
StartingDoseNextCRM03<<-StartDose+6
}
if (MeanSuccess02>0.25 & MeanSuccess02<=0.50 & ((lowerpostprob0214>=LowerPostProba) | (upperpostprob0214<=UpperPostProba)) ) {
StartingDoseNextCRM03<<-StartDose+4
}
if (MeanSuccess02>0.50 & MeanSuccess02<=MeanSuccessEDOI & ((lowerpostprob0214>=LowerPostProba) | (upperpostprob0214<=UpperPostProba)) ) {
StartingDoseNextCRM03<<-StartDose+2
}
#if (MeanSuccess02>0.90 & MeanSuccess02<=0.95 & ((lowerpostprob0214>=LowerPostProba) | (upperpostprob0214<=UpperPostProba)) ) {
#StartingDoseNextCRM03<<-StartDose-6
#}
}
NextStartDoseC0215<<-function(StartDose) {
if (MeanSuccess02<=0.25 & ((lowerpostprob0215>=LowerPostProba) | (upperpostprob0215<=UpperPostProba)) ) {
StartingDoseNextCRM03<<-StartDose+6
}
if (MeanSuccess02>0.25 & MeanSuccess02<=0.50 & ((lowerpostprob0215>=LowerPostProba) | (upperpostprob0215<=UpperPostProba)) ) {
StartingDoseNextCRM03<<-StartDose+4
}
if (MeanSuccess02>0.50 & MeanSuccess02<=MeanSuccessEDOI & ((lowerpostprob0215>=LowerPostProba) | (upperpostprob0215<=UpperPostProba)) ) {
StartingDoseNextCRM03<<-StartDose+2
}
#if (MeanSuccess02>0.90 & MeanSuccess02<=0.95 & ((lowerpostprob0215>=LowerPostProba) | (upperpostprob0215<=UpperPostProba)) ) {
#StartingDoseNextCRM03<<-StartDose-6
#}
}
NextStartDoseC0216<<-function(StartDose) {
if (MeanSuccess02<=0.25 & ((lowerpostprob0216>=LowerPostProba) | (upperpostprob0216<=UpperPostProba)) ) {
StartingDoseNextCRM03<<-StartDose+6
}
if (MeanSuccess02>0.25 & MeanSuccess02<=0.50 & ((lowerpostprob0216>=LowerPostProba) | (upperpostprob0216<=UpperPostProba)) ) {
StartingDoseNextCRM03<<-StartDose+4
}
if (MeanSuccess02>0.50 & MeanSuccess02<=MeanSuccessEDOI & ((lowerpostprob0216>=LowerPostProba) | (upperpostprob0216<=UpperPostProba)) ) {
StartingDoseNextCRM03<<-StartDose+2
}
#if (MeanSuccess02>0.90 & MeanSuccess02<=0.95 & ((lowerpostprob0216>=LowerPostProba) | (upperpostprob0216<=UpperPostProba)) ) {
#StartingDoseNextCRM03<<-StartDose-6
#}
}
NextStartDoseC0217<<-function(StartDose) {
if (MeanSuccess02<=0.25 & ((lowerpostprob0217>=LowerPostProba) | (upperpostprob0217<=UpperPostProba)) ) {
StartingDoseNextCRM03<<-StartDose+6
}
if (MeanSuccess02>0.25 & MeanSuccess02<=0.50 & ((lowerpostprob0217>=LowerPostProba) | (upperpostprob0217<=UpperPostProba)) ) {
StartingDoseNextCRM03<<-StartDose+4
}
if (MeanSuccess02>0.50 & MeanSuccess02<=MeanSuccessEDOI & ((lowerpostprob0217>=LowerPostProba) | (upperpostprob0217<=UpperPostProba)) ) {
StartingDoseNextCRM03<<-StartDose+2
}
#if (MeanSuccess02>0.90 & MeanSuccess02<=0.95 & ((lowerpostprob0217>=LowerPostProba) | (upperpostprob0217<=UpperPostProba)) ) {
#StartingDoseNextCRM03<<-StartDose-6
#}
}
NextStartDoseC0218<<-function(StartDose) {
if (MeanSuccess02<=0.25 & ((lowerpostprob0218>=LowerPostProba) | (upperpostprob0218<=UpperPostProba)) ) {
StartingDoseNextCRM03<<-StartDose+6
}
if (MeanSuccess02>0.25 & MeanSuccess02<=0.50 & ((lowerpostprob0218>=LowerPostProba) | (upperpostprob0218<=UpperPostProba)) ) {
StartingDoseNextCRM03<<-StartDose+4
}
if (MeanSuccess02>0.50 & MeanSuccess02<=MeanSuccessEDOI & ((lowerpostprob0218>=LowerPostProba) | (upperpostprob0218<=UpperPostProba)) ) {
StartingDoseNextCRM03<<-StartDose+2
}
#if (MeanSuccess02>0.90 & MeanSuccess02<=0.95 & ((lowerpostprob0218>=LowerPostProba) | (upperpostprob0218<=UpperPostProba)) ) {
#StartingDoseNextCRM03<<-StartDose-6
#}
}
NextStartDoseC0219<<-function(StartDose) {
if (MeanSuccess02<=0.25 & ((lowerpostprob0219>=LowerPostProba) | (upperpostprob0219<=UpperPostProba)) ) {
StartingDoseNextCRM03<<-StartDose+6
}
if (MeanSuccess02>0.25 & MeanSuccess02<=0.50 & ((lowerpostprob0219>=LowerPostProba) | (upperpostprob0219<=UpperPostProba)) ) {
StartingDoseNextCRM03<<-StartDose+4
}
if (MeanSuccess02>0.50 & MeanSuccess02<=MeanSuccessEDOI & ((lowerpostprob0219>=LowerPostProba) | (upperpostprob0219<=UpperPostProba)) ) {
StartingDoseNextCRM03<<-StartDose+2
}
#if (MeanSuccess02>0.90 & MeanSuccess02<=0.95 & ((lowerpostprob0219>=LowerPostProba) | (upperpostprob0219<=UpperPostProba)) ) {
#StartingDoseNextCRM03<<-StartDose-6
#}
}
NextStartDoseC0220<<-function(StartDose) {
if (MeanSuccess02<=0.25 & ((lowerpostprob0220>=LowerPostProba) | (upperpostprob0220<=UpperPostProba)) ) {
StartingDoseNextCRM03<<-StartDose+6
}
if (MeanSuccess02>0.25 & MeanSuccess02<=0.50 & ((lowerpostprob0220>=LowerPostProba) | (upperpostprob0220<=UpperPostProba)) ) {
StartingDoseNextCRM03<<-StartDose+4
}
if (MeanSuccess02>0.50 & MeanSuccess02<=MeanSuccessEDOI & ((lowerpostprob0220>=LowerPostProba) | (upperpostprob0220<=UpperPostProba)) ) {
StartingDoseNextCRM03<<-StartDose+2
}
#if (MeanSuccess02>0.90 & MeanSuccess02<=0.95 & ((lowerpostprob0220>=LowerPostProba) | (upperpostprob0220<=UpperPostProba)) ) {
#StartingDoseNextCRM03<<-StartDose-6
#}
}


NextStartDoseC0301<<-function(StartDose) {
if (MeanSuccess03<=0.25 & ((lowerpostprob0301>=(LowerPostProba+cible)) | (upperpostprob0301<=UpperPostProba)) ) {
StartingDoseNextCRM04<<-StartDose+6
}
if (MeanSuccess03>0.25 & MeanSuccess03<=0.50 & ((lowerpostprob0301>=(LowerPostProba+cible)) | (upperpostprob0301<=UpperPostProba)) ) {
StartingDoseNextCRM04<<-StartDose+4
}
#if (MeanSuccess03>0.50 & MeanSuccess03<=MeanSuccessEDOI & ((lowerpostprob0301>=LowerPostProba) | (upperpostprob0301<=UpperPostProba)) ) {
#StartingDoseNextCRM04<<-StartDose+2
#}
#if (MeanSuccess03>0.90 & MeanSuccess03<=0.95 & ((lowerpostprob0301>=LowerPostProba) | (upperpostprob0301<=UpperPostProba)) ) {
#StartingDoseNextCRM04<<-StartDose-6
#}
}
NextStartDoseC0301b<<-function(StartDose) {
if (MeanSuccess03<=0.25 & ((lowerpostprob0301b>=(LowerPostProba+cible)) | (upperpostprob0301b<=UpperPostProba)) ) {
StartingDoseNextCRM04<<-StartDose+6
}
if (MeanSuccess03>0.25 & MeanSuccess03<=0.50 & ((lowerpostprob0301b>=(LowerPostProba+cible)) | (upperpostprob0301b<=UpperPostProba)) ) {
StartingDoseNextCRM04<<-StartDose+4
}
if (MeanSuccess03>0.50 & MeanSuccess03<=MeanSuccessEDOI & ((lowerpostprob0301b>=LowerPostProba) | (upperpostprob0301b<=UpperPostProba)) ) {
StartingDoseNextCRM04<<-StartDose+2
}
#if (MeanSuccess03>0.90 & MeanSuccess03<=0.95 & ((lowerpostprob0301>=LowerPostProba) | (upperpostprob0301<=UpperPostProba)) ) {
#StartingDoseNextCRM04<<-StartDose-6
#}
}
NextStartDoseC0302<<-function(StartDose) {
if (MeanSuccess03<=0.25 & ((lowerpostprob0302>=LowerPostProba) | (upperpostprob0302<=UpperPostProba)) ) {
StartingDoseNextCRM04<<-StartDose+6
}
if (MeanSuccess03>0.25 & MeanSuccess03<=0.50 & ((lowerpostprob0302>=LowerPostProba) | (upperpostprob0302<=UpperPostProba)) ) {
StartingDoseNextCRM04<<-StartDose+4
}
if (MeanSuccess03>0.50 & MeanSuccess03<=MeanSuccessEDOI & ((lowerpostprob0302>=LowerPostProba) | (upperpostprob0302<=UpperPostProba)) ) {
StartingDoseNextCRM04<<-StartDose+2
}
#if (MeanSuccess03>0.90 & MeanSuccess03<=0.95 & ((lowerpostprob0302>=LowerPostProba) | (upperpostprob0302<=UpperPostProba)) ) {
#StartingDoseNextCRM04<<-StartDose-6
#}
}
NextStartDoseC0303<<-function(StartDose) {
if (MeanSuccess03<=0.25 & ((lowerpostprob0303>=LowerPostProba) | (upperpostprob0303<=UpperPostProba)) ) {
StartingDoseNextCRM04<<-StartDose+6
}
if (MeanSuccess03>0.25 & MeanSuccess03<=0.50 & ((lowerpostprob0303>=LowerPostProba) | (upperpostprob0303<=UpperPostProba)) ) {
StartingDoseNextCRM04<<-StartDose+4
}
if (MeanSuccess03>0.50 & MeanSuccess03<=MeanSuccessEDOI & ((lowerpostprob0303>=LowerPostProba) | (upperpostprob0303<=UpperPostProba)) ) {
StartingDoseNextCRM04<<-StartDose+2
}
#if (MeanSuccess03>0.90 & MeanSuccess03<=0.95 & ((lowerpostprob0303>=LowerPostProba) | (upperpostprob0303<=UpperPostProba)) ) {
#StartingDoseNextCRM04<<-StartDose-6
#}
}
NextStartDoseC0304<<-function(StartDose) {
if (MeanSuccess03<=0.25 & ((lowerpostprob0304>=LowerPostProba) | (upperpostprob0304<=UpperPostProba)) ) {
StartingDoseNextCRM04<<-StartDose+6
}
if (MeanSuccess03>0.25 & MeanSuccess03<=0.50 & ((lowerpostprob0304>=LowerPostProba) | (upperpostprob0304<=UpperPostProba)) ) {
StartingDoseNextCRM04<<-StartDose+4
}
if (MeanSuccess03>0.50 & MeanSuccess03<=MeanSuccessEDOI & ((lowerpostprob0304>=LowerPostProba) | (upperpostprob0304<=UpperPostProba)) ) {
StartingDoseNextCRM04<<-StartDose+2
}
#if (MeanSuccess03>0.90 & MeanSuccess03<=0.95 & ((lowerpostprob0304>=LowerPostProba) | (upperpostprob0304<=UpperPostProba)) ) {
#StartingDoseNextCRM04<<-StartDose-6
#}
}
NextStartDoseC0305<<-function(StartDose) {
if (MeanSuccess03<=0.25 & ((lowerpostprob0305>=LowerPostProba) | (upperpostprob0305<=UpperPostProba)) ) {
StartingDoseNextCRM04<<-StartDose+6
}
if (MeanSuccess03>0.25 & MeanSuccess03<=0.50 & ((lowerpostprob0305>=LowerPostProba) | (upperpostprob0305<=UpperPostProba)) ) {
StartingDoseNextCRM04<<-StartDose+4
}
if (MeanSuccess03>0.50 & MeanSuccess03<=MeanSuccessEDOI & ((lowerpostprob0305>=LowerPostProba) | (upperpostprob0305<=UpperPostProba)) ) {
StartingDoseNextCRM04<<-StartDose+2
}
#if (MeanSuccess03>0.90 & MeanSuccess03<=0.95 & ((lowerpostprob0305>=LowerPostProba) | (upperpostprob0305<=UpperPostProba)) ) {
#StartingDoseNextCRM04<<-StartDose-6
#}
}
NextStartDoseC0306<<-function(StartDose) {
if (MeanSuccess03<=0.25 & ((lowerpostprob0306>=LowerPostProba) | (upperpostprob0306<=UpperPostProba)) ) {
StartingDoseNextCRM04<<-StartDose+6
}
if (MeanSuccess03>0.25 & MeanSuccess03<=0.50 & ((lowerpostprob0306>=LowerPostProba) | (upperpostprob0306<=UpperPostProba)) ) {
StartingDoseNextCRM04<<-StartDose+4
}
if (MeanSuccess03>0.50 & MeanSuccess03<=MeanSuccessEDOI & ((lowerpostprob0306>=LowerPostProba) | (upperpostprob0306<=UpperPostProba)) ) {
StartingDoseNextCRM04<<-StartDose+2
}
#if (MeanSuccess03>0.90 & MeanSuccess03<=0.95 & ((lowerpostprob0306>=LowerPostProba) | (upperpostprob0306<=UpperPostProba)) ) {
#StartingDoseNextCRM04<<-StartDose-6
#}
}
NextStartDoseC0307<<-function(StartDose) {
if (MeanSuccess03<=0.25 & ((lowerpostprob0307>=LowerPostProba) | (upperpostprob0307<=UpperPostProba)) ) {
StartingDoseNextCRM04<<-StartDose+6
}
if (MeanSuccess03>0.25 & MeanSuccess03<=0.50 & ((lowerpostprob0307>=LowerPostProba) | (upperpostprob0307<=UpperPostProba)) ) {
StartingDoseNextCRM04<<-StartDose+4
}
if (MeanSuccess03>0.50 & MeanSuccess03<=MeanSuccessEDOI & ((lowerpostprob0307>=LowerPostProba) | (upperpostprob0307<=UpperPostProba)) ) {
StartingDoseNextCRM04<<-StartDose+2
}
#if (MeanSuccess03>0.90 & MeanSuccess03<=0.95 & ((lowerpostprob0307>=LowerPostProba) | (upperpostprob0307<=UpperPostProba)) ) {
#StartingDoseNextCRM04<<-StartDose-6
#}
}
NextStartDoseC0308<<-function(StartDose) {
if (MeanSuccess03<=0.25 & ((lowerpostprob0308>=LowerPostProba) | (upperpostprob0308<=UpperPostProba)) ) {
StartingDoseNextCRM04<<-StartDose+6
}
if (MeanSuccess03>0.25 & MeanSuccess03<=0.50 & ((lowerpostprob0308>=LowerPostProba) | (upperpostprob0308<=UpperPostProba)) ) {
StartingDoseNextCRM04<<-StartDose+4
}
if (MeanSuccess03>0.50 & MeanSuccess03<=MeanSuccessEDOI & ((lowerpostprob0308>=LowerPostProba) | (upperpostprob0308<=UpperPostProba)) ) {
StartingDoseNextCRM04<<-StartDose+2
}
#if (MeanSuccess03>0.90 & MeanSuccess03<=0.95 & ((lowerpostprob0308>=LowerPostProba) | (upperpostprob0308<=UpperPostProba)) ) {
#StartingDoseNextCRM04<<-StartDose-6
#}
}
NextStartDoseC0309<<-function(StartDose) {
if (MeanSuccess03<=0.25 & ((lowerpostprob0309>=LowerPostProba) | (upperpostprob0309<=UpperPostProba)) ) {
StartingDoseNextCRM04<<-StartDose+6
}
if (MeanSuccess03>0.25 & MeanSuccess03<=0.50 & ((lowerpostprob0309>=LowerPostProba) | (upperpostprob0309<=UpperPostProba)) ) {
StartingDoseNextCRM04<<-StartDose+4
}
if (MeanSuccess03>0.50 & MeanSuccess03<=MeanSuccessEDOI & ((lowerpostprob0309>=LowerPostProba) | (upperpostprob0309<=UpperPostProba)) ) {
StartingDoseNextCRM04<<-StartDose+2
}
#if (MeanSuccess03>0.90 & MeanSuccess03<=0.95 & ((lowerpostprob0309>=LowerPostProba) | (upperpostprob0309<=UpperPostProba)) ) {
#StartingDoseNextCRM04<<-StartDose-6
#}
}
NextStartDoseC0310<<-function(StartDose) {
if (MeanSuccess03<=0.25 & ((lowerpostprob0310>=LowerPostProba) | (upperpostprob0310<=UpperPostProba)) ) {
StartingDoseNextCRM04<<-StartDose+6
}
if (MeanSuccess03>0.25 & MeanSuccess03<=0.50 & ((lowerpostprob0310>=LowerPostProba) | (upperpostprob0310<=UpperPostProba)) ) {
StartingDoseNextCRM04<<-StartDose+4
}
if (MeanSuccess03>0.50 & MeanSuccess03<=MeanSuccessEDOI & ((lowerpostprob0310>=LowerPostProba) | (upperpostprob0310<=UpperPostProba)) ) {
StartingDoseNextCRM04<<-StartDose+2
}
#if (MeanSuccess03>0.90 & MeanSuccess03<=0.95 & ((lowerpostprob0310>=LowerPostProba) | (upperpostprob0310<=UpperPostProba)) ) {
#StartingDoseNextCRM04<<-StartDose-6
#}
}
NextStartDoseC0311<<-function(StartDose) {
if (MeanSuccess03<=0.25 & ((lowerpostprob0311>=LowerPostProba) | (upperpostprob0311<=UpperPostProba)) ) {
StartingDoseNextCRM04<<-StartDose+6
}
if (MeanSuccess03>0.25 & MeanSuccess03<=0.50 & ((lowerpostprob0311>=LowerPostProba) | (upperpostprob0311<=UpperPostProba)) ) {
StartingDoseNextCRM04<<-StartDose+4
}
if (MeanSuccess03>0.50 & MeanSuccess03<=MeanSuccessEDOI & ((lowerpostprob0311>=LowerPostProba) | (upperpostprob0311<=UpperPostProba)) ) {
StartingDoseNextCRM04<<-StartDose+2
}
#if (MeanSuccess03>0.90 & MeanSuccess03<=0.95 & ((lowerpostprob0311>=LowerPostProba) | (upperpostprob0311<=UpperPostProba)) ) {
#StartingDoseNextCRM04<<-StartDose-6
#}
}
NextStartDoseC0312<<-function(StartDose) {
if (MeanSuccess03<=0.25 & ((lowerpostprob0312>=LowerPostProba) | (upperpostprob0312<=UpperPostProba)) ) {
StartingDoseNextCRM04<<-StartDose+6
}
if (MeanSuccess03>0.25 & MeanSuccess03<=0.50 & ((lowerpostprob0312>=LowerPostProba) | (upperpostprob0312<=UpperPostProba)) ) {
StartingDoseNextCRM04<<-StartDose+4
}
if (MeanSuccess03>0.50 & MeanSuccess03<=MeanSuccessEDOI & ((lowerpostprob0312>=LowerPostProba) | (upperpostprob0312<=UpperPostProba)) ) {
StartingDoseNextCRM04<<-StartDose+2
}
#if (MeanSuccess03>0.90 & MeanSuccess03<=0.95 & ((lowerpostprob0312>=LowerPostProba) | (upperpostprob0312<=UpperPostProba)) ) {
#StartingDoseNextCRM04<<-StartDose-6
#}
}
NextStartDoseC0313<<-function(StartDose) {
if (MeanSuccess03<=0.25 & ((lowerpostprob0313>=LowerPostProba) | (upperpostprob0313<=UpperPostProba)) ) {
StartingDoseNextCRM04<<-StartDose+6
}
if (MeanSuccess03>0.25 & MeanSuccess03<=0.50 & ((lowerpostprob0313>=LowerPostProba) | (upperpostprob0313<=UpperPostProba)) ) {
StartingDoseNextCRM04<<-StartDose+4
}
if (MeanSuccess03>0.50 & MeanSuccess03<=MeanSuccessEDOI & ((lowerpostprob0313>=LowerPostProba) | (upperpostprob0313<=UpperPostProba)) ) {
StartingDoseNextCRM04<<-StartDose+2
}
#if (MeanSuccess03>0.90 & MeanSuccess03<=0.95 & ((lowerpostprob0313>=LowerPostProba) | (upperpostprob0313<=UpperPostProba)) ) {
#StartingDoseNextCRM04<<-StartDose-6
#}
}
NextStartDoseC0314<<-function(StartDose) {
if (MeanSuccess03<=0.25 & ((lowerpostprob0314>=LowerPostProba) | (upperpostprob0314<=UpperPostProba)) ) {
StartingDoseNextCRM04<<-StartDose+6
}
if (MeanSuccess03>0.25 & MeanSuccess03<=0.50 & ((lowerpostprob0314>=LowerPostProba) | (upperpostprob0314<=UpperPostProba)) ) {
StartingDoseNextCRM04<<-StartDose+4
}
if (MeanSuccess03>0.50 & MeanSuccess03<=MeanSuccessEDOI & ((lowerpostprob0314>=LowerPostProba) | (upperpostprob0314<=UpperPostProba)) ) {
StartingDoseNextCRM04<<-StartDose+2
}
#if (MeanSuccess03>0.90 & MeanSuccess03<=0.95 & ((lowerpostprob0314>=LowerPostProba) | (upperpostprob0314<=UpperPostProba)) ) {
#StartingDoseNextCRM04<<-StartDose-6
#}
}
NextStartDoseC0315<<-function(StartDose) {
if (MeanSuccess03<=0.25 & ((lowerpostprob0315>=LowerPostProba) | (upperpostprob0315<=UpperPostProba)) ) {
StartingDoseNextCRM04<<-StartDose+6
}
if (MeanSuccess03>0.25 & MeanSuccess03<=0.50 & ((lowerpostprob0315>=LowerPostProba) | (upperpostprob0315<=UpperPostProba)) ) {
StartingDoseNextCRM04<<-StartDose+4
}
if (MeanSuccess03>0.50 & MeanSuccess03<=MeanSuccessEDOI & ((lowerpostprob0315>=LowerPostProba) | (upperpostprob0315<=UpperPostProba)) ) {
StartingDoseNextCRM04<<-StartDose+2
}
#if (MeanSuccess03>0.90 & MeanSuccess03<=0.95 & ((lowerpostprob0315>=LowerPostProba) | (upperpostprob0315<=UpperPostProba)) ) {
#StartingDoseNextCRM04<<-StartDose-6
#}
}
NextStartDoseC0316<<-function(StartDose) {
if (MeanSuccess03<=0.25 & ((lowerpostprob0316>=LowerPostProba) | (upperpostprob0316<=UpperPostProba)) ) {
StartingDoseNextCRM04<<-StartDose+6
}
if (MeanSuccess03>0.25 & MeanSuccess03<=0.50 & ((lowerpostprob0316>=LowerPostProba) | (upperpostprob0316<=UpperPostProba)) ) {
StartingDoseNextCRM04<<-StartDose+4
}
if (MeanSuccess03>0.50 & MeanSuccess03<=MeanSuccessEDOI & ((lowerpostprob0316>=LowerPostProba) | (upperpostprob0316<=UpperPostProba)) ) {
StartingDoseNextCRM04<<-StartDose+2
}
#if (MeanSuccess03>0.90 & MeanSuccess03<=0.95 & ((lowerpostprob0316>=LowerPostProba) | (upperpostprob0316<=UpperPostProba)) ) {
#StartingDoseNextCRM04<<-StartDose-6
#}
}
NextStartDoseC0317<<-function(StartDose) {
if (MeanSuccess03<=0.25 & ((lowerpostprob0317>=LowerPostProba) | (upperpostprob0317<=UpperPostProba)) ) {
StartingDoseNextCRM04<<-StartDose+6
}
if (MeanSuccess03>0.25 & MeanSuccess03<=0.50 & ((lowerpostprob0317>=LowerPostProba) | (upperpostprob0317<=UpperPostProba)) ) {
StartingDoseNextCRM04<<-StartDose+4
}
if (MeanSuccess03>0.50 & MeanSuccess03<=MeanSuccessEDOI & ((lowerpostprob0317>=LowerPostProba) | (upperpostprob0317<=UpperPostProba)) ) {
StartingDoseNextCRM04<<-StartDose+2
}
#if (MeanSuccess03>0.90 & MeanSuccess03<=0.95 & ((lowerpostprob0317>=LowerPostProba) | (upperpostprob0317<=UpperPostProba)) ) {
#StartingDoseNextCRM04<<-StartDose-6
#}
}
NextStartDoseC0318<<-function(StartDose) {
if (MeanSuccess03<=0.25 & ((lowerpostprob0318>=LowerPostProba) | (upperpostprob0318<=UpperPostProba)) ) {
StartingDoseNextCRM04<<-StartDose+6
}
if (MeanSuccess03>0.25 & MeanSuccess03<=0.50 & ((lowerpostprob0318>=LowerPostProba) | (upperpostprob0318<=UpperPostProba)) ) {
StartingDoseNextCRM04<<-StartDose+4
}
if (MeanSuccess03>0.50 & MeanSuccess03<=MeanSuccessEDOI & ((lowerpostprob0318>=LowerPostProba) | (upperpostprob0318<=UpperPostProba)) ) {
StartingDoseNextCRM04<<-StartDose+2
}
#if (MeanSuccess03>0.90 & MeanSuccess03<=0.95 & ((lowerpostprob0318>=LowerPostProba) | (upperpostprob0318<=UpperPostProba)) ) {
#StartingDoseNextCRM04<<-StartDose-6
#}
}
NextStartDoseC0319<<-function(StartDose) {
if (MeanSuccess03<=0.25 & ((lowerpostprob0319>=LowerPostProba) | (upperpostprob0319<=UpperPostProba)) ) {
StartingDoseNextCRM04<<-StartDose+6
}
if (MeanSuccess03>0.25 & MeanSuccess03<=0.50 & ((lowerpostprob0319>=LowerPostProba) | (upperpostprob0319<=UpperPostProba)) ) {
StartingDoseNextCRM04<<-StartDose+4
}
if (MeanSuccess03>0.50 & MeanSuccess03<=MeanSuccessEDOI & ((lowerpostprob0319>=LowerPostProba) | (upperpostprob0319<=UpperPostProba)) ) {
StartingDoseNextCRM04<<-StartDose+2
}
#if (MeanSuccess03>0.90 & MeanSuccess03<=0.95 & ((lowerpostprob0319>=LowerPostProba) | (upperpostprob0319<=UpperPostProba)) ) {
#StartingDoseNextCRM04<<-StartDose-6
#}
}
NextStartDoseC0320<<-function(StartDose) {
if (MeanSuccess03<=0.25 & ((lowerpostprob0320>=LowerPostProba) | (upperpostprob0320<=UpperPostProba)) ) {
StartingDoseNextCRM04<<-StartDose+6
}
if (MeanSuccess03>0.25 & MeanSuccess03<=0.50 & ((lowerpostprob0320>=LowerPostProba) | (upperpostprob0320<=UpperPostProba)) ) {
StartingDoseNextCRM04<<-StartDose+4
}
if (MeanSuccess03>0.50 & MeanSuccess03<=MeanSuccessEDOI & ((lowerpostprob0320>=LowerPostProba) | (upperpostprob0320<=UpperPostProba)) ) {
StartingDoseNextCRM04<<-StartDose+2
}
#if (MeanSuccess03>0.90 & MeanSuccess03<=0.95 & ((lowerpostprob0320>=LowerPostProba) | (upperpostprob0320<=UpperPostProba)) ) {
#StartingDoseNextCRM04<<-StartDose-6
#}
}

NextStartDoseC0401<<-function(StartDose) {
if (MeanSuccess04<=0.25 & ((lowerpostprob0401>=(LowerPostProba+cible)) | (upperpostprob0401<=UpperPostProba)) ) {
StartingDoseNextCRM05<<-StartDose+6
}
if (MeanSuccess04>0.25 & MeanSuccess04<=0.50 & ((lowerpostprob0401>=(LowerPostProba+cible)) | (upperpostprob0401<=UpperPostProba)) ) {
StartingDoseNextCRM05<<-StartDose+4
}
#if (MeanSuccess04>0.50 & MeanSuccess04<=MeanSuccessEDOI & ((lowerpostprob0401>=LowerPostProba) | (upperpostprob0401<=UpperPostProba)) ) {
#StartingDoseNextCRM05<<-StartDose+2
#}
#if (MeanSuccess04>0.90 & MeanSuccess04<=0.95 & ((lowerpostprob0401>=LowerPostProba) | (upperpostprob0401<=UpperPostProba)) ) {
#StartingDoseNextCRM05<<-StartDose-6
#}
}
NextStartDoseC0401b<<-function(StartDose) {
if (MeanSuccess04<=0.25 & ((lowerpostprob0401b>=(LowerPostProba+cible)) | (upperpostprob0401b<=UpperPostProba)) ) {
StartingDoseNextCRM05<<-StartDose+6
}
if (MeanSuccess04>0.25 & MeanSuccess04<=0.50 & ((lowerpostprob0401b>=(LowerPostProba+cible)) | (upperpostprob0401b<=UpperPostProba)) ) {
StartingDoseNextCRM05<<-StartDose+4
}
if (MeanSuccess04>0.50 & MeanSuccess04<=MeanSuccessEDOI & ((lowerpostprob0401b>=LowerPostProba) | (upperpostprob0401b<=UpperPostProba)) ) {
StartingDoseNextCRM05<<-StartDose+2
}
#if (MeanSuccess04>0.90 & MeanSuccess04<=0.95 & ((lowerpostprob0401>=LowerPostProba) | (upperpostprob0401<=UpperPostProba)) ) {
#StartingDoseNextCRM05<<-StartDose-6
#}
}
NextStartDoseC0402<<-function(StartDose) {
if (MeanSuccess04<=0.25 & ((lowerpostprob0402>=LowerPostProba) | (upperpostprob0402<=UpperPostProba)) ) {
StartingDoseNextCRM05<<-StartDose+6
}
if (MeanSuccess04>0.25 & MeanSuccess04<=0.50 & ((lowerpostprob0402>=LowerPostProba) | (upperpostprob0402<=UpperPostProba)) ) {
StartingDoseNextCRM05<<-StartDose+4
}
if (MeanSuccess04>0.50 & MeanSuccess04<=MeanSuccessEDOI & ((lowerpostprob0402>=LowerPostProba) | (upperpostprob0402<=UpperPostProba)) ) {
StartingDoseNextCRM05<<-StartDose+2
}
#if (MeanSuccess04>0.90 & MeanSuccess04<=0.95 & ((lowerpostprob0402>=LowerPostProba) | (upperpostprob0402<=UpperPostProba)) ) {
#StartingDoseNextCRM05<<-StartDose-6
#}
}
NextStartDoseC0403<<-function(StartDose) {
if (MeanSuccess04<=0.25 & ((lowerpostprob0403>=LowerPostProba) | (upperpostprob0403<=UpperPostProba)) ) {
StartingDoseNextCRM05<<-StartDose+6
}
if (MeanSuccess04>0.25 & MeanSuccess04<=0.50 & ((lowerpostprob0403>=LowerPostProba) | (upperpostprob0403<=UpperPostProba)) ) {
StartingDoseNextCRM05<<-StartDose+4
}
if (MeanSuccess04>0.50 & MeanSuccess04<=MeanSuccessEDOI & ((lowerpostprob0403>=LowerPostProba) | (upperpostprob0403<=UpperPostProba)) ) {
StartingDoseNextCRM05<<-StartDose+2
}
#if (MeanSuccess04>0.90 & MeanSuccess04<=0.95 & ((lowerpostprob0403>=LowerPostProba) | (upperpostprob0403<=UpperPostProba)) ) {
#StartingDoseNextCRM05<<-StartDose-6
#}
}
NextStartDoseC0404<<-function(StartDose) {
if (MeanSuccess04<=0.25 & ((lowerpostprob0404>=LowerPostProba) | (upperpostprob0404<=UpperPostProba)) ) {
StartingDoseNextCRM05<<-StartDose+6
}
if (MeanSuccess04>0.25 & MeanSuccess04<=0.50 & ((lowerpostprob0404>=LowerPostProba) | (upperpostprob0404<=UpperPostProba)) ) {
StartingDoseNextCRM05<<-StartDose+4
}
if (MeanSuccess04>0.50 & MeanSuccess04<=MeanSuccessEDOI & ((lowerpostprob0404>=LowerPostProba) | (upperpostprob0404<=UpperPostProba)) ) {
StartingDoseNextCRM05<<-StartDose+2
}
#if (MeanSuccess04>0.90 & MeanSuccess04<=0.95 & ((lowerpostprob0404>=LowerPostProba) | (upperpostprob0404<=UpperPostProba)) ) {
#StartingDoseNextCRM05<<-StartDose-6
#}
}
NextStartDoseC0405<<-function(StartDose) {
if (MeanSuccess04<=0.25 & ((lowerpostprob0405>=LowerPostProba) | (upperpostprob0405<=UpperPostProba)) ) {
StartingDoseNextCRM05<<-StartDose+6
}
if (MeanSuccess04>0.25 & MeanSuccess04<=0.50 & ((lowerpostprob0405>=LowerPostProba) | (upperpostprob0405<=UpperPostProba)) ) {
StartingDoseNextCRM05<<-StartDose+4
}
if (MeanSuccess04>0.50 & MeanSuccess04<=MeanSuccessEDOI & ((lowerpostprob0405>=LowerPostProba) | (upperpostprob0405<=UpperPostProba)) ) {
StartingDoseNextCRM05<<-StartDose+2
}
#if (MeanSuccess04>0.90 & MeanSuccess04<=0.95 & ((lowerpostprob0405>=LowerPostProba) | (upperpostprob0405<=UpperPostProba)) ) {
#StartingDoseNextCRM05<<-StartDose-6
#}
}
NextStartDoseC0406<<-function(StartDose) {
if (MeanSuccess04<=0.25 & ((lowerpostprob0406>=LowerPostProba) | (upperpostprob0406<=UpperPostProba)) ) {
StartingDoseNextCRM05<<-StartDose+6
}
if (MeanSuccess04>0.25 & MeanSuccess04<=0.50 & ((lowerpostprob0406>=LowerPostProba) | (upperpostprob0406<=UpperPostProba)) ) {
StartingDoseNextCRM05<<-StartDose+4
}
if (MeanSuccess04>0.50 & MeanSuccess04<=MeanSuccessEDOI & ((lowerpostprob0406>=LowerPostProba) | (upperpostprob0406<=UpperPostProba)) ) {
StartingDoseNextCRM05<<-StartDose+2
}
#if (MeanSuccess04>0.90 & MeanSuccess04<=0.95 & ((lowerpostprob0406>=LowerPostProba) | (upperpostprob0406<=UpperPostProba)) ) {
#StartingDoseNextCRM05<<-StartDose-6
#}
}
NextStartDoseC0407<<-function(StartDose) {
if (MeanSuccess04<=0.25 & ((lowerpostprob0407>=LowerPostProba) | (upperpostprob0407<=UpperPostProba)) ) {
StartingDoseNextCRM05<<-StartDose+6
}
if (MeanSuccess04>0.25 & MeanSuccess04<=0.50 & ((lowerpostprob0407>=LowerPostProba) | (upperpostprob0407<=UpperPostProba)) ) {
StartingDoseNextCRM05<<-StartDose+4
}
if (MeanSuccess04>0.50 & MeanSuccess04<=MeanSuccessEDOI & ((lowerpostprob0407>=LowerPostProba) | (upperpostprob0407<=UpperPostProba)) ) {
StartingDoseNextCRM05<<-StartDose+2
}
#if (MeanSuccess04>0.90 & MeanSuccess04<=0.95 & ((lowerpostprob0407>=LowerPostProba) | (upperpostprob0407<=UpperPostProba)) ) {
#StartingDoseNextCRM05<<-StartDose-6
#}
}
NextStartDoseC0408<<-function(StartDose) {
if (MeanSuccess04<=0.25 & ((lowerpostprob0408>=LowerPostProba) | (upperpostprob0408<=UpperPostProba)) ) {
StartingDoseNextCRM05<<-StartDose+6
}
if (MeanSuccess04>0.25 & MeanSuccess04<=0.50 & ((lowerpostprob0408>=LowerPostProba) | (upperpostprob0408<=UpperPostProba)) ) {
StartingDoseNextCRM05<<-StartDose+4
}
if (MeanSuccess04>0.50 & MeanSuccess04<=MeanSuccessEDOI & ((lowerpostprob0408>=LowerPostProba) | (upperpostprob0408<=UpperPostProba)) ) {
StartingDoseNextCRM05<<-StartDose+2
}
#if (MeanSuccess04>0.90 & MeanSuccess04<=0.95 & ((lowerpostprob0408>=LowerPostProba) | (upperpostprob0408<=UpperPostProba)) ) {
#StartingDoseNextCRM05<<-StartDose-6
#}
}
NextStartDoseC0409<<-function(StartDose) {
if (MeanSuccess04<=0.25 & ((lowerpostprob0409>=LowerPostProba) | (upperpostprob0409<=UpperPostProba)) ) {
StartingDoseNextCRM05<<-StartDose+6
}
if (MeanSuccess04>0.25 & MeanSuccess04<=0.50 & ((lowerpostprob0409>=LowerPostProba) | (upperpostprob0409<=UpperPostProba)) ) {
StartingDoseNextCRM05<<-StartDose+4
}
if (MeanSuccess04>0.50 & MeanSuccess04<=MeanSuccessEDOI & ((lowerpostprob0409>=LowerPostProba) | (upperpostprob0409<=UpperPostProba)) ) {
StartingDoseNextCRM05<<-StartDose+2
}
#if (MeanSuccess04>0.90 & MeanSuccess04<=0.95 & ((lowerpostprob0409>=LowerPostProba) | (upperpostprob0409<=UpperPostProba)) ) {
#StartingDoseNextCRM05<<-StartDose-6
#}
}
NextStartDoseC0410<<-function(StartDose) {
if (MeanSuccess04<=0.25 & ((lowerpostprob0410>=LowerPostProba) | (upperpostprob0410<=UpperPostProba)) ) {
StartingDoseNextCRM05<<-StartDose+6
}
if (MeanSuccess04>0.25 & MeanSuccess04<=0.50 & ((lowerpostprob0410>=LowerPostProba) | (upperpostprob0410<=UpperPostProba)) ) {
StartingDoseNextCRM05<<-StartDose+4
}
if (MeanSuccess04>0.50 & MeanSuccess04<=MeanSuccessEDOI & ((lowerpostprob0410>=LowerPostProba) | (upperpostprob0410<=UpperPostProba)) ) {
StartingDoseNextCRM05<<-StartDose+2
}
#if (MeanSuccess04>0.90 & MeanSuccess04<=0.95 & ((lowerpostprob0410>=LowerPostProba) | (upperpostprob0410<=UpperPostProba)) ) {
#StartingDoseNextCRM05<<-StartDose-6
#}
}
NextStartDoseC0411<<-function(StartDose) {
if (MeanSuccess04<=0.25 & ((lowerpostprob0411>=LowerPostProba) | (upperpostprob0411<=UpperPostProba)) ) {
StartingDoseNextCRM05<<-StartDose+6
}
if (MeanSuccess04>0.25 & MeanSuccess04<=0.50 & ((lowerpostprob0411>=LowerPostProba) | (upperpostprob0411<=UpperPostProba)) ) {
StartingDoseNextCRM05<<-StartDose+4
}
if (MeanSuccess04>0.50 & MeanSuccess04<=MeanSuccessEDOI & ((lowerpostprob0411>=LowerPostProba) | (upperpostprob0411<=UpperPostProba)) ) {
StartingDoseNextCRM05<<-StartDose+2
}
#if (MeanSuccess04>0.90 & MeanSuccess04<=0.95 & ((lowerpostprob0411>=LowerPostProba) | (upperpostprob0411<=UpperPostProba)) ) {
#StartingDoseNextCRM05<<-StartDose-6
#}
}
NextStartDoseC0412<<-function(StartDose) {
if (MeanSuccess04<=0.25 & ((lowerpostprob0412>=LowerPostProba) | (upperpostprob0412<=UpperPostProba)) ) {
StartingDoseNextCRM05<<-StartDose+6
}
if (MeanSuccess04>0.25 & MeanSuccess04<=0.50 & ((lowerpostprob0412>=LowerPostProba) | (upperpostprob0412<=UpperPostProba)) ) {
StartingDoseNextCRM05<<-StartDose+4
}
if (MeanSuccess04>0.50 & MeanSuccess04<=MeanSuccessEDOI & ((lowerpostprob0412>=LowerPostProba) | (upperpostprob0412<=UpperPostProba)) ) {
StartingDoseNextCRM05<<-StartDose+2
}
#if (MeanSuccess04>0.90 & MeanSuccess04<=0.95 & ((lowerpostprob0412>=LowerPostProba) | (upperpostprob0412<=UpperPostProba)) ) {
#StartingDoseNextCRM05<<-StartDose-6
#}
}
NextStartDoseC0413<<-function(StartDose) {
if (MeanSuccess04<=0.25 & ((lowerpostprob0413>=LowerPostProba) | (upperpostprob0413<=UpperPostProba)) ) {
StartingDoseNextCRM05<<-StartDose+6
}
if (MeanSuccess04>0.25 & MeanSuccess04<=0.50 & ((lowerpostprob0413>=LowerPostProba) | (upperpostprob0413<=UpperPostProba)) ) {
StartingDoseNextCRM05<<-StartDose+4
}
if (MeanSuccess04>0.50 & MeanSuccess04<=MeanSuccessEDOI & ((lowerpostprob0413>=LowerPostProba) | (upperpostprob0413<=UpperPostProba)) ) {
StartingDoseNextCRM05<<-StartDose+2
}
#if (MeanSuccess04>0.90 & MeanSuccess04<=0.95 & ((lowerpostprob0413>=LowerPostProba) | (upperpostprob0413<=UpperPostProba)) ) {
#StartingDoseNextCRM05<<-StartDose-6
#}
}
NextStartDoseC0414<<-function(StartDose) {
if (MeanSuccess04<=0.25 & ((lowerpostprob0414>=LowerPostProba) | (upperpostprob0414<=UpperPostProba)) ) {
StartingDoseNextCRM05<<-StartDose+6
}
if (MeanSuccess04>0.25 & MeanSuccess04<=0.50 & ((lowerpostprob0414>=LowerPostProba) | (upperpostprob0414<=UpperPostProba)) ) {
StartingDoseNextCRM05<<-StartDose+4
}
if (MeanSuccess04>0.50 & MeanSuccess04<=MeanSuccessEDOI & ((lowerpostprob0414>=LowerPostProba) | (upperpostprob0414<=UpperPostProba)) ) {
StartingDoseNextCRM05<<-StartDose+2
}
#if (MeanSuccess04>0.90 & MeanSuccess04<=0.95 & ((lowerpostprob0414>=LowerPostProba) | (upperpostprob0414<=UpperPostProba)) ) {
#StartingDoseNextCRM05<<-StartDose-6
#}
}
NextStartDoseC0415<<-function(StartDose) {
if (MeanSuccess04<=0.25 & ((lowerpostprob0415>=LowerPostProba) | (upperpostprob0415<=UpperPostProba)) ) {
StartingDoseNextCRM05<<-StartDose+6
}
if (MeanSuccess04>0.25 & MeanSuccess04<=0.50 & ((lowerpostprob0415>=LowerPostProba) | (upperpostprob0415<=UpperPostProba)) ) {
StartingDoseNextCRM05<<-StartDose+4
}
if (MeanSuccess04>0.50 & MeanSuccess04<=MeanSuccessEDOI & ((lowerpostprob0415>=LowerPostProba) | (upperpostprob0415<=UpperPostProba)) ) {
StartingDoseNextCRM05<<-StartDose+2
}
#if (MeanSuccess04>0.90 & MeanSuccess04<=0.95 & ((lowerpostprob0415>=LowerPostProba) | (upperpostprob0415<=UpperPostProba)) ) {
#StartingDoseNextCRM05<<-StartDose-6
#}
}
NextStartDoseC0416<<-function(StartDose) {
if (MeanSuccess04<=0.25 & ((lowerpostprob0416>=LowerPostProba) | (upperpostprob0416<=UpperPostProba)) ) {
StartingDoseNextCRM05<<-StartDose+6
}
if (MeanSuccess04>0.25 & MeanSuccess04<=0.50 & ((lowerpostprob0416>=LowerPostProba) | (upperpostprob0416<=UpperPostProba)) ) {
StartingDoseNextCRM05<<-StartDose+4
}
if (MeanSuccess04>0.50 & MeanSuccess04<=MeanSuccessEDOI & ((lowerpostprob0416>=LowerPostProba) | (upperpostprob0416<=UpperPostProba)) ) {
StartingDoseNextCRM05<<-StartDose+2
}
#if (MeanSuccess04>0.90 & MeanSuccess04<=0.95 & ((lowerpostprob0416>=LowerPostProba) | (upperpostprob0416<=UpperPostProba)) ) {
#StartingDoseNextCRM05<<-StartDose-6
#}
}
NextStartDoseC0417<<-function(StartDose) {
if (MeanSuccess04<=0.25 & ((lowerpostprob0417>=LowerPostProba) | (upperpostprob0417<=UpperPostProba)) ) {
StartingDoseNextCRM05<<-StartDose+6
}
if (MeanSuccess04>0.25 & MeanSuccess04<=0.50 & ((lowerpostprob0417>=LowerPostProba) | (upperpostprob0417<=UpperPostProba)) ) {
StartingDoseNextCRM05<<-StartDose+4
}
if (MeanSuccess04>0.50 & MeanSuccess04<=MeanSuccessEDOI & ((lowerpostprob0417>=LowerPostProba) | (upperpostprob0417<=UpperPostProba)) ) {
StartingDoseNextCRM05<<-StartDose+2
}
#if (MeanSuccess04>0.90 & MeanSuccess04<=0.95 & ((lowerpostprob0417>=LowerPostProba) | (upperpostprob0417<=UpperPostProba)) ) {
#StartingDoseNextCRM05<<-StartDose-6
#}
}
NextStartDoseC0418<<-function(StartDose) {
if (MeanSuccess04<=0.25 & ((lowerpostprob0418>=LowerPostProba) | (upperpostprob0418<=UpperPostProba)) ) {
StartingDoseNextCRM05<<-StartDose+6
}
if (MeanSuccess04>0.25 & MeanSuccess04<=0.50 & ((lowerpostprob0418>=LowerPostProba) | (upperpostprob0418<=UpperPostProba)) ) {
StartingDoseNextCRM05<<-StartDose+4
}
if (MeanSuccess04>0.50 & MeanSuccess04<=MeanSuccessEDOI & ((lowerpostprob0418>=LowerPostProba) | (upperpostprob0418<=UpperPostProba)) ) {
StartingDoseNextCRM05<<-StartDose+2
}
#if (MeanSuccess04>0.90 & MeanSuccess04<=0.95 & ((lowerpostprob0418>=LowerPostProba) | (upperpostprob0418<=UpperPostProba)) ) {
#StartingDoseNextCRM05<<-StartDose-6
#}
}
NextStartDoseC0419<<-function(StartDose) {
if (MeanSuccess04<=0.25 & ((lowerpostprob0419>=LowerPostProba) | (upperpostprob0419<=UpperPostProba)) ) {
StartingDoseNextCRM05<<-StartDose+6
}
if (MeanSuccess04>0.25 & MeanSuccess04<=0.50 & ((lowerpostprob0419>=LowerPostProba) | (upperpostprob0419<=UpperPostProba)) ) {
StartingDoseNextCRM05<<-StartDose+4
}
if (MeanSuccess04>0.50 & MeanSuccess04<=MeanSuccessEDOI & ((lowerpostprob0419>=LowerPostProba) | (upperpostprob0419<=UpperPostProba)) ) {
StartingDoseNextCRM05<<-StartDose+2
}
#if (MeanSuccess04>0.90 & MeanSuccess04<=0.95 & ((lowerpostprob0419>=LowerPostProba) | (upperpostprob0419<=UpperPostProba)) ) {
#StartingDoseNextCRM05<<-StartDose-6
#}
}
NextStartDoseC0420<<-function(StartDose) {
if (MeanSuccess04<=0.25 & ((lowerpostprob0420>=LowerPostProba) | (upperpostprob0420<=UpperPostProba)) ) {
StartingDoseNextCRM05<<-StartDose+6
}
if (MeanSuccess04>0.25 & MeanSuccess04<=0.50 & ((lowerpostprob0420>=LowerPostProba) | (upperpostprob0420<=UpperPostProba)) ) {
StartingDoseNextCRM05<<-StartDose+4
}
if (MeanSuccess04>0.50 & MeanSuccess04<=MeanSuccessEDOI & ((lowerpostprob0420>=LowerPostProba) | (upperpostprob0420<=UpperPostProba)) ) {
StartingDoseNextCRM05<<-StartDose+2
}
#if (MeanSuccess04>0.90 & MeanSuccess04<=0.95 & ((lowerpostprob0420>=LowerPostProba) | (upperpostprob0420<=UpperPostProba)) ) {
#StartingDoseNextCRM05<<-StartDose-6
#}
}
NextStartDoseC0501<<-function(StartDose) {
if (MeanSuccess05<=0.25 & ((lowerpostprob0501>=(LowerPostProba+cible)) | (upperpostprob0501<=UpperPostProba)) ) {
StartingDoseNextCRM06<<-StartDose+6
}
if (MeanSuccess05>0.25 & MeanSuccess05<=0.50 & ((lowerpostprob0501>=(LowerPostProba+cible)) | (upperpostprob0501<=UpperPostProba)) ) {
StartingDoseNextCRM06<<-StartDose+4
}
#if (MeanSuccess05>0.50 & MeanSuccess05<=MeanSuccessEDOI & ((lowerpostprob0501>=LowerPostProba) | (upperpostprob0501<=UpperPostProba)) ) {
#StartingDoseNextCRM06<<-StartDose+2
#}
#if (MeanSuccess05>0.90 & MeanSuccess05<=0.95 & ((lowerpostprob0501>=LowerPostProba) | (upperpostprob0501<=UpperPostProba)) ) {
#StartingDoseNextCRM06<<-StartDose-6
#}
}
NextStartDoseC0501b<<-function(StartDose) {
if (MeanSuccess05<=0.25 & ((lowerpostprob0501b>=(LowerPostProba+cible)) | (upperpostprob0501b<=UpperPostProba)) ) {
StartingDoseNextCRM06<<-StartDose+6
}
if (MeanSuccess05>0.25 & MeanSuccess05<=0.50 & ((lowerpostprob0501b>=(LowerPostProba+cible)) | (upperpostprob0501b<=UpperPostProba)) ) {
StartingDoseNextCRM06<<-StartDose+4
}
if (MeanSuccess05>0.50 & MeanSuccess05<=MeanSuccessEDOI & ((lowerpostprob0501b>=LowerPostProba) | (upperpostprob0501b<=UpperPostProba)) ) {
StartingDoseNextCRM06<<-StartDose+2
}
#if (MeanSuccess05>0.90 & MeanSuccess05<=0.95 & ((lowerpostprob0501>=LowerPostProba) | (upperpostprob0501<=UpperPostProba)) ) {
#StartingDoseNextCRM06<<-StartDose-6
#}
}
NextStartDoseC0502<<-function(StartDose) {
if (MeanSuccess05<=0.25 & ((lowerpostprob0502>=LowerPostProba) | (upperpostprob0502<=UpperPostProba)) ) {
StartingDoseNextCRM06<<-StartDose+6
}
if (MeanSuccess05>0.25 & MeanSuccess05<=0.50 & ((lowerpostprob0502>=LowerPostProba) | (upperpostprob0502<=UpperPostProba)) ) {
StartingDoseNextCRM06<<-StartDose+4
}
if (MeanSuccess05>0.50 & MeanSuccess05<=MeanSuccessEDOI & ((lowerpostprob0502>=LowerPostProba) | (upperpostprob0502<=UpperPostProba)) ) {
StartingDoseNextCRM06<<-StartDose+2
}
#if (MeanSuccess05>0.90 & MeanSuccess05<=0.95 & ((lowerpostprob0502>=LowerPostProba) | (upperpostprob0502<=UpperPostProba)) ) {
#StartingDoseNextCRM06<<-StartDose-6
#}
}
NextStartDoseC0503<<-function(StartDose) {
if (MeanSuccess05<=0.25 & ((lowerpostprob0503>=LowerPostProba) | (upperpostprob0503<=UpperPostProba)) ) {
StartingDoseNextCRM06<<-StartDose+6
}
if (MeanSuccess05>0.25 & MeanSuccess05<=0.50 & ((lowerpostprob0503>=LowerPostProba) | (upperpostprob0503<=UpperPostProba)) ) {
StartingDoseNextCRM06<<-StartDose+4
}
if (MeanSuccess05>0.50 & MeanSuccess05<=MeanSuccessEDOI & ((lowerpostprob0503>=LowerPostProba) | (upperpostprob0503<=UpperPostProba)) ) {
StartingDoseNextCRM06<<-StartDose+2
}
#if (MeanSuccess05>0.90 & MeanSuccess05<=0.95 & ((lowerpostprob0503>=LowerPostProba) | (upperpostprob0503<=UpperPostProba)) ) {
#StartingDoseNextCRM06<<-StartDose-6
#}
}
NextStartDoseC0504<<-function(StartDose) {
if (MeanSuccess05<=0.25 & ((lowerpostprob0504>=LowerPostProba) | (upperpostprob0504<=UpperPostProba)) ) {
StartingDoseNextCRM06<<-StartDose+6
}
if (MeanSuccess05>0.25 & MeanSuccess05<=0.50 & ((lowerpostprob0504>=LowerPostProba) | (upperpostprob0504<=UpperPostProba)) ) {
StartingDoseNextCRM06<<-StartDose+4
}
if (MeanSuccess05>0.50 & MeanSuccess05<=MeanSuccessEDOI & ((lowerpostprob0504>=LowerPostProba) | (upperpostprob0504<=UpperPostProba)) ) {
StartingDoseNextCRM06<<-StartDose+2
}
#if (MeanSuccess05>0.90 & MeanSuccess05<=0.95 & ((lowerpostprob0504>=LowerPostProba) | (upperpostprob0504<=UpperPostProba)) ) {
#StartingDoseNextCRM06<<-StartDose-6
#}
}
NextStartDoseC0505<<-function(StartDose) {
if (MeanSuccess05<=0.25 & ((lowerpostprob0505>=LowerPostProba) | (upperpostprob0505<=UpperPostProba)) ) {
StartingDoseNextCRM06<<-StartDose+6
}
if (MeanSuccess05>0.25 & MeanSuccess05<=0.50 & ((lowerpostprob0505>=LowerPostProba) | (upperpostprob0505<=UpperPostProba)) ) {
StartingDoseNextCRM06<<-StartDose+4
}
if (MeanSuccess05>0.50 & MeanSuccess05<=MeanSuccessEDOI & ((lowerpostprob0505>=LowerPostProba) | (upperpostprob0505<=UpperPostProba)) ) {
StartingDoseNextCRM06<<-StartDose+2
}
#if (MeanSuccess05>0.90 & MeanSuccess05<=0.95 & ((lowerpostprob0505>=LowerPostProba) | (upperpostprob0505<=UpperPostProba)) ) {
#StartingDoseNextCRM06<<-StartDose-6
#}
}
NextStartDoseC0506<<-function(StartDose) {
if (MeanSuccess05<=0.25 & ((lowerpostprob0506>=LowerPostProba) | (upperpostprob0506<=UpperPostProba)) ) {
StartingDoseNextCRM06<<-StartDose+6
}
if (MeanSuccess05>0.25 & MeanSuccess05<=0.50 & ((lowerpostprob0506>=LowerPostProba) | (upperpostprob0506<=UpperPostProba)) ) {
StartingDoseNextCRM06<<-StartDose+4
}
if (MeanSuccess05>0.50 & MeanSuccess05<=MeanSuccessEDOI & ((lowerpostprob0506>=LowerPostProba) | (upperpostprob0506<=UpperPostProba)) ) {
StartingDoseNextCRM06<<-StartDose+2
}
#if (MeanSuccess05>0.90 & MeanSuccess05<=0.95 & ((lowerpostprob0506>=LowerPostProba) | (upperpostprob0506<=UpperPostProba)) ) {
#StartingDoseNextCRM06<<-StartDose-6
#}
}
NextStartDoseC0507<<-function(StartDose) {
if (MeanSuccess05<=0.25 & ((lowerpostprob0507>=LowerPostProba) | (upperpostprob0507<=UpperPostProba)) ) {
StartingDoseNextCRM06<<-StartDose+6
}
if (MeanSuccess05>0.25 & MeanSuccess05<=0.50 & ((lowerpostprob0507>=LowerPostProba) | (upperpostprob0507<=UpperPostProba)) ) {
StartingDoseNextCRM06<<-StartDose+4
}
if (MeanSuccess05>0.50 & MeanSuccess05<=MeanSuccessEDOI & ((lowerpostprob0507>=LowerPostProba) | (upperpostprob0507<=UpperPostProba)) ) {
StartingDoseNextCRM06<<-StartDose+2
}
#if (MeanSuccess05>0.90 & MeanSuccess05<=0.95 & ((lowerpostprob0507>=LowerPostProba) | (upperpostprob0507<=UpperPostProba)) ) {
#StartingDoseNextCRM06<<-StartDose-6
#}
}
NextStartDoseC0508<<-function(StartDose) {
if (MeanSuccess05<=0.25 & ((lowerpostprob0508>=LowerPostProba) | (upperpostprob0508<=UpperPostProba)) ) {
StartingDoseNextCRM06<<-StartDose+6
}
if (MeanSuccess05>0.25 & MeanSuccess05<=0.50 & ((lowerpostprob0508>=LowerPostProba) | (upperpostprob0508<=UpperPostProba)) ) {
StartingDoseNextCRM06<<-StartDose+4
}
if (MeanSuccess05>0.50 & MeanSuccess05<=MeanSuccessEDOI & ((lowerpostprob0508>=LowerPostProba) | (upperpostprob0508<=UpperPostProba)) ) {
StartingDoseNextCRM06<<-StartDose+2
}
#if (MeanSuccess05>0.90 & MeanSuccess05<=0.95 & ((lowerpostprob0508>=LowerPostProba) | (upperpostprob0508<=UpperPostProba)) ) {
#StartingDoseNextCRM06<<-StartDose-6
#}
}
NextStartDoseC0509<<-function(StartDose) {
if (MeanSuccess05<=0.25 & ((lowerpostprob0509>=LowerPostProba) | (upperpostprob0509<=UpperPostProba)) ) {
StartingDoseNextCRM06<<-StartDose+6
}
if (MeanSuccess05>0.25 & MeanSuccess05<=0.50 & ((lowerpostprob0509>=LowerPostProba) | (upperpostprob0509<=UpperPostProba)) ) {
StartingDoseNextCRM06<<-StartDose+4
}
if (MeanSuccess05>0.50 & MeanSuccess05<=MeanSuccessEDOI & ((lowerpostprob0509>=LowerPostProba) | (upperpostprob0509<=UpperPostProba)) ) {
StartingDoseNextCRM06<<-StartDose+2
}
#if (MeanSuccess05>0.90 & MeanSuccess05<=0.95 & ((lowerpostprob0509>=LowerPostProba) | (upperpostprob0509<=UpperPostProba)) ) {
#StartingDoseNextCRM06<<-StartDose-6
#}
}
NextStartDoseC0510<<-function(StartDose) {
if (MeanSuccess05<=0.25 & ((lowerpostprob0510>=LowerPostProba) | (upperpostprob0510<=UpperPostProba)) ) {
StartingDoseNextCRM06<<-StartDose+6
}
if (MeanSuccess05>0.25 & MeanSuccess05<=0.50 & ((lowerpostprob0510>=LowerPostProba) | (upperpostprob0510<=UpperPostProba)) ) {
StartingDoseNextCRM06<<-StartDose+4
}
if (MeanSuccess05>0.50 & MeanSuccess05<=MeanSuccessEDOI & ((lowerpostprob0510>=LowerPostProba) | (upperpostprob0510<=UpperPostProba)) ) {
StartingDoseNextCRM06<<-StartDose+2
}
#if (MeanSuccess05>0.90 & MeanSuccess05<=0.95 & ((lowerpostprob0510>=LowerPostProba) | (upperpostprob0510<=UpperPostProba)) ) {
#StartingDoseNextCRM06<<-StartDose-6
#}
}
NextStartDoseC0511<<-function(StartDose) {
if (MeanSuccess05<=0.25 & ((lowerpostprob0511>=LowerPostProba) | (upperpostprob0511<=UpperPostProba)) ) {
StartingDoseNextCRM06<<-StartDose+6
}
if (MeanSuccess05>0.25 & MeanSuccess05<=0.50 & ((lowerpostprob0511>=LowerPostProba) | (upperpostprob0511<=UpperPostProba)) ) {
StartingDoseNextCRM06<<-StartDose+4
}
if (MeanSuccess05>0.50 & MeanSuccess05<=MeanSuccessEDOI & ((lowerpostprob0511>=LowerPostProba) | (upperpostprob0511<=UpperPostProba)) ) {
StartingDoseNextCRM06<<-StartDose+2
}
#if (MeanSuccess05>0.90 & MeanSuccess05<=0.95 & ((lowerpostprob0511>=LowerPostProba) | (upperpostprob0511<=UpperPostProba)) ) {
#StartingDoseNextCRM06<<-StartDose-6
#}
}
NextStartDoseC0512<<-function(StartDose) {
if (MeanSuccess05<=0.25 & ((lowerpostprob0512>=LowerPostProba) | (upperpostprob0512<=UpperPostProba)) ) {
StartingDoseNextCRM06<<-StartDose+6
}
if (MeanSuccess05>0.25 & MeanSuccess05<=0.50 & ((lowerpostprob0512>=LowerPostProba) | (upperpostprob0512<=UpperPostProba)) ) {
StartingDoseNextCRM06<<-StartDose+4
}
if (MeanSuccess05>0.50 & MeanSuccess05<=MeanSuccessEDOI & ((lowerpostprob0512>=LowerPostProba) | (upperpostprob0512<=UpperPostProba)) ) {
StartingDoseNextCRM06<<-StartDose+2
}
#if (MeanSuccess05>0.90 & MeanSuccess05<=0.95 & ((lowerpostprob0512>=LowerPostProba) | (upperpostprob0512<=UpperPostProba)) ) {
#StartingDoseNextCRM06<<-StartDose-6
#}
}
NextStartDoseC0513<<-function(StartDose) {
if (MeanSuccess05<=0.25 & ((lowerpostprob0513>=LowerPostProba) | (upperpostprob0513<=UpperPostProba)) ) {
StartingDoseNextCRM06<<-StartDose+6
}
if (MeanSuccess05>0.25 & MeanSuccess05<=0.50 & ((lowerpostprob0513>=LowerPostProba) | (upperpostprob0513<=UpperPostProba)) ) {
StartingDoseNextCRM06<<-StartDose+4
}
if (MeanSuccess05>0.50 & MeanSuccess05<=MeanSuccessEDOI & ((lowerpostprob0513>=LowerPostProba) | (upperpostprob0513<=UpperPostProba)) ) {
StartingDoseNextCRM06<<-StartDose+2
}
#if (MeanSuccess05>0.90 & MeanSuccess05<=0.95 & ((lowerpostprob0513>=LowerPostProba) | (upperpostprob0513<=UpperPostProba)) ) {
#StartingDoseNextCRM06<<-StartDose-6
#}
}
NextStartDoseC0514<<-function(StartDose) {
if (MeanSuccess05<=0.25 & ((lowerpostprob0514>=LowerPostProba) | (upperpostprob0514<=UpperPostProba)) ) {
StartingDoseNextCRM06<<-StartDose+6
}
if (MeanSuccess05>0.25 & MeanSuccess05<=0.50 & ((lowerpostprob0514>=LowerPostProba) | (upperpostprob0514<=UpperPostProba)) ) {
StartingDoseNextCRM06<<-StartDose+4
}
if (MeanSuccess05>0.50 & MeanSuccess05<=MeanSuccessEDOI & ((lowerpostprob0514>=LowerPostProba) | (upperpostprob0514<=UpperPostProba)) ) {
StartingDoseNextCRM06<<-StartDose+2
}
#if (MeanSuccess05>0.90 & MeanSuccess05<=0.95 & ((lowerpostprob0514>=LowerPostProba) | (upperpostprob0514<=UpperPostProba)) ) {
#StartingDoseNextCRM06<<-StartDose-6
#}
}
NextStartDoseC0515<<-function(StartDose) {
if (MeanSuccess05<=0.25 & ((lowerpostprob0515>=LowerPostProba) | (upperpostprob0515<=UpperPostProba)) ) {
StartingDoseNextCRM06<<-StartDose+6
}
if (MeanSuccess05>0.25 & MeanSuccess05<=0.50 & ((lowerpostprob0515>=LowerPostProba) | (upperpostprob0515<=UpperPostProba)) ) {
StartingDoseNextCRM06<<-StartDose+4
}
if (MeanSuccess05>0.50 & MeanSuccess05<=MeanSuccessEDOI & ((lowerpostprob0515>=LowerPostProba) | (upperpostprob0515<=UpperPostProba)) ) {
StartingDoseNextCRM06<<-StartDose+2
}
#if (MeanSuccess05>0.90 & MeanSuccess05<=0.95 & ((lowerpostprob0515>=LowerPostProba) | (upperpostprob0515<=UpperPostProba)) ) {
#StartingDoseNextCRM06<<-StartDose-6
#}
}
NextStartDoseC0516<<-function(StartDose) {
if (MeanSuccess05<=0.25 & ((lowerpostprob0516>=LowerPostProba) | (upperpostprob0516<=UpperPostProba)) ) {
StartingDoseNextCRM06<<-StartDose+6
}
if (MeanSuccess05>0.25 & MeanSuccess05<=0.50 & ((lowerpostprob0516>=LowerPostProba) | (upperpostprob0516<=UpperPostProba)) ) {
StartingDoseNextCRM06<<-StartDose+4
}
if (MeanSuccess05>0.50 & MeanSuccess05<=MeanSuccessEDOI & ((lowerpostprob0516>=LowerPostProba) | (upperpostprob0516<=UpperPostProba)) ) {
StartingDoseNextCRM06<<-StartDose+2
}
#if (MeanSuccess05>0.90 & MeanSuccess05<=0.95 & ((lowerpostprob0516>=LowerPostProba) | (upperpostprob0516<=UpperPostProba)) ) {
#StartingDoseNextCRM06<<-StartDose-6
#}
}
NextStartDoseC0517<<-function(StartDose) {
if (MeanSuccess05<=0.25 & ((lowerpostprob0517>=LowerPostProba) | (upperpostprob0517<=UpperPostProba)) ) {
StartingDoseNextCRM06<<-StartDose+6
}
if (MeanSuccess05>0.25 & MeanSuccess05<=0.50 & ((lowerpostprob0517>=LowerPostProba) | (upperpostprob0517<=UpperPostProba)) ) {
StartingDoseNextCRM06<<-StartDose+4
}
if (MeanSuccess05>0.50 & MeanSuccess05<=MeanSuccessEDOI & ((lowerpostprob0517>=LowerPostProba) | (upperpostprob0517<=UpperPostProba)) ) {
StartingDoseNextCRM06<<-StartDose+2
}
#if (MeanSuccess05>0.90 & MeanSuccess05<=0.95 & ((lowerpostprob0517>=LowerPostProba) | (upperpostprob0517<=UpperPostProba)) ) {
#StartingDoseNextCRM06<<-StartDose-6
#}
}
NextStartDoseC0518<<-function(StartDose) {
if (MeanSuccess05<=0.25 & ((lowerpostprob0518>=LowerPostProba) | (upperpostprob0518<=UpperPostProba)) ) {
StartingDoseNextCRM06<<-StartDose+6
}
if (MeanSuccess05>0.25 & MeanSuccess05<=0.50 & ((lowerpostprob0518>=LowerPostProba) | (upperpostprob0518<=UpperPostProba)) ) {
StartingDoseNextCRM06<<-StartDose+4
}
if (MeanSuccess05>0.50 & MeanSuccess05<=MeanSuccessEDOI & ((lowerpostprob0518>=LowerPostProba) | (upperpostprob0518<=UpperPostProba)) ) {
StartingDoseNextCRM06<<-StartDose+2
}
#if (MeanSuccess05>0.90 & MeanSuccess05<=0.95 & ((lowerpostprob0518>=LowerPostProba) | (upperpostprob0518<=UpperPostProba)) ) {
#StartingDoseNextCRM06<<-StartDose-6
#}
}
NextStartDoseC0519<<-function(StartDose) {
if (MeanSuccess05<=0.25 & ((lowerpostprob0519>=LowerPostProba) | (upperpostprob0519<=UpperPostProba)) ) {
StartingDoseNextCRM06<<-StartDose+6
}
if (MeanSuccess05>0.25 & MeanSuccess05<=0.50 & ((lowerpostprob0519>=LowerPostProba) | (upperpostprob0519<=UpperPostProba)) ) {
StartingDoseNextCRM06<<-StartDose+4
}
if (MeanSuccess05>0.50 & MeanSuccess05<=MeanSuccessEDOI & ((lowerpostprob0519>=LowerPostProba) | (upperpostprob0519<=UpperPostProba)) ) {
StartingDoseNextCRM06<<-StartDose+2
}
#if (MeanSuccess05>0.90 & MeanSuccess05<=0.95 & ((lowerpostprob0519>=LowerPostProba) | (upperpostprob0519<=UpperPostProba)) ) {
#StartingDoseNextCRM06<<-StartDose-6
#}
}
NextStartDoseC0520<<-function(StartDose) {
if (MeanSuccess05<=0.25 & ((lowerpostprob0520>=LowerPostProba) | (upperpostprob0520<=UpperPostProba)) ) {
StartingDoseNextCRM06<<-StartDose+6
}
if (MeanSuccess05>0.25 & MeanSuccess05<=0.50 & ((lowerpostprob0520>=LowerPostProba) | (upperpostprob0520<=UpperPostProba)) ) {
StartingDoseNextCRM06<<-StartDose+4
}
if (MeanSuccess05>0.50 & MeanSuccess05<=MeanSuccessEDOI & ((lowerpostprob0520>=LowerPostProba) | (upperpostprob0520<=UpperPostProba)) ) {
StartingDoseNextCRM06<<-StartDose+2
}
#if (MeanSuccess05>0.90 & MeanSuccess05<=0.95 & ((lowerpostprob0520>=LowerPostProba) | (upperpostprob0520<=UpperPostProba)) ) {
#StartingDoseNextCRM06<<-StartDose-6
#}
}

NextStartDoseC0601<<-function(StartDose) {
if (MeanSuccess06<=0.25 & ((lowerpostprob0601>=(LowerPostProba+cible)) | (upperpostprob0601<=UpperPostProba)) ) {
StartingDoseNextCRM07<<-StartDose+6
}
if (MeanSuccess06>0.25 & MeanSuccess06<=0.50 & ((lowerpostprob0601>=(LowerPostProba+cible)) | (upperpostprob0601<=UpperPostProba)) ) {
StartingDoseNextCRM07<<-StartDose+4
}
#if (MeanSuccess06>0.50 & MeanSuccess06<=MeanSuccessEDOI & ((lowerpostprob0601>=LowerPostProba) | (upperpostprob0601<=UpperPostProba)) ) {
#StartingDoseNextCRM07<<-StartDose+2
#}
#if (MeanSuccess06>0.90 & MeanSuccess06<=0.95 & ((lowerpostprob0601>=LowerPostProba) | (upperpostprob0601<=UpperPostProba)) ) {
#StartingDoseNextCRM07<<-StartDose-6
#}
}
NextStartDoseC0601b<<-function(StartDose) {
if (MeanSuccess06<=0.25 & ((lowerpostprob0601b>=(LowerPostProba+cible)) | (upperpostprob0601b<=UpperPostProba)) ) {
StartingDoseNextCRM07<<-StartDose+6
}
if (MeanSuccess06>0.25 & MeanSuccess06<=0.50 & ((lowerpostprob0601b>=(LowerPostProba+cible)) | (upperpostprob0601b<=UpperPostProba)) ) {
StartingDoseNextCRM07<<-StartDose+4
}
if (MeanSuccess06>0.50 & MeanSuccess06<=MeanSuccessEDOI & ((lowerpostprob0601b>=LowerPostProba) | (upperpostprob0601b<=UpperPostProba)) ) {
StartingDoseNextCRM07<<-StartDose+2
}
#if (MeanSuccess06>0.90 & MeanSuccess06<=0.95 & ((lowerpostprob0601>=LowerPostProba) | (upperpostprob0601<=UpperPostProba)) ) {
#StartingDoseNextCRM07<<-StartDose-6
#}
}
NextStartDoseC0602<<-function(StartDose) {
if (MeanSuccess06<=0.25 & ((lowerpostprob0602>=LowerPostProba) | (upperpostprob0602<=UpperPostProba)) ) {
StartingDoseNextCRM07<<-StartDose+6
}
if (MeanSuccess06>0.25 & MeanSuccess06<=0.50 & ((lowerpostprob0602>=LowerPostProba) | (upperpostprob0602<=UpperPostProba)) ) {
StartingDoseNextCRM07<<-StartDose+4
}
if (MeanSuccess06>0.50 & MeanSuccess06<=MeanSuccessEDOI & ((lowerpostprob0602>=LowerPostProba) | (upperpostprob0602<=UpperPostProba)) ) {
StartingDoseNextCRM07<<-StartDose+2
}
#if (MeanSuccess06>0.90 & MeanSuccess06<=0.95 & ((lowerpostprob0602>=LowerPostProba) | (upperpostprob0602<=UpperPostProba)) ) {
#StartingDoseNextCRM07<<-StartDose-6
#}
}
NextStartDoseC0603<<-function(StartDose) {
if (MeanSuccess06<=0.25 & ((lowerpostprob0603>=LowerPostProba) | (upperpostprob0603<=UpperPostProba)) ) {
StartingDoseNextCRM07<<-StartDose+6
}
if (MeanSuccess06>0.25 & MeanSuccess06<=0.50 & ((lowerpostprob0603>=LowerPostProba) | (upperpostprob0603<=UpperPostProba)) ) {
StartingDoseNextCRM07<<-StartDose+4
}
if (MeanSuccess06>0.50 & MeanSuccess06<=MeanSuccessEDOI & ((lowerpostprob0603>=LowerPostProba) | (upperpostprob0603<=UpperPostProba)) ) {
StartingDoseNextCRM07<<-StartDose+2
}
#if (MeanSuccess06>0.90 & MeanSuccess06<=0.95 & ((lowerpostprob0603>=LowerPostProba) | (upperpostprob0603<=UpperPostProba)) ) {
#StartingDoseNextCRM07<<-StartDose-6
#}
}
NextStartDoseC0604<<-function(StartDose) {
if (MeanSuccess06<=0.25 & ((lowerpostprob0604>=LowerPostProba) | (upperpostprob0604<=UpperPostProba)) ) {
StartingDoseNextCRM07<<-StartDose+6
}
if (MeanSuccess06>0.25 & MeanSuccess06<=0.50 & ((lowerpostprob0604>=LowerPostProba) | (upperpostprob0604<=UpperPostProba)) ) {
StartingDoseNextCRM07<<-StartDose+4
}
if (MeanSuccess06>0.50 & MeanSuccess06<=MeanSuccessEDOI & ((lowerpostprob0604>=LowerPostProba) | (upperpostprob0604<=UpperPostProba)) ) {
StartingDoseNextCRM07<<-StartDose+2
}
#if (MeanSuccess06>0.90 & MeanSuccess06<=0.95 & ((lowerpostprob0604>=LowerPostProba) | (upperpostprob0604<=UpperPostProba)) ) {
#StartingDoseNextCRM07<<-StartDose-6
#}
}
NextStartDoseC0605<<-function(StartDose) {
if (MeanSuccess06<=0.25 & ((lowerpostprob0605>=LowerPostProba) | (upperpostprob0605<=UpperPostProba)) ) {
StartingDoseNextCRM07<<-StartDose+6
}
if (MeanSuccess06>0.25 & MeanSuccess06<=0.50 & ((lowerpostprob0605>=LowerPostProba) | (upperpostprob0605<=UpperPostProba)) ) {
StartingDoseNextCRM07<<-StartDose+4
}
if (MeanSuccess06>0.50 & MeanSuccess06<=MeanSuccessEDOI & ((lowerpostprob0605>=LowerPostProba) | (upperpostprob0605<=UpperPostProba)) ) {
StartingDoseNextCRM07<<-StartDose+2
}
#if (MeanSuccess06>0.90 & MeanSuccess06<=0.95 & ((lowerpostprob0605>=LowerPostProba) | (upperpostprob0605<=UpperPostProba)) ) {
#StartingDoseNextCRM07<<-StartDose-6
#}
}
NextStartDoseC0606<<-function(StartDose) {
if (MeanSuccess06<=0.25 & ((lowerpostprob0606>=LowerPostProba) | (upperpostprob0606<=UpperPostProba)) ) {
StartingDoseNextCRM07<<-StartDose+6
}
if (MeanSuccess06>0.25 & MeanSuccess06<=0.50 & ((lowerpostprob0606>=LowerPostProba) | (upperpostprob0606<=UpperPostProba)) ) {
StartingDoseNextCRM07<<-StartDose+4
}
if (MeanSuccess06>0.50 & MeanSuccess06<=MeanSuccessEDOI & ((lowerpostprob0606>=LowerPostProba) | (upperpostprob0606<=UpperPostProba)) ) {
StartingDoseNextCRM07<<-StartDose+2
}
#if (MeanSuccess06>0.90 & MeanSuccess06<=0.95 & ((lowerpostprob0606>=LowerPostProba) | (upperpostprob0606<=UpperPostProba)) ) {
#StartingDoseNextCRM07<<-StartDose-6
#}
}
NextStartDoseC0607<<-function(StartDose) {
if (MeanSuccess06<=0.25 & ((lowerpostprob0607>=LowerPostProba) | (upperpostprob0607<=UpperPostProba)) ) {
StartingDoseNextCRM07<<-StartDose+6
}
if (MeanSuccess06>0.25 & MeanSuccess06<=0.50 & ((lowerpostprob0607>=LowerPostProba) | (upperpostprob0607<=UpperPostProba)) ) {
StartingDoseNextCRM07<<-StartDose+4
}
if (MeanSuccess06>0.50 & MeanSuccess06<=MeanSuccessEDOI & ((lowerpostprob0607>=LowerPostProba) | (upperpostprob0607<=UpperPostProba)) ) {
StartingDoseNextCRM07<<-StartDose+2
}
#if (MeanSuccess06>0.90 & MeanSuccess06<=0.95 & ((lowerpostprob0607>=LowerPostProba) | (upperpostprob0607<=UpperPostProba)) ) {
#StartingDoseNextCRM07<<-StartDose-6
#}
}
NextStartDoseC0608<<-function(StartDose) {
if (MeanSuccess06<=0.25 & ((lowerpostprob0608>=LowerPostProba) | (upperpostprob0608<=UpperPostProba)) ) {
StartingDoseNextCRM07<<-StartDose+6
}
if (MeanSuccess06>0.25 & MeanSuccess06<=0.50 & ((lowerpostprob0608>=LowerPostProba) | (upperpostprob0608<=UpperPostProba)) ) {
StartingDoseNextCRM07<<-StartDose+4
}
if (MeanSuccess06>0.50 & MeanSuccess06<=MeanSuccessEDOI & ((lowerpostprob0608>=LowerPostProba) | (upperpostprob0608<=UpperPostProba)) ) {
StartingDoseNextCRM07<<-StartDose+2
}
#if (MeanSuccess06>0.90 & MeanSuccess06<=0.95 & ((lowerpostprob0608>=LowerPostProba) | (upperpostprob0608<=UpperPostProba)) ) {
#StartingDoseNextCRM07<<-StartDose-6
#}
}
NextStartDoseC0609<<-function(StartDose) {
if (MeanSuccess06<=0.25 & ((lowerpostprob0609>=LowerPostProba) | (upperpostprob0609<=UpperPostProba)) ) {
StartingDoseNextCRM07<<-StartDose+6
}
if (MeanSuccess06>0.25 & MeanSuccess06<=0.50 & ((lowerpostprob0609>=LowerPostProba) | (upperpostprob0609<=UpperPostProba)) ) {
StartingDoseNextCRM07<<-StartDose+4
}
if (MeanSuccess06>0.50 & MeanSuccess06<=MeanSuccessEDOI & ((lowerpostprob0609>=LowerPostProba) | (upperpostprob0609<=UpperPostProba)) ) {
StartingDoseNextCRM07<<-StartDose+2
}
#if (MeanSuccess06>0.90 & MeanSuccess06<=0.95 & ((lowerpostprob0609>=LowerPostProba) | (upperpostprob0609<=UpperPostProba)) ) {
#StartingDoseNextCRM07<<-StartDose-6
#}
}
NextStartDoseC0610<<-function(StartDose) {
if (MeanSuccess06<=0.25 & ((lowerpostprob0610>=LowerPostProba) | (upperpostprob0610<=UpperPostProba)) ) {
StartingDoseNextCRM07<<-StartDose+6
}
if (MeanSuccess06>0.25 & MeanSuccess06<=0.50 & ((lowerpostprob0610>=LowerPostProba) | (upperpostprob0610<=UpperPostProba)) ) {
StartingDoseNextCRM07<<-StartDose+4
}
if (MeanSuccess06>0.50 & MeanSuccess06<=MeanSuccessEDOI & ((lowerpostprob0610>=LowerPostProba) | (upperpostprob0610<=UpperPostProba)) ) {
StartingDoseNextCRM07<<-StartDose+2
}
#if (MeanSuccess06>0.90 & MeanSuccess06<=0.95 & ((lowerpostprob0610>=LowerPostProba) | (upperpostprob0610<=UpperPostProba)) ) {
#StartingDoseNextCRM07<<-StartDose-6
#}
}
NextStartDoseC0611<<-function(StartDose) {
if (MeanSuccess06<=0.25 & ((lowerpostprob0611>=LowerPostProba) | (upperpostprob0611<=UpperPostProba)) ) {
StartingDoseNextCRM07<<-StartDose+6
}
if (MeanSuccess06>0.25 & MeanSuccess06<=0.50 & ((lowerpostprob0611>=LowerPostProba) | (upperpostprob0611<=UpperPostProba)) ) {
StartingDoseNextCRM07<<-StartDose+4
}
if (MeanSuccess06>0.50 & MeanSuccess06<=MeanSuccessEDOI & ((lowerpostprob0611>=LowerPostProba) | (upperpostprob0611<=UpperPostProba)) ) {
StartingDoseNextCRM07<<-StartDose+2
}
#if (MeanSuccess06>0.90 & MeanSuccess06<=0.95 & ((lowerpostprob0611>=LowerPostProba) | (upperpostprob0611<=UpperPostProba)) ) {
#StartingDoseNextCRM07<<-StartDose-6
#}
}
NextStartDoseC0612<<-function(StartDose) {
if (MeanSuccess06<=0.25 & ((lowerpostprob0612>=LowerPostProba) | (upperpostprob0612<=UpperPostProba)) ) {
StartingDoseNextCRM07<<-StartDose+6
}
if (MeanSuccess06>0.25 & MeanSuccess06<=0.50 & ((lowerpostprob0612>=LowerPostProba) | (upperpostprob0612<=UpperPostProba)) ) {
StartingDoseNextCRM07<<-StartDose+4
}
if (MeanSuccess06>0.50 & MeanSuccess06<=MeanSuccessEDOI & ((lowerpostprob0612>=LowerPostProba) | (upperpostprob0612<=UpperPostProba)) ) {
StartingDoseNextCRM07<<-StartDose+2
}
#if (MeanSuccess06>0.90 & MeanSuccess06<=0.95 & ((lowerpostprob0612>=LowerPostProba) | (upperpostprob0612<=UpperPostProba)) ) {
#StartingDoseNextCRM07<<-StartDose-6
#}
}
NextStartDoseC0613<<-function(StartDose) {
if (MeanSuccess06<=0.25 & ((lowerpostprob0613>=LowerPostProba) | (upperpostprob0613<=UpperPostProba)) ) {
StartingDoseNextCRM07<<-StartDose+6
}
if (MeanSuccess06>0.25 & MeanSuccess06<=0.50 & ((lowerpostprob0613>=LowerPostProba) | (upperpostprob0613<=UpperPostProba)) ) {
StartingDoseNextCRM07<<-StartDose+4
}
if (MeanSuccess06>0.50 & MeanSuccess06<=MeanSuccessEDOI & ((lowerpostprob0613>=LowerPostProba) | (upperpostprob0613<=UpperPostProba)) ) {
StartingDoseNextCRM07<<-StartDose+2
}
#if (MeanSuccess06>0.90 & MeanSuccess06<=0.95 & ((lowerpostprob0613>=LowerPostProba) | (upperpostprob0613<=UpperPostProba)) ) {
#StartingDoseNextCRM07<<-StartDose-6
#}
}
NextStartDoseC0614<<-function(StartDose) {
if (MeanSuccess06<=0.25 & ((lowerpostprob0614>=LowerPostProba) | (upperpostprob0614<=UpperPostProba)) ) {
StartingDoseNextCRM07<<-StartDose+6
}
if (MeanSuccess06>0.25 & MeanSuccess06<=0.50 & ((lowerpostprob0614>=LowerPostProba) | (upperpostprob0614<=UpperPostProba)) ) {
StartingDoseNextCRM07<<-StartDose+4
}
if (MeanSuccess06>0.50 & MeanSuccess06<=MeanSuccessEDOI & ((lowerpostprob0614>=LowerPostProba) | (upperpostprob0614<=UpperPostProba)) ) {
StartingDoseNextCRM07<<-StartDose+2
}
#if (MeanSuccess06>0.90 & MeanSuccess06<=0.95 & ((lowerpostprob0614>=LowerPostProba) | (upperpostprob0614<=UpperPostProba)) ) {
#StartingDoseNextCRM07<<-StartDose-6
#}
}
NextStartDoseC0615<<-function(StartDose) {
if (MeanSuccess06<=0.25 & ((lowerpostprob0615>=LowerPostProba) | (upperpostprob0615<=UpperPostProba)) ) {
StartingDoseNextCRM07<<-StartDose+6
}
if (MeanSuccess06>0.25 & MeanSuccess06<=0.50 & ((lowerpostprob0615>=LowerPostProba) | (upperpostprob0615<=UpperPostProba)) ) {
StartingDoseNextCRM07<<-StartDose+4
}
if (MeanSuccess06>0.50 & MeanSuccess06<=MeanSuccessEDOI & ((lowerpostprob0615>=LowerPostProba) | (upperpostprob0615<=UpperPostProba)) ) {
StartingDoseNextCRM07<<-StartDose+2
}
#if (MeanSuccess06>0.90 & MeanSuccess06<=0.95 & ((lowerpostprob0615>=LowerPostProba) | (upperpostprob0615<=UpperPostProba)) ) {
#StartingDoseNextCRM07<<-StartDose-6
#}
}
NextStartDoseC0616<<-function(StartDose) {
if (MeanSuccess06<=0.25 & ((lowerpostprob0616>=LowerPostProba) | (upperpostprob0616<=UpperPostProba)) ) {
StartingDoseNextCRM07<<-StartDose+6
}
if (MeanSuccess06>0.25 & MeanSuccess06<=0.50 & ((lowerpostprob0616>=LowerPostProba) | (upperpostprob0616<=UpperPostProba)) ) {
StartingDoseNextCRM07<<-StartDose+4
}
if (MeanSuccess06>0.50 & MeanSuccess06<=MeanSuccessEDOI & ((lowerpostprob0616>=LowerPostProba) | (upperpostprob0616<=UpperPostProba)) ) {
StartingDoseNextCRM07<<-StartDose+2
}
#if (MeanSuccess06>0.90 & MeanSuccess06<=0.95 & ((lowerpostprob0616>=LowerPostProba) | (upperpostprob0616<=UpperPostProba)) ) {
#StartingDoseNextCRM07<<-StartDose-6
#}
}
NextStartDoseC0617<<-function(StartDose) {
if (MeanSuccess06<=0.25 & ((lowerpostprob0617>=LowerPostProba) | (upperpostprob0617<=UpperPostProba)) ) {
StartingDoseNextCRM07<<-StartDose+6
}
if (MeanSuccess06>0.25 & MeanSuccess06<=0.50 & ((lowerpostprob0617>=LowerPostProba) | (upperpostprob0617<=UpperPostProba)) ) {
StartingDoseNextCRM07<<-StartDose+4
}
if (MeanSuccess06>0.50 & MeanSuccess06<=MeanSuccessEDOI & ((lowerpostprob0617>=LowerPostProba) | (upperpostprob0617<=UpperPostProba)) ) {
StartingDoseNextCRM07<<-StartDose+2
}
#if (MeanSuccess06>0.90 & MeanSuccess06<=0.95 & ((lowerpostprob0617>=LowerPostProba) | (upperpostprob0617<=UpperPostProba)) ) {
#StartingDoseNextCRM07<<-StartDose-6
#}
}
NextStartDoseC0618<<-function(StartDose) {
if (MeanSuccess06<=0.25 & ((lowerpostprob0618>=LowerPostProba) | (upperpostprob0618<=UpperPostProba)) ) {
StartingDoseNextCRM07<<-StartDose+6
}
if (MeanSuccess06>0.25 & MeanSuccess06<=0.50 & ((lowerpostprob0618>=LowerPostProba) | (upperpostprob0618<=UpperPostProba)) ) {
StartingDoseNextCRM07<<-StartDose+4
}
if (MeanSuccess06>0.50 & MeanSuccess06<=MeanSuccessEDOI & ((lowerpostprob0618>=LowerPostProba) | (upperpostprob0618<=UpperPostProba)) ) {
StartingDoseNextCRM07<<-StartDose+2
}
#if (MeanSuccess06>0.90 & MeanSuccess06<=0.95 & ((lowerpostprob0618>=LowerPostProba) | (upperpostprob0618<=UpperPostProba)) ) {
#StartingDoseNextCRM07<<-StartDose-6
#}
}
NextStartDoseC0619<<-function(StartDose) {
if (MeanSuccess06<=0.25 & ((lowerpostprob0619>=LowerPostProba) | (upperpostprob0619<=UpperPostProba)) ) {
StartingDoseNextCRM07<<-StartDose+6
}
if (MeanSuccess06>0.25 & MeanSuccess06<=0.50 & ((lowerpostprob0619>=LowerPostProba) | (upperpostprob0619<=UpperPostProba)) ) {
StartingDoseNextCRM07<<-StartDose+4
}
if (MeanSuccess06>0.50 & MeanSuccess06<=MeanSuccessEDOI & ((lowerpostprob0619>=LowerPostProba) | (upperpostprob0619<=UpperPostProba)) ) {
StartingDoseNextCRM07<<-StartDose+2
}
#if (MeanSuccess06>0.90 & MeanSuccess06<=0.95 & ((lowerpostprob0619>=LowerPostProba) | (upperpostprob0619<=UpperPostProba)) ) {
#StartingDoseNextCRM07<<-StartDose-6
#}
}
NextStartDoseC0620<<-function(StartDose) {
if (MeanSuccess06<=0.25 & ((lowerpostprob0620>=LowerPostProba) | (upperpostprob0620<=UpperPostProba)) ) {
StartingDoseNextCRM07<<-StartDose+6
}
if (MeanSuccess06>0.25 & MeanSuccess06<=0.50 & ((lowerpostprob0620>=LowerPostProba) | (upperpostprob0620<=UpperPostProba)) ) {
StartingDoseNextCRM07<<-StartDose+4
}
if (MeanSuccess06>0.50 & MeanSuccess06<=MeanSuccessEDOI & ((lowerpostprob0620>=LowerPostProba) | (upperpostprob0620<=UpperPostProba)) ) {
StartingDoseNextCRM07<<-StartDose+2
}
#if (MeanSuccess06>0.90 & MeanSuccess06<=0.95 & ((lowerpostprob0620>=LowerPostProba) | (upperpostprob0620<=UpperPostProba)) ) {
#StartingDoseNextCRM07<<-StartDose-6
#}
}
NextStartDoseC0701<<-function(StartDose) {
if (MeanSuccess07<=0.25 & ((lowerpostprob0701>=(LowerPostProba+cible)) | (upperpostprob0701<=UpperPostProba)) ) {
StartingDoseNextCRM08<<-StartDose+6
}
if (MeanSuccess07>0.25 & MeanSuccess07<=0.50 & ((lowerpostprob0701>=(LowerPostProba+cible)) | (upperpostprob0701<=UpperPostProba)) ) {
StartingDoseNextCRM08<<-StartDose+4
}
#if (MeanSuccess07>0.50 & MeanSuccess07<=MeanSuccessEDOI & ((lowerpostprob0701>=LowerPostProba) | (upperpostprob0701<=UpperPostProba)) ) {
#StartingDoseNextCRM08<<-StartDose+2
#}
#if (MeanSuccess07>0.90 & MeanSuccess07<=0.95 & ((lowerpostprob0701>=LowerPostProba) | (upperpostprob0701<=UpperPostProba)) ) {
#StartingDoseNextCRM08<<-StartDose-6
#}
}
NextStartDoseC0701b<<-function(StartDose) {
if (MeanSuccess07<=0.25 & ((lowerpostprob0701b>=(LowerPostProba+cible)) | (upperpostprob0701b<=UpperPostProba)) ) {
StartingDoseNextCRM08<<-StartDose+6
}
if (MeanSuccess07>0.25 & MeanSuccess07<=0.50 & ((lowerpostprob0701b>=(LowerPostProba+cible)) | (upperpostprob0701b<=UpperPostProba)) ) {
StartingDoseNextCRM08<<-StartDose+4
}
if (MeanSuccess07>0.50 & MeanSuccess07<=MeanSuccessEDOI & ((lowerpostprob0701b>=LowerPostProba) | (upperpostprob0701b<=UpperPostProba)) ) {
StartingDoseNextCRM08<<-StartDose+2
}
#if (MeanSuccess07>0.90 & MeanSuccess07<=0.95 & ((lowerpostprob0701>=LowerPostProba) | (upperpostprob0701<=UpperPostProba)) ) {
#StartingDoseNextCRM08<<-StartDose-6
#}
}
NextStartDoseC0702<<-function(StartDose) {
if (MeanSuccess07<=0.25 & ((lowerpostprob0702>=LowerPostProba) | (upperpostprob0702<=UpperPostProba)) ) {
StartingDoseNextCRM08<<-StartDose+6
}
if (MeanSuccess07>0.25 & MeanSuccess07<=0.50 & ((lowerpostprob0702>=LowerPostProba) | (upperpostprob0702<=UpperPostProba)) ) {
StartingDoseNextCRM08<<-StartDose+4
}
if (MeanSuccess07>0.50 & MeanSuccess07<=MeanSuccessEDOI & ((lowerpostprob0702>=LowerPostProba) | (upperpostprob0702<=UpperPostProba)) ) {
StartingDoseNextCRM08<<-StartDose+2
}
#if (MeanSuccess07>0.90 & MeanSuccess07<=0.95 & ((lowerpostprob0702>=LowerPostProba) | (upperpostprob0702<=UpperPostProba)) ) {
#StartingDoseNextCRM08<<-StartDose-6
#}
}
NextStartDoseC0703<<-function(StartDose) {
if (MeanSuccess07<=0.25 & ((lowerpostprob0703>=LowerPostProba) | (upperpostprob0703<=UpperPostProba)) ) {
StartingDoseNextCRM08<<-StartDose+6
}
if (MeanSuccess07>0.25 & MeanSuccess07<=0.50 & ((lowerpostprob0703>=LowerPostProba) | (upperpostprob0703<=UpperPostProba)) ) {
StartingDoseNextCRM08<<-StartDose+4
}
if (MeanSuccess07>0.50 & MeanSuccess07<=MeanSuccessEDOI & ((lowerpostprob0703>=LowerPostProba) | (upperpostprob0703<=UpperPostProba)) ) {
StartingDoseNextCRM08<<-StartDose+2
}
#if (MeanSuccess07>0.90 & MeanSuccess07<=0.95 & ((lowerpostprob0703>=LowerPostProba) | (upperpostprob0703<=UpperPostProba)) ) {
#StartingDoseNextCRM08<<-StartDose-6
#}
}
NextStartDoseC0704<<-function(StartDose) {
if (MeanSuccess07<=0.25 & ((lowerpostprob0704>=LowerPostProba) | (upperpostprob0704<=UpperPostProba)) ) {
StartingDoseNextCRM08<<-StartDose+6
}
if (MeanSuccess07>0.25 & MeanSuccess07<=0.50 & ((lowerpostprob0704>=LowerPostProba) | (upperpostprob0704<=UpperPostProba)) ) {
StartingDoseNextCRM08<<-StartDose+4
}
if (MeanSuccess07>0.50 & MeanSuccess07<=MeanSuccessEDOI & ((lowerpostprob0704>=LowerPostProba) | (upperpostprob0704<=UpperPostProba)) ) {
StartingDoseNextCRM08<<-StartDose+2
}
#if (MeanSuccess07>0.90 & MeanSuccess07<=0.95 & ((lowerpostprob0704>=LowerPostProba) | (upperpostprob0704<=UpperPostProba)) ) {
#StartingDoseNextCRM08<<-StartDose-6
#}
}
NextStartDoseC0705<<-function(StartDose) {
if (MeanSuccess07<=0.25 & ((lowerpostprob0705>=LowerPostProba) | (upperpostprob0705<=UpperPostProba)) ) {
StartingDoseNextCRM08<<-StartDose+6
}
if (MeanSuccess07>0.25 & MeanSuccess07<=0.50 & ((lowerpostprob0705>=LowerPostProba) | (upperpostprob0705<=UpperPostProba)) ) {
StartingDoseNextCRM08<<-StartDose+4
}
if (MeanSuccess07>0.50 & MeanSuccess07<=MeanSuccessEDOI & ((lowerpostprob0705>=LowerPostProba) | (upperpostprob0705<=UpperPostProba)) ) {
StartingDoseNextCRM08<<-StartDose+2
}
#if (MeanSuccess07>0.90 & MeanSuccess07<=0.95 & ((lowerpostprob0705>=LowerPostProba) | (upperpostprob0705<=UpperPostProba)) ) {
#StartingDoseNextCRM08<<-StartDose-6
#}
}
NextStartDoseC0706<<-function(StartDose) {
if (MeanSuccess07<=0.25 & ((lowerpostprob0706>=LowerPostProba) | (upperpostprob0706<=UpperPostProba)) ) {
StartingDoseNextCRM08<<-StartDose+6
}
if (MeanSuccess07>0.25 & MeanSuccess07<=0.50 & ((lowerpostprob0706>=LowerPostProba) | (upperpostprob0706<=UpperPostProba)) ) {
StartingDoseNextCRM08<<-StartDose+4
}
if (MeanSuccess07>0.50 & MeanSuccess07<=MeanSuccessEDOI & ((lowerpostprob0706>=LowerPostProba) | (upperpostprob0706<=UpperPostProba)) ) {
StartingDoseNextCRM08<<-StartDose+2
}
#if (MeanSuccess07>0.90 & MeanSuccess07<=0.95 & ((lowerpostprob0706>=LowerPostProba) | (upperpostprob0706<=UpperPostProba)) ) {
#StartingDoseNextCRM08<<-StartDose-6
#}
}
NextStartDoseC0707<<-function(StartDose) {
if (MeanSuccess07<=0.25 & ((lowerpostprob0707>=LowerPostProba) | (upperpostprob0707<=UpperPostProba)) ) {
StartingDoseNextCRM08<<-StartDose+6
}
if (MeanSuccess07>0.25 & MeanSuccess07<=0.50 & ((lowerpostprob0707>=LowerPostProba) | (upperpostprob0707<=UpperPostProba)) ) {
StartingDoseNextCRM08<<-StartDose+4
}
if (MeanSuccess07>0.50 & MeanSuccess07<=MeanSuccessEDOI & ((lowerpostprob0707>=LowerPostProba) | (upperpostprob0707<=UpperPostProba)) ) {
StartingDoseNextCRM08<<-StartDose+2
}
#if (MeanSuccess07>0.90 & MeanSuccess07<=0.95 & ((lowerpostprob0707>=LowerPostProba) | (upperpostprob0707<=UpperPostProba)) ) {
#StartingDoseNextCRM08<<-StartDose-6
#}
}
NextStartDoseC0708<<-function(StartDose) {
if (MeanSuccess07<=0.25 & ((lowerpostprob0708>=LowerPostProba) | (upperpostprob0708<=UpperPostProba)) ) {
StartingDoseNextCRM08<<-StartDose+6
}
if (MeanSuccess07>0.25 & MeanSuccess07<=0.50 & ((lowerpostprob0708>=LowerPostProba) | (upperpostprob0708<=UpperPostProba)) ) {
StartingDoseNextCRM08<<-StartDose+4
}
if (MeanSuccess07>0.50 & MeanSuccess07<=MeanSuccessEDOI & ((lowerpostprob0708>=LowerPostProba) | (upperpostprob0708<=UpperPostProba)) ) {
StartingDoseNextCRM08<<-StartDose+2
}
#if (MeanSuccess07>0.90 & MeanSuccess07<=0.95 & ((lowerpostprob0708>=LowerPostProba) | (upperpostprob0708<=UpperPostProba)) ) {
#StartingDoseNextCRM08<<-StartDose-6
#}
}
NextStartDoseC0709<<-function(StartDose) {
if (MeanSuccess07<=0.25 & ((lowerpostprob0709>=LowerPostProba) | (upperpostprob0709<=UpperPostProba)) ) {
StartingDoseNextCRM08<<-StartDose+6
}
if (MeanSuccess07>0.25 & MeanSuccess07<=0.50 & ((lowerpostprob0709>=LowerPostProba) | (upperpostprob0709<=UpperPostProba)) ) {
StartingDoseNextCRM08<<-StartDose+4
}
if (MeanSuccess07>0.50 & MeanSuccess07<=MeanSuccessEDOI & ((lowerpostprob0709>=LowerPostProba) | (upperpostprob0709<=UpperPostProba)) ) {
StartingDoseNextCRM08<<-StartDose+2
}
#if (MeanSuccess07>0.90 & MeanSuccess07<=0.95 & ((lowerpostprob0709>=LowerPostProba) | (upperpostprob0709<=UpperPostProba)) ) {
#StartingDoseNextCRM08<<-StartDose-6
#}
}
NextStartDoseC0710<<-function(StartDose) {
if (MeanSuccess07<=0.25 & ((lowerpostprob0710>=LowerPostProba) | (upperpostprob0710<=UpperPostProba)) ) {
StartingDoseNextCRM08<<-StartDose+6
}
if (MeanSuccess07>0.25 & MeanSuccess07<=0.50 & ((lowerpostprob0710>=LowerPostProba) | (upperpostprob0710<=UpperPostProba)) ) {
StartingDoseNextCRM08<<-StartDose+4
}
if (MeanSuccess07>0.50 & MeanSuccess07<=MeanSuccessEDOI & ((lowerpostprob0710>=LowerPostProba) | (upperpostprob0710<=UpperPostProba)) ) {
StartingDoseNextCRM08<<-StartDose+2
}
#if (MeanSuccess07>0.90 & MeanSuccess07<=0.95 & ((lowerpostprob0710>=LowerPostProba) | (upperpostprob0710<=UpperPostProba)) ) {
#StartingDoseNextCRM08<<-StartDose-6
#}
}
NextStartDoseC0711<<-function(StartDose) {
if (MeanSuccess07<=0.25 & ((lowerpostprob0711>=LowerPostProba) | (upperpostprob0711<=UpperPostProba)) ) {
StartingDoseNextCRM08<<-StartDose+6
}
if (MeanSuccess07>0.25 & MeanSuccess07<=0.50 & ((lowerpostprob0711>=LowerPostProba) | (upperpostprob0711<=UpperPostProba)) ) {
StartingDoseNextCRM08<<-StartDose+4
}
if (MeanSuccess07>0.50 & MeanSuccess07<=MeanSuccessEDOI & ((lowerpostprob0711>=LowerPostProba) | (upperpostprob0711<=UpperPostProba)) ) {
StartingDoseNextCRM08<<-StartDose+2
}
#if (MeanSuccess07>0.90 & MeanSuccess07<=0.95 & ((lowerpostprob0711>=LowerPostProba) | (upperpostprob0711<=UpperPostProba)) ) {
#StartingDoseNextCRM08<<-StartDose-6
#}
}
NextStartDoseC0712<<-function(StartDose) {
if (MeanSuccess07<=0.25 & ((lowerpostprob0712>=LowerPostProba) | (upperpostprob0712<=UpperPostProba)) ) {
StartingDoseNextCRM08<<-StartDose+6
}
if (MeanSuccess07>0.25 & MeanSuccess07<=0.50 & ((lowerpostprob0712>=LowerPostProba) | (upperpostprob0712<=UpperPostProba)) ) {
StartingDoseNextCRM08<<-StartDose+4
}
if (MeanSuccess07>0.50 & MeanSuccess07<=MeanSuccessEDOI & ((lowerpostprob0712>=LowerPostProba) | (upperpostprob0712<=UpperPostProba)) ) {
StartingDoseNextCRM08<<-StartDose+2
}
#if (MeanSuccess07>0.90 & MeanSuccess07<=0.95 & ((lowerpostprob0712>=LowerPostProba) | (upperpostprob0712<=UpperPostProba)) ) {
#StartingDoseNextCRM08<<-StartDose-6
#}
}
NextStartDoseC0713<<-function(StartDose) {
if (MeanSuccess07<=0.25 & ((lowerpostprob0713>=LowerPostProba) | (upperpostprob0713<=UpperPostProba)) ) {
StartingDoseNextCRM08<<-StartDose+6
}
if (MeanSuccess07>0.25 & MeanSuccess07<=0.50 & ((lowerpostprob0713>=LowerPostProba) | (upperpostprob0713<=UpperPostProba)) ) {
StartingDoseNextCRM08<<-StartDose+4
}
if (MeanSuccess07>0.50 & MeanSuccess07<=MeanSuccessEDOI & ((lowerpostprob0713>=LowerPostProba) | (upperpostprob0713<=UpperPostProba)) ) {
StartingDoseNextCRM08<<-StartDose+2
}
#if (MeanSuccess07>0.90 & MeanSuccess07<=0.95 & ((lowerpostprob0713>=LowerPostProba) | (upperpostprob0713<=UpperPostProba)) ) {
#StartingDoseNextCRM08<<-StartDose-6
#}
}
NextStartDoseC0714<<-function(StartDose) {
if (MeanSuccess07<=0.25 & ((lowerpostprob0714>=LowerPostProba) | (upperpostprob0714<=UpperPostProba)) ) {
StartingDoseNextCRM08<<-StartDose+6
}
if (MeanSuccess07>0.25 & MeanSuccess07<=0.50 & ((lowerpostprob0714>=LowerPostProba) | (upperpostprob0714<=UpperPostProba)) ) {
StartingDoseNextCRM08<<-StartDose+4
}
if (MeanSuccess07>0.50 & MeanSuccess07<=MeanSuccessEDOI & ((lowerpostprob0714>=LowerPostProba) | (upperpostprob0714<=UpperPostProba)) ) {
StartingDoseNextCRM08<<-StartDose+2
}
#if (MeanSuccess07>0.90 & MeanSuccess07<=0.95 & ((lowerpostprob0714>=LowerPostProba) | (upperpostprob0714<=UpperPostProba)) ) {
#StartingDoseNextCRM08<<-StartDose-6
#}
}
NextStartDoseC0715<<-function(StartDose) {
if (MeanSuccess07<=0.25 & ((lowerpostprob0715>=LowerPostProba) | (upperpostprob0715<=UpperPostProba)) ) {
StartingDoseNextCRM08<<-StartDose+6
}
if (MeanSuccess07>0.25 & MeanSuccess07<=0.50 & ((lowerpostprob0715>=LowerPostProba) | (upperpostprob0715<=UpperPostProba)) ) {
StartingDoseNextCRM08<<-StartDose+4
}
if (MeanSuccess07>0.50 & MeanSuccess07<=MeanSuccessEDOI & ((lowerpostprob0715>=LowerPostProba) | (upperpostprob0715<=UpperPostProba)) ) {
StartingDoseNextCRM08<<-StartDose+2
}
#if (MeanSuccess07>0.90 & MeanSuccess07<=0.95 & ((lowerpostprob0715>=LowerPostProba) | (upperpostprob0715<=UpperPostProba)) ) {
#StartingDoseNextCRM08<<-StartDose-6
#}
}
NextStartDoseC0716<<-function(StartDose) {
if (MeanSuccess07<=0.25 & ((lowerpostprob0716>=LowerPostProba) | (upperpostprob0716<=UpperPostProba)) ) {
StartingDoseNextCRM08<<-StartDose+6
}
if (MeanSuccess07>0.25 & MeanSuccess07<=0.50 & ((lowerpostprob0716>=LowerPostProba) | (upperpostprob0716<=UpperPostProba)) ) {
StartingDoseNextCRM08<<-StartDose+4
}
if (MeanSuccess07>0.50 & MeanSuccess07<=MeanSuccessEDOI & ((lowerpostprob0716>=LowerPostProba) | (upperpostprob0716<=UpperPostProba)) ) {
StartingDoseNextCRM08<<-StartDose+2
}
#if (MeanSuccess07>0.90 & MeanSuccess07<=0.95 & ((lowerpostprob0716>=LowerPostProba) | (upperpostprob0716<=UpperPostProba)) ) {
#StartingDoseNextCRM08<<-StartDose-6
#}
}
NextStartDoseC0717<<-function(StartDose) {
if (MeanSuccess07<=0.25 & ((lowerpostprob0717>=LowerPostProba) | (upperpostprob0717<=UpperPostProba)) ) {
StartingDoseNextCRM08<<-StartDose+6
}
if (MeanSuccess07>0.25 & MeanSuccess07<=0.50 & ((lowerpostprob0717>=LowerPostProba) | (upperpostprob0717<=UpperPostProba)) ) {
StartingDoseNextCRM08<<-StartDose+4
}
if (MeanSuccess07>0.50 & MeanSuccess07<=MeanSuccessEDOI & ((lowerpostprob0717>=LowerPostProba) | (upperpostprob0717<=UpperPostProba)) ) {
StartingDoseNextCRM08<<-StartDose+2
}
#if (MeanSuccess07>0.90 & MeanSuccess07<=0.95 & ((lowerpostprob0717>=LowerPostProba) | (upperpostprob0717<=UpperPostProba)) ) {
#StartingDoseNextCRM08<<-StartDose-6
#}
}
NextStartDoseC0718<<-function(StartDose) {
if (MeanSuccess07<=0.25 & ((lowerpostprob0718>=LowerPostProba) | (upperpostprob0718<=UpperPostProba)) ) {
StartingDoseNextCRM08<<-StartDose+6
}
if (MeanSuccess07>0.25 & MeanSuccess07<=0.50 & ((lowerpostprob0718>=LowerPostProba) | (upperpostprob0718<=UpperPostProba)) ) {
StartingDoseNextCRM08<<-StartDose+4
}
if (MeanSuccess07>0.50 & MeanSuccess07<=MeanSuccessEDOI & ((lowerpostprob0718>=LowerPostProba) | (upperpostprob0718<=UpperPostProba)) ) {
StartingDoseNextCRM08<<-StartDose+2
}
#if (MeanSuccess07>0.90 & MeanSuccess07<=0.95 & ((lowerpostprob0718>=LowerPostProba) | (upperpostprob0718<=UpperPostProba)) ) {
#StartingDoseNextCRM08<<-StartDose-6
#}
}
NextStartDoseC0719<<-function(StartDose) {
if (MeanSuccess07<=0.25 & ((lowerpostprob0719>=LowerPostProba) | (upperpostprob0719<=UpperPostProba)) ) {
StartingDoseNextCRM08<<-StartDose+6
}
if (MeanSuccess07>0.25 & MeanSuccess07<=0.50 & ((lowerpostprob0719>=LowerPostProba) | (upperpostprob0719<=UpperPostProba)) ) {
StartingDoseNextCRM08<<-StartDose+4
}
if (MeanSuccess07>0.50 & MeanSuccess07<=MeanSuccessEDOI & ((lowerpostprob0719>=LowerPostProba) | (upperpostprob0719<=UpperPostProba)) ) {
StartingDoseNextCRM08<<-StartDose+2
}
#if (MeanSuccess07>0.90 & MeanSuccess07<=0.95 & ((lowerpostprob0719>=LowerPostProba) | (upperpostprob0719<=UpperPostProba)) ) {
#StartingDoseNextCRM08<<-StartDose-6
#}
}
NextStartDoseC0720<<-function(StartDose) {
if (MeanSuccess07<=0.25 & ((lowerpostprob0720>=LowerPostProba) | (upperpostprob0720<=UpperPostProba)) ) {
StartingDoseNextCRM08<<-StartDose+6
}
if (MeanSuccess07>0.25 & MeanSuccess07<=0.50 & ((lowerpostprob0720>=LowerPostProba) | (upperpostprob0720<=UpperPostProba)) ) {
StartingDoseNextCRM08<<-StartDose+4
}
if (MeanSuccess07>0.50 & MeanSuccess07<=MeanSuccessEDOI & ((lowerpostprob0720>=LowerPostProba) | (upperpostprob0720<=UpperPostProba)) ) {
StartingDoseNextCRM08<<-StartDose+2
}
#if (MeanSuccess07>0.90 & MeanSuccess07<=0.95 & ((lowerpostprob0720>=LowerPostProba) | (upperpostprob0720<=UpperPostProba)) ) {
#StartingDoseNextCRM08<<-StartDose-6
#}
}


NextStartDoseC0801<<-function(StartDose) {
if (MeanSuccess08<=0.25 & ((lowerpostprob0801>=(LowerPostProba+cible)) | (upperpostprob0801<=UpperPostProba)) ) {
StartingDoseNextCRM09<<-StartDose+6
}
if (MeanSuccess08>0.25 & MeanSuccess08<=0.50 & ((lowerpostprob0801>=(LowerPostProba+cible)) | (upperpostprob0801<=UpperPostProba)) ) {
StartingDoseNextCRM09<<-StartDose+4
}
#if (MeanSuccess08>0.50 & MeanSuccess08<=MeanSuccessEDOI & ((lowerpostprob0801>=LowerPostProba) | (upperpostprob0801<=UpperPostProba)) ) {
#StartingDoseNextCRM09<<-StartDose+2
#}
#if (MeanSuccess08>0.90 & MeanSuccess08<=0.95 & ((lowerpostprob0801>=LowerPostProba) | (upperpostprob0801<=UpperPostProba)) ) {
#StartingDoseNextCRM09<<-StartDose-6
#}
}
NextStartDoseC0801b<<-function(StartDose) {
if (MeanSuccess08<=0.25 & ((lowerpostprob0801b>=(LowerPostProba+cible)) | (upperpostprob0801b<=UpperPostProba)) ) {
StartingDoseNextCRM09<<-StartDose+6
}
if (MeanSuccess08>0.25 & MeanSuccess08<=0.50 & ((lowerpostprob0801b>=(LowerPostProba+cible)) | (upperpostprob0801b<=UpperPostProba)) ) {
StartingDoseNextCRM09<<-StartDose+4
}
if (MeanSuccess08>0.50 & MeanSuccess08<=MeanSuccessEDOI & ((lowerpostprob0801b>=LowerPostProba) | (upperpostprob0801b<=UpperPostProba)) ) {
StartingDoseNextCRM09<<-StartDose+2
}
#if (MeanSuccess08>0.90 & MeanSuccess08<=0.95 & ((lowerpostprob0801>=LowerPostProba) | (upperpostprob0801<=UpperPostProba)) ) {
#StartingDoseNextCRM09<<-StartDose-6
#}
}
NextStartDoseC0802<<-function(StartDose) {
if (MeanSuccess08<=0.25 & ((lowerpostprob0802>=LowerPostProba) | (upperpostprob0802<=UpperPostProba)) ) {
StartingDoseNextCRM09<<-StartDose+6
}
if (MeanSuccess08>0.25 & MeanSuccess08<=0.50 & ((lowerpostprob0802>=LowerPostProba) | (upperpostprob0802<=UpperPostProba)) ) {
StartingDoseNextCRM09<<-StartDose+4
}
if (MeanSuccess08>0.50 & MeanSuccess08<=MeanSuccessEDOI & ((lowerpostprob0802>=LowerPostProba) | (upperpostprob0802<=UpperPostProba)) ) {
StartingDoseNextCRM09<<-StartDose+2
}
#if (MeanSuccess08>0.90 & MeanSuccess08<=0.95 & ((lowerpostprob0802>=LowerPostProba) | (upperpostprob0802<=UpperPostProba)) ) {
#StartingDoseNextCRM09<<-StartDose-6
#}
}
NextStartDoseC0803<<-function(StartDose) {
if (MeanSuccess08<=0.25 & ((lowerpostprob0803>=LowerPostProba) | (upperpostprob0803<=UpperPostProba)) ) {
StartingDoseNextCRM09<<-StartDose+6
}
if (MeanSuccess08>0.25 & MeanSuccess08<=0.50 & ((lowerpostprob0803>=LowerPostProba) | (upperpostprob0803<=UpperPostProba)) ) {
StartingDoseNextCRM09<<-StartDose+4
}
if (MeanSuccess08>0.50 & MeanSuccess08<=MeanSuccessEDOI & ((lowerpostprob0803>=LowerPostProba) | (upperpostprob0803<=UpperPostProba)) ) {
StartingDoseNextCRM09<<-StartDose+2
}
#if (MeanSuccess08>0.90 & MeanSuccess08<=0.95 & ((lowerpostprob0803>=LowerPostProba) | (upperpostprob0803<=UpperPostProba)) ) {
#StartingDoseNextCRM09<<-StartDose-6
#}
}
NextStartDoseC0804<<-function(StartDose) {
if (MeanSuccess08<=0.25 & ((lowerpostprob0804>=LowerPostProba) | (upperpostprob0804<=UpperPostProba)) ) {
StartingDoseNextCRM09<<-StartDose+6
}
if (MeanSuccess08>0.25 & MeanSuccess08<=0.50 & ((lowerpostprob0804>=LowerPostProba) | (upperpostprob0804<=UpperPostProba)) ) {
StartingDoseNextCRM09<<-StartDose+4
}
if (MeanSuccess08>0.50 & MeanSuccess08<=MeanSuccessEDOI & ((lowerpostprob0804>=LowerPostProba) | (upperpostprob0804<=UpperPostProba)) ) {
StartingDoseNextCRM09<<-StartDose+2
}
#if (MeanSuccess08>0.90 & MeanSuccess08<=0.95 & ((lowerpostprob0804>=LowerPostProba) | (upperpostprob0804<=UpperPostProba)) ) {
#StartingDoseNextCRM09<<-StartDose-6
#}
}
NextStartDoseC0805<<-function(StartDose) {
if (MeanSuccess08<=0.25 & ((lowerpostprob0805>=LowerPostProba) | (upperpostprob0805<=UpperPostProba)) ) {
StartingDoseNextCRM09<<-StartDose+6
}
if (MeanSuccess08>0.25 & MeanSuccess08<=0.50 & ((lowerpostprob0805>=LowerPostProba) | (upperpostprob0805<=UpperPostProba)) ) {
StartingDoseNextCRM09<<-StartDose+4
}
if (MeanSuccess08>0.50 & MeanSuccess08<=MeanSuccessEDOI & ((lowerpostprob0805>=LowerPostProba) | (upperpostprob0805<=UpperPostProba)) ) {
StartingDoseNextCRM09<<-StartDose+2
}
#if (MeanSuccess08>0.90 & MeanSuccess08<=0.95 & ((lowerpostprob0805>=LowerPostProba) | (upperpostprob0805<=UpperPostProba)) ) {
#StartingDoseNextCRM09<<-StartDose-6
#}
}
NextStartDoseC0806<<-function(StartDose) {
if (MeanSuccess08<=0.25 & ((lowerpostprob0806>=LowerPostProba) | (upperpostprob0806<=UpperPostProba)) ) {
StartingDoseNextCRM09<<-StartDose+6
}
if (MeanSuccess08>0.25 & MeanSuccess08<=0.50 & ((lowerpostprob0806>=LowerPostProba) | (upperpostprob0806<=UpperPostProba)) ) {
StartingDoseNextCRM09<<-StartDose+4
}
if (MeanSuccess08>0.50 & MeanSuccess08<=MeanSuccessEDOI & ((lowerpostprob0806>=LowerPostProba) | (upperpostprob0806<=UpperPostProba)) ) {
StartingDoseNextCRM09<<-StartDose+2
}
#if (MeanSuccess08>0.90 & MeanSuccess08<=0.95 & ((lowerpostprob0806>=LowerPostProba) | (upperpostprob0806<=UpperPostProba)) ) {
#StartingDoseNextCRM09<<-StartDose-6
#}
}
NextStartDoseC0807<<-function(StartDose) {
if (MeanSuccess08<=0.25 & ((lowerpostprob0807>=LowerPostProba) | (upperpostprob0807<=UpperPostProba)) ) {
StartingDoseNextCRM09<<-StartDose+6
}
if (MeanSuccess08>0.25 & MeanSuccess08<=0.50 & ((lowerpostprob0807>=LowerPostProba) | (upperpostprob0807<=UpperPostProba)) ) {
StartingDoseNextCRM09<<-StartDose+4
}
if (MeanSuccess08>0.50 & MeanSuccess08<=MeanSuccessEDOI & ((lowerpostprob0807>=LowerPostProba) | (upperpostprob0807<=UpperPostProba)) ) {
StartingDoseNextCRM09<<-StartDose+2
}
#if (MeanSuccess08>0.90 & MeanSuccess08<=0.95 & ((lowerpostprob0807>=LowerPostProba) | (upperpostprob0807<=UpperPostProba)) ) {
#StartingDoseNextCRM09<<-StartDose-6
#}
}
NextStartDoseC0808<<-function(StartDose) {
if (MeanSuccess08<=0.25 & ((lowerpostprob0808>=LowerPostProba) | (upperpostprob0808<=UpperPostProba)) ) {
StartingDoseNextCRM09<<-StartDose+6
}
if (MeanSuccess08>0.25 & MeanSuccess08<=0.50 & ((lowerpostprob0808>=LowerPostProba) | (upperpostprob0808<=UpperPostProba)) ) {
StartingDoseNextCRM09<<-StartDose+4
}
if (MeanSuccess08>0.50 & MeanSuccess08<=MeanSuccessEDOI & ((lowerpostprob0808>=LowerPostProba) | (upperpostprob0808<=UpperPostProba)) ) {
StartingDoseNextCRM09<<-StartDose+2
}
#if (MeanSuccess08>0.90 & MeanSuccess08<=0.95 & ((lowerpostprob0808>=LowerPostProba) | (upperpostprob0808<=UpperPostProba)) ) {
#StartingDoseNextCRM09<<-StartDose-6
#}
}
NextStartDoseC0809<<-function(StartDose) {
if (MeanSuccess08<=0.25 & ((lowerpostprob0809>=LowerPostProba) | (upperpostprob0809<=UpperPostProba)) ) {
StartingDoseNextCRM09<<-StartDose+6
}
if (MeanSuccess08>0.25 & MeanSuccess08<=0.50 & ((lowerpostprob0809>=LowerPostProba) | (upperpostprob0809<=UpperPostProba)) ) {
StartingDoseNextCRM09<<-StartDose+4
}
if (MeanSuccess08>0.50 & MeanSuccess08<=MeanSuccessEDOI & ((lowerpostprob0809>=LowerPostProba) | (upperpostprob0809<=UpperPostProba)) ) {
StartingDoseNextCRM09<<-StartDose+2
}
#if (MeanSuccess08>0.90 & MeanSuccess08<=0.95 & ((lowerpostprob0809>=LowerPostProba) | (upperpostprob0809<=UpperPostProba)) ) {
#StartingDoseNextCRM09<<-StartDose-6
#}
}
NextStartDoseC0810<<-function(StartDose) {
if (MeanSuccess08<=0.25 & ((lowerpostprob0810>=LowerPostProba) | (upperpostprob0810<=UpperPostProba)) ) {
StartingDoseNextCRM09<<-StartDose+6
}
if (MeanSuccess08>0.25 & MeanSuccess08<=0.50 & ((lowerpostprob0810>=LowerPostProba) | (upperpostprob0810<=UpperPostProba)) ) {
StartingDoseNextCRM09<<-StartDose+4
}
if (MeanSuccess08>0.50 & MeanSuccess08<=MeanSuccessEDOI & ((lowerpostprob0810>=LowerPostProba) | (upperpostprob0810<=UpperPostProba)) ) {
StartingDoseNextCRM09<<-StartDose+2
}
#if (MeanSuccess08>0.90 & MeanSuccess08<=0.95 & ((lowerpostprob0810>=LowerPostProba) | (upperpostprob0810<=UpperPostProba)) ) {
#StartingDoseNextCRM09<<-StartDose-6
#}
}
NextStartDoseC0811<<-function(StartDose) {
if (MeanSuccess08<=0.25 & ((lowerpostprob0811>=LowerPostProba) | (upperpostprob0811<=UpperPostProba)) ) {
StartingDoseNextCRM09<<-StartDose+6
}
if (MeanSuccess08>0.25 & MeanSuccess08<=0.50 & ((lowerpostprob0811>=LowerPostProba) | (upperpostprob0811<=UpperPostProba)) ) {
StartingDoseNextCRM09<<-StartDose+4
}
if (MeanSuccess08>0.50 & MeanSuccess08<=MeanSuccessEDOI & ((lowerpostprob0811>=LowerPostProba) | (upperpostprob0811<=UpperPostProba)) ) {
StartingDoseNextCRM09<<-StartDose+2
}
#if (MeanSuccess08>0.90 & MeanSuccess08<=0.95 & ((lowerpostprob0811>=LowerPostProba) | (upperpostprob0811<=UpperPostProba)) ) {
#StartingDoseNextCRM09<<-StartDose-6
#}
}
NextStartDoseC0812<<-function(StartDose) {
if (MeanSuccess08<=0.25 & ((lowerpostprob0812>=LowerPostProba) | (upperpostprob0812<=UpperPostProba)) ) {
StartingDoseNextCRM09<<-StartDose+6
}
if (MeanSuccess08>0.25 & MeanSuccess08<=0.50 & ((lowerpostprob0812>=LowerPostProba) | (upperpostprob0812<=UpperPostProba)) ) {
StartingDoseNextCRM09<<-StartDose+4
}
if (MeanSuccess08>0.50 & MeanSuccess08<=MeanSuccessEDOI & ((lowerpostprob0812>=LowerPostProba) | (upperpostprob0812<=UpperPostProba)) ) {
StartingDoseNextCRM09<<-StartDose+2
}
#if (MeanSuccess08>0.90 & MeanSuccess08<=0.95 & ((lowerpostprob0812>=LowerPostProba) | (upperpostprob0812<=UpperPostProba)) ) {
#StartingDoseNextCRM09<<-StartDose-6
#}
}
NextStartDoseC0813<<-function(StartDose) {
if (MeanSuccess08<=0.25 & ((lowerpostprob0813>=LowerPostProba) | (upperpostprob0813<=UpperPostProba)) ) {
StartingDoseNextCRM09<<-StartDose+6
}
if (MeanSuccess08>0.25 & MeanSuccess08<=0.50 & ((lowerpostprob0813>=LowerPostProba) | (upperpostprob0813<=UpperPostProba)) ) {
StartingDoseNextCRM09<<-StartDose+4
}
if (MeanSuccess08>0.50 & MeanSuccess08<=MeanSuccessEDOI & ((lowerpostprob0813>=LowerPostProba) | (upperpostprob0813<=UpperPostProba)) ) {
StartingDoseNextCRM09<<-StartDose+2
}
#if (MeanSuccess08>0.90 & MeanSuccess08<=0.95 & ((lowerpostprob0813>=LowerPostProba) | (upperpostprob0813<=UpperPostProba)) ) {
#StartingDoseNextCRM09<<-StartDose-6
#}
}
NextStartDoseC0814<<-function(StartDose) {
if (MeanSuccess08<=0.25 & ((lowerpostprob0814>=LowerPostProba) | (upperpostprob0814<=UpperPostProba)) ) {
StartingDoseNextCRM09<<-StartDose+6
}
if (MeanSuccess08>0.25 & MeanSuccess08<=0.50 & ((lowerpostprob0814>=LowerPostProba) | (upperpostprob0814<=UpperPostProba)) ) {
StartingDoseNextCRM09<<-StartDose+4
}
if (MeanSuccess08>0.50 & MeanSuccess08<=MeanSuccessEDOI & ((lowerpostprob0814>=LowerPostProba) | (upperpostprob0814<=UpperPostProba)) ) {
StartingDoseNextCRM09<<-StartDose+2
}
#if (MeanSuccess08>0.90 & MeanSuccess08<=0.95 & ((lowerpostprob0814>=LowerPostProba) | (upperpostprob0814<=UpperPostProba)) ) {
#StartingDoseNextCRM09<<-StartDose-6
#}
}
NextStartDoseC0815<<-function(StartDose) {
if (MeanSuccess08<=0.25 & ((lowerpostprob0815>=LowerPostProba) | (upperpostprob0815<=UpperPostProba)) ) {
StartingDoseNextCRM09<<-StartDose+6
}
if (MeanSuccess08>0.25 & MeanSuccess08<=0.50 & ((lowerpostprob0815>=LowerPostProba) | (upperpostprob0815<=UpperPostProba)) ) {
StartingDoseNextCRM09<<-StartDose+4
}
if (MeanSuccess08>0.50 & MeanSuccess08<=MeanSuccessEDOI & ((lowerpostprob0815>=LowerPostProba) | (upperpostprob0815<=UpperPostProba)) ) {
StartingDoseNextCRM09<<-StartDose+2
}
#if (MeanSuccess08>0.90 & MeanSuccess08<=0.95 & ((lowerpostprob0815>=LowerPostProba) | (upperpostprob0815<=UpperPostProba)) ) {
#StartingDoseNextCRM09<<-StartDose-6
#}
}
NextStartDoseC0816<<-function(StartDose) {
if (MeanSuccess08<=0.25 & ((lowerpostprob0816>=LowerPostProba) | (upperpostprob0816<=UpperPostProba)) ) {
StartingDoseNextCRM09<<-StartDose+6
}
if (MeanSuccess08>0.25 & MeanSuccess08<=0.50 & ((lowerpostprob0816>=LowerPostProba) | (upperpostprob0816<=UpperPostProba)) ) {
StartingDoseNextCRM09<<-StartDose+4
}
if (MeanSuccess08>0.50 & MeanSuccess08<=MeanSuccessEDOI & ((lowerpostprob0816>=LowerPostProba) | (upperpostprob0816<=UpperPostProba)) ) {
StartingDoseNextCRM09<<-StartDose+2
}
#if (MeanSuccess08>0.90 & MeanSuccess08<=0.95 & ((lowerpostprob0816>=LowerPostProba) | (upperpostprob0816<=UpperPostProba)) ) {
#StartingDoseNextCRM09<<-StartDose-6
#}
}
NextStartDoseC0817<<-function(StartDose) {
if (MeanSuccess08<=0.25 & ((lowerpostprob0817>=LowerPostProba) | (upperpostprob0817<=UpperPostProba)) ) {
StartingDoseNextCRM09<<-StartDose+6
}
if (MeanSuccess08>0.25 & MeanSuccess08<=0.50 & ((lowerpostprob0817>=LowerPostProba) | (upperpostprob0817<=UpperPostProba)) ) {
StartingDoseNextCRM09<<-StartDose+4
}
if (MeanSuccess08>0.50 & MeanSuccess08<=MeanSuccessEDOI & ((lowerpostprob0817>=LowerPostProba) | (upperpostprob0817<=UpperPostProba)) ) {
StartingDoseNextCRM09<<-StartDose+2
}
#if (MeanSuccess08>0.90 & MeanSuccess08<=0.95 & ((lowerpostprob0817>=LowerPostProba) | (upperpostprob0817<=UpperPostProba)) ) {
#StartingDoseNextCRM09<<-StartDose-6
#}
}
NextStartDoseC0818<<-function(StartDose) {
if (MeanSuccess08<=0.25 & ((lowerpostprob0818>=LowerPostProba) | (upperpostprob0818<=UpperPostProba)) ) {
StartingDoseNextCRM09<<-StartDose+6
}
if (MeanSuccess08>0.25 & MeanSuccess08<=0.50 & ((lowerpostprob0818>=LowerPostProba) | (upperpostprob0818<=UpperPostProba)) ) {
StartingDoseNextCRM09<<-StartDose+4
}
if (MeanSuccess08>0.50 & MeanSuccess08<=MeanSuccessEDOI & ((lowerpostprob0818>=LowerPostProba) | (upperpostprob0818<=UpperPostProba)) ) {
StartingDoseNextCRM09<<-StartDose+2
}
#if (MeanSuccess08>0.90 & MeanSuccess08<=0.95 & ((lowerpostprob0818>=LowerPostProba) | (upperpostprob0818<=UpperPostProba)) ) {
#StartingDoseNextCRM09<<-StartDose-6
#}
}
NextStartDoseC0819<<-function(StartDose) {
if (MeanSuccess08<=0.25 & ((lowerpostprob0819>=LowerPostProba) | (upperpostprob0819<=UpperPostProba)) ) {
StartingDoseNextCRM09<<-StartDose+6
}
if (MeanSuccess08>0.25 & MeanSuccess08<=0.50 & ((lowerpostprob0819>=LowerPostProba) | (upperpostprob0819<=UpperPostProba)) ) {
StartingDoseNextCRM09<<-StartDose+4
}
if (MeanSuccess08>0.50 & MeanSuccess08<=MeanSuccessEDOI & ((lowerpostprob0819>=LowerPostProba) | (upperpostprob0819<=UpperPostProba)) ) {
StartingDoseNextCRM09<<-StartDose+2
}
#if (MeanSuccess08>0.90 & MeanSuccess08<=0.95 & ((lowerpostprob0819>=LowerPostProba) | (upperpostprob0819<=UpperPostProba)) ) {
#StartingDoseNextCRM09<<-StartDose-6
#}
}
NextStartDoseC0820<<-function(StartDose) {
if (MeanSuccess08<=0.25 & ((lowerpostprob0820>=LowerPostProba) | (upperpostprob0820<=UpperPostProba)) ) {
StartingDoseNextCRM09<<-StartDose+6
}
if (MeanSuccess08>0.25 & MeanSuccess08<=0.50 & ((lowerpostprob0820>=LowerPostProba) | (upperpostprob0820<=UpperPostProba)) ) {
StartingDoseNextCRM09<<-StartDose+4
}
if (MeanSuccess08>0.50 & MeanSuccess08<=MeanSuccessEDOI & ((lowerpostprob0820>=LowerPostProba) | (upperpostprob0820<=UpperPostProba)) ) {
StartingDoseNextCRM09<<-StartDose+2
}
#if (MeanSuccess08>0.90 & MeanSuccess08<=0.95 & ((lowerpostprob0820>=LowerPostProba) | (upperpostprob0820<=UpperPostProba)) ) {
#StartingDoseNextCRM09<<-StartDose-6
#}
}


NextStartDoseC0901<<-function(StartDose) {
if (MeanSuccess09<=0.25 & ((lowerpostprob0901>=(LowerPostProba+cible)) | (upperpostprob0901<=UpperPostProba)) ) {
StartingDoseNextCRM10<<-StartDose+6
}
if (MeanSuccess09>0.25 & MeanSuccess09<=0.50 & ((lowerpostprob0901>=(LowerPostProba+cible)) | (upperpostprob0901<=UpperPostProba)) ) {
StartingDoseNextCRM10<<-StartDose+4
}
#if (MeanSuccess09>0.50 & MeanSuccess09<=MeanSuccessEDOI & ((lowerpostprob0901>=LowerPostProba) | (upperpostprob0901<=UpperPostProba)) ) {
#StartingDoseNextCRM10<<-StartDose+2
#}
#if (MeanSuccess09>0.90 & MeanSuccess09<=0.95 & ((lowerpostprob0901>=LowerPostProba) | (upperpostprob0901<=UpperPostProba)) ) {
#StartingDoseNextCRM10<<-StartDose-6
#}
}
NextStartDoseC0901b<<-function(StartDose) {
if (MeanSuccess09<=0.25 & ((lowerpostprob0901b>=(LowerPostProba+cible)) | (upperpostprob0901b<=UpperPostProba)) ) {
StartingDoseNextCRM10<<-StartDose+6
}
if (MeanSuccess09>0.25 & MeanSuccess09<=0.50 & ((lowerpostprob0901b>=(LowerPostProba+cible)) | (upperpostprob0901b<=UpperPostProba)) ) {
StartingDoseNextCRM10<<-StartDose+4
}
if (MeanSuccess09>0.50 & MeanSuccess09<=MeanSuccessEDOI & ((lowerpostprob0901b>=LowerPostProba) | (upperpostprob0901b<=UpperPostProba)) ) {
StartingDoseNextCRM10<<-StartDose+2
}
#if (MeanSuccess09>0.90 & MeanSuccess09<=0.95 & ((lowerpostprob0901>=LowerPostProba) | (upperpostprob0901<=UpperPostProba)) ) {
#StartingDoseNextCRM10<<-StartDose-6
#}
}
NextStartDoseC0902<<-function(StartDose) {
if (MeanSuccess09<=0.25 & ((lowerpostprob0902>=LowerPostProba) | (upperpostprob0902<=UpperPostProba)) ) {
StartingDoseNextCRM10<<-StartDose+6
}
if (MeanSuccess09>0.25 & MeanSuccess09<=0.50 & ((lowerpostprob0902>=LowerPostProba) | (upperpostprob0902<=UpperPostProba)) ) {
StartingDoseNextCRM10<<-StartDose+4
}
if (MeanSuccess09>0.50 & MeanSuccess09<=MeanSuccessEDOI & ((lowerpostprob0902>=LowerPostProba) | (upperpostprob0902<=UpperPostProba)) ) {
StartingDoseNextCRM10<<-StartDose+2
}
#if (MeanSuccess09>0.90 & MeanSuccess09<=0.95 & ((lowerpostprob0902>=LowerPostProba) | (upperpostprob0902<=UpperPostProba)) ) {
#StartingDoseNextCRM10<<-StartDose-6
#}
}
NextStartDoseC0903<<-function(StartDose) {
if (MeanSuccess09<=0.25 & ((lowerpostprob0903>=LowerPostProba) | (upperpostprob0903<=UpperPostProba)) ) {
StartingDoseNextCRM10<<-StartDose+6
}
if (MeanSuccess09>0.25 & MeanSuccess09<=0.50 & ((lowerpostprob0903>=LowerPostProba) | (upperpostprob0903<=UpperPostProba)) ) {
StartingDoseNextCRM10<<-StartDose+4
}
if (MeanSuccess09>0.50 & MeanSuccess09<=MeanSuccessEDOI & ((lowerpostprob0903>=LowerPostProba) | (upperpostprob0903<=UpperPostProba)) ) {
StartingDoseNextCRM10<<-StartDose+2
}
#if (MeanSuccess09>0.90 & MeanSuccess09<=0.95 & ((lowerpostprob0903>=LowerPostProba) | (upperpostprob0903<=UpperPostProba)) ) {
#StartingDoseNextCRM10<<-StartDose-6
#}
}
NextStartDoseC0904<<-function(StartDose) {
if (MeanSuccess09<=0.25 & ((lowerpostprob0904>=LowerPostProba) | (upperpostprob0904<=UpperPostProba)) ) {
StartingDoseNextCRM10<<-StartDose+6
}
if (MeanSuccess09>0.25 & MeanSuccess09<=0.50 & ((lowerpostprob0904>=LowerPostProba) | (upperpostprob0904<=UpperPostProba)) ) {
StartingDoseNextCRM10<<-StartDose+4
}
if (MeanSuccess09>0.50 & MeanSuccess09<=MeanSuccessEDOI & ((lowerpostprob0904>=LowerPostProba) | (upperpostprob0904<=UpperPostProba)) ) {
StartingDoseNextCRM10<<-StartDose+2
}
#if (MeanSuccess09>0.90 & MeanSuccess09<=0.95 & ((lowerpostprob0904>=LowerPostProba) | (upperpostprob0904<=UpperPostProba)) ) {
#StartingDoseNextCRM10<<-StartDose-6
#}
}
NextStartDoseC0905<<-function(StartDose) {
if (MeanSuccess09<=0.25 & ((lowerpostprob0905>=LowerPostProba) | (upperpostprob0905<=UpperPostProba)) ) {
StartingDoseNextCRM10<<-StartDose+6
}
if (MeanSuccess09>0.25 & MeanSuccess09<=0.50 & ((lowerpostprob0905>=LowerPostProba) | (upperpostprob0905<=UpperPostProba)) ) {
StartingDoseNextCRM10<<-StartDose+4
}
if (MeanSuccess09>0.50 & MeanSuccess09<=MeanSuccessEDOI & ((lowerpostprob0905>=LowerPostProba) | (upperpostprob0905<=UpperPostProba)) ) {
StartingDoseNextCRM10<<-StartDose+2
}
#if (MeanSuccess09>0.90 & MeanSuccess09<=0.95 & ((lowerpostprob0905>=LowerPostProba) | (upperpostprob0905<=UpperPostProba)) ) {
#StartingDoseNextCRM10<<-StartDose-6
#}
}
NextStartDoseC0906<<-function(StartDose) {
if (MeanSuccess09<=0.25 & ((lowerpostprob0906>=LowerPostProba) | (upperpostprob0906<=UpperPostProba)) ) {
StartingDoseNextCRM10<<-StartDose+6
}
if (MeanSuccess09>0.25 & MeanSuccess09<=0.50 & ((lowerpostprob0906>=LowerPostProba) | (upperpostprob0906<=UpperPostProba)) ) {
StartingDoseNextCRM10<<-StartDose+4
}
if (MeanSuccess09>0.50 & MeanSuccess09<=MeanSuccessEDOI & ((lowerpostprob0906>=LowerPostProba) | (upperpostprob0906<=UpperPostProba)) ) {
StartingDoseNextCRM10<<-StartDose+2
}
#if (MeanSuccess09>0.90 & MeanSuccess09<=0.95 & ((lowerpostprob0906>=LowerPostProba) | (upperpostprob0906<=UpperPostProba)) ) {
#StartingDoseNextCRM10<<-StartDose-6
#}
}
NextStartDoseC0907<<-function(StartDose) {
if (MeanSuccess09<=0.25 & ((lowerpostprob0907>=LowerPostProba) | (upperpostprob0907<=UpperPostProba)) ) {
StartingDoseNextCRM10<<-StartDose+6
}
if (MeanSuccess09>0.25 & MeanSuccess09<=0.50 & ((lowerpostprob0907>=LowerPostProba) | (upperpostprob0907<=UpperPostProba)) ) {
StartingDoseNextCRM10<<-StartDose+4
}
if (MeanSuccess09>0.50 & MeanSuccess09<=MeanSuccessEDOI & ((lowerpostprob0907>=LowerPostProba) | (upperpostprob0907<=UpperPostProba)) ) {
StartingDoseNextCRM10<<-StartDose+2
}
#if (MeanSuccess09>0.90 & MeanSuccess09<=0.95 & ((lowerpostprob0907>=LowerPostProba) | (upperpostprob0907<=UpperPostProba)) ) {
#StartingDoseNextCRM10<<-StartDose-6
#}
}
NextStartDoseC0908<<-function(StartDose) {
if (MeanSuccess09<=0.25 & ((lowerpostprob0908>=LowerPostProba) | (upperpostprob0908<=UpperPostProba)) ) {
StartingDoseNextCRM10<<-StartDose+6
}
if (MeanSuccess09>0.25 & MeanSuccess09<=0.50 & ((lowerpostprob0908>=LowerPostProba) | (upperpostprob0908<=UpperPostProba)) ) {
StartingDoseNextCRM10<<-StartDose+4
}
if (MeanSuccess09>0.50 & MeanSuccess09<=MeanSuccessEDOI & ((lowerpostprob0908>=LowerPostProba) | (upperpostprob0908<=UpperPostProba)) ) {
StartingDoseNextCRM10<<-StartDose+2
}
#if (MeanSuccess09>0.90 & MeanSuccess09<=0.95 & ((lowerpostprob0908>=LowerPostProba) | (upperpostprob0908<=UpperPostProba)) ) {
#StartingDoseNextCRM10<<-StartDose-6
#}
}
NextStartDoseC0909<<-function(StartDose) {
if (MeanSuccess09<=0.25 & ((lowerpostprob0909>=LowerPostProba) | (upperpostprob0909<=UpperPostProba)) ) {
StartingDoseNextCRM10<<-StartDose+6
}
if (MeanSuccess09>0.25 & MeanSuccess09<=0.50 & ((lowerpostprob0909>=LowerPostProba) | (upperpostprob0909<=UpperPostProba)) ) {
StartingDoseNextCRM10<<-StartDose+4
}
if (MeanSuccess09>0.50 & MeanSuccess09<=MeanSuccessEDOI & ((lowerpostprob0909>=LowerPostProba) | (upperpostprob0909<=UpperPostProba)) ) {
StartingDoseNextCRM10<<-StartDose+2
}
#if (MeanSuccess09>0.90 & MeanSuccess09<=0.95 & ((lowerpostprob0909>=LowerPostProba) | (upperpostprob0909<=UpperPostProba)) ) {
#StartingDoseNextCRM10<<-StartDose-6
#}
}
NextStartDoseC0910<<-function(StartDose) {
if (MeanSuccess09<=0.25 & ((lowerpostprob0910>=LowerPostProba) | (upperpostprob0910<=UpperPostProba)) ) {
StartingDoseNextCRM10<<-StartDose+6
}
if (MeanSuccess09>0.25 & MeanSuccess09<=0.50 & ((lowerpostprob0910>=LowerPostProba) | (upperpostprob0910<=UpperPostProba)) ) {
StartingDoseNextCRM10<<-StartDose+4
}
if (MeanSuccess09>0.50 & MeanSuccess09<=MeanSuccessEDOI & ((lowerpostprob0910>=LowerPostProba) | (upperpostprob0910<=UpperPostProba)) ) {
StartingDoseNextCRM10<<-StartDose+2
}
#if (MeanSuccess09>0.90 & MeanSuccess09<=0.95 & ((lowerpostprob0910>=LowerPostProba) | (upperpostprob0910<=UpperPostProba)) ) {
#StartingDoseNextCRM10<<-StartDose-6
#}
}
NextStartDoseC0911<<-function(StartDose) {
if (MeanSuccess09<=0.25 & ((lowerpostprob0911>=LowerPostProba) | (upperpostprob0911<=UpperPostProba)) ) {
StartingDoseNextCRM10<<-StartDose+6
}
if (MeanSuccess09>0.25 & MeanSuccess09<=0.50 & ((lowerpostprob0911>=LowerPostProba) | (upperpostprob0911<=UpperPostProba)) ) {
StartingDoseNextCRM10<<-StartDose+4
}
if (MeanSuccess09>0.50 & MeanSuccess09<=MeanSuccessEDOI & ((lowerpostprob0911>=LowerPostProba) | (upperpostprob0911<=UpperPostProba)) ) {
StartingDoseNextCRM10<<-StartDose+2
}
#if (MeanSuccess09>0.90 & MeanSuccess09<=0.95 & ((lowerpostprob0911>=LowerPostProba) | (upperpostprob0911<=UpperPostProba)) ) {
#StartingDoseNextCRM10<<-StartDose-6
#}
}
NextStartDoseC0912<<-function(StartDose) {
if (MeanSuccess09<=0.25 & ((lowerpostprob0912>=LowerPostProba) | (upperpostprob0912<=UpperPostProba)) ) {
StartingDoseNextCRM10<<-StartDose+6
}
if (MeanSuccess09>0.25 & MeanSuccess09<=0.50 & ((lowerpostprob0912>=LowerPostProba) | (upperpostprob0912<=UpperPostProba)) ) {
StartingDoseNextCRM10<<-StartDose+4
}
if (MeanSuccess09>0.50 & MeanSuccess09<=MeanSuccessEDOI & ((lowerpostprob0912>=LowerPostProba) | (upperpostprob0912<=UpperPostProba)) ) {
StartingDoseNextCRM10<<-StartDose+2
}
#if (MeanSuccess09>0.90 & MeanSuccess09<=0.95 & ((lowerpostprob0912>=LowerPostProba) | (upperpostprob0912<=UpperPostProba)) ) {
#StartingDoseNextCRM10<<-StartDose-6
#}
}
NextStartDoseC0913<<-function(StartDose) {
if (MeanSuccess09<=0.25 & ((lowerpostprob0913>=LowerPostProba) | (upperpostprob0913<=UpperPostProba)) ) {
StartingDoseNextCRM10<<-StartDose+6
}
if (MeanSuccess09>0.25 & MeanSuccess09<=0.50 & ((lowerpostprob0913>=LowerPostProba) | (upperpostprob0913<=UpperPostProba)) ) {
StartingDoseNextCRM10<<-StartDose+4
}
if (MeanSuccess09>0.50 & MeanSuccess09<=MeanSuccessEDOI & ((lowerpostprob0913>=LowerPostProba) | (upperpostprob0913<=UpperPostProba)) ) {
StartingDoseNextCRM10<<-StartDose+2
}
#if (MeanSuccess09>0.90 & MeanSuccess09<=0.95 & ((lowerpostprob0913>=LowerPostProba) | (upperpostprob0913<=UpperPostProba)) ) {
#StartingDoseNextCRM10<<-StartDose-6
#}
}
NextStartDoseC0914<<-function(StartDose) {
if (MeanSuccess09<=0.25 & ((lowerpostprob0914>=LowerPostProba) | (upperpostprob0914<=UpperPostProba)) ) {
StartingDoseNextCRM10<<-StartDose+6
}
if (MeanSuccess09>0.25 & MeanSuccess09<=0.50 & ((lowerpostprob0914>=LowerPostProba) | (upperpostprob0914<=UpperPostProba)) ) {
StartingDoseNextCRM10<<-StartDose+4
}
if (MeanSuccess09>0.50 & MeanSuccess09<=MeanSuccessEDOI & ((lowerpostprob0914>=LowerPostProba) | (upperpostprob0914<=UpperPostProba)) ) {
StartingDoseNextCRM10<<-StartDose+2
}
#if (MeanSuccess09>0.90 & MeanSuccess09<=0.95 & ((lowerpostprob0914>=LowerPostProba) | (upperpostprob0914<=UpperPostProba)) ) {
#StartingDoseNextCRM10<<-StartDose-6
#}
}
NextStartDoseC0915<<-function(StartDose) {
if (MeanSuccess09<=0.25 & ((lowerpostprob0915>=LowerPostProba) | (upperpostprob0915<=UpperPostProba)) ) {
StartingDoseNextCRM10<<-StartDose+6
}
if (MeanSuccess09>0.25 & MeanSuccess09<=0.50 & ((lowerpostprob0915>=LowerPostProba) | (upperpostprob0915<=UpperPostProba)) ) {
StartingDoseNextCRM10<<-StartDose+4
}
if (MeanSuccess09>0.50 & MeanSuccess09<=MeanSuccessEDOI & ((lowerpostprob0915>=LowerPostProba) | (upperpostprob0915<=UpperPostProba)) ) {
StartingDoseNextCRM10<<-StartDose+2
}
#if (MeanSuccess09>0.90 & MeanSuccess09<=0.95 & ((lowerpostprob0915>=LowerPostProba) | (upperpostprob0915<=UpperPostProba)) ) {
#StartingDoseNextCRM10<<-StartDose-6
#}
}
NextStartDoseC0916<<-function(StartDose) {
if (MeanSuccess09<=0.25 & ((lowerpostprob0916>=LowerPostProba) | (upperpostprob0916<=UpperPostProba)) ) {
StartingDoseNextCRM10<<-StartDose+6
}
if (MeanSuccess09>0.25 & MeanSuccess09<=0.50 & ((lowerpostprob0916>=LowerPostProba) | (upperpostprob0916<=UpperPostProba)) ) {
StartingDoseNextCRM10<<-StartDose+4
}
if (MeanSuccess09>0.50 & MeanSuccess09<=MeanSuccessEDOI & ((lowerpostprob0916>=LowerPostProba) | (upperpostprob0916<=UpperPostProba)) ) {
StartingDoseNextCRM10<<-StartDose+2
}
#if (MeanSuccess09>0.90 & MeanSuccess09<=0.95 & ((lowerpostprob0916>=LowerPostProba) | (upperpostprob0916<=UpperPostProba)) ) {
#StartingDoseNextCRM10<<-StartDose-6
#}
}
NextStartDoseC0917<<-function(StartDose) {
if (MeanSuccess09<=0.25 & ((lowerpostprob0917>=LowerPostProba) | (upperpostprob0917<=UpperPostProba)) ) {
StartingDoseNextCRM10<<-StartDose+6
}
if (MeanSuccess09>0.25 & MeanSuccess09<=0.50 & ((lowerpostprob0917>=LowerPostProba) | (upperpostprob0917<=UpperPostProba)) ) {
StartingDoseNextCRM10<<-StartDose+4
}
if (MeanSuccess09>0.50 & MeanSuccess09<=MeanSuccessEDOI & ((lowerpostprob0917>=LowerPostProba) | (upperpostprob0917<=UpperPostProba)) ) {
StartingDoseNextCRM10<<-StartDose+2
}
#if (MeanSuccess09>0.90 & MeanSuccess09<=0.95 & ((lowerpostprob0917>=LowerPostProba) | (upperpostprob0917<=UpperPostProba)) ) {
#StartingDoseNextCRM10<<-StartDose-6
#}
}
NextStartDoseC0918<<-function(StartDose) {
if (MeanSuccess09<=0.25 & ((lowerpostprob0918>=LowerPostProba) | (upperpostprob0918<=UpperPostProba)) ) {
StartingDoseNextCRM10<<-StartDose+6
}
if (MeanSuccess09>0.25 & MeanSuccess09<=0.50 & ((lowerpostprob0918>=LowerPostProba) | (upperpostprob0918<=UpperPostProba)) ) {
StartingDoseNextCRM10<<-StartDose+4
}
if (MeanSuccess09>0.50 & MeanSuccess09<=MeanSuccessEDOI & ((lowerpostprob0918>=LowerPostProba) | (upperpostprob0918<=UpperPostProba)) ) {
StartingDoseNextCRM10<<-StartDose+2
}
#if (MeanSuccess09>0.90 & MeanSuccess09<=0.95 & ((lowerpostprob0918>=LowerPostProba) | (upperpostprob0918<=UpperPostProba)) ) {
#StartingDoseNextCRM10<<-StartDose-6
#}
}
NextStartDoseC0919<<-function(StartDose) {
if (MeanSuccess09<=0.25 & ((lowerpostprob0919>=LowerPostProba) | (upperpostprob0919<=UpperPostProba)) ) {
StartingDoseNextCRM10<<-StartDose+6
}
if (MeanSuccess09>0.25 & MeanSuccess09<=0.50 & ((lowerpostprob0919>=LowerPostProba) | (upperpostprob0919<=UpperPostProba)) ) {
StartingDoseNextCRM10<<-StartDose+4
}
if (MeanSuccess09>0.50 & MeanSuccess09<=MeanSuccessEDOI & ((lowerpostprob0919>=LowerPostProba) | (upperpostprob0919<=UpperPostProba)) ) {
StartingDoseNextCRM10<<-StartDose+2
}
#if (MeanSuccess09>0.90 & MeanSuccess09<=0.95 & ((lowerpostprob0919>=LowerPostProba) | (upperpostprob0919<=UpperPostProba)) ) {
#StartingDoseNextCRM10<<-StartDose-6
#}
}
NextStartDoseC0920<<-function(StartDose) {
if (MeanSuccess09<=0.25 & ((lowerpostprob0920>=LowerPostProba) | (upperpostprob0920<=UpperPostProba)) ) {
StartingDoseNextCRM10<<-StartDose+6
}
if (MeanSuccess09>0.25 & MeanSuccess09<=0.50 & ((lowerpostprob0920>=LowerPostProba) | (upperpostprob0920<=UpperPostProba)) ) {
StartingDoseNextCRM10<<-StartDose+4
}
if (MeanSuccess09>0.50 & MeanSuccess09<=MeanSuccessEDOI & ((lowerpostprob0920>=LowerPostProba) | (upperpostprob0920<=UpperPostProba)) ) {
StartingDoseNextCRM10<<-StartDose+2
}
#if (MeanSuccess09>0.90 & MeanSuccess09<=0.95 & ((lowerpostprob0920>=LowerPostProba) | (upperpostprob0920<=UpperPostProba)) ) {
#StartingDoseNextCRM10<<-StartDose-6
#}
}


CleanEnvir <<- function(x) {rm(list=deparse(substitute(x)),envir=.GlobalEnv)}

Fnloop<<-function(CS) { 
if (CS==4) {nloop<<-8}
if (CS==2) {nloop<<-17}
if (CS==1) {nloop<<-19}
}
Fnloop(CS=CohortSize)


# First Cohort
StartingDoseCRM01<<-StartingDose
AssignProbaStartDose(StartDose=StartingDoseCRM01)
FailureRate01(dose=3, SP1=SP1, SP2=SP2, SP3=SP3, SP4=SP4, SP5=SP5, SP6=SP6)

SuccessEvent01 <<- rbinom(cohort.size,1,1-SuccessProba01)
dosev<<-rep(first.dose, cohort.size)


mrs.dose 	<<- c(dosev)
mrs.response 	<<- c(SuccessEvent01)
nb.sujets <<- length(mrs.response)
CRM(cible,nb.sujets,nb.doses,mrs.response,mrs.dose,proba.list)


ci95m<<-data.frame(ci95)
ci95m$FinalEstimatedED[ci95m$nb == 1] <- 6
ci95m$FinalEstimatedED[ci95m$nb == 2] <- 5
ci95m$FinalEstimatedED[ci95m$nb == 3] <- 4
ci95m$FinalEstimatedED[ci95m$nb == 4] <- 3
ci95m$FinalEstimatedED[ci95m$nb == 5] <- 2
ci95m$FinalEstimatedED[ci95m$nb == 6] <- 1


ci95mOI<<-ci95m[ which(ci95m$FinalEstimatedED==3), ]
li95<<-ci95mOI$li9
ui95<<-ci95mOI$ui9
li95d<<-recode(li95,"0.85=0")
CI95OId<<-ui95-li95d
if (CI95OId<=CI95OITarget) {
CI95OI<=CI95OITarget+0.01
}
if (CI95OId>CI95OITarget) {
CI95OI<<-CI95OId
}
rm(ci95mOImean, ci95m, ci95)


dose1<<-p.dose.list[nb.sujets,1]-(1-EDOI)
dose2<<-p.dose.list[nb.sujets,2]-(1-EDOI)
dose3<<-p.dose.list[nb.sujets,3]-(1-EDOI)
dose4<<-p.dose.list[nb.sujets,4]-(1-EDOI)
dose5<<-p.dose.list[nb.sujets,5]-(1-EDOI)
dose6<<-p.dose.list[nb.sujets,6]-(1-EDOI)

new2 <- list("6"=dose6, "5"=dose5, "4"=dose4, "3"=dose3, "2"=dose2, "1"=dose1)
x_num <<- as.numeric(unlist(new2))
dosec<<-names(which.max(new2[new2 < 0]))
if(is.null(dosec)) {
dosec<<-"6"
}
dose<<-strtoi(dosec)
dosen<<-as.numeric(dosec)


new3 <- list("6"=dose6, "5"=dose5, "4"=dose4, "3"=dose3, "2"=dose2, "1"=dose1)
x_num2 <<- as.numeric(unlist(new3))
dose3c<<-names(which.min(new3[new3 > 0]))
doses3<<-strtoi(dose3c)
dose3n<<-as.numeric(dose3c)


lowerpostprob0101<<-p.dose.list[nb.sujets,1]
upperpostprob0101<<-p.dose.list[nb.sujets,6]


DoseNumber<<-resul2[,2]
InverseSuccessEventResult<<-resul2[,3]
dataCRM1<<-cbind(DoseNumber,InverseSuccessEventResult)

dataCRM<<-as.data.frame(dataCRM1)
dataCRM$Success[InverseSuccessEventResult == 0] <<- 1
dataCRM$Success[InverseSuccessEventResult == 1] <<- 0
dataCRM$Dose<<-StartingDose 
dataCRM$PostProbaWM01<<-p.dose.list[,1]
dataCRM$PostProbaWM02<<-p.dose.list[,2]
dataCRM$PostProbaWM03<<-p.dose.list[,3]
dataCRM$PostProbaWM04<<-p.dose.list[,4]
dataCRM$PostProbaWM05<<-p.dose.list[,5]
dataCRM$PostProbaWM06<<-p.dose.list[,6]
new1<<-c(last(dataCRM$PostProbaWM01),last(dataCRM$PostProbaWM02),last(dataCRM$PostProbaWM03),last(dataCRM$PostProbaWM04),last(dataCRM$PostProbaWM05),last(dataCRM$PostProbaWM06))
clostestED0101<<-abs(new1[dosen])
closestEDT0101<<-abs(new1[dose3n])


MeanSuccess01<<-mean(dataCRM$Success)
#rm(p.dose.list, inherits = TRUE)
#print(p.dose.list)
if ((lowerpostprob0101 <= (EDOfInterestCRM+LowerPostProba)) & (EDOfInterestCRM <= upperpostprob0101)) {
EDinPosterior0101 <<- 1
} else {
EDinPosterior0101 <<- 0
}

nF<<-n_distinct(dataCRM$Success)
nD<<-n_distinct(dataCRM$Dose)

if ( (lowerpostprob0101 >= (EDOfInterestCRM+LowerPostProba)) | 
     (EDinPosterior0101 == 0 & upperpostprob0101 <= UpperPostProba)) {
lowerpostprob01_i<<-lowerpostprob0101
if (MeanSuccess01 <=0.50) {
NextStartDoseC0101(StartDose=StartingDoseCRM01)
StartingDoseNextCRM02_i<<-StartingDoseNextCRM02
}
}


if (exists("StartingDoseNextCRM02_i") == FALSE) {
for (j in 1:nloop) {


FailureRate01(dose=dose, SP1=SP1, SP2=SP2, SP3=SP3, SP4=SP4, SP5=SP5, SP6=SP6)
SuccessEvent01 <<- rbinom(cohort.size,1,1-SuccessProba01)
dosev<<-rep(dose, cohort.size)


mrs.dose 	<<- c(mrs.dose,dosev)
mrs.response 	<<- c(mrs.response, SuccessEvent01)
nb.sujets <<- length(mrs.response)
CRM(cible,nb.sujets,nb.doses,mrs.response,mrs.dose,proba.list)


dose1<<-p.dose.list[nb.sujets,1]-(1-EDOI)
dose2<<-p.dose.list[nb.sujets,2]-(1-EDOI)
dose3<<-p.dose.list[nb.sujets,3]-(1-EDOI)
dose4<<-p.dose.list[nb.sujets,4]-(1-EDOI)
dose5<<-p.dose.list[nb.sujets,5]-(1-EDOI)
dose6<<-p.dose.list[nb.sujets,6]-(1-EDOI)

new2 <<- list("6"=dose6, "5"=dose5, "4"=dose4, "3"=dose3, "2"=dose2, "1"=dose1)
x_num <<- as.numeric(unlist(new2))
#dosec<<-names(which.max(new2[new2 < 0]))
dosec<<-names(which.min(new2[new2 > 0]))
if(is.null(dosec)) {
dosec<<-"6"
}
dose<<-strtoi(dosec)
dosen<<-as.numeric(dosec)

new3 <- list("6"=dose6, "5"=dose5, "4"=dose4, "3"=dose3, "2"=dose2, "1"=dose1)
x_num2 <<- as.numeric(unlist(new3))
dose3c<<-names(which.min(new3[new3 > 0]))
doses3<<-strtoi(dose3c)
dose3n<<-as.numeric(dose3c)

ci95m<<-data.frame(ci95)

ci95m$FinalEstimatedED[ci95m$nb == 1] <- 6
ci95m$FinalEstimatedED[ci95m$nb == 2] <- 5
ci95m$FinalEstimatedED[ci95m$nb == 3] <- 4
ci95m$FinalEstimatedED[ci95m$nb == 4] <- 3
ci95m$FinalEstimatedED[ci95m$nb == 5] <- 2
ci95m$FinalEstimatedED[ci95m$nb == 6] <- 1


ci95mOImean<<-ci95m[ which(ci95m$nb==3 | ci95m$nb==5), ]
Toreplace0.85<<-mean(ci95mOImean$li95)
ci95mOImean4<<-ci95m[ which(ci95m$nb==4), ]
ci95mOImean4[ci95mOImean4== 0.85] <<- Toreplace0.85
ci95mOImean16<<-ci95m[ which(ci95m$nb==1 | ci95m$nb==2 | ci95m$nb==3 | ci95m$nb==5 | ci95m$nb==6), ]
ci95mF<<-rbind(ci95mOImean4,ci95mOImean16)
ci95mF[order(ci95mF$nb,decreasing = FALSE),]


ci95mOI<<-ci95mF[ which(ci95mF$FinalEstimatedED==dose3n), ]
li95<<-ci95mOI$li9
ui95<<-ci95mOI$ui9
CI95OI<<-ui95-li95


rm(ci95mOImean, ci95m, ci95, EDinPosterior01_i)


DoseNumber<<-resul2[,2]
InverseSuccessEventResult<<-resul2[,3]
dataCRM1<<-cbind(DoseNumber,InverseSuccessEventResult)

dataCRM<<-as.data.frame(dataCRM1)
dataCRM$Success[InverseSuccessEventResult == 0] <<- 1
dataCRM$Success[InverseSuccessEventResult == 1] <<- 0
dataCRM$Dose<<-StartingDose 
dataCRM$PostProbaWM01<<-p.dose.list[,1]
dataCRM$PostProbaWM02<<-p.dose.list[,2]
dataCRM$PostProbaWM03<<-p.dose.list[,3]
dataCRM$PostProbaWM04<<-p.dose.list[,4]
dataCRM$PostProbaWM05<<-p.dose.list[,5]
dataCRM$PostProbaWM06<<-p.dose.list[,6]

#rm(p.dose.list, inherits = TRUE)
#print(p.dose.list)

nF<<-n_distinct(dataCRM$Success)
nD<<-n_distinct(dataCRM$Dose)

MeanSuccess01<<-mean(dataCRM$Success)


if (j==1) {
lowerpostprob0101b<<-p.dose.list[nb.sujets,1]
upperpostprob0101b<<-p.dose.list[nb.sujets,6]
new1<<-c(last(dataCRM$PostProbaWM01),last(dataCRM$PostProbaWM02),last(dataCRM$PostProbaWM03),last(dataCRM$PostProbaWM04),last(dataCRM$PostProbaWM05),last(dataCRM$PostProbaWM06))
clostestED0101b<<-abs(new1[dosen])
closestEDT0101b<<-abs(new1[dose3n])
}
if (j==2) {
lowerpostprob0102<<-p.dose.list[nb.sujets,1]
upperpostprob0102<<-p.dose.list[nb.sujets,6]
new1<<-c(last(dataCRM$PostProbaWM01),last(dataCRM$PostProbaWM02),last(dataCRM$PostProbaWM03),last(dataCRM$PostProbaWM04),last(dataCRM$PostProbaWM05),last(dataCRM$PostProbaWM06))
clostestED0102<<-abs(new1[dosen])
closestEDT0102<<-abs(new1[dose3n])
}
if (j==3) {
lowerpostprob0103<<-p.dose.list[nb.sujets,1]
upperpostprob0103<<-p.dose.list[nb.sujets,6]
new1<<-c(last(dataCRM$PostProbaWM01),last(dataCRM$PostProbaWM02),last(dataCRM$PostProbaWM03),last(dataCRM$PostProbaWM04),last(dataCRM$PostProbaWM05),last(dataCRM$PostProbaWM06))
clostestED0103<<-abs(new1[dosen])
closestEDT0103<<-abs(new1[dose3n])
}
if (j==4) {
lowerpostprob0104<<-p.dose.list[nb.sujets,1]
upperpostprob0104<<-p.dose.list[nb.sujets,6]
new1<<-c(last(dataCRM$PostProbaWM01),last(dataCRM$PostProbaWM02),last(dataCRM$PostProbaWM03),last(dataCRM$PostProbaWM04),last(dataCRM$PostProbaWM05),last(dataCRM$PostProbaWM06))
clostestED0104<<-abs(new1[dosen])
closestEDT0104<<-abs(new1[dose3n])
}
if (j==5) {
lowerpostprob0105<<-p.dose.list[nb.sujets,1]
upperpostprob0105<<-p.dose.list[nb.sujets,6]
new1<<-c(last(dataCRM$PostProbaWM01),last(dataCRM$PostProbaWM02),last(dataCRM$PostProbaWM03),last(dataCRM$PostProbaWM04),last(dataCRM$PostProbaWM05),last(dataCRM$PostProbaWM06))
clostestED0105<<-abs(new1[dosen])
closestEDT0105<<-abs(new1[dose3n])
}
if (j==6) {
lowerpostprob0106<<-p.dose.list[nb.sujets,1]
upperpostprob0106<<-p.dose.list[nb.sujets,6]
new1<<-c(last(dataCRM$PostProbaWM01),last(dataCRM$PostProbaWM02),last(dataCRM$PostProbaWM03),last(dataCRM$PostProbaWM04),last(dataCRM$PostProbaWM05),last(dataCRM$PostProbaWM06))
clostestED0106<<-abs(new1[dosen])
closestEDT0106<<-abs(new1[dose3n])
}
if (j==7) {
lowerpostprob0107<<-p.dose.list[nb.sujets,1]
upperpostprob0107<<-p.dose.list[nb.sujets,6]
new1<<-c(last(dataCRM$PostProbaWM01),last(dataCRM$PostProbaWM02),last(dataCRM$PostProbaWM03),last(dataCRM$PostProbaWM04),last(dataCRM$PostProbaWM05),last(dataCRM$PostProbaWM06))
clostestED0107<<-abs(new1[dosen])
closestEDT0107<<-abs(new1[dose3n])
}
if (j==8) {
lowerpostprob0108<<-p.dose.list[nb.sujets,1]
upperpostprob0108<<-p.dose.list[nb.sujets,6]
new1<<-c(last(dataCRM$PostProbaWM01),last(dataCRM$PostProbaWM02),last(dataCRM$PostProbaWM03),last(dataCRM$PostProbaWM04),last(dataCRM$PostProbaWM05),last(dataCRM$PostProbaWM06))
clostestED0108<<-abs(new1[dosen])
closestEDT0108<<-abs(new1[dose3n])
}
if (j==9) {
lowerpostprob0109<<-p.dose.list[nb.sujets,1]
upperpostprob0109<<-p.dose.list[nb.sujets,6]
new1<<-c(last(dataCRM$PostProbaWM01),last(dataCRM$PostProbaWM02),last(dataCRM$PostProbaWM03),last(dataCRM$PostProbaWM04),last(dataCRM$PostProbaWM05),last(dataCRM$PostProbaWM06))
clostestED0109<<-abs(new1[dosen])
closestEDT0109<<-abs(new1[dose3n])
}
if (j==10) {
lowerpostprob0110<<-p.dose.list[nb.sujets,1]
upperpostprob0110<<-p.dose.list[nb.sujets,6]
new1<<-c(last(dataCRM$PostProbaWM01),last(dataCRM$PostProbaWM02),last(dataCRM$PostProbaWM03),last(dataCRM$PostProbaWM04),last(dataCRM$PostProbaWM05),last(dataCRM$PostProbaWM06))
clostestED0110<<-abs(new1[dosen])
closestEDT0110<<-abs(new1[dose3n])
}
if (j==11) {
lowerpostprob0111<<-p.dose.list[nb.sujets,1]
upperpostprob0111<<-p.dose.list[nb.sujets,6]
new1<<-c(last(dataCRM$PostProbaWM01),last(dataCRM$PostProbaWM02),last(dataCRM$PostProbaWM03),last(dataCRM$PostProbaWM04),last(dataCRM$PostProbaWM05),last(dataCRM$PostProbaWM06))
clostestED0111<<-abs(new1[dosen])
closestEDT0111<<-abs(new1[dose3n])
}
if (j==12) {
lowerpostprob0112<<-p.dose.list[nb.sujets,1]
upperpostprob0112<<-p.dose.list[nb.sujets,6]
new1<<-c(last(dataCRM$PostProbaWM01),last(dataCRM$PostProbaWM02),last(dataCRM$PostProbaWM03),last(dataCRM$PostProbaWM04),last(dataCRM$PostProbaWM05),last(dataCRM$PostProbaWM06))
clostestED0112<<-abs(new1[dosen])
closestEDT0112<<-abs(new1[dose3n])
}
if (j==13) {
lowerpostprob0113<<-p.dose.list[nb.sujets,1]
upperpostprob0113<<-p.dose.list[nb.sujets,6]
new1<<-c(last(dataCRM$PostProbaWM01),last(dataCRM$PostProbaWM02),last(dataCRM$PostProbaWM03),last(dataCRM$PostProbaWM04),last(dataCRM$PostProbaWM05),last(dataCRM$PostProbaWM06))
clostestED0113<<-abs(new1[dosen])
closestEDT0113<<-abs(new1[dose3n])
}
if (j==14) {
lowerpostprob0114<<-p.dose.list[nb.sujets,1]
upperpostprob0114<<-p.dose.list[nb.sujets,6]
new1<<-c(last(dataCRM$PostProbaWM01),last(dataCRM$PostProbaWM02),last(dataCRM$PostProbaWM03),last(dataCRM$PostProbaWM04),last(dataCRM$PostProbaWM05),last(dataCRM$PostProbaWM06))
clostestED0114<<-abs(new1[dosen])
closestEDT0114<<-abs(new1[dose3n])
}
if (j==15) {
lowerpostprob0115<<-p.dose.list[nb.sujets,1]
upperpostprob0115<<-p.dose.list[nb.sujets,6]
new1<<-c(last(dataCRM$PostProbaWM01),last(dataCRM$PostProbaWM02),last(dataCRM$PostProbaWM03),last(dataCRM$PostProbaWM04),last(dataCRM$PostProbaWM05),last(dataCRM$PostProbaWM06))
clostestED0115<<-abs(new1[dosen])
closestEDT0115<<-abs(new1[dose3n])
}
if (j==16) {
lowerpostprob0116<<-p.dose.list[nb.sujets,1]
upperpostprob0116<<-p.dose.list[nb.sujets,6]
new1<<-c(last(dataCRM$PostProbaWM01),last(dataCRM$PostProbaWM02),last(dataCRM$PostProbaWM03),last(dataCRM$PostProbaWM04),last(dataCRM$PostProbaWM05),last(dataCRM$PostProbaWM06))
clostestED0116<<-abs(new1[dosen])
closestEDT0116<<-abs(new1[dose3n])
}
if (j==17) {
lowerpostprob0117<<-p.dose.list[nb.sujets,1]
upperpostprob0117<<-p.dose.list[nb.sujets,6]
new1<<-c(last(dataCRM$PostProbaWM01),last(dataCRM$PostProbaWM02),last(dataCRM$PostProbaWM03),last(dataCRM$PostProbaWM04),last(dataCRM$PostProbaWM05),last(dataCRM$PostProbaWM06))
clostestED0117<<-abs(new1[dosen])
closestEDT0117<<-abs(new1[dose3n])
}
if (j==18) {
lowerpostprob0118<<-p.dose.list[nb.sujets,1]
upperpostprob0118<<-p.dose.list[nb.sujets,6]
new1<<-c(last(dataCRM$PostProbaWM01),last(dataCRM$PostProbaWM02),last(dataCRM$PostProbaWM03),last(dataCRM$PostProbaWM04),last(dataCRM$PostProbaWM05),last(dataCRM$PostProbaWM06))
clostestED0118<<-abs(new1[dosen])
closestEDT0118<<-abs(new1[dose3n])
}
if (j==19) {
lowerpostprob0119<<-p.dose.list[nb.sujets,1]
upperpostprob0119<<-p.dose.list[nb.sujets,6]
new1<<-c(last(dataCRM$PostProbaWM01),last(dataCRM$PostProbaWM02),last(dataCRM$PostProbaWM03),last(dataCRM$PostProbaWM04),last(dataCRM$PostProbaWM05),last(dataCRM$PostProbaWM06))
clostestED0119<<-abs(new1[dosen])
closestEDT0119<<-abs(new1[dose3n])
}
if (j==20) {
lowerpostprob0120<<-p.dose.list[nb.sujets,1]
upperpostprob0120<<-p.dose.list[nb.sujets,6]
new1<<-c(last(dataCRM$PostProbaWM01),last(dataCRM$PostProbaWM02),last(dataCRM$PostProbaWM03),last(dataCRM$PostProbaWM04),last(dataCRM$PostProbaWM05),last(dataCRM$PostProbaWM06))
clostestED0120<<-abs(new1[dosen])
closestEDT0120<<-abs(new1[dose3n])
}


if (j==1) {
EDinPosterior0101b <<- 0
if (lowerpostprob0101b <= EDOfInterestCRM & EDOfInterestCRM <= upperpostprob0101b) {
EDinPosterior0101b <<- 1
}
if ( (lowerpostprob0101b >= (EDOfInterestCRM+LowerPostProba)) | 
     (EDinPosterior0101b == 0 & upperpostprob0101b <= UpperPostProba)) {
if (MeanSuccess01 <=MeanSuccessEDOI) {
NextStartDoseC0101b(StartDose=StartingDoseCRM01)
StartingDoseNextCRM02_i<<-StartingDoseNextCRM02
}
}
}


if (j==2) {
EDinPosterior0102 <<- 0
if (lowerpostprob0102 <= EDOfInterestCRM & EDOfInterestCRM <= upperpostprob0102) {
EDinPosterior0102 <<- 1
}

if ( (lowerpostprob0102 >= LowerPostProba) | 
     (EDinPosterior0102 == 0 & upperpostprob0102 <= UpperPostProba)) {
if (MeanSuccess01 <=MeanSuccessEDOI) {
NextStartDoseC0102(StartDose=StartingDoseCRM01)
StartingDoseNextCRM02_i<<-StartingDoseNextCRM02
break
}
}

if (CohortSize==4 & j >= 2 & EDinPosterior0102 == 1 & MeanSuccess01 >= MeanSuccessProba ) {
StartingDoseNextCRM02<<-round(StartingDoseCRM01*PCTHighestDoseDecrease)
StartingDoseNextCRM02_i<<-StartingDoseNextCRM02

break
}
if (CohortSize==2 & j >= 5 & EDinPosterior0102 == 1 & MeanSuccess01 >= MeanSuccessProba ) {
StartingDoseNextCRM02<<-round(StartingDoseCRM01*PCTHighestDoseDecrease)
StartingDoseNextCRM02_i<<-StartingDoseNextCRM02
break

}
}
if (j==3) {
EDinPosterior0103 <<- 0
if (lowerpostprob0103 <= EDOfInterestCRM & EDOfInterestCRM <= upperpostprob0103) {
EDinPosterior0103 <<- 1
}

if ( (lowerpostprob0103 >= LowerPostProba) | 
     (EDinPosterior0103 == 0 & upperpostprob0103 <= UpperPostProba)) {
if (MeanSuccess01 <=MeanSuccessEDOI) {
NextStartDoseC0103(StartDose=StartingDoseCRM01)
StartingDoseNextCRM02_i<<-StartingDoseNextCRM02
break
}
}

if (CohortSize==4 & j >= 2 & EDinPosterior0103 == 1 & MeanSuccess01 >= MeanSuccessProba ) {
StartingDoseNextCRM02<<-round(StartingDoseCRM01*PCTHighestDoseDecrease)
StartingDoseNextCRM02_i<<-StartingDoseNextCRM02

break
}
if (CohortSize==2 & j >= 5 & EDinPosterior0103 == 1 & MeanSuccess01 >= MeanSuccessProba ) {
StartingDoseNextCRM02<<-round(StartingDoseCRM01*PCTHighestDoseDecrease)
StartingDoseNextCRM02_i<<-StartingDoseNextCRM02
break

}
}
if (j==4) {
EDinPosterior0104 <<- 0
if (lowerpostprob0104 <= EDOfInterestCRM & EDOfInterestCRM <= upperpostprob0104) {
EDinPosterior0104 <<- 1
}

if ( (lowerpostprob0104 >= LowerPostProba) | 
     (EDinPosterior0104 == 0 & upperpostprob0104 <= UpperPostProba)) {
if (MeanSuccess01 <=MeanSuccessEDOI) {
NextStartDoseC0104(StartDose=StartingDoseCRM01)
StartingDoseNextCRM02_i<<-StartingDoseNextCRM02
break
}
}

if (CohortSize==4 & j >= 2 & EDinPosterior0104 == 1 & MeanSuccess01 >= MeanSuccessProba ) {
StartingDoseNextCRM02<<-round(StartingDoseCRM01*PCTHighestDoseDecrease)
StartingDoseNextCRM02_i<<-StartingDoseNextCRM02

break
}
if (CohortSize==2 & j >= 5 & EDinPosterior0104 == 1 & MeanSuccess01 >= MeanSuccessProba ) {
StartingDoseNextCRM02<<-round(StartingDoseCRM01*PCTHighestDoseDecrease)
StartingDoseNextCRM02_i<<-StartingDoseNextCRM02
break

}
}
if (j==5) {
EDinPosterior0105 <<- 0
if (lowerpostprob0105 <= EDOfInterestCRM & EDOfInterestCRM <= upperpostprob0105) {
EDinPosterior0105 <<- 1
}

if ( (lowerpostprob0105 >= LowerPostProba) | 
     (EDinPosterior0105 == 0 & upperpostprob0105 <= UpperPostProba)) {
if (MeanSuccess01 <=MeanSuccessEDOI) {
NextStartDoseC0105(StartDose=StartingDoseCRM01)
StartingDoseNextCRM02_i<<-StartingDoseNextCRM02

break
}
}

if (CohortSize==4 & j >= 2 & EDinPosterior0105 == 1 & MeanSuccess01 >= MeanSuccessProba ) {
StartingDoseNextCRM02<<-round(StartingDoseCRM01*PCTHighestDoseDecrease)
StartingDoseNextCRM02_i<<-StartingDoseNextCRM02

break
}
if (CohortSize==2 & j >= 5 & EDinPosterior0105 == 1 & MeanSuccess01 >= MeanSuccessProba ) {
StartingDoseNextCRM02<<-round(StartingDoseCRM01*PCTHighestDoseDecrease)
StartingDoseNextCRM02_i<<-StartingDoseNextCRM02
break

}
}
if (j==6) {
EDinPosterior0106 <<- 0
if (lowerpostprob0106 <= EDOfInterestCRM & EDOfInterestCRM <= upperpostprob0106) {
EDinPosterior0106 <<- 1
}

if ( (lowerpostprob0106 >= LowerPostProba) | 
     (EDinPosterior0106 == 0 & upperpostprob0106 <= UpperPostProba)) {
if (MeanSuccess01 <=MeanSuccessEDOI) {
NextStartDoseC0106(StartDose=StartingDoseCRM01)
StartingDoseNextCRM02_i<<-StartingDoseNextCRM02

break
}
}

if (CohortSize==4 & j >= 2 & EDinPosterior0106 == 1 & MeanSuccess01 >= MeanSuccessProba ) {
StartingDoseNextCRM02<<-round(StartingDoseCRM01*PCTHighestDoseDecrease)
StartingDoseNextCRM02_i<<-StartingDoseNextCRM02

break
}
if (CohortSize==2 & j >= 5 & EDinPosterior0106 == 1 & MeanSuccess01 >= MeanSuccessProba ) {
StartingDoseNextCRM02<<-round(StartingDoseCRM01*PCTHighestDoseDecrease)
StartingDoseNextCRM02_i<<-StartingDoseNextCRM02
break

}
}

if (j==7) {
EDinPosterior0107 <<- 0
if (lowerpostprob0107 <= EDOfInterestCRM & EDOfInterestCRM <= upperpostprob0107) {
EDinPosterior0107 <<- 1
}

if ( (lowerpostprob0107 >= LowerPostProba) | 
     (EDinPosterior0107 == 0 & upperpostprob0107 <= UpperPostProba)) {
if (MeanSuccess01 <=MeanSuccessEDOI) {
NextStartDoseC0107(StartDose=StartingDoseCRM01)
StartingDoseNextCRM02_i<<-StartingDoseNextCRM02

break
}
}

if (CohortSize==4 & j >= 2 & EDinPosterior0107 == 1 & MeanSuccess01 >= MeanSuccessProba ) {
StartingDoseNextCRM02<<-round(StartingDoseCRM01*PCTHighestDoseDecrease)
StartingDoseNextCRM02_i<<-StartingDoseNextCRM02

break
}
if (CohortSize==2 & j >= 5 & EDinPosterior0107 == 1 & MeanSuccess01 >= MeanSuccessProba ) {
StartingDoseNextCRM02<<-round(StartingDoseCRM01*PCTHighestDoseDecrease)
StartingDoseNextCRM02_i<<-StartingDoseNextCRM02
break

}
}
if (j==8) {
EDinPosterior0108 <<- 0
if (lowerpostprob0108 <= EDOfInterestCRM & EDOfInterestCRM <= upperpostprob0108) {
EDinPosterior0108 <<- 1
}

if ( (lowerpostprob0108 >= LowerPostProba) | 
     (EDinPosterior0108 == 0 & upperpostprob0108 <= UpperPostProba)) {
if (MeanSuccess01 <=MeanSuccessEDOI) {
NextStartDoseC0108(StartDose=StartingDoseCRM01)
StartingDoseNextCRM02_i<<-StartingDoseNextCRM02

break
}
}

if (CohortSize==4 & j >= 2 & EDinPosterior0108 == 1 & MeanSuccess01 >= MeanSuccessProba ) {
StartingDoseNextCRM02<<-round(StartingDoseCRM01*PCTHighestDoseDecrease)
StartingDoseNextCRM02_i<<-StartingDoseNextCRM02

break
}
if (CohortSize==2 & j >= 5 & EDinPosterior0108 == 1 & MeanSuccess01 >= MeanSuccessProba ) {
StartingDoseNextCRM02<<-round(StartingDoseCRM01*PCTHighestDoseDecrease)
StartingDoseNextCRM02_i<<-StartingDoseNextCRM02
break

}
}
if (j==9) {
EDinPosterior0109 <<- 0
if (lowerpostprob0109 <= EDOfInterestCRM & EDOfInterestCRM <= upperpostprob0109) {
EDinPosterior0109 <<- 1
}

if ( (lowerpostprob0109 >= LowerPostProba) | 
     (EDinPosterior0109 == 0 & upperpostprob0109 <= UpperPostProba)) {
if (MeanSuccess01 <=MeanSuccessEDOI) {

NextStartDoseC0109(StartDose=StartingDoseCRM01)
StartingDoseNextCRM02_i<<-StartingDoseNextCRM02

break
}
}

if (CohortSize==4 & j >= 2 & EDinPosterior0109 == 1 & MeanSuccess01 >= MeanSuccessProba ) {
StartingDoseNextCRM02<<-round(StartingDoseCRM01*PCTHighestDoseDecrease)
StartingDoseNextCRM02_i<<-StartingDoseNextCRM02

break
}
if (CohortSize==2 & j >= 5 & EDinPosterior0109 == 1 & MeanSuccess01 >= MeanSuccessProba ) {
StartingDoseNextCRM02<<-round(StartingDoseCRM01*PCTHighestDoseDecrease)
StartingDoseNextCRM02_i<<-StartingDoseNextCRM02
break

}
}
if (j==10) {
EDinPosterior0110 <<- 0
if (lowerpostprob0110 <= EDOfInterestCRM & EDOfInterestCRM <= upperpostprob0110) {
EDinPosterior0110 <<- 1
}

if ( (lowerpostprob0110 >= LowerPostProba) | 
     (EDinPosterior0110 == 0 & upperpostprob0110 <= UpperPostProba)) {
if (MeanSuccess01 <=MeanSuccessEDOI) {

NextStartDoseC0110(StartDose=StartingDoseCRM01)
StartingDoseNextCRM02_i<<-StartingDoseNextCRM02

break
}
}

if (CohortSize==4 & j >= 2 & EDinPosterior0110 == 1 & MeanSuccess01 >= MeanSuccessProba ) {
StartingDoseNextCRM02<<-round(StartingDoseCRM01*PCTHighestDoseDecrease)
StartingDoseNextCRM02_i<<-StartingDoseNextCRM02

break
}
if (CohortSize==2 & j >= 5 & EDinPosterior0110 == 1 & MeanSuccess01 >= MeanSuccessProba ) {
StartingDoseNextCRM02<<-round(StartingDoseCRM01*PCTHighestDoseDecrease)
StartingDoseNextCRM02_i<<-StartingDoseNextCRM02
break

}
}
if (j==11) {
EDinPosterior0111 <<- 0
if (lowerpostprob0111 <= EDOfInterestCRM & EDOfInterestCRM <= upperpostprob0111) {
EDinPosterior0111 <<- 1
}

if ( (lowerpostprob0111 >= LowerPostProba) | 
     (EDinPosterior0111 == 0 & upperpostprob0111 <= UpperPostProba)) {
if (MeanSuccess01 <=MeanSuccessEDOI) {
NextStartDoseC0111(StartDose=StartingDoseCRM01)
StartingDoseNextCRM02_i<<-StartingDoseNextCRM02

break
}
}

if (CohortSize==4 & j >= 2 & EDinPosterior0111 == 1 & MeanSuccess01 >= MeanSuccessProba ) {
StartingDoseNextCRM02<<-round(StartingDoseCRM01*PCTHighestDoseDecrease)
StartingDoseNextCRM02_i<<-StartingDoseNextCRM02

break
}
if (CohortSize==2 & j >= 5 & EDinPosterior0111 == 1 & MeanSuccess01 >= MeanSuccessProba ) {
StartingDoseNextCRM02<<-round(StartingDoseCRM01*PCTHighestDoseDecrease)
StartingDoseNextCRM02_i<<-StartingDoseNextCRM02
break

}
}
if (j==12) {
EDinPosterior0112 <<- 0
if (lowerpostprob0112 <= EDOfInterestCRM & EDOfInterestCRM <= upperpostprob0112) {
EDinPosterior0112 <<- 1
}

if ( (lowerpostprob0112 >= LowerPostProba) | 
     (EDinPosterior0112 == 0 & upperpostprob0112 <= UpperPostProba)) {
if (MeanSuccess01 <=MeanSuccessEDOI) {

NextStartDoseC0112(StartDose=StartingDoseCRM01)
StartingDoseNextCRM02_i<<-StartingDoseNextCRM02

break
}
}

if (CohortSize==4 & j >= 2 & EDinPosterior0112 == 1 & MeanSuccess01 >= MeanSuccessProba ) {
StartingDoseNextCRM02<<-round(StartingDoseCRM01*PCTHighestDoseDecrease)
StartingDoseNextCRM02_i<<-StartingDoseNextCRM02

break
}
if (CohortSize==2 & j >= 5 & EDinPosterior0112 == 1 & MeanSuccess01 >= MeanSuccessProba ) {
StartingDoseNextCRM02<<-round(StartingDoseCRM01*PCTHighestDoseDecrease)
StartingDoseNextCRM02_i<<-StartingDoseNextCRM02
break

}
}
if (j==13) {
EDinPosterior0113 <<- 0
if (lowerpostprob0113 <= EDOfInterestCRM & EDOfInterestCRM <= upperpostprob0113) {
EDinPosterior0113 <<- 1
}

if ( (lowerpostprob0113 >= LowerPostProba) | 
     (EDinPosterior0113 == 0 & upperpostprob0113 <= UpperPostProba)) {
if (MeanSuccess01 <=MeanSuccessEDOI) {

NextStartDoseC0113(StartDose=StartingDoseCRM01)
StartingDoseNextCRM02_i<<-StartingDoseNextCRM02

break
}
}

if (CohortSize==4 & j >= 2 & EDinPosterior0113 == 1 & MeanSuccess01 >= MeanSuccessProba ) {
StartingDoseNextCRM02<<-round(StartingDoseCRM01*PCTHighestDoseDecrease)
StartingDoseNextCRM02_i<<-StartingDoseNextCRM02

break
}
if (CohortSize==2 & j >= 5 & EDinPosterior0113 == 1 & MeanSuccess01 >= MeanSuccessProba ) {
StartingDoseNextCRM02<<-round(StartingDoseCRM01*PCTHighestDoseDecrease)
StartingDoseNextCRM02_i<<-StartingDoseNextCRM02
break

}
}
if (j==14) {
EDinPosterior0114 <<- 0
if (lowerpostprob0114 <= EDOfInterestCRM & EDOfInterestCRM <= upperpostprob0114) {
EDinPosterior0114 <<- 1
}

if ( (lowerpostprob0114 >= LowerPostProba) | 
     (EDinPosterior0114 == 0 & upperpostprob0114 <= UpperPostProba)) {
if (MeanSuccess01 <=MeanSuccessEDOI) {

NextStartDoseC0114(StartDose=StartingDoseCRM01)
StartingDoseNextCRM02_i<<-StartingDoseNextCRM02

break
}
}

if (CohortSize==4 & j >= 2 & EDinPosterior0114 == 1 & MeanSuccess01 >= MeanSuccessProba ) {
StartingDoseNextCRM02<<-round(StartingDoseCRM01*PCTHighestDoseDecrease)
StartingDoseNextCRM02_i<<-StartingDoseNextCRM02

break
}
if (CohortSize==2 & j >= 5 & EDinPosterior0114 == 1 & MeanSuccess01 >= MeanSuccessProba ) {
StartingDoseNextCRM02<<-round(StartingDoseCRM01*PCTHighestDoseDecrease)
StartingDoseNextCRM02_i<<-StartingDoseNextCRM02
break

}
}
if (j==15) {
EDinPosterior0115 <<- 0
if (lowerpostprob0115 <= EDOfInterestCRM & EDOfInterestCRM <= upperpostprob0115) {
EDinPosterior0115 <<- 1
}

if ( (lowerpostprob0115 >= LowerPostProba) | 
     (EDinPosterior0115 == 0 & upperpostprob0115 <= UpperPostProba)) {
if (MeanSuccess01 <=MeanSuccessEDOI) {

NextStartDoseC0115(StartDose=StartingDoseCRM01)
StartingDoseNextCRM02_i<<-StartingDoseNextCRM02

break
}
}

if (CohortSize==4 & j >= 2 & EDinPosterior0115 == 1 & MeanSuccess01 >= MeanSuccessProba ) {
StartingDoseNextCRM02<<-round(StartingDoseCRM01*PCTHighestDoseDecrease)
StartingDoseNextCRM02_i<<-StartingDoseNextCRM02

break
}
if (CohortSize==2 & j >= 5 & EDinPosterior0115 == 1 & MeanSuccess01 >= MeanSuccessProba ) {
StartingDoseNextCRM02<<-round(StartingDoseCRM01*PCTHighestDoseDecrease)
StartingDoseNextCRM02_i<<-StartingDoseNextCRM02
break

}
}
if (j==16) {
EDinPosterior0116 <<- 0
if (lowerpostprob0116 <= EDOfInterestCRM & EDOfInterestCRM <= upperpostprob0116) {
EDinPosterior0116 <<- 1
}

if ( (lowerpostprob0116 >= LowerPostProba) | 
     (EDinPosterior0116 == 0 & upperpostprob0116 <= UpperPostProba)) {
if (MeanSuccess01 <=MeanSuccessEDOI) {
NextStartDoseC0116(StartDose=StartingDoseCRM01)
StartingDoseNextCRM02_i<<-StartingDoseNextCRM02

break
}
}

if (CohortSize==4 & j >= 2 & EDinPosterior0116 == 1 & MeanSuccess01 >= MeanSuccessProba ) {
StartingDoseNextCRM02<<-round(StartingDoseCRM01*PCTHighestDoseDecrease)
StartingDoseNextCRM02_i<<-StartingDoseNextCRM02

break
}
if (CohortSize==2 & j >= 5 & EDinPosterior0116 == 1 & MeanSuccess01 >= MeanSuccessProba ) {
StartingDoseNextCRM02<<-round(StartingDoseCRM01*PCTHighestDoseDecrease)
StartingDoseNextCRM02_i<<-StartingDoseNextCRM02
break

}
}

if (j==17) {
EDinPosterior0117 <<- 0
if (lowerpostprob0117 <= EDOfInterestCRM & EDOfInterestCRM <= upperpostprob0117) {
EDinPosterior0117 <<- 1
}

if ( (lowerpostprob0117 >= LowerPostProba) | 
     (EDinPosterior0117 == 0 & upperpostprob0117 <= UpperPostProba)) {
if (MeanSuccess01 <=MeanSuccessEDOI) {
NextStartDoseC0117(StartDose=StartingDoseCRM01)
StartingDoseNextCRM02_i<<-StartingDoseNextCRM02

break
}
}

if (CohortSize==4 & j >= 2 & EDinPosterior0117 == 1 & MeanSuccess01 >= MeanSuccessProba ) {
StartingDoseNextCRM02<<-round(StartingDoseCRM01*PCTHighestDoseDecrease)
StartingDoseNextCRM02_i<<-StartingDoseNextCRM02

break
}
if (CohortSize==2 & j >= 5 & EDinPosterior0117 == 1 & MeanSuccess01 >= MeanSuccessProba ) {
StartingDoseNextCRM02<<-round(StartingDoseCRM01*PCTHighestDoseDecrease)
StartingDoseNextCRM02_i<<-StartingDoseNextCRM02
break

}
}
if (j==18) {
EDinPosterior0118 <<- 0
if (lowerpostprob0118 <= EDOfInterestCRM & EDOfInterestCRM <= upperpostprob0118) {
EDinPosterior0118 <<- 1
}

if ( (lowerpostprob0118 >= LowerPostProba) | 
     (EDinPosterior0118 == 0 & upperpostprob0118 <= UpperPostProba)) {
if (MeanSuccess01 <=MeanSuccessEDOI) {
NextStartDoseC0118(StartDose=StartingDoseCRM01)
StartingDoseNextCRM02_i<<-StartingDoseNextCRM02

break
}
}

if (CohortSize==4 & j >= 2 & EDinPosterior0118 == 1 & MeanSuccess01 >= MeanSuccessProba ) {
StartingDoseNextCRM02<<-round(StartingDoseCRM01*PCTHighestDoseDecrease)
StartingDoseNextCRM02_i<<-StartingDoseNextCRM02

break
}
if (CohortSize==2 & j >= 5 & EDinPosterior0118 == 1 & MeanSuccess01 >= MeanSuccessProba ) {
StartingDoseNextCRM02<<-round(StartingDoseCRM01*PCTHighestDoseDecrease)
StartingDoseNextCRM02_i<<-StartingDoseNextCRM02
break

}
}
if (j==19) {
EDinPosterior0119 <<- 0
if (lowerpostprob0119 <= EDOfInterestCRM & EDOfInterestCRM <= upperpostprob0119) {
EDinPosterior0119 <<- 1
}

if ( (lowerpostprob0119 >= LowerPostProba) | 
     (EDinPosterior0119 == 0 & upperpostprob0119 <= UpperPostProba)) {
if (MeanSuccess01 <=MeanSuccessEDOI) {
NextStartDoseC0119(StartDose=StartingDoseCRM01)
StartingDoseNextCRM02_i<<-StartingDoseNextCRM02

break
}
}

if (CohortSize==4 & j >= 2 & EDinPosterior0119 == 1 & MeanSuccess01 >= MeanSuccessProba ) {
StartingDoseNextCRM02<<-round(StartingDoseCRM01*PCTHighestDoseDecrease)
StartingDoseNextCRM02_i<<-StartingDoseNextCRM02

break
}
if (CohortSize==2 & j >= 5 & EDinPosterior0119 == 1 & MeanSuccess01 >= MeanSuccessProba ) {
StartingDoseNextCRM02<<-round(StartingDoseCRM01*PCTHighestDoseDecrease)
StartingDoseNextCRM02_i<<-StartingDoseNextCRM02
break

}
}
if (j==20) {
EDinPosterior0120 <<- 0
if (lowerpostprob0120 <= EDOfInterestCRM & EDOfInterestCRM <= upperpostprob0120) {
EDinPosterior0120 <<- 1
}

if ( (lowerpostprob0120 >= LowerPostProba) | 
     (EDinPosterior0120 == 0 & upperpostprob0120 <= UpperPostProba)) {
if (MeanSuccess01 <=MeanSuccessEDOI) {
NextStartDoseC0120(StartDose=StartingDoseCRM01)
StartingDoseNextCRM02_i<<-StartingDoseNextCRM02

break
}
}

if (CohortSize==4 & j >= 2 & EDinPosterior0120 == 1 & MeanSuccess01 >= MeanSuccessProba ) {
StartingDoseNextCRM02<<-round(StartingDoseCRM01*PCTHighestDoseDecrease)
StartingDoseNextCRM02_i<<-StartingDoseNextCRM02

break
}
if (CohortSize==2 & j >= 5 & EDinPosterior0120 == 1 & MeanSuccess01 >= MeanSuccessProba ) {
StartingDoseNextCRM02<<-round(StartingDoseCRM01*PCTHighestDoseDecrease)
StartingDoseNextCRM02_i<<-StartingDoseNextCRM02
break

}
}

if (CohortSize==4) {
if (j==2) {
dataCRML0102 <<- tail(dataCRM, n =NbPatientsToStop)
ConsPatients0102<<-prop.table(table(dataCRML0102$DoseNumber))[[1]]
if (ConsPatients0102 == 1 & dosen == dataCRML0102$DoseNumber[1]) {
 break
}
}

if (j==3) { 
dataCRML0103 <<- tail(dataCRM, n =NbPatientsToStop)
ConsPatients0103<<-prop.table(table(dataCRML0103$DoseNumber))[[1]]
if (ConsPatients0103 == 1 & dosen == dataCRML0103$DoseNumber[1]) {
 break
}
}
}
if (j==4) {
dataCRML0104 <<- tail(dataCRM, n =NbPatientsToStop)
ConsPatients0104<<-prop.table(table(dataCRML0104$DoseNumber))[[1]]
if (ConsPatients0104 == 1 & dosen == dataCRML0104$DoseNumber[1]) {
 break
}
}

if (j==5) {
dataCRML0105 <<- tail(dataCRM, n =NbPatientsToStop)
ConsPatients0105<<-prop.table(table(dataCRML0105$DoseNumber))[[1]]
if (ConsPatients0105 == 1 & dosen == dataCRML0105$DoseNumber[1]) {
 break
}
}
if (j==6) {
dataCRML0106 <<- tail(dataCRM, n =NbPatientsToStop)
ConsPatients0106<<-prop.table(table(dataCRML0106$DoseNumber))[[1]]
if (ConsPatients0106 == 1 & dosen == dataCRML0106$DoseNumber[1]) {
 break
}
}
if (j==7) {
dataCRML0107 <<- tail(dataCRM, n =NbPatientsToStop)
ConsPatients0107<<-prop.table(table(dataCRML0107$DoseNumber))[[1]]
if (ConsPatients0107 == 1 & dosen == dataCRML0107$DoseNumber[1]) {
 break
}
}
if (j==8) {
dataCRML0108 <<- tail(dataCRM, n =NbPatientsToStop)
ConsPatients0108<<-prop.table(table(dataCRML0108$DoseNumber))[[1]]
if (ConsPatients0108 == 1 & dosen == dataCRML0108$DoseNumber[1]) {
 break
}
}
if (j==9) {
dataCRML0109 <<- tail(dataCRM, n =NbPatientsToStop)
ConsPatients0109<<-prop.table(table(dataCRML0109$DoseNumber))[[1]]
if (ConsPatients0109 == 1 & dosen == dataCRML0109$DoseNumber[1]) {
 break
}
}
if (j==10) {
dataCRML0110 <<- tail(dataCRM, n =NbPatientsToStop)
ConsPatients0110<<-prop.table(table(dataCRML0110$DoseNumber))[[1]]
if (ConsPatients0110 == 1 & dosen == dataCRML0110$DoseNumber[1]) {
 break
}
}

if (j==11) {
dataCRML0111 <<- tail(dataCRM, n =NbPatientsToStop)
ConsPatients0111<<-prop.table(table(dataCRML0111$DoseNumber))[[1]]
if (ConsPatients0111 == 1 & dosen == dataCRML0111$DoseNumber[1]) {
 break
}
}
if (j==12) {
dataCRML0112 <<- tail(dataCRM, n =NbPatientsToStop)
ConsPatients0112<<-prop.table(table(dataCRML0112$DoseNumber))[[1]]
if (ConsPatients0112 == 1 & dosen == dataCRML0112$DoseNumber[1]) {
 break
}
}
if (j==13) {
dataCRML0113 <<- tail(dataCRM, n =NbPatientsToStop)
ConsPatients0113<<-prop.table(table(dataCRML0113$DoseNumber))[[1]]
if (ConsPatients0113 == 1 & dosen == dataCRML0113$DoseNumber[1]) {
 break
}
}
if (j==14) {
dataCRML0114 <<- tail(dataCRM, n =NbPatientsToStop)
ConsPatients0114<<-prop.table(table(dataCRML0114$DoseNumber))[[1]]
if (ConsPatients0114 == 1 & dosen == dataCRML0114$DoseNumber[1]) {
 break
}
}
if (j==15) {
dataCRML0115 <<- tail(dataCRM, n =NbPatientsToStop)
ConsPatients0115<<-prop.table(table(dataCRML0115$DoseNumber))[[1]]
if (ConsPatients0115 == 1 & dosen == dataCRML0115$DoseNumber[1]) {
 break
}
}
if (j==16) {
dataCRML0116 <<- tail(dataCRM, n =NbPatientsToStop)
ConsPatients0116<<-prop.table(table(dataCRML0116$DoseNumber))[[1]]
if (ConsPatients0116 == 1 & dosen == dataCRML0116$DoseNumber[1]) {
 break
}
}
if (j==17) {
dataCRML0117 <<- tail(dataCRM, n =NbPatientsToStop)
ConsPatients0117<<-prop.table(table(dataCRML0117$DoseNumber))[[1]]
if (ConsPatients0117 == 1 & dosen == dataCRML0117$DoseNumber[1]) {
 break
}
}
if (j==18) {
dataCRML0118 <<- tail(dataCRM, n =NbPatientsToStop)
ConsPatients0118<<-prop.table(table(dataCRML0118$DoseNumber))[[1]]
if (ConsPatients0118 == 1 & dosen == dataCRML0118$DoseNumber[1]) {
 break
}
}
if (j==19) {
dataCRML0119 <<- tail(dataCRM, n =NbPatientsToStop)
ConsPatients0119<<-prop.table(table(dataCRML0119$DoseNumber))[[1]]
if (ConsPatients0119 == 1 & dosen == dataCRML0119$DoseNumber[1]) {
 break
}
}
if (j==20) {
dataCRML0120 <<- tail(dataCRM, n =NbPatientsToStop)
ConsPatients0120<<-prop.table(table(dataCRML0120$DoseNumber))[[1]]
if (ConsPatients0120 == 1 & dosen == dataCRML0120$DoseNumber[1]) {
 break
}
}


}#for loop

}#if loop

dataCRMdef<<-dataCRM


# start eventually a new crm

if (exists("StartingDoseNextCRM02_i") == TRUE) {
rm(dosen, ui95, li95, CI95OI)
rm(ci95mOImean, ci95m, ci95, EDinPosterior01_ij)


AssignProbaStartDose(StartDose=StartingDoseNextCRM02_i)
FailureRate02(dose=3, SP1=SP1, SP2=SP2, SP3=SP3, SP4=SP4, SP5=SP5, SP6=SP6)

SuccessEvent02 <<- rbinom(cohort.size,1,1-SuccessProba02)
dosev<<-rep(first.dose, cohort.size)

mrs.dose 	<<- c(dosev)
mrs.response 	<<- c(SuccessEvent02)
nb.sujets <<- length(mrs.response)
CRM(cible,nb.sujets,nb.doses,mrs.response,mrs.dose,proba.list)


ci95m<<-data.frame(ci95)
ci95m$FinalEstimatedED[ci95m$nb == 1] <- 6
ci95m$FinalEstimatedED[ci95m$nb == 2] <- 5
ci95m$FinalEstimatedED[ci95m$nb == 3] <- 4
ci95m$FinalEstimatedED[ci95m$nb == 4] <- 3
ci95m$FinalEstimatedED[ci95m$nb == 5] <- 2
ci95m$FinalEstimatedED[ci95m$nb == 6] <- 1


ci95mOI<<-ci95m[ which(ci95m$FinalEstimatedED==3), ]
li95<<-ci95mOI$li9
ui95<<-ci95mOI$ui9
li95d<<-recode(li95,"0.85=0")
CI95OId<<-ui95-li95d
if (CI95OId<=CI95OITarget) {
CI95OI<=CI95OITarget+0.01
}
if (CI95OId>CI95OITarget) {
CI95OI<<-CI95OId
}

rm(ci95mOImean)
rm(ci95m)
rm(ci95)


dose1<<-p.dose.list[nb.sujets,1]-(1-EDOI)
dose2<<-p.dose.list[nb.sujets,2]-(1-EDOI)
dose3<<-p.dose.list[nb.sujets,3]-(1-EDOI)
dose4<<-p.dose.list[nb.sujets,4]-(1-EDOI)
dose5<<-p.dose.list[nb.sujets,5]-(1-EDOI)
dose6<<-p.dose.list[nb.sujets,6]-(1-EDOI)

new2 <- list("6"=dose6, "5"=dose5, "4"=dose4, "3"=dose3, "2"=dose2, "1"=dose1)
x_num <<- as.numeric(unlist(new2))
dosec<<-names(which.max(new2[new2 < 0]))
if(is.null(dosec)) {
dosec<<-"6"
}
dose<<-strtoi(dosec)
dosen<<-as.numeric(dosec)

new3 <- list("6"=dose6, "5"=dose5, "4"=dose4, "3"=dose3, "2"=dose2, "1"=dose1)
x_num2 <<- as.numeric(unlist(new3))
dose3c<<-names(which.min(new3[new3 > 0]))
doses3<<-strtoi(dose3c)
dose3n<<-as.numeric(dose3c)


lowerpostprob0201<<-p.dose.list[nb.sujets,1]
upperpostprob0201<<-p.dose.list[nb.sujets,6]
DoseNumber<<-resul2[,2]
InverseSuccessEventResult<<-resul2[,3]
dataCRM1<<-cbind(DoseNumber,InverseSuccessEventResult)

dataCRM<<-as.data.frame(dataCRM1)
dataCRM$Success[InverseSuccessEventResult == 0] <<- 1
dataCRM$Success[InverseSuccessEventResult == 1] <<- 0
dataCRM$Dose<<-StartingDoseNextCRM02 
dataCRM$PostProbaWM01<<-p.dose.list[,1]
dataCRM$PostProbaWM02<<-p.dose.list[,2]
dataCRM$PostProbaWM03<<-p.dose.list[,3]
dataCRM$PostProbaWM04<<-p.dose.list[,4]
dataCRM$PostProbaWM05<<-p.dose.list[,5]
dataCRM$PostProbaWM06<<-p.dose.list[,6]

new1<<-c(last(dataCRM$PostProbaWM01),last(dataCRM$PostProbaWM02),last(dataCRM$PostProbaWM03),last(dataCRM$PostProbaWM04),last(dataCRM$PostProbaWM05),last(dataCRM$PostProbaWM06))
clostestED0201<<-abs(new1[dosen])

#rm(p.dose.list, inherits = TRUE)
#print(p.dose.list)

nF<<-n_distinct(dataCRM$Success)
nD<<-n_distinct(dataCRM$Dose)

MeanSuccess02<<-mean(dataCRM$Success)


#rm(list="EDinPosterior02")
if ((lowerpostprob0201 <= (EDOfInterestCRM+LowerPostProba)) & (EDOfInterestCRM<= upperpostprob0201)) {
EDinPosterior0201 <<- 1
} else {
EDinPosterior0201 <<- 0
}


if ( (lowerpostprob0201 >= (EDOfInterestCRM+LowerPostProba)) | 
     (EDinPosterior0201 == 0 & upperpostprob0201 <= UpperPostProba)) {
if (MeanSuccess02 <=0.50) {	 
NextStartDoseC0201(StartDose=StartingDoseNextCRM02_i)
StartingDoseNextCRM03_i<<-StartingDoseNextCRM03
}
}


if (exists("StartingDoseNextCRM03_i") == FALSE) {
for (j in 1:nloop) {

rm(dosen, ui95, li95, CI95OI)
rm(ci95mOImean, ci95m, ci95, EDinPosterior02_i, EDinPosterior02_ij)


FailureRate02(dose=dose, SP1=SP1, SP2=SP2, SP3=SP3, SP4=SP4, SP5=SP5, SP6=SP6)
SuccessEvent02 <<- rbinom(cohort.size,1,1-SuccessProba02)
dosev<<-rep(dose, cohort.size)


mrs.dose 	<<- c(mrs.dose,dosev)
mrs.response 	<<- c(mrs.response, SuccessEvent02)
nb.sujets <<- length(mrs.response)
CRM(cible,nb.sujets,nb.doses,mrs.response,mrs.dose,proba.list)

dose1<<-p.dose.list[nb.sujets,1]-(1-EDOI)
dose2<<-p.dose.list[nb.sujets,2]-(1-EDOI)
dose3<<-p.dose.list[nb.sujets,3]-(1-EDOI)
dose4<<-p.dose.list[nb.sujets,4]-(1-EDOI)
dose5<<-p.dose.list[nb.sujets,5]-(1-EDOI)
dose6<<-p.dose.list[nb.sujets,6]-(1-EDOI)

new2 <- list("6"=dose6, "5"=dose5, "4"=dose4, "3"=dose3, "2"=dose2, "1"=dose1)
x_num <<- as.numeric(unlist(new2))
dosec<<-names(which.max(new2[new2 < 0]))
if(is.null(dosec)) {
dosec<<-"6"
}
dose<<-strtoi(dosec)
dosen<<-as.numeric(dosec)

new3 <- list("6"=dose6, "5"=dose5, "4"=dose4, "3"=dose3, "2"=dose2, "1"=dose1)
x_num2 <<- as.numeric(unlist(new3))
dose3c<<-names(which.min(new3[new3 > 0]))
doses3<<-strtoi(dose3c)
dose3n<<-as.numeric(dose3c)

ci95m<<-data.frame(ci95)
ci95m$FinalEstimatedED[ci95m$nb == 1] <- 6
ci95m$FinalEstimatedED[ci95m$nb == 2] <- 5
ci95m$FinalEstimatedED[ci95m$nb == 3] <- 4
ci95m$FinalEstimatedED[ci95m$nb == 4] <- 3
ci95m$FinalEstimatedED[ci95m$nb == 5] <- 2
ci95m$FinalEstimatedED[ci95m$nb == 6] <- 1


ci95mOImean<<-ci95m[ which(ci95m$nb==3 | ci95m$nb==5), ]
Toreplace0.85<<-mean(ci95mOImean$li95)
ci95mOImean4<<-ci95m[ which(ci95m$nb==4), ]
ci95mOImean4[ci95mOImean4== 0.85] <- Toreplace0.85
ci95mOImean16<<-ci95m[ which(ci95m$nb==1 | ci95m$nb==2 | ci95m$nb==3 | ci95m$nb==5 | ci95m$nb==6), ]
ci95mF<<-rbind(ci95mOImean4,ci95mOImean16)
ci95mF[order(ci95mF$nb,decreasing = FALSE),]


ci95mOI<<-ci95mF[ which(ci95mF$FinalEstimatedED==dose3n), ]
li95<<-ci95mOI$li9
ui95<<-ci95mOI$ui9
CI95OI<<-ui95-li95


rm(ci95mOImean)
rm(ci95m)
rm(ci95)


DoseNumber<<-resul2[,2]
InverseSuccessEventResult<<-resul2[,3]
dataCRM1<<-cbind(DoseNumber,InverseSuccessEventResult)

dataCRM<<-as.data.frame(dataCRM1)
dataCRM$Success[InverseSuccessEventResult == 0] <<- 1
dataCRM$Success[InverseSuccessEventResult == 1] <<- 0
dataCRM$Dose<<-StartingDoseNextCRM02
dataCRM$PostProbaWM01<<-p.dose.list[,1]
dataCRM$PostProbaWM02<<-p.dose.list[,2]
dataCRM$PostProbaWM03<<-p.dose.list[,3]
dataCRM$PostProbaWM04<<-p.dose.list[,4]
dataCRM$PostProbaWM05<<-p.dose.list[,5]
dataCRM$PostProbaWM06<<-p.dose.list[,6]

MeanSuccess02<<-mean(dataCRM$Success)

#rm(p.dose.list, inherits = TRUE)
#print(p.dose.list)

if (j==1) {
lowerpostprob0201b<<-p.dose.list[nb.sujets,1]
upperpostprob0201b<<-p.dose.list[nb.sujets,6]
new1<<-c(last(dataCRM$PostProbaWM01),last(dataCRM$PostProbaWM02),last(dataCRM$PostProbaWM03),last(dataCRM$PostProbaWM04),last(dataCRM$PostProbaWM05),last(dataCRM$PostProbaWM06))
clostestED0201b<<-abs(new1[dosen])
closestEDT0201b<<-abs(new1[dose3n])
}
if (j==2) {
lowerpostprob0202<<-p.dose.list[nb.sujets,1]
upperpostprob0202<<-p.dose.list[nb.sujets,6]
new1<<-c(last(dataCRM$PostProbaWM01),last(dataCRM$PostProbaWM02),last(dataCRM$PostProbaWM03),last(dataCRM$PostProbaWM04),last(dataCRM$PostProbaWM05),last(dataCRM$PostProbaWM06))
clostestED0202<<-abs(new1[dosen])
closestEDT0202<<-abs(new1[dose3n])
}
if (j==3) {
lowerpostprob0203<<-p.dose.list[nb.sujets,1]
upperpostprob0203<<-p.dose.list[nb.sujets,6]
new1<<-c(last(dataCRM$PostProbaWM01),last(dataCRM$PostProbaWM02),last(dataCRM$PostProbaWM03),last(dataCRM$PostProbaWM04),last(dataCRM$PostProbaWM05),last(dataCRM$PostProbaWM06))
clostestED0203<<-abs(new1[dosen])
closestEDT0203<<-abs(new1[dose3n])
}
if (j==4) {
lowerpostprob0204<<-p.dose.list[nb.sujets,1]
upperpostprob0204<<-p.dose.list[nb.sujets,6]
new1<<-c(last(dataCRM$PostProbaWM01),last(dataCRM$PostProbaWM02),last(dataCRM$PostProbaWM03),last(dataCRM$PostProbaWM04),last(dataCRM$PostProbaWM05),last(dataCRM$PostProbaWM06))
clostestED0204<<-abs(new1[dosen])
closestEDT0204<<-abs(new1[dose3n])
}
if (j==5) {
lowerpostprob0205<<-p.dose.list[nb.sujets,1]
upperpostprob0205<<-p.dose.list[nb.sujets,6]
new1<<-c(last(dataCRM$PostProbaWM01),last(dataCRM$PostProbaWM02),last(dataCRM$PostProbaWM03),last(dataCRM$PostProbaWM04),last(dataCRM$PostProbaWM05),last(dataCRM$PostProbaWM06))
clostestED0205<<-abs(new1[dosen])
closestEDT0205<<-abs(new1[dose3n])
}
if (j==6) {
lowerpostprob0206<<-p.dose.list[nb.sujets,1]
upperpostprob0206<<-p.dose.list[nb.sujets,6]
new1<<-c(last(dataCRM$PostProbaWM01),last(dataCRM$PostProbaWM02),last(dataCRM$PostProbaWM03),last(dataCRM$PostProbaWM04),last(dataCRM$PostProbaWM05),last(dataCRM$PostProbaWM06))
clostestED0206<<-abs(new1[dosen])
closestEDT0206<<-abs(new1[dose3n])
}
if (j==7) {
lowerpostprob0207<<-p.dose.list[nb.sujets,1]
upperpostprob0207<<-p.dose.list[nb.sujets,6]
new1<<-c(last(dataCRM$PostProbaWM01),last(dataCRM$PostProbaWM02),last(dataCRM$PostProbaWM03),last(dataCRM$PostProbaWM04),last(dataCRM$PostProbaWM05),last(dataCRM$PostProbaWM06))
clostestED0207<<-abs(new1[dosen])
closestEDT0207<<-abs(new1[dose3n])
}
if (j==8) {
lowerpostprob0208<<-p.dose.list[nb.sujets,1]
upperpostprob0208<<-p.dose.list[nb.sujets,6]
new1<<-c(last(dataCRM$PostProbaWM01),last(dataCRM$PostProbaWM02),last(dataCRM$PostProbaWM03),last(dataCRM$PostProbaWM04),last(dataCRM$PostProbaWM05),last(dataCRM$PostProbaWM06))
clostestED0208<<-abs(new1[dosen])
closestEDT0208<<-abs(new1[dose3n])
}
if (j==9) {
lowerpostprob0209<<-p.dose.list[nb.sujets,1]
upperpostprob0209<<-p.dose.list[nb.sujets,6]
new1<<-c(last(dataCRM$PostProbaWM01),last(dataCRM$PostProbaWM02),last(dataCRM$PostProbaWM03),last(dataCRM$PostProbaWM04),last(dataCRM$PostProbaWM05),last(dataCRM$PostProbaWM06))
clostestED0209<<-abs(new1[dosen])
closestEDT0209<<-abs(new1[dose3n])
}
if (j==10) {
lowerpostprob0210<<-p.dose.list[nb.sujets,1]
upperpostprob0210<<-p.dose.list[nb.sujets,6]
new1<<-c(last(dataCRM$PostProbaWM01),last(dataCRM$PostProbaWM02),last(dataCRM$PostProbaWM03),last(dataCRM$PostProbaWM04),last(dataCRM$PostProbaWM05),last(dataCRM$PostProbaWM06))
clostestED0210<<-abs(new1[dosen])
closestEDT0210<<-abs(new1[dose3n])
}
if (j==11) {
lowerpostprob0211<<-p.dose.list[nb.sujets,1]
upperpostprob0211<<-p.dose.list[nb.sujets,6]
new1<<-c(last(dataCRM$PostProbaWM01),last(dataCRM$PostProbaWM02),last(dataCRM$PostProbaWM03),last(dataCRM$PostProbaWM04),last(dataCRM$PostProbaWM05),last(dataCRM$PostProbaWM06))
clostestED0211<<-abs(new1[dosen])
closestEDT0211<<-abs(new1[dose3n])
}
if (j==12) {
lowerpostprob0212<<-p.dose.list[nb.sujets,1]
upperpostprob0212<<-p.dose.list[nb.sujets,6]
new1<<-c(last(dataCRM$PostProbaWM01),last(dataCRM$PostProbaWM02),last(dataCRM$PostProbaWM03),last(dataCRM$PostProbaWM04),last(dataCRM$PostProbaWM05),last(dataCRM$PostProbaWM06))
clostestED0212<<-abs(new1[dosen])
closestEDT0212<<-abs(new1[dose3n])
}
if (j==13) {
lowerpostprob0213<<-p.dose.list[nb.sujets,1]
upperpostprob0213<<-p.dose.list[nb.sujets,6]
new1<<-c(last(dataCRM$PostProbaWM01),last(dataCRM$PostProbaWM02),last(dataCRM$PostProbaWM03),last(dataCRM$PostProbaWM04),last(dataCRM$PostProbaWM05),last(dataCRM$PostProbaWM06))
clostestED0213<<-abs(new1[dosen])
closestEDT0213<<-abs(new1[dose3n])
}
if (j==14) {
lowerpostprob0214<<-p.dose.list[nb.sujets,1]
upperpostprob0214<<-p.dose.list[nb.sujets,6]
new1<<-c(last(dataCRM$PostProbaWM01),last(dataCRM$PostProbaWM02),last(dataCRM$PostProbaWM03),last(dataCRM$PostProbaWM04),last(dataCRM$PostProbaWM05),last(dataCRM$PostProbaWM06))
clostestED0214<<-abs(new1[dosen])
closestEDT0214<<-abs(new1[dose3n])
}
if (j==15) {
lowerpostprob0215<<-p.dose.list[nb.sujets,1]
upperpostprob0215<<-p.dose.list[nb.sujets,6]
new1<<-c(last(dataCRM$PostProbaWM01),last(dataCRM$PostProbaWM02),last(dataCRM$PostProbaWM03),last(dataCRM$PostProbaWM04),last(dataCRM$PostProbaWM05),last(dataCRM$PostProbaWM06))
clostestED0215<<-abs(new1[dosen])
closestEDT0215<<-abs(new1[dose3n])
}
if (j==16) {
lowerpostprob0216<<-p.dose.list[nb.sujets,1]
upperpostprob0216<<-p.dose.list[nb.sujets,6]
new1<<-c(last(dataCRM$PostProbaWM01),last(dataCRM$PostProbaWM02),last(dataCRM$PostProbaWM03),last(dataCRM$PostProbaWM04),last(dataCRM$PostProbaWM05),last(dataCRM$PostProbaWM06))
clostestED0216<<-abs(new1[dosen])
closestEDT0216<<-abs(new1[dose3n])
}
if (j==17) {
lowerpostprob0217<<-p.dose.list[nb.sujets,1]
upperpostprob0217<<-p.dose.list[nb.sujets,6]
new1<<-c(last(dataCRM$PostProbaWM01),last(dataCRM$PostProbaWM02),last(dataCRM$PostProbaWM03),last(dataCRM$PostProbaWM04),last(dataCRM$PostProbaWM05),last(dataCRM$PostProbaWM06))
clostestED0217<<-abs(new1[dosen])
closestEDT0217<<-abs(new1[dose3n])
}
if (j==18) {
lowerpostprob0218<<-p.dose.list[nb.sujets,1]
upperpostprob0218<<-p.dose.list[nb.sujets,6]
new1<<-c(last(dataCRM$PostProbaWM01),last(dataCRM$PostProbaWM02),last(dataCRM$PostProbaWM03),last(dataCRM$PostProbaWM04),last(dataCRM$PostProbaWM05),last(dataCRM$PostProbaWM06))
clostestED0218<<-abs(new1[dosen])
closestEDT0218<<-abs(new1[dose3n])
}
if (j==19) {
lowerpostprob0219<<-p.dose.list[nb.sujets,1]
upperpostprob0219<<-p.dose.list[nb.sujets,6]
new1<<-c(last(dataCRM$PostProbaWM01),last(dataCRM$PostProbaWM02),last(dataCRM$PostProbaWM03),last(dataCRM$PostProbaWM04),last(dataCRM$PostProbaWM05),last(dataCRM$PostProbaWM06))
clostestED0219<<-abs(new1[dosen])
closestEDT0219<<-abs(new1[dose3n])
}
if (j==20) {
lowerpostprob0220<<-p.dose.list[nb.sujets,1]
upperpostprob0220<<-p.dose.list[nb.sujets,6]
new1<<-c(last(dataCRM$PostProbaWM01),last(dataCRM$PostProbaWM02),last(dataCRM$PostProbaWM03),last(dataCRM$PostProbaWM04),last(dataCRM$PostProbaWM05),last(dataCRM$PostProbaWM06))
clostestED0220<<-abs(new1[dosen])
closestEDT0220<<-abs(new1[dose3n])
}

if (j==1) {
EDinPosterior0201b <<- 0
if (lowerpostprob0201b <= EDOfInterestCRM & EDOfInterestCRM <= upperpostprob0201b) {
EDinPosterior0201b <<- 1
}
if ( (lowerpostprob0201b >= (EDOfInterestCRM+LowerPostProba)) | 
     (EDinPosterior0201b == 0 & upperpostprob0201b <= UpperPostProba)) {
if (MeanSuccess02 <=MeanSuccessEDOI) {
NextStartDoseC0201b(StartDose=StartingDoseNextCRM02_i)
StartingDoseNextCRM03_i<<-StartingDoseNextCRM03
}
}
}

if (j==2) {
EDinPosterior0202 <<- 0
if (lowerpostprob0202 <= EDOfInterestCRM & EDOfInterestCRM <= upperpostprob0202) {
EDinPosterior0202 <<- 1
}

if ( (lowerpostprob0202 >= LowerPostProba) | 
     (EDinPosterior0202 == 0 & upperpostprob0202 <= UpperPostProba)) {
if (MeanSuccess02 <=MeanSuccessEDOI)	 {
NextStartDoseC0202(StartDose=StartingDoseNextCRM02_i)
StartingDoseNextCRM03_i<<-StartingDoseNextCRM03

break
}
}
}
if (j==3) {
EDinPosterior0203 <<- 0
if (lowerpostprob0203 <= EDOfInterestCRM & EDOfInterestCRM <= upperpostprob0203) {
EDinPosterior0203 <<- 1
}

if ( (lowerpostprob0203 >= LowerPostProba) | 
     (EDinPosterior0203 == 0 & upperpostprob0203 <= UpperPostProba)) {
if (MeanSuccess02 <=MeanSuccessEDOI)	 {

NextStartDoseC0203(StartDose=StartingDoseNextCRM02_i)
StartingDoseNextCRM03_i<<-StartingDoseNextCRM03

break
}
}
}
if (j==4) {
EDinPosterior0204 <<- 0
if (lowerpostprob0204 <= EDOfInterestCRM & EDOfInterestCRM <= upperpostprob0204) {
EDinPosterior0204 <<- 1
}

if ( (lowerpostprob0204 >= LowerPostProba) | 
     (EDinPosterior0204 == 0 & upperpostprob0204 <= UpperPostProba)) {
if (MeanSuccess02 <=MeanSuccessEDOI)	 {
NextStartDoseC0204(StartDose=StartingDoseNextCRM02_i)
StartingDoseNextCRM03_i<<-StartingDoseNextCRM03

break
}
}
}
if (j==5) {
EDinPosterior0205 <<- 0
if (lowerpostprob0205 <= EDOfInterestCRM & EDOfInterestCRM <= upperpostprob0205) {
EDinPosterior0205 <<- 1
}

if ( (lowerpostprob0205 >= LowerPostProba) | 
     (EDinPosterior0205 == 0 & upperpostprob0205 <= UpperPostProba)) {
if (MeanSuccess02 <=MeanSuccessEDOI)	 {
NextStartDoseC0205(StartDose=StartingDoseNextCRM02_i)
StartingDoseNextCRM03_i<<-StartingDoseNextCRM03

break
}
}
}
if (j==6) {
EDinPosterior0206 <<- 0
if (lowerpostprob0206 <= EDOfInterestCRM & EDOfInterestCRM <= upperpostprob0206) {
EDinPosterior0206 <<- 1
}

if ( (lowerpostprob0206 >= LowerPostProba) | 
     (EDinPosterior0206 == 0 & upperpostprob0206 <= UpperPostProba)) {
if (MeanSuccess02 <=MeanSuccessEDOI)	 {
NextStartDoseC0206(StartDose=StartingDoseNextCRM02_i)
StartingDoseNextCRM03_i<<-StartingDoseNextCRM03

break
}
}
}

if (j==7) {
EDinPosterior0207 <<- 0
if (lowerpostprob0207 <= EDOfInterestCRM & EDOfInterestCRM <= upperpostprob0207) {
EDinPosterior0207 <<- 1
}

if ( (lowerpostprob0207 >= LowerPostProba) | 
     (EDinPosterior0207 == 0 & upperpostprob0207 <= UpperPostProba)) {
if (MeanSuccess02 <=MeanSuccessEDOI)	 {
NextStartDoseC0207(StartDose=StartingDoseNextCRM02_i)
StartingDoseNextCRM03_i<<-StartingDoseNextCRM03

break
}
}
}
if (j==8) {
EDinPosterior0208 <<- 0
if (lowerpostprob0208 <= EDOfInterestCRM & EDOfInterestCRM <= upperpostprob0208) {
EDinPosterior0208 <<- 1
}

if ( (lowerpostprob0208 >= LowerPostProba) | 
     (EDinPosterior0208 == 0 & upperpostprob0208 <= UpperPostProba)) {
if (MeanSuccess02 <=MeanSuccessEDOI)	 {
NextStartDoseC0208(StartDose=StartingDoseNextCRM02_i)
StartingDoseNextCRM03_i<<-StartingDoseNextCRM03

break
}
}
}
if (j==9) {
EDinPosterior0209 <<- 0
if (lowerpostprob0209 <= EDOfInterestCRM & EDOfInterestCRM <= upperpostprob0209) {
EDinPosterior0209 <<- 1
}

if ( (lowerpostprob0209 >= LowerPostProba) | 
     (EDinPosterior0209 == 0 & upperpostprob0209 <= UpperPostProba)) {
if (MeanSuccess02 <=MeanSuccessEDOI)	 {
NextStartDoseC0209(StartDose=StartingDoseNextCRM02_i)
StartingDoseNextCRM03_i<<-StartingDoseNextCRM03

break
}
}
}
if (j==10) {
EDinPosterior0210 <<- 0
if (lowerpostprob0210 <= EDOfInterestCRM & EDOfInterestCRM <= upperpostprob0210) {
EDinPosterior0210 <<- 1
}

if ( (lowerpostprob0210 >= LowerPostProba) | 
     (EDinPosterior0210 == 0 & upperpostprob0210 <= UpperPostProba)) {
if (MeanSuccess02 <=MeanSuccessEDOI)	 { 
NextStartDoseC0210(StartDose=StartingDoseNextCRM02_i)
StartingDoseNextCRM03_i<<-StartingDoseNextCRM03

break
}
}
}
if (j==11) {
EDinPosterior0211 <<- 0
if (lowerpostprob0211 <= EDOfInterestCRM & EDOfInterestCRM <= upperpostprob0211) {
EDinPosterior0211 <<- 1
}

if ( (lowerpostprob0211 >= LowerPostProba) | 
     (EDinPosterior0211 == 0 & upperpostprob0211 <= UpperPostProba)) {
if (MeanSuccess02 <=MeanSuccessEDOI)	 { 
NextStartDoseC0211(StartDose=StartingDoseNextCRM02_i)
StartingDoseNextCRM03_i<<-StartingDoseNextCRM03

break
}
}
}
if (j==12) {
EDinPosterior0212 <<- 0
if (lowerpostprob0212 <= EDOfInterestCRM & EDOfInterestCRM <= upperpostprob0212) {
EDinPosterior0212 <<- 1
}

if ( (lowerpostprob0212 >= LowerPostProba) | 
     (EDinPosterior0212 == 0 & upperpostprob0212 <= UpperPostProba)) {
if (MeanSuccess02 <=MeanSuccessEDOI)	 { 
NextStartDoseC0212(StartDose=StartingDoseNextCRM02_i)
StartingDoseNextCRM03_i<<-StartingDoseNextCRM03

break
}
}
}
if (j==13) {
EDinPosterior0213 <<- 0
if (lowerpostprob0213 <= EDOfInterestCRM & EDOfInterestCRM <= upperpostprob0213) {
EDinPosterior0213 <<- 1
}

if ( (lowerpostprob0213 >= LowerPostProba) | 
     (EDinPosterior0213 == 0 & upperpostprob0213 <= UpperPostProba)) {
if (MeanSuccess02 <=MeanSuccessEDOI)	 { 
NextStartDoseC0213(StartDose=StartingDoseNextCRM02_i)
StartingDoseNextCRM03_i<<-StartingDoseNextCRM03

break
}
}
}
if (j==14) {
EDinPosterior0214 <<- 0
if (lowerpostprob0214 <= EDOfInterestCRM & EDOfInterestCRM <= upperpostprob0214) {
EDinPosterior0214 <<- 1
}

if ( (lowerpostprob0214 >= LowerPostProba) | 
     (EDinPosterior0214 == 0 & upperpostprob0214 <= UpperPostProba)) {
if (MeanSuccess02 <=MeanSuccessEDOI)	 { 
NextStartDoseC0214(StartDose=StartingDoseNextCRM02_i)
StartingDoseNextCRM03_i<<-StartingDoseNextCRM03

break
}
}
}
if (j==15) {
EDinPosterior0215 <<- 0
if (lowerpostprob0215 <= EDOfInterestCRM & EDOfInterestCRM <= upperpostprob0215) {
EDinPosterior0215 <<- 1
}

if ( (lowerpostprob0215 >= LowerPostProba) | 
     (EDinPosterior0215 == 0 & upperpostprob0215 <= UpperPostProba)) {
if (MeanSuccess02 <=MeanSuccessEDOI)	 { 
NextStartDoseC0215(StartDose=StartingDoseNextCRM02_i)
StartingDoseNextCRM03_i<<-StartingDoseNextCRM03

break
}
}
}
if (j==16) {
EDinPosterior0216 <<- 0
if (lowerpostprob0216 <= EDOfInterestCRM & EDOfInterestCRM <= upperpostprob0216) {
EDinPosterior0216 <<- 1
}

if ( (lowerpostprob0216 >= LowerPostProba) | 
     (EDinPosterior0216 == 0 & upperpostprob0216 <= UpperPostProba)) {
if (MeanSuccess02 <=MeanSuccessEDOI)	 { 
NextStartDoseC0216(StartDose=StartingDoseNextCRM02_i)
StartingDoseNextCRM03_i<<-StartingDoseNextCRM03

break
}
}
}

if (j==17) {
EDinPosterior0217 <<- 0
if (lowerpostprob0217 <= EDOfInterestCRM & EDOfInterestCRM <= upperpostprob0217) {
EDinPosterior0217 <<- 1
}

if ( (lowerpostprob0217 >= LowerPostProba) | 
     (EDinPosterior0217 == 0 & upperpostprob0217 <= UpperPostProba)) {
if (MeanSuccess02 <=MeanSuccessEDOI)	 { 
NextStartDoseC0217(StartDose=StartingDoseNextCRM02_i)
StartingDoseNextCRM03_i<<-StartingDoseNextCRM03

break
}
}
}
if (j==18) {
EDinPosterior0218 <<- 0
if (lowerpostprob0218 <= EDOfInterestCRM & EDOfInterestCRM <= upperpostprob0218) {
EDinPosterior0218 <<- 1
}

if ( (lowerpostprob0218 >= LowerPostProba) | 
     (EDinPosterior0218 == 0 & upperpostprob0218 <= UpperPostProba)) {
if (MeanSuccess02 <=MeanSuccessEDOI)	 { 
NextStartDoseC0218(StartDose=StartingDoseNextCRM02_i)
StartingDoseNextCRM03_i<<-StartingDoseNextCRM03

break
}
}
}
if (j==19) {
EDinPosterior0219 <<- 0
if (lowerpostprob0219 <= EDOfInterestCRM & EDOfInterestCRM <= upperpostprob0219) {
EDinPosterior0219 <<- 1
}

if ( (lowerpostprob0219 >= LowerPostProba) | 
     (EDinPosterior0219 == 0 & upperpostprob0219 <= UpperPostProba)) {
if (MeanSuccess02 <=MeanSuccessEDOI)	 { 
NextStartDoseC0219(StartDose=StartingDoseNextCRM02_i)
StartingDoseNextCRM03_i<<-StartingDoseNextCRM03

break
}
}
}
if (j==20) {
EDinPosterior0220 <<- 0
if (lowerpostprob0220 <= EDOfInterestCRM & EDOfInterestCRM <= upperpostprob0220) {
EDinPosterior0220 <<- 1
}

if ( (lowerpostprob0220 >= LowerPostProba) | 
     (EDinPosterior0220 == 0 & upperpostprob0220 <= UpperPostProba)) {
if (MeanSuccess02 <=MeanSuccessEDOI)	 { 
NextStartDoseC0220(StartDose=StartingDoseNextCRM02_i)
StartingDoseNextCRM03_i<<-StartingDoseNextCRM03

break
}
}
}


if (CohortSize==4) {
if (j==2) {
dataCRML0202 <<- tail(dataCRM, n =NbPatientsToStop)
ConsPatients0202<<-prop.table(table(dataCRML0202$DoseNumber))[[1]]
if (ConsPatients0202 == 1 & dosen == dataCRML0202$DoseNumber[1]) {
 break
}
}

if (j==3) { 
dataCRML0203 <<- tail(dataCRM, n =NbPatientsToStop)
ConsPatients0203<<-prop.table(table(dataCRML0203$DoseNumber))[[1]]
if (ConsPatients0203 == 1 & dosen == dataCRML0203$DoseNumber[1]) {
 break
}
}
}
if (j==4) {
dataCRML0204 <<- tail(dataCRM, n =NbPatientsToStop)
ConsPatients0204<<-prop.table(table(dataCRML0204$DoseNumber))[[1]]
if (ConsPatients0204 == 1 & dosen == dataCRML0204$DoseNumber[1]) {
 break
}
}

if (j==5) {
dataCRML0205 <<- tail(dataCRM, n =NbPatientsToStop)
ConsPatients0205<<-prop.table(table(dataCRML0205$DoseNumber))[[1]]
if (ConsPatients0205 == 1 & dosen == dataCRML0205$DoseNumber[1]) {
 break
}
}
if (j==6) {
dataCRML0206 <<- tail(dataCRM, n =NbPatientsToStop)
ConsPatients0206<<-prop.table(table(dataCRML0206$DoseNumber))[[1]]
if (ConsPatients0206 == 1 & dosen == dataCRML0206$DoseNumber[1]) {
 break
}
}
if (j==7) {
dataCRML0207 <<- tail(dataCRM, n =NbPatientsToStop)
ConsPatients0207<<-prop.table(table(dataCRML0207$DoseNumber))[[1]]
if (ConsPatients0207 == 1 & dosen == dataCRML0207$DoseNumber[1]) {
 break
}
}
if (j==8) {
dataCRML0208 <<- tail(dataCRM, n =NbPatientsToStop)
ConsPatients0208<<-prop.table(table(dataCRML0208$DoseNumber))[[1]]
if (ConsPatients0208 == 1 & dosen == dataCRML0208$DoseNumber[1]) {
 break
}
}
if (j==9) {
dataCRML0209 <<- tail(dataCRM, n =NbPatientsToStop)
ConsPatients0209<<-prop.table(table(dataCRML0209$DoseNumber))[[1]]
if (ConsPatients0209 == 1 & dosen == dataCRML0209$DoseNumber[1]) {
 break
}
}
if (j==10) {
dataCRML0210 <<- tail(dataCRM, n =NbPatientsToStop)
ConsPatients0210<<-prop.table(table(dataCRML0210$DoseNumber))[[1]]
if (ConsPatients0210 == 1 & dosen == dataCRML0210$DoseNumber[1]) {
 break
}
}

if (j==11) {
dataCRML0211 <<- tail(dataCRM, n =NbPatientsToStop)
ConsPatients0211<<-prop.table(table(dataCRML0211$DoseNumber))[[1]]
if (ConsPatients0211 == 1 & dosen == dataCRML0211$DoseNumber[1]) {
 break
}
}
if (j==12) {
dataCRML0212 <<- tail(dataCRM, n =NbPatientsToStop)
ConsPatients0212<<-prop.table(table(dataCRML0212$DoseNumber))[[1]]
if (ConsPatients0212 == 1 & dosen == dataCRML0212$DoseNumber[1]) {
 break
}
}
if (j==13) {
dataCRML0213 <<- tail(dataCRM, n =NbPatientsToStop)
ConsPatients0213<<-prop.table(table(dataCRML0213$DoseNumber))[[1]]
if (ConsPatients0213 == 1 & dosen == dataCRML0213$DoseNumber[1]) {
 break
}
}
if (j==14) {
dataCRML0214 <<- tail(dataCRM, n =NbPatientsToStop)
ConsPatients0214<<-prop.table(table(dataCRML0214$DoseNumber))[[1]]
if (ConsPatients0214 == 1 & dosen == dataCRML0214$DoseNumber[1]) {
 break
}
}
if (j==15) {
dataCRML0215 <<- tail(dataCRM, n =NbPatientsToStop)
ConsPatients0215<<-prop.table(table(dataCRML0215$DoseNumber))[[1]]
if (ConsPatients0215 == 1 & dosen == dataCRML0215$DoseNumber[1]) {
 break
}
}
if (j==16) {
dataCRML0216 <<- tail(dataCRM, n =NbPatientsToStop)
ConsPatients0216<<-prop.table(table(dataCRML0216$DoseNumber))[[1]]
if (ConsPatients0216 == 1 & dosen == dataCRML0216$DoseNumber[1]) {
 break
}
}
if (j==17) {
dataCRML0217 <<- tail(dataCRM, n =NbPatientsToStop)
ConsPatients0217<<-prop.table(table(dataCRML0217$DoseNumber))[[1]]
if (ConsPatients0217 == 1 & dosen == dataCRML0217$DoseNumber[1]) {
 break
}
}
if (j==18) {
dataCRML0218 <<- tail(dataCRM, n =NbPatientsToStop)
ConsPatients0218<<-prop.table(table(dataCRML0218$DoseNumber))[[1]]
if (ConsPatients0218 == 1 & dosen == dataCRML0218$DoseNumber[1]) {
 break
}
}
if (j==19) {
dataCRML0219 <<- tail(dataCRM, n =NbPatientsToStop)
ConsPatients0219<<-prop.table(table(dataCRML0219$DoseNumber))[[1]]
if (ConsPatients0219 == 1 & dosen == dataCRML0219$DoseNumber[1]) {
 break
}
}
if (j==20) {
dataCRML0220 <<- tail(dataCRM, n =NbPatientsToStop)
ConsPatients0220<<-prop.table(table(dataCRML0220$DoseNumber))[[1]]
if (ConsPatients0220 == 1 & dosen == dataCRML0220$DoseNumber[1]) {
 break
}
}


}
}#for loop
dataCRMdef<<-rbind(dataCRMdef,dataCRM)

}#if loop

# start eventually a new crm


if (exists("StartingDoseNextCRM03_i") == TRUE) {

rm(dosen, ui95, li95, CI95OI)
rm(ci95mOImean, ci95m, ci95, EDinPosterior02_i, EDinPosterior02_ij)


AssignProbaStartDose(StartDose=StartingDoseNextCRM03_i)
FailureRate03(dose=3, SP1=SP1, SP2=SP2, SP3=SP3, SP4=SP4, SP5=SP5, SP6=SP6)

SuccessEvent03 <<- rbinom(cohort.size,1,1-SuccessProba03)
dosev<<-rep(first.dose, cohort.size)


mrs.dose 	<<- c(dosev)
mrs.response 	<<- c(SuccessEvent03)
nb.sujets <<- length(mrs.response)
CRM(cible,nb.sujets,nb.doses,mrs.response,mrs.dose,proba.list)


ci95m<<-data.frame(ci95)
ci95m$FinalEstimatedED[ci95m$nb == 1] <- 6
ci95m$FinalEstimatedED[ci95m$nb == 2] <- 5
ci95m$FinalEstimatedED[ci95m$nb == 3] <- 4
ci95m$FinalEstimatedED[ci95m$nb == 4] <- 3
ci95m$FinalEstimatedED[ci95m$nb == 5] <- 2
ci95m$FinalEstimatedED[ci95m$nb == 6] <- 1


ci95mOI<<-ci95m[ which(ci95m$FinalEstimatedED==3), ]
li95<<-ci95mOI$li9
ui95<<-ci95mOI$ui9
li95d<<-recode(li95,"0.85=0")
CI95OId<<-ui95-li95d
if (CI95OId<=CI95OITarget) {
CI95OI<=CI95OITarget+0.01
}
if (CI95OId>CI95OITarget) {
CI95OI<<-CI95OId
}
rm(ci95mOImean)
rm(ci95m)
rm(ci95)


dose1<<-p.dose.list[nb.sujets,1]-(1-EDOI)
dose2<<-p.dose.list[nb.sujets,2]-(1-EDOI)
dose3<<-p.dose.list[nb.sujets,3]-(1-EDOI)
dose4<<-p.dose.list[nb.sujets,4]-(1-EDOI)
dose5<<-p.dose.list[nb.sujets,5]-(1-EDOI)
dose6<<-p.dose.list[nb.sujets,6]-(1-EDOI)

new2 <- list("6"=dose6, "5"=dose5, "4"=dose4, "3"=dose3, "2"=dose2, "1"=dose1)
x_num <<- as.numeric(unlist(new2))
dosec<<-names(which.max(new2[new2 < 0]))
if(is.null(dosec)) {
dosec<<-"6"
}
dose<<-strtoi(dosec)
dosen<<-as.numeric(dosec)

new3 <- list("6"=dose6, "5"=dose5, "4"=dose4, "3"=dose3, "2"=dose2, "1"=dose1)
x_num2 <<- as.numeric(unlist(new3))
dose3c<<-names(which.min(new3[new3 > 0]))
doses3<<-strtoi(dose3c)
dose3n<<-as.numeric(dose3c)

lowerpostprob0301<<-p.dose.list[nb.sujets,1]
upperpostprob0301<<-p.dose.list[nb.sujets,6]
DoseNumber<<-resul2[,2]
InverseSuccessEventResult<<-resul2[,3]
dataCRM1<<-cbind(DoseNumber,InverseSuccessEventResult)

dataCRM<<-as.data.frame(dataCRM1)
dataCRM$Success[InverseSuccessEventResult == 0] <<- 1
dataCRM$Success[InverseSuccessEventResult == 1] <<- 0
dataCRM$Dose<<-StartingDoseNextCRM03 
dataCRM$PostProbaWM01<<-p.dose.list[,1]
dataCRM$PostProbaWM02<<-p.dose.list[,2]
dataCRM$PostProbaWM03<<-p.dose.list[,3]
dataCRM$PostProbaWM04<<-p.dose.list[,4]
dataCRM$PostProbaWM05<<-p.dose.list[,5]
dataCRM$PostProbaWM06<<-p.dose.list[,6]

MeanSuccess03<<-mean(dataCRM$Success)
new1<<-c(last(dataCRM$PostProbaWM01),last(dataCRM$PostProbaWM02),last(dataCRM$PostProbaWM03),last(dataCRM$PostProbaWM04),last(dataCRM$PostProbaWM05),last(dataCRM$PostProbaWM06))
clostestED0301<<-abs(new1[dosen])
#rm(p.dose.list, inherits = TRUE)
#print(p.dose.list)

#rm(list="EDinPosterior03")
if ((lowerpostprob0301 <= (EDOfInterestCRM+LowerPostProba)) & (EDOfInterestCRM<= upperpostprob0301)) {
EDinPosterior0301 <<- 1
} else {
EDinPosterior0301 <<- 0
}


nF<<-n_distinct(dataCRM$Success)
nD<<-n_distinct(dataCRM$Dose)


if ( (lowerpostprob0301 >= (EDOfInterestCRM+LowerPostProba)) | 
     ((EDinPosterior0301 == 0) & (upperpostprob0301 <= UpperPostProba))) {
if (MeanSuccess03 <=0.50)	 { 
NextStartDoseC0301(StartDose=StartingDoseNextCRM03_i)
StartingDoseNextCRM04_i<<-StartingDoseNextCRM04
}
}


if (exists("StartingDoseNextCRM04_i") == FALSE) {
for (j in 1:nloop) {
rm(dosen, ui95, li95, CI95OI)
rm(ci95mOImean, ci95m, ci95, EDinPosterior03_i, EDinPosterior03_ij)


FailureRate03(dose=dose, SP1=SP1, SP2=SP2, SP3=SP3, SP4=SP4, SP5=SP5, SP6=SP6)
SuccessEvent03 <<- rbinom(cohort.size,1,1-SuccessProba03)
dosev<<-rep(dose, cohort.size)


mrs.dose 	<<- c(mrs.dose,dosev)
mrs.response 	<<- c(mrs.response, SuccessEvent03)
nb.sujets <<- length(mrs.response)
CRM(cible,nb.sujets,nb.doses,mrs.response,mrs.dose,proba.list)


dose1<<-p.dose.list[nb.sujets,1]-(1-EDOI)
dose2<<-p.dose.list[nb.sujets,2]-(1-EDOI)
dose3<<-p.dose.list[nb.sujets,3]-(1-EDOI)
dose4<<-p.dose.list[nb.sujets,4]-(1-EDOI)
dose5<<-p.dose.list[nb.sujets,5]-(1-EDOI)
dose6<<-p.dose.list[nb.sujets,6]-(1-EDOI)

new2 <- list("6"=dose6, "5"=dose5, "4"=dose4, "3"=dose3, "2"=dose2, "1"=dose1)
x_num <<- as.numeric(unlist(new2))
dosec<<-names(which.max(new2[new2 < 0]))
if(is.null(dosec)) {
dosec<<-"6"
}
dose<<-strtoi(dosec)
dosen<<-as.numeric(dosec)

new3 <- list("6"=dose6, "5"=dose5, "4"=dose4, "3"=dose3, "2"=dose2, "1"=dose1)
x_num2 <<- as.numeric(unlist(new3))
dose3c<<-names(which.min(new3[new3 > 0]))
doses3<<-strtoi(dose3c)
dose3n<<-as.numeric(dose3c)


ci95m<<-data.frame(ci95)
ci95m$FinalEstimatedED[ci95m$nb == 1] <- 6
ci95m$FinalEstimatedED[ci95m$nb == 2] <- 5
ci95m$FinalEstimatedED[ci95m$nb == 3] <- 4
ci95m$FinalEstimatedED[ci95m$nb == 4] <- 3
ci95m$FinalEstimatedED[ci95m$nb == 5] <- 2
ci95m$FinalEstimatedED[ci95m$nb == 6] <- 1

ci95mOImean<<-ci95m[ which(ci95m$nb==3 | ci95m$nb==5), ]
Toreplace0.85<<-mean(ci95mOImean$li95)
ci95mOImean4<<-ci95m[ which(ci95m$nb==4), ]
ci95mOImean4[ci95mOImean4== 0.85] <- Toreplace0.85
ci95mOImean16<<-ci95m[ which(ci95m$nb==1 | ci95m$nb==2 | ci95m$nb==3 | ci95m$nb==5 | ci95m$nb==6), ]
ci95mF<<-rbind(ci95mOImean4,ci95mOImean16)
ci95mF[order(ci95mF$nb,decreasing = FALSE),]


ci95mOI<<-ci95mF[ which(ci95mF$FinalEstimatedED==dose3n), ]
li95<<-ci95mOI$li9
ui95<<-ci95mOI$ui9
CI95OI<<-ui95-li95


rm(ci95mOImean)
rm(ci95m)
rm(ci95)


DoseNumber<<-resul2[,2]
InverseSuccessEventResult<<-resul2[,3]
dataCRM1<<-cbind(DoseNumber,InverseSuccessEventResult)

dataCRM<<-as.data.frame(dataCRM1)
dataCRM$Success[InverseSuccessEventResult == 0] <<- 1
dataCRM$Success[InverseSuccessEventResult == 1] <<- 0
dataCRM$Dose<<-StartingDoseNextCRM03
dataCRM$PostProbaWM01<<-p.dose.list[,1]
dataCRM$PostProbaWM02<<-p.dose.list[,2]
dataCRM$PostProbaWM03<<-p.dose.list[,3]
dataCRM$PostProbaWM04<<-p.dose.list[,4]
dataCRM$PostProbaWM05<<-p.dose.list[,5]
dataCRM$PostProbaWM06<<-p.dose.list[,6]

MeanSuccess03<<-mean(dataCRM$Success)

#print(p.dose.list)
#rm(p.dose.list, inherits = TRUE)

if (j==1) {
lowerpostprob0301b<<-p.dose.list[nb.sujets,1]
upperpostprob0301b<<-p.dose.list[nb.sujets,6]
new1<<-c(last(dataCRM$PostProbaWM01),last(dataCRM$PostProbaWM02),last(dataCRM$PostProbaWM03),last(dataCRM$PostProbaWM04),last(dataCRM$PostProbaWM05),last(dataCRM$PostProbaWM06))
clostestED0301b<<-abs(new1[dosen])
closestEDT0301b<<-abs(new1[dose3n])
}
if (j==2) {
lowerpostprob0302<<-p.dose.list[nb.sujets,1]
upperpostprob0302<<-p.dose.list[nb.sujets,6]
new1<<-c(last(dataCRM$PostProbaWM01),last(dataCRM$PostProbaWM02),last(dataCRM$PostProbaWM03),last(dataCRM$PostProbaWM04),last(dataCRM$PostProbaWM05),last(dataCRM$PostProbaWM06))
clostestED0302<<-abs(new1[dosen])
closestEDT0302<<-abs(new1[dose3n])
}
if (j==3) {
lowerpostprob0303<<-p.dose.list[nb.sujets,1]
upperpostprob0303<<-p.dose.list[nb.sujets,6]
new1<<-c(last(dataCRM$PostProbaWM01),last(dataCRM$PostProbaWM02),last(dataCRM$PostProbaWM03),last(dataCRM$PostProbaWM04),last(dataCRM$PostProbaWM05),last(dataCRM$PostProbaWM06))
clostestED0303<<-abs(new1[dosen])
closestEDT0303<<-abs(new1[dose3n])
}
if (j==4) {
lowerpostprob0304<<-p.dose.list[nb.sujets,1]
upperpostprob0304<<-p.dose.list[nb.sujets,6]
new1<<-c(last(dataCRM$PostProbaWM01),last(dataCRM$PostProbaWM02),last(dataCRM$PostProbaWM03),last(dataCRM$PostProbaWM04),last(dataCRM$PostProbaWM05),last(dataCRM$PostProbaWM06))
clostestED0304<<-abs(new1[dosen])
closestEDT0304<<-abs(new1[dose3n])
}
if (j==5) {
lowerpostprob0305<<-p.dose.list[nb.sujets,1]
upperpostprob0305<<-p.dose.list[nb.sujets,6]
new1<<-c(last(dataCRM$PostProbaWM01),last(dataCRM$PostProbaWM02),last(dataCRM$PostProbaWM03),last(dataCRM$PostProbaWM04),last(dataCRM$PostProbaWM05),last(dataCRM$PostProbaWM06))
clostestED0305<<-abs(new1[dosen])
closestEDT0305<<-abs(new1[dose3n])
}
if (j==6) {
lowerpostprob0306<<-p.dose.list[nb.sujets,1]
upperpostprob0306<<-p.dose.list[nb.sujets,6]
new1<<-c(last(dataCRM$PostProbaWM01),last(dataCRM$PostProbaWM02),last(dataCRM$PostProbaWM03),last(dataCRM$PostProbaWM04),last(dataCRM$PostProbaWM05),last(dataCRM$PostProbaWM06))
clostestED0306<<-abs(new1[dosen])
closestEDT0306<<-abs(new1[dose3n])
}
if (j==7) {
lowerpostprob0307<<-p.dose.list[nb.sujets,1]
upperpostprob0307<<-p.dose.list[nb.sujets,6]
new1<<-c(last(dataCRM$PostProbaWM01),last(dataCRM$PostProbaWM02),last(dataCRM$PostProbaWM03),last(dataCRM$PostProbaWM04),last(dataCRM$PostProbaWM05),last(dataCRM$PostProbaWM06))
clostestED0307<<-abs(new1[dosen])
closestEDT0307<<-abs(new1[dose3n])
}
if (j==8) {
lowerpostprob0308<<-p.dose.list[nb.sujets,1]
upperpostprob0308<<-p.dose.list[nb.sujets,6]
new1<<-c(last(dataCRM$PostProbaWM01),last(dataCRM$PostProbaWM02),last(dataCRM$PostProbaWM03),last(dataCRM$PostProbaWM04),last(dataCRM$PostProbaWM05),last(dataCRM$PostProbaWM06))
clostestED0308<<-abs(new1[dosen])
closestEDT0308<<-abs(new1[dose3n])
}
if (j==9) {
lowerpostprob0309<<-p.dose.list[nb.sujets,1]
upperpostprob0309<<-p.dose.list[nb.sujets,6]
new1<<-c(last(dataCRM$PostProbaWM01),last(dataCRM$PostProbaWM02),last(dataCRM$PostProbaWM03),last(dataCRM$PostProbaWM04),last(dataCRM$PostProbaWM05),last(dataCRM$PostProbaWM06))
clostestED0309<<-abs(new1[dosen])
closestEDT0309<<-abs(new1[dose3n])
}
if (j==10) {
lowerpostprob0310<<-p.dose.list[nb.sujets,1]
upperpostprob0310<<-p.dose.list[nb.sujets,6]
new1<<-c(last(dataCRM$PostProbaWM01),last(dataCRM$PostProbaWM02),last(dataCRM$PostProbaWM03),last(dataCRM$PostProbaWM04),last(dataCRM$PostProbaWM05),last(dataCRM$PostProbaWM06))
clostestED0310<<-abs(new1[dosen])
closestEDT0310<<-abs(new1[dose3n])
}
if (j==11) {
lowerpostprob0311<<-p.dose.list[nb.sujets,1]
upperpostprob0311<<-p.dose.list[nb.sujets,6]
new1<<-c(last(dataCRM$PostProbaWM01),last(dataCRM$PostProbaWM02),last(dataCRM$PostProbaWM03),last(dataCRM$PostProbaWM04),last(dataCRM$PostProbaWM05),last(dataCRM$PostProbaWM06))
clostestED0311<<-abs(new1[dosen])
closestEDT0311<<-abs(new1[dose3n])
}
if (j==12) {
lowerpostprob0312<<-p.dose.list[nb.sujets,1]
upperpostprob0312<<-p.dose.list[nb.sujets,6]
new1<<-c(last(dataCRM$PostProbaWM01),last(dataCRM$PostProbaWM02),last(dataCRM$PostProbaWM03),last(dataCRM$PostProbaWM04),last(dataCRM$PostProbaWM05),last(dataCRM$PostProbaWM06))
clostestED0312<<-abs(new1[dosen])
closestEDT0312<<-abs(new1[dose3n])
}
if (j==13) {
lowerpostprob0313<<-p.dose.list[nb.sujets,1]
upperpostprob0313<<-p.dose.list[nb.sujets,6]
new1<<-c(last(dataCRM$PostProbaWM01),last(dataCRM$PostProbaWM02),last(dataCRM$PostProbaWM03),last(dataCRM$PostProbaWM04),last(dataCRM$PostProbaWM05),last(dataCRM$PostProbaWM06))
clostestED0313<<-abs(new1[dosen])
closestEDT0313<<-abs(new1[dose3n])
}
if (j==14) {
lowerpostprob0314<<-p.dose.list[nb.sujets,1]
upperpostprob0314<<-p.dose.list[nb.sujets,6]
new1<<-c(last(dataCRM$PostProbaWM01),last(dataCRM$PostProbaWM02),last(dataCRM$PostProbaWM03),last(dataCRM$PostProbaWM04),last(dataCRM$PostProbaWM05),last(dataCRM$PostProbaWM06))
clostestED0314<<-abs(new1[dosen])
closestEDT0314<<-abs(new1[dose3n])
}
if (j==15) {
lowerpostprob0315<<-p.dose.list[nb.sujets,1]
upperpostprob0315<<-p.dose.list[nb.sujets,6]
new1<<-c(last(dataCRM$PostProbaWM01),last(dataCRM$PostProbaWM02),last(dataCRM$PostProbaWM03),last(dataCRM$PostProbaWM04),last(dataCRM$PostProbaWM05),last(dataCRM$PostProbaWM06))
clostestED0315<<-abs(new1[dosen])
closestEDT0315<<-abs(new1[dose3n])
}
if (j==16) {
lowerpostprob0316<<-p.dose.list[nb.sujets,1]
upperpostprob0316<<-p.dose.list[nb.sujets,6]
new1<<-c(last(dataCRM$PostProbaWM01),last(dataCRM$PostProbaWM02),last(dataCRM$PostProbaWM03),last(dataCRM$PostProbaWM04),last(dataCRM$PostProbaWM05),last(dataCRM$PostProbaWM06))
clostestED0316<<-abs(new1[dosen])
closestEDT0316<<-abs(new1[dose3n])
}
if (j==17) {
lowerpostprob0317<<-p.dose.list[nb.sujets,1]
upperpostprob0317<<-p.dose.list[nb.sujets,6]
new1<<-c(last(dataCRM$PostProbaWM01),last(dataCRM$PostProbaWM02),last(dataCRM$PostProbaWM03),last(dataCRM$PostProbaWM04),last(dataCRM$PostProbaWM05),last(dataCRM$PostProbaWM06))
clostestED0317<<-abs(new1[dosen])
closestEDT0317<<-abs(new1[dose3n])
}
if (j==18) {
lowerpostprob0318<<-p.dose.list[nb.sujets,1]
upperpostprob0318<<-p.dose.list[nb.sujets,6]
new1<<-c(last(dataCRM$PostProbaWM01),last(dataCRM$PostProbaWM02),last(dataCRM$PostProbaWM03),last(dataCRM$PostProbaWM04),last(dataCRM$PostProbaWM05),last(dataCRM$PostProbaWM06))
clostestED0318<<-abs(new1[dosen])
closestEDT0318<<-abs(new1[dose3n])
}
if (j==19) {
lowerpostprob0319<<-p.dose.list[nb.sujets,1]
upperpostprob0319<<-p.dose.list[nb.sujets,6]
new1<<-c(last(dataCRM$PostProbaWM01),last(dataCRM$PostProbaWM02),last(dataCRM$PostProbaWM03),last(dataCRM$PostProbaWM04),last(dataCRM$PostProbaWM05),last(dataCRM$PostProbaWM06))
clostestED0319<<-abs(new1[dosen])
closestEDT0319<<-abs(new1[dose3n])
}
if (j==20) {
lowerpostprob0320<<-p.dose.list[nb.sujets,1]
upperpostprob0320<<-p.dose.list[nb.sujets,6]
new1<<-c(last(dataCRM$PostProbaWM01),last(dataCRM$PostProbaWM02),last(dataCRM$PostProbaWM03),last(dataCRM$PostProbaWM04),last(dataCRM$PostProbaWM05),last(dataCRM$PostProbaWM06))
clostestED0320<<-abs(new1[dosen])
closestEDT0320<<-abs(new1[dose3n])
}


if (j==1) {
EDinPosterior0301b <<- 0
if (lowerpostprob0301b <= EDOfInterestCRM & EDOfInterestCRM <= upperpostprob0301b) {
EDinPosterior0301b <<- 1
}
if ( (lowerpostprob0301b >= (EDOfInterestCRM+LowerPostProba)) | 
     (EDinPosterior0301b == 0 & upperpostprob0301b <= UpperPostProba)) {
if (MeanSuccess03 <=MeanSuccessEDOI) {
NextStartDoseC0301b(StartDose=StartingDoseNextCRM03_i)
StartingDoseNextCRM04_i<<-StartingDoseNextCRM04
}
}
}

if (j==2) {
EDinPosterior0302 <<- 0
if (lowerpostprob0302 <= EDOfInterestCRM & EDOfInterestCRM <= upperpostprob0302) {
EDinPosterior0302 <<- 1
}

if ( (lowerpostprob0302 >= LowerPostProba) | 
     (EDinPosterior0302 == 0 & upperpostprob0302 <= UpperPostProba)) {
if (MeanSuccess03 <=MeanSuccessEDOI)	 { 	 
NextStartDoseC0302(StartDose=StartingDoseNextCRM03_i)
StartingDoseNextCRM04_i<<-StartingDoseNextCRM04

break
}
}
}
if (j==3) {
EDinPosterior0303 <<- 0
if (lowerpostprob0303 <= EDOfInterestCRM & EDOfInterestCRM <= upperpostprob0303) {
EDinPosterior0303 <<- 1
}

if ( (lowerpostprob0303 >= LowerPostProba) | 
     (EDinPosterior0303 == 0 & upperpostprob0303 <= UpperPostProba)) {
if (MeanSuccess03 <=MeanSuccessEDOI)	 { 	 
NextStartDoseC0303(StartDose=StartingDoseNextCRM03_i)
StartingDoseNextCRM04_i<<-StartingDoseNextCRM04

break
}
}
}
if (j==4) {
EDinPosterior0304 <<- 0
if (lowerpostprob0304 <= EDOfInterestCRM & EDOfInterestCRM <= upperpostprob0304) {
EDinPosterior0304 <<- 1
}

if ( (lowerpostprob0304 >= LowerPostProba) | 
     (EDinPosterior0304 == 0 & upperpostprob0304 <= UpperPostProba)) {
if (MeanSuccess03 <=MeanSuccessEDOI)	 { 	 
NextStartDoseC0304(StartDose=StartingDoseNextCRM03_i)
StartingDoseNextCRM04_i<<-StartingDoseNextCRM04

break
}
}
}
if (j==5) {
EDinPosterior0305 <<- 0
if (lowerpostprob0305 <= EDOfInterestCRM & EDOfInterestCRM <= upperpostprob0305) {
EDinPosterior0305 <<- 1
}

if ( (lowerpostprob0305 >= LowerPostProba) | 
     (EDinPosterior0305 == 0 & upperpostprob0305 <= UpperPostProba)) {
if (MeanSuccess03 <=MeanSuccessEDOI)	 { 	 
NextStartDoseC0305(StartDose=StartingDoseNextCRM03_i)
StartingDoseNextCRM04_i<<-StartingDoseNextCRM04

break
}
}
}
if (j==6) {
EDinPosterior0306 <<- 0
if (lowerpostprob0306 <= EDOfInterestCRM & EDOfInterestCRM <= upperpostprob0306) {
EDinPosterior0306 <<- 1
}

if ( (lowerpostprob0306 >= LowerPostProba) | 
     (EDinPosterior0306 == 0 & upperpostprob0306 <= UpperPostProba)) {
if (MeanSuccess03 <=MeanSuccessEDOI)	 { 	 
NextStartDoseC0306(StartDose=StartingDoseNextCRM03_i)
StartingDoseNextCRM04_i<<-StartingDoseNextCRM04

break
}
}
}

if (j==7) {
EDinPosterior0307 <<- 0
if (lowerpostprob0307 <= EDOfInterestCRM & EDOfInterestCRM <= upperpostprob0307) {
EDinPosterior0307 <<- 1
}

if ( (lowerpostprob0307 >= LowerPostProba) | 
     (EDinPosterior0307 == 0 & upperpostprob0307 <= UpperPostProba)) {
if (MeanSuccess03 <=MeanSuccessEDOI)	 { 	 
NextStartDoseC0307(StartDose=StartingDoseNextCRM03_i)
StartingDoseNextCRM04_i<<-StartingDoseNextCRM04

break
}
}
}
if (j==8) {
EDinPosterior0308 <<- 0
if (lowerpostprob0308 <= EDOfInterestCRM & EDOfInterestCRM <= upperpostprob0308) {
EDinPosterior0308 <<- 1
}

if ( (lowerpostprob0308 >= LowerPostProba) | 
     (EDinPosterior0308 == 0 & upperpostprob0308 <= UpperPostProba)) {
if (MeanSuccess03 <=MeanSuccessEDOI)	 { 	 
NextStartDoseC0308(StartDose=StartingDoseNextCRM03_i)
StartingDoseNextCRM04_i<<-StartingDoseNextCRM04

break
}
}
}
if (j==9) {
EDinPosterior0309 <<- 0
if (lowerpostprob0309 <= EDOfInterestCRM & EDOfInterestCRM <= upperpostprob0309) {
EDinPosterior0309 <<- 1
}

if ( (lowerpostprob0309 >= LowerPostProba) | 
     (EDinPosterior0309 == 0 & upperpostprob0309 <= UpperPostProba)) {
if (MeanSuccess03 <=MeanSuccessEDOI)	 { 	 
NextStartDoseC0309(StartDose=StartingDoseNextCRM03_i)
StartingDoseNextCRM04_i<<-StartingDoseNextCRM04

break
}
}
}
if (j==10) {
EDinPosterior0310 <<- 0
if (lowerpostprob0310 <= EDOfInterestCRM & EDOfInterestCRM <= upperpostprob0310) {
EDinPosterior0310 <<- 1
}

if ( (lowerpostprob0310 >= LowerPostProba) | 
     (EDinPosterior0310 == 0 & upperpostprob0310 <= UpperPostProba)) {
if (MeanSuccess03 <=MeanSuccessEDOI)	 { 	 
NextStartDoseC0310(StartDose=StartingDoseNextCRM03_i)
StartingDoseNextCRM04_i<<-StartingDoseNextCRM04

break
}
}
}
if (j==11) {
EDinPosterior0311 <<- 0
if (lowerpostprob0311 <= EDOfInterestCRM & EDOfInterestCRM <= upperpostprob0311) {
EDinPosterior0311 <<- 1
}

if ( (lowerpostprob0311 >= LowerPostProba) | 
     (EDinPosterior0311 == 0 & upperpostprob0311 <= UpperPostProba)) {
if (MeanSuccess03 <=MeanSuccessEDOI)	 { 	 
NextStartDoseC0311(StartDose=StartingDoseNextCRM03_i)
StartingDoseNextCRM04_i<<-StartingDoseNextCRM04

break
}
}
}
if (j==12) {
EDinPosterior0312 <<- 0
if (lowerpostprob0312 <= EDOfInterestCRM & EDOfInterestCRM <= upperpostprob0312) {
EDinPosterior0312 <<- 1
}

if ( (lowerpostprob0312 >= LowerPostProba) | 
     (EDinPosterior0312 == 0 & upperpostprob0312 <= UpperPostProba)) {
if (MeanSuccess03 <=MeanSuccessEDOI)	 { 	 
NextStartDoseC0312(StartDose=StartingDoseNextCRM03_i)
StartingDoseNextCRM04_i<<-StartingDoseNextCRM04

break
}
}
}
if (j==13) {
EDinPosterior0313 <<- 0
if (lowerpostprob0313 <= EDOfInterestCRM & EDOfInterestCRM <= upperpostprob0313) {
EDinPosterior0313 <<- 1
}

if ( (lowerpostprob0313 >= LowerPostProba) | 
     (EDinPosterior0313 == 0 & upperpostprob0313 <= UpperPostProba)) {
if (MeanSuccess03 <=MeanSuccessEDOI)	 { 	 
NextStartDoseC0313(StartDose=StartingDoseNextCRM03_i)
StartingDoseNextCRM04_i<<-StartingDoseNextCRM04

break
}
}
}
if (j==14) {
EDinPosterior0314 <<- 0
if (lowerpostprob0314 <= EDOfInterestCRM & EDOfInterestCRM <= upperpostprob0314) {
EDinPosterior0314 <<- 1
}

if ( (lowerpostprob0314 >= LowerPostProba) | 
     (EDinPosterior0314 == 0 & upperpostprob0314 <= UpperPostProba)) {
if (MeanSuccess03 <=MeanSuccessEDOI)	 { 	 
NextStartDoseC0314(StartDose=StartingDoseNextCRM03_i)
StartingDoseNextCRM04_i<<-StartingDoseNextCRM04

break
}
}
}
if (j==15) {
EDinPosterior0315 <<- 0
if (lowerpostprob0315 <= EDOfInterestCRM & EDOfInterestCRM <= upperpostprob0315) {
EDinPosterior0315 <<- 1
}

if ( (lowerpostprob0315 >= LowerPostProba) | 
     (EDinPosterior0315 == 0 & upperpostprob0315 <= UpperPostProba)) {
if (MeanSuccess03 <=MeanSuccessEDOI)	 { 	 
NextStartDoseC0315(StartDose=StartingDoseNextCRM03_i)
StartingDoseNextCRM04_i<<-StartingDoseNextCRM04

break
}
}
}
if (j==16) {
EDinPosterior0316 <<- 0
if (lowerpostprob0316 <= EDOfInterestCRM & EDOfInterestCRM <= upperpostprob0316) {
EDinPosterior0316 <<- 1
}

if ( (lowerpostprob0316 >= LowerPostProba) | 
     (EDinPosterior0316 == 0 & upperpostprob0316 <= UpperPostProba)) {
if (MeanSuccess03 <=MeanSuccessEDOI)	 { 	 
NextStartDoseC0316(StartDose=StartingDoseNextCRM03_i)
StartingDoseNextCRM04_i<<-StartingDoseNextCRM04

break
}
}
}

if (j==17) {
EDinPosterior0317 <<- 0
if (lowerpostprob0317 <= EDOfInterestCRM & EDOfInterestCRM <= upperpostprob0317) {
EDinPosterior0317 <<- 1
}

if ( (lowerpostprob0317 >= LowerPostProba) | 
     (EDinPosterior0317 == 0 & upperpostprob0317 <= UpperPostProba)) {
if (MeanSuccess03 <=MeanSuccessEDOI)	 { 	 
NextStartDoseC0317(StartDose=StartingDoseNextCRM03_i)
StartingDoseNextCRM04_i<<-StartingDoseNextCRM04

break
}
}
}
if (j==18) {
EDinPosterior0318 <<- 0
if (lowerpostprob0318 <= EDOfInterestCRM & EDOfInterestCRM <= upperpostprob0318) {
EDinPosterior0318 <<- 1
}

if ( (lowerpostprob0318 >= LowerPostProba) | 
     (EDinPosterior0318 == 0 & upperpostprob0318 <= UpperPostProba)) {
if (MeanSuccess03 <=MeanSuccessEDOI)	 { 	 
NextStartDoseC0318(StartDose=StartingDoseNextCRM03_i)
StartingDoseNextCRM04_i<<-StartingDoseNextCRM04

break
}
}
}
if (j==19) {
EDinPosterior0319 <<- 0
if (lowerpostprob0319 <= EDOfInterestCRM & EDOfInterestCRM <= upperpostprob0319) {
EDinPosterior0319 <<- 1
}

if ( (lowerpostprob0319 >= LowerPostProba) | 
     (EDinPosterior0319 == 0 & upperpostprob0319 <= UpperPostProba)) {
if (MeanSuccess03 <=MeanSuccessEDOI)	 { 	 
NextStartDoseC0319(StartDose=StartingDoseNextCRM03_i)
StartingDoseNextCRM04_i<<-StartingDoseNextCRM04

break
}
}
}
if (j==20) {
EDinPosterior0320 <<- 0
if (lowerpostprob0320 <= EDOfInterestCRM & EDOfInterestCRM <= upperpostprob0320) {
EDinPosterior0320 <<- 1
}

if ( (lowerpostprob0320 >= LowerPostProba) | 
     (EDinPosterior0320 == 0 & upperpostprob0320 <= UpperPostProba)) {
if (MeanSuccess03 <=MeanSuccessEDOI)	 { 	 
NextStartDoseC0320(StartDose=StartingDoseNextCRM03_i)
StartingDoseNextCRM04_i<<-StartingDoseNextCRM04

break
}
}
}


if (CohortSize==4) {
if (j==2) {
dataCRML0302 <<- tail(dataCRM, n =NbPatientsToStop)
ConsPatients0302<<-prop.table(table(dataCRML0302$DoseNumber))[[1]]
if (ConsPatients0302 == 1 & dosen == dataCRML0302$DoseNumber[1]) {
 break
}
}

if (j==3) { 
dataCRML0303 <<- tail(dataCRM, n =NbPatientsToStop)
ConsPatients0303<<-prop.table(table(dataCRML0303$DoseNumber))[[1]]
if (ConsPatients0303 == 1 & dosen == dataCRML0303$DoseNumber[1]) {
 break
}
}
}
if (j==4) {
dataCRML0304 <<- tail(dataCRM, n =NbPatientsToStop)
ConsPatients0304<<-prop.table(table(dataCRML0304$DoseNumber))[[1]]
if (ConsPatients0304 == 1 & dosen == dataCRML0304$DoseNumber[1]) {
 break
}
}

if (j==5) {
dataCRML0305 <<- tail(dataCRM, n =NbPatientsToStop)
ConsPatients0305<<-prop.table(table(dataCRML0305$DoseNumber))[[1]]
if (ConsPatients0305 == 1 & dosen == dataCRML0305$DoseNumber[1]) {
 break
}
}
if (j==6) {
dataCRML0306 <<- tail(dataCRM, n =NbPatientsToStop)
ConsPatients0306<<-prop.table(table(dataCRML0306$DoseNumber))[[1]]
if (ConsPatients0306 == 1 & dosen == dataCRML0306$DoseNumber[1]) {
 break
}
}
if (j==7) {
dataCRML0307 <<- tail(dataCRM, n =NbPatientsToStop)
ConsPatients0307<<-prop.table(table(dataCRML0307$DoseNumber))[[1]]
if (ConsPatients0307 == 1 & dosen == dataCRML0307$DoseNumber[1]) {
 break
}
}
if (j==8) {
dataCRML0308 <<- tail(dataCRM, n =NbPatientsToStop)
ConsPatients0308<<-prop.table(table(dataCRML0308$DoseNumber))[[1]]
if (ConsPatients0308 == 1 & dosen == dataCRML0308$DoseNumber[1]) {
 break
}
}
if (j==9) {
dataCRML0309 <<- tail(dataCRM, n =NbPatientsToStop)
ConsPatients0309<<-prop.table(table(dataCRML0309$DoseNumber))[[1]]
if (ConsPatients0309 == 1 & dosen == dataCRML0309$DoseNumber[1]) {
 break
}
}
if (j==10) {
dataCRML0310 <<- tail(dataCRM, n =NbPatientsToStop)
ConsPatients0310<<-prop.table(table(dataCRML0310$DoseNumber))[[1]]
if (ConsPatients0310 == 1 & dosen == dataCRML0310$DoseNumber[1]) {
 break
}
}

if (j==11) {
dataCRML0311 <<- tail(dataCRM, n =NbPatientsToStop)
ConsPatients0311<<-prop.table(table(dataCRML0311$DoseNumber))[[1]]
if (ConsPatients0311 == 1 & dosen == dataCRML0311$DoseNumber[1]) {
 break
}
}
if (j==12) {
dataCRML0312 <<- tail(dataCRM, n =NbPatientsToStop)
ConsPatients0312<<-prop.table(table(dataCRML0312$DoseNumber))[[1]]
if (ConsPatients0312 == 1 & dosen == dataCRML0312$DoseNumber[1]) {
 break
}
}
if (j==13) {
dataCRML0313 <<- tail(dataCRM, n =NbPatientsToStop)
ConsPatients0313<<-prop.table(table(dataCRML0313$DoseNumber))[[1]]
if (ConsPatients0313 == 1 & dosen == dataCRML0313$DoseNumber[1]) {
 break
}
}
if (j==14) {
dataCRML0314 <<- tail(dataCRM, n =NbPatientsToStop)
ConsPatients0314<<-prop.table(table(dataCRML0314$DoseNumber))[[1]]
if (ConsPatients0314 == 1 & dosen == dataCRML0314$DoseNumber[1]) {
 break
}
}
if (j==15) {
dataCRML0315 <<- tail(dataCRM, n =NbPatientsToStop)
ConsPatients0315<<-prop.table(table(dataCRML0315$DoseNumber))[[1]]
if (ConsPatients0315 == 1 & dosen == dataCRML0315$DoseNumber[1]) {
 break
}
}
if (j==16) {
dataCRML0316 <<- tail(dataCRM, n =NbPatientsToStop)
ConsPatients0316<<-prop.table(table(dataCRML0316$DoseNumber))[[1]]
if (ConsPatients0316 == 1 & dosen == dataCRML0316$DoseNumber[1]) {
 break
}
}
if (j==17) {
dataCRML0317 <<- tail(dataCRM, n =NbPatientsToStop)
ConsPatients0317<<-prop.table(table(dataCRML0317$DoseNumber))[[1]]
if (ConsPatients0317 == 1 & dosen == dataCRML0317$DoseNumber[1]) {
 break
}
}
if (j==18) {
dataCRML0318 <<- tail(dataCRM, n =NbPatientsToStop)
ConsPatients0318<<-prop.table(table(dataCRML0318$DoseNumber))[[1]]
if (ConsPatients0318 == 1 & dosen == dataCRML0318$DoseNumber[1]) {
 break
}
}
if (j==19) {
dataCRML0319 <<- tail(dataCRM, n =NbPatientsToStop)
ConsPatients0319<<-prop.table(table(dataCRML0319$DoseNumber))[[1]]
if (ConsPatients0319 == 1 & dosen == dataCRML0319$DoseNumber[1]) {
 break
}
}
if (j==20) {
dataCRML0320 <<- tail(dataCRM, n =NbPatientsToStop)
ConsPatients0320<<-prop.table(table(dataCRML0320$DoseNumber))[[1]]
if (ConsPatients0320 == 1 & dosen == dataCRML0320$DoseNumber[1]) {
 break
}
}


}
}#for loop
dataCRMdef<<-rbind(dataCRMdef,dataCRM)

}#if loop

# start eventually a new crm


if (exists("StartingDoseNextCRM04_i") == TRUE) {
rm(dosen, ui95, li95, CI95OI)
rm(ci95mOImean, ci95m, ci95, EDinPosterior03_i, EDinPosterior03_ij)


AssignProbaStartDose(StartDose=StartingDoseNextCRM04_i)
FailureRate04(dose=3, SP1=SP1, SP2=SP2, SP3=SP3, SP4=SP4, SP5=SP5, SP6=SP6)

SuccessEvent04 <<- rbinom(cohort.size,1,1-SuccessProba04)
dosev<<-rep(first.dose, cohort.size)


mrs.dose 	<<- c(dosev)
mrs.response 	<<- c(SuccessEvent04)
nb.sujets <<- length(mrs.response)
CRM(cible,nb.sujets,nb.doses,mrs.response,mrs.dose,proba.list)


ci95m<<-data.frame(ci95)
ci95m$FinalEstimatedED[ci95m$nb == 1] <- 6
ci95m$FinalEstimatedED[ci95m$nb == 2] <- 5
ci95m$FinalEstimatedED[ci95m$nb == 3] <- 4
ci95m$FinalEstimatedED[ci95m$nb == 4] <- 3
ci95m$FinalEstimatedED[ci95m$nb == 5] <- 2
ci95m$FinalEstimatedED[ci95m$nb == 6] <- 1


ci95mOI<<-ci95m[ which(ci95m$FinalEstimatedED==3), ]
li95<<-ci95mOI$li9
ui95<<-ci95mOI$ui9
li95d<<-recode(li95,"0.85=0")
CI95OId<<-ui95-li95d
if (CI95OId<=CI95OITarget) {
CI95OI<=CI95OITarget+0.01
}
if (CI95OId>CI95OITarget) {
CI95OI<<-CI95OId
}


dose1<<-p.dose.list[nb.sujets,1]-(1-EDOI)
dose2<<-p.dose.list[nb.sujets,2]-(1-EDOI)
dose3<<-p.dose.list[nb.sujets,3]-(1-EDOI)
dose4<<-p.dose.list[nb.sujets,4]-(1-EDOI)
dose5<<-p.dose.list[nb.sujets,5]-(1-EDOI)
dose6<<-p.dose.list[nb.sujets,6]-(1-EDOI)


new2 <- list("6"=dose6, "5"=dose5, "4"=dose4, "3"=dose3, "2"=dose2, "1"=dose1)
x_num <<- as.numeric(unlist(new2))
dosec<<-names(which.max(new2[new2 < 0]))
if(is.null(dosec)) {
dosec<<-"6"
}
dose<<-strtoi(dosec)
dosen<<-as.numeric(dosec)

new3 <- list("6"=dose6, "5"=dose5, "4"=dose4, "3"=dose3, "2"=dose2, "1"=dose1)
x_num2 <<- as.numeric(unlist(new3))
dose3c<<-names(which.min(new3[new3 > 0]))
doses3<<-strtoi(dose3c)
dose3n<<-as.numeric(dose3c)

lowerpostprob0401<<-p.dose.list[nb.sujets,1]
upperpostprob0401<<-p.dose.list[nb.sujets,6]

DoseNumber<<-resul2[,2]
InverseSuccessEventResult<<-resul2[,3]
dataCRM1<<-cbind(DoseNumber,InverseSuccessEventResult)

dataCRM<<-as.data.frame(dataCRM1)
dataCRM$Success[InverseSuccessEventResult == 0] <<- 1
dataCRM$Success[InverseSuccessEventResult == 1] <<- 0
dataCRM$Dose<<-StartingDoseNextCRM04 
dataCRM$PostProbaWM01<<-p.dose.list[,1]
dataCRM$PostProbaWM02<<-p.dose.list[,2]
dataCRM$PostProbaWM03<<-p.dose.list[,3]
dataCRM$PostProbaWM04<<-p.dose.list[,4]
dataCRM$PostProbaWM05<<-p.dose.list[,5]
dataCRM$PostProbaWM06<<-p.dose.list[,6]

MeanSuccess04<<-mean(dataCRM$Success)
new1<<-c(last(dataCRM$PostProbaWM01),last(dataCRM$PostProbaWM02),last(dataCRM$PostProbaWM03),last(dataCRM$PostProbaWM04),last(dataCRM$PostProbaWM05),last(dataCRM$PostProbaWM06))
clostestED0401<<-abs(new1[dosen])
closestEDT0401<<-abs(new1[dose3n])

#print(p.dose.list)
#rm(p.dose.list, inherits = TRUE)

if ((lowerpostprob0401 <= (EDOfInterestCRM+LowerPostProba)) & (EDOfInterestCRM<= upperpostprob0401)) {
EDinPosterior0401 <<- 1
} else {
EDinPosterior0401 <<- 0
}


nF<<-n_distinct(dataCRM$Success)
nD<<-n_distinct(dataCRM$Dose)


if ( (lowerpostprob0401 >= (EDOfInterestCRM+LowerPostProba)) | 
     (EDinPosterior0401 == 0 & upperpostprob0401 <= UpperPostProba)) {
if (MeanSuccess04 <=0.50)	 { 	 
NextStartDoseC0401(StartDose=StartingDoseNextCRM04_i)
StartingDoseNextCRM05_i<<-StartingDoseNextCRM05
}
}

if (exists("StartingDoseNextCRM05_i") == FALSE) {
for (j in 1:nloop) {
rm(dosen, ui95, li95, CI95OI)
rm(ci95mOImean, ci95m, ci95, EDinPosterior04_i, EDinPosterior04_ij)


FailureRate04(dose=dose, SP1=SP1, SP2=SP2, SP3=SP3, SP4=SP4, SP5=SP5, SP6=SP6)
SuccessEvent04 <<- rbinom(cohort.size,1,1-SuccessProba04)

dosev<<-rep(dose, cohort.size)


mrs.dose 	<<- c(mrs.dose,dosev)
mrs.response 	<<- c(mrs.response, SuccessEvent04)
nb.sujets <<- length(mrs.response)
CRM(cible,nb.sujets,nb.doses,mrs.response,mrs.dose,proba.list)


dose1<<-p.dose.list[nb.sujets,1]-(1-EDOI)
dose2<<-p.dose.list[nb.sujets,2]-(1-EDOI)
dose3<<-p.dose.list[nb.sujets,3]-(1-EDOI)
dose4<<-p.dose.list[nb.sujets,4]-(1-EDOI)
dose5<<-p.dose.list[nb.sujets,5]-(1-EDOI)
dose6<<-p.dose.list[nb.sujets,6]-(1-EDOI)

new2 <- list("6"=dose6, "5"=dose5, "4"=dose4, "3"=dose3, "2"=dose2, "1"=dose1)
x_num <<- as.numeric(unlist(new2))
dosec<<-names(which.max(new2[new2 < 0]))
if(is.null(dosec)) {
dosec<<-"6"
}
dose<<-strtoi(dosec)
dosen<<-as.numeric(dosec)

new3 <- list("6"=dose6, "5"=dose5, "4"=dose4, "3"=dose3, "2"=dose2, "1"=dose1)
x_num2 <<- as.numeric(unlist(new3))
dose3c<<-names(which.min(new3[new3 > 0]))
doses3<<-strtoi(dose3c)
dose3n<<-as.numeric(dose3c)

ci95m<<-data.frame(ci95)
ci95m$FinalEstimatedED[ci95m$nb == 1] <- 6
ci95m$FinalEstimatedED[ci95m$nb == 2] <- 5
ci95m$FinalEstimatedED[ci95m$nb == 3] <- 4
ci95m$FinalEstimatedED[ci95m$nb == 4] <- 3
ci95m$FinalEstimatedED[ci95m$nb == 5] <- 2
ci95m$FinalEstimatedED[ci95m$nb == 6] <- 1


ci95mOImean<<-ci95m[ which(ci95m$nb==3 | ci95m$nb==5), ]
Toreplace0.85<<-mean(ci95mOImean$li95)
ci95mOImean4<<-ci95m[ which(ci95m$nb==4), ]
ci95mOImean4[ci95mOImean4== 0.85] <- Toreplace0.85
ci95mOImean16<<-ci95m[ which(ci95m$nb==1 | ci95m$nb==2 | ci95m$nb==3 | ci95m$nb==5 | ci95m$nb==6), ]
ci95mF<<-rbind(ci95mOImean4,ci95mOImean16)
ci95mF[order(ci95mF$nb,decreasing = FALSE),]


ci95mOI<<-ci95mF[ which(ci95mF$FinalEstimatedED==dose3n), ]
li95<<-ci95mOI$li9
ui95<<-ci95mOI$ui9
CI95OI<<-ui95-li95


DoseNumber<<-resul2[,2]
InverseSuccessEventResult<<-resul2[,3]
dataCRM1<<-cbind(DoseNumber,InverseSuccessEventResult)

dataCRM<<-as.data.frame(dataCRM1)
dataCRM$Success[InverseSuccessEventResult == 0] <<- 1
dataCRM$Success[InverseSuccessEventResult == 1] <<- 0
dataCRM$Dose<<-StartingDoseNextCRM04
dataCRM$PostProbaWM01<<-p.dose.list[,1]
dataCRM$PostProbaWM02<<-p.dose.list[,2]
dataCRM$PostProbaWM03<<-p.dose.list[,3]
dataCRM$PostProbaWM04<<-p.dose.list[,4]
dataCRM$PostProbaWM05<<-p.dose.list[,5]
dataCRM$PostProbaWM06<<-p.dose.list[,6]

MeanSuccess04<<-mean(dataCRM$Success)

#print(p.dose.list)
#rm(p.dose.list, inherits = TRUE)


if (j==1) {
lowerpostprob0401b<<-p.dose.list[nb.sujets,1]
upperpostprob0401b<<-p.dose.list[nb.sujets,6]
new1<<-c(last(dataCRM$PostProbaWM01),last(dataCRM$PostProbaWM02),last(dataCRM$PostProbaWM03),last(dataCRM$PostProbaWM04),last(dataCRM$PostProbaWM05),last(dataCRM$PostProbaWM06))
clostestED0401b<<-abs(new1[dosen])
closestEDT0401b<<-abs(new1[dose3n])
}
if (j==2) {
lowerpostprob0402<<-p.dose.list[nb.sujets,1]
upperpostprob0402<<-p.dose.list[nb.sujets,6]
new1<<-c(last(dataCRM$PostProbaWM01),last(dataCRM$PostProbaWM02),last(dataCRM$PostProbaWM03),last(dataCRM$PostProbaWM04),last(dataCRM$PostProbaWM05),last(dataCRM$PostProbaWM06))
clostestED0402<<-abs(new1[dosen])
closestEDT0402<<-abs(new1[dose3n])
}
if (j==3) {
lowerpostprob0403<<-p.dose.list[nb.sujets,1]
upperpostprob0403<<-p.dose.list[nb.sujets,6]
new1<<-c(last(dataCRM$PostProbaWM01),last(dataCRM$PostProbaWM02),last(dataCRM$PostProbaWM03),last(dataCRM$PostProbaWM04),last(dataCRM$PostProbaWM05),last(dataCRM$PostProbaWM06))
clostestED0403<<-abs(new1[dosen])
closestEDT0403<<-abs(new1[dose3n])
}
if (j==4) {
lowerpostprob0404<<-p.dose.list[nb.sujets,1]
upperpostprob0404<<-p.dose.list[nb.sujets,6]
new1<<-c(last(dataCRM$PostProbaWM01),last(dataCRM$PostProbaWM02),last(dataCRM$PostProbaWM03),last(dataCRM$PostProbaWM04),last(dataCRM$PostProbaWM05),last(dataCRM$PostProbaWM06))
clostestED0404<<-abs(new1[dosen])
closestEDT0404<<-abs(new1[dose3n])
}
if (j==5) {
lowerpostprob0405<<-p.dose.list[nb.sujets,1]
upperpostprob0405<<-p.dose.list[nb.sujets,6]
new1<<-c(last(dataCRM$PostProbaWM01),last(dataCRM$PostProbaWM02),last(dataCRM$PostProbaWM03),last(dataCRM$PostProbaWM04),last(dataCRM$PostProbaWM05),last(dataCRM$PostProbaWM06))
clostestED0405<<-abs(new1[dosen])
closestEDT0405<<-abs(new1[dose3n])
}
if (j==6) {
lowerpostprob0406<<-p.dose.list[nb.sujets,1]
upperpostprob0406<<-p.dose.list[nb.sujets,6]
new1<<-c(last(dataCRM$PostProbaWM01),last(dataCRM$PostProbaWM02),last(dataCRM$PostProbaWM03),last(dataCRM$PostProbaWM04),last(dataCRM$PostProbaWM05),last(dataCRM$PostProbaWM06))
clostestED0406<<-abs(new1[dosen])
closestEDT0406<<-abs(new1[dose3n])
}
if (j==7) {
lowerpostprob0407<<-p.dose.list[nb.sujets,1]
upperpostprob0407<<-p.dose.list[nb.sujets,6]
new1<<-c(last(dataCRM$PostProbaWM01),last(dataCRM$PostProbaWM02),last(dataCRM$PostProbaWM03),last(dataCRM$PostProbaWM04),last(dataCRM$PostProbaWM05),last(dataCRM$PostProbaWM06))
clostestED0407<<-abs(new1[dosen])
closestEDT0407<<-abs(new1[dose3n])
}
if (j==8) {
lowerpostprob0408<<-p.dose.list[nb.sujets,1]
upperpostprob0408<<-p.dose.list[nb.sujets,6]
new1<<-c(last(dataCRM$PostProbaWM01),last(dataCRM$PostProbaWM02),last(dataCRM$PostProbaWM03),last(dataCRM$PostProbaWM04),last(dataCRM$PostProbaWM05),last(dataCRM$PostProbaWM06))
clostestED0408<<-abs(new1[dosen])
closestEDT0408<<-abs(new1[dose3n])
}
if (j==9) {
lowerpostprob0409<<-p.dose.list[nb.sujets,1]
upperpostprob0409<<-p.dose.list[nb.sujets,6]
new1<<-c(last(dataCRM$PostProbaWM01),last(dataCRM$PostProbaWM02),last(dataCRM$PostProbaWM03),last(dataCRM$PostProbaWM04),last(dataCRM$PostProbaWM05),last(dataCRM$PostProbaWM06))
clostestED0409<<-abs(new1[dosen])
closestEDT0409<<-abs(new1[dose3n])
}
if (j==10) {
lowerpostprob0410<<-p.dose.list[nb.sujets,1]
upperpostprob0410<<-p.dose.list[nb.sujets,6]
new1<<-c(last(dataCRM$PostProbaWM01),last(dataCRM$PostProbaWM02),last(dataCRM$PostProbaWM03),last(dataCRM$PostProbaWM04),last(dataCRM$PostProbaWM05),last(dataCRM$PostProbaWM06))
clostestED0410<<-abs(new1[dosen])
closestEDT0410<<-abs(new1[dose3n])
}
if (j==11) {
lowerpostprob0411<<-p.dose.list[nb.sujets,1]
upperpostprob0411<<-p.dose.list[nb.sujets,6]
new1<<-c(last(dataCRM$PostProbaWM01),last(dataCRM$PostProbaWM02),last(dataCRM$PostProbaWM03),last(dataCRM$PostProbaWM04),last(dataCRM$PostProbaWM05),last(dataCRM$PostProbaWM06))
clostestED0411<<-abs(new1[dosen])
closestEDT0412<<-abs(new1[dose3n])
}
if (j==12) {
lowerpostprob0412<<-p.dose.list[nb.sujets,1]
upperpostprob0412<<-p.dose.list[nb.sujets,6]
new1<<-c(last(dataCRM$PostProbaWM01),last(dataCRM$PostProbaWM02),last(dataCRM$PostProbaWM03),last(dataCRM$PostProbaWM04),last(dataCRM$PostProbaWM05),last(dataCRM$PostProbaWM06))
clostestED0412<<-abs(new1[dosen])
closestEDT0412<<-abs(new1[dose3n])
}
if (j==13) {
lowerpostprob0413<<-p.dose.list[nb.sujets,1]
upperpostprob0413<<-p.dose.list[nb.sujets,6]
new1<<-c(last(dataCRM$PostProbaWM01),last(dataCRM$PostProbaWM02),last(dataCRM$PostProbaWM03),last(dataCRM$PostProbaWM04),last(dataCRM$PostProbaWM05),last(dataCRM$PostProbaWM06))
clostestED0413<<-abs(new1[dosen])
closestEDT0413<<-abs(new1[dose3n])
}
if (j==14) {
lowerpostprob0414<<-p.dose.list[nb.sujets,1]
upperpostprob0414<<-p.dose.list[nb.sujets,6]
new1<<-c(last(dataCRM$PostProbaWM01),last(dataCRM$PostProbaWM02),last(dataCRM$PostProbaWM03),last(dataCRM$PostProbaWM04),last(dataCRM$PostProbaWM05),last(dataCRM$PostProbaWM06))
clostestED0414<<-abs(new1[dosen])
closestEDT0414<<-abs(new1[dose3n])
}
if (j==15) {
lowerpostprob0415<<-p.dose.list[nb.sujets,1]
upperpostprob0415<<-p.dose.list[nb.sujets,6]
new1<<-c(last(dataCRM$PostProbaWM01),last(dataCRM$PostProbaWM02),last(dataCRM$PostProbaWM03),last(dataCRM$PostProbaWM04),last(dataCRM$PostProbaWM05),last(dataCRM$PostProbaWM06))
clostestED0415<<-abs(new1[dosen])
closestEDT0415<<-abs(new1[dose3n])
}
if (j==16) {
lowerpostprob0416<<-p.dose.list[nb.sujets,1]
upperpostprob0416<<-p.dose.list[nb.sujets,6]
new1<<-c(last(dataCRM$PostProbaWM01),last(dataCRM$PostProbaWM02),last(dataCRM$PostProbaWM03),last(dataCRM$PostProbaWM04),last(dataCRM$PostProbaWM05),last(dataCRM$PostProbaWM06))
clostestED0416<<-abs(new1[dosen])
closestEDT0416<<-abs(new1[dose3n])
}
if (j==17) {
lowerpostprob0417<<-p.dose.list[nb.sujets,1]
upperpostprob0417<<-p.dose.list[nb.sujets,6]
new1<<-c(last(dataCRM$PostProbaWM01),last(dataCRM$PostProbaWM02),last(dataCRM$PostProbaWM03),last(dataCRM$PostProbaWM04),last(dataCRM$PostProbaWM05),last(dataCRM$PostProbaWM06))
clostestED0417<<-abs(new1[dosen])
closestEDT0417<<-abs(new1[dose3n])
}
if (j==18) {
lowerpostprob0418<<-p.dose.list[nb.sujets,1]
upperpostprob0418<<-p.dose.list[nb.sujets,6]
new1<<-c(last(dataCRM$PostProbaWM01),last(dataCRM$PostProbaWM02),last(dataCRM$PostProbaWM03),last(dataCRM$PostProbaWM04),last(dataCRM$PostProbaWM05),last(dataCRM$PostProbaWM06))
clostestED0418<<-abs(new1[dosen])
closestEDT0418<<-abs(new1[dose3n])
}
if (j==19) {
lowerpostprob0419<<-p.dose.list[nb.sujets,1]
upperpostprob0419<<-p.dose.list[nb.sujets,6]
new1<<-c(last(dataCRM$PostProbaWM01),last(dataCRM$PostProbaWM02),last(dataCRM$PostProbaWM03),last(dataCRM$PostProbaWM04),last(dataCRM$PostProbaWM05),last(dataCRM$PostProbaWM06))
clostestED0419<<-abs(new1[dosen])
closestEDT0419<<-abs(new1[dose3n])
}
if (j==20) {
lowerpostprob0420<<-p.dose.list[nb.sujets,1]
upperpostprob0420<<-p.dose.list[nb.sujets,6]
new1<<-c(last(dataCRM$PostProbaWM01),last(dataCRM$PostProbaWM02),last(dataCRM$PostProbaWM03),last(dataCRM$PostProbaWM04),last(dataCRM$PostProbaWM05),last(dataCRM$PostProbaWM06))
clostestED0420<<-abs(new1[dosen])
closestEDT0420<<-abs(new1[dose3n])
}


if (j==1) {
EDinPosterior0401b <<- 0
if (lowerpostprob0401b <= EDOfInterestCRM & EDOfInterestCRM <= upperpostprob0401b) {
EDinPosterior0401b <<- 1
}
if ( (lowerpostprob0401b >= (EDOfInterestCRM+LowerPostProba)) | 
     (EDinPosterior0401b == 0 & upperpostprob0401b <= UpperPostProba)) {
if (MeanSuccess04 <=MeanSuccessEDOI) {
NextStartDoseC0401b(StartDose=StartingDoseNextCRM04_i)
StartingDoseNextCRM05_i<<-StartingDoseNextCRM05
}
}
}

if (j==2) {
EDinPosterior0402 <<- 0
if (lowerpostprob0402 <= EDOfInterestCRM & EDOfInterestCRM <= upperpostprob0402) {
EDinPosterior0402 <<- 1
}

if ( (lowerpostprob0402 >= LowerPostProba) | 
     (EDinPosterior0402 == 0 & upperpostprob0402 <= UpperPostProba)) {
if (MeanSuccess04 <=MeanSuccessEDOI)	 { 	 	 
NextStartDoseC0402(StartDose=StartingDoseNextCRM04_i)
StartingDoseNextCRM05_i<<-StartingDoseNextCRM05

break
}
}
}
if (j==3) {
EDinPosterior0403 <<- 0
if (lowerpostprob0403 <= EDOfInterestCRM & EDOfInterestCRM <= upperpostprob0403) {
EDinPosterior0403 <<- 1
}

if ( (lowerpostprob0403 >= LowerPostProba) | 
     (EDinPosterior0403 == 0 & upperpostprob0403 <= UpperPostProba)) {
if (MeanSuccess04 <=MeanSuccessEDOI)	 { 	 	 
NextStartDoseC0403(StartDose=StartingDoseNextCRM04_i)
StartingDoseNextCRM05_i<<-StartingDoseNextCRM05

break
}
}
}
if (j==4) {
EDinPosterior0404 <<- 0
if (lowerpostprob0404 <= EDOfInterestCRM & EDOfInterestCRM <= upperpostprob0404) {
EDinPosterior0404 <<- 1
}

if ( (lowerpostprob0404 >= LowerPostProba) | 
     (EDinPosterior0404 == 0 & upperpostprob0404 <= UpperPostProba)) {
if (MeanSuccess04 <=MeanSuccessEDOI)	 { 	 	 
NextStartDoseC0404(StartDose=StartingDoseNextCRM04_i)
StartingDoseNextCRM05_i<<-StartingDoseNextCRM05

break
}
}
}
if (j==5) {
EDinPosterior0405 <<- 0
if (lowerpostprob0405 <= EDOfInterestCRM & EDOfInterestCRM <= upperpostprob0405) {
EDinPosterior0405 <<- 1
}

if ( (lowerpostprob0405 >= LowerPostProba) | 
     (EDinPosterior0405 == 0 & upperpostprob0405 <= UpperPostProba)) {
if (MeanSuccess04 <=MeanSuccessEDOI)	 { 	 	 
NextStartDoseC0405(StartDose=StartingDoseNextCRM04_i)
StartingDoseNextCRM05_i<<-StartingDoseNextCRM05

break
}
}
}
if (j==6) {
EDinPosterior0406 <<- 0
if (lowerpostprob0406 <= EDOfInterestCRM & EDOfInterestCRM <= upperpostprob0406) {
EDinPosterior0406 <<- 1
}

if ( (lowerpostprob0406 >= LowerPostProba) | 
     (EDinPosterior0406 == 0 & upperpostprob0406 <= UpperPostProba)) {
if (MeanSuccess04 <=MeanSuccessEDOI)	 { 	 	 
NextStartDoseC0406(StartDose=StartingDoseNextCRM04_i)
StartingDoseNextCRM05_i<<-StartingDoseNextCRM05

break
}
}
}

if (j==7) {
EDinPosterior0407 <<- 0
if (lowerpostprob0407 <= EDOfInterestCRM & EDOfInterestCRM <= upperpostprob0407) {
EDinPosterior0407 <<- 1
}

if ( (lowerpostprob0407 >= LowerPostProba) | 
     (EDinPosterior0407 == 0 & upperpostprob0407 <= UpperPostProba)) {
if (MeanSuccess04 <=MeanSuccessEDOI)	 { 	 	 
NextStartDoseC0407(StartDose=StartingDoseNextCRM04_i)
StartingDoseNextCRM05_i<<-StartingDoseNextCRM05

break
}
}
}
if (j==8) {
EDinPosterior0408 <<- 0
if (lowerpostprob0408 <= EDOfInterestCRM & EDOfInterestCRM <= upperpostprob0408) {
EDinPosterior0408 <<- 1
}

if ( (lowerpostprob0408 >= LowerPostProba) | 
     (EDinPosterior0408 == 0 & upperpostprob0408 <= UpperPostProba)) {
if (MeanSuccess04 <=MeanSuccessEDOI)	 { 	 	 
NextStartDoseC0408(StartDose=StartingDoseNextCRM04_i)
StartingDoseNextCRM05_i<<-StartingDoseNextCRM05

break
}
}
}
if (j==9) {
EDinPosterior0409 <<- 0
if (lowerpostprob0409 <= EDOfInterestCRM & EDOfInterestCRM <= upperpostprob0409) {
EDinPosterior0409 <<- 1
}

if ( (lowerpostprob0409 >= LowerPostProba) | 
     (EDinPosterior0409 == 0 & upperpostprob0409 <= UpperPostProba)) {
if (MeanSuccess04 <=MeanSuccessEDOI)	 { 	 	 
NextStartDoseC0409(StartDose=StartingDoseNextCRM04_i)
StartingDoseNextCRM05_i<<-StartingDoseNextCRM05

break
}
}
}
if (j==10) {
EDinPosterior0410 <<- 0
if (lowerpostprob0410 <= EDOfInterestCRM & EDOfInterestCRM <= upperpostprob0410) {
EDinPosterior0410 <<- 1
}

if ( (lowerpostprob0410 >= LowerPostProba) | 
     (EDinPosterior0410 == 0 & upperpostprob0410 <= UpperPostProba)) {
if (MeanSuccess04 <=MeanSuccessEDOI)	 { 	 	 
NextStartDoseC0410(StartDose=StartingDoseNextCRM04_i)
StartingDoseNextCRM05_i<<-StartingDoseNextCRM05

break
}
}
}
if (j==11) {
EDinPosterior0411 <<- 0
if (lowerpostprob0411 <= EDOfInterestCRM & EDOfInterestCRM <= upperpostprob0411) {
EDinPosterior0411 <<- 1
}

if ( (lowerpostprob0411 >= LowerPostProba) | 
     (EDinPosterior0411 == 0 & upperpostprob0411 <= UpperPostProba)) {
if (MeanSuccess04 <=MeanSuccessEDOI)	 { 	 	 
NextStartDoseC0411(StartDose=StartingDoseNextCRM04_i)
StartingDoseNextCRM05_i<<-StartingDoseNextCRM05

break
}
}
}
if (j==12) {
EDinPosterior0412 <<- 0
if (lowerpostprob0412 <= EDOfInterestCRM & EDOfInterestCRM <= upperpostprob0412) {
EDinPosterior0412 <<- 1
}

if ( (lowerpostprob0412 >= LowerPostProba) | 
     (EDinPosterior0412 == 0 & upperpostprob0412 <= UpperPostProba)) {
if (MeanSuccess04 <=MeanSuccessEDOI)	 { 	 	 
NextStartDoseC0412(StartDose=StartingDoseNextCRM04_i)
StartingDoseNextCRM05_i<<-StartingDoseNextCRM05

break
}
}
}
if (j==13) {
EDinPosterior0413 <<- 0
if (lowerpostprob0413 <= EDOfInterestCRM & EDOfInterestCRM <= upperpostprob0413) {
EDinPosterior0413 <<- 1
}

if ( (lowerpostprob0413 >= LowerPostProba) | 
     (EDinPosterior0413 == 0 & upperpostprob0413 <= UpperPostProba)) {
if (MeanSuccess04 <=MeanSuccessEDOI)	 { 	 	 
NextStartDoseC0413(StartDose=StartingDoseNextCRM04_i)
StartingDoseNextCRM05_i<<-StartingDoseNextCRM05

break
}
}
}
if (j==14) {
EDinPosterior0414 <<- 0
if (lowerpostprob0414 <= EDOfInterestCRM & EDOfInterestCRM <= upperpostprob0414) {
EDinPosterior0414 <<- 1
}

if ( (lowerpostprob0414 >= LowerPostProba) | 
     (EDinPosterior0414 == 0 & upperpostprob0414 <= UpperPostProba)) {
if (MeanSuccess04 <=MeanSuccessEDOI)	 { 	 	 
NextStartDoseC0414(StartDose=StartingDoseNextCRM04_i)
StartingDoseNextCRM05_i<<-StartingDoseNextCRM05

break
}
}
}
if (j==15) {
EDinPosterior0415 <<- 0
if (lowerpostprob0415 <= EDOfInterestCRM & EDOfInterestCRM <= upperpostprob0415) {
EDinPosterior0415 <<- 1
}

if ( (lowerpostprob0415 >= LowerPostProba) | 
     (EDinPosterior0415 == 0 & upperpostprob0415 <= UpperPostProba)) {
if (MeanSuccess04 <=MeanSuccessEDOI)	 { 	 	 
NextStartDoseC0415(StartDose=StartingDoseNextCRM04_i)
StartingDoseNextCRM05_i<<-StartingDoseNextCRM05

break
}
}
}
if (j==16) {
EDinPosterior0416 <<- 0
if (lowerpostprob0416 <= EDOfInterestCRM & EDOfInterestCRM <= upperpostprob0416) {
EDinPosterior0416 <<- 1
}

if ( (lowerpostprob0416 >= LowerPostProba) | 
     (EDinPosterior0416 == 0 & upperpostprob0416 <= UpperPostProba)) {
if (MeanSuccess04 <=MeanSuccessEDOI)	 { 	 	 
NextStartDoseC0416(StartDose=StartingDoseNextCRM04_i)
StartingDoseNextCRM05_i<<-StartingDoseNextCRM05

break
}
}
}

if (j==17) {
EDinPosterior0417 <<- 0
if (lowerpostprob0417 <= EDOfInterestCRM & EDOfInterestCRM <= upperpostprob0417) {
EDinPosterior0417 <<- 1
}

if ( (lowerpostprob0417 >= LowerPostProba) | 
     (EDinPosterior0417 == 0 & upperpostprob0417 <= UpperPostProba)) {
if (MeanSuccess04 <=MeanSuccessEDOI)	 { 	 	 
NextStartDoseC0417(StartDose=StartingDoseNextCRM04_i)
StartingDoseNextCRM05_i<<-StartingDoseNextCRM05

break
}
}
}
if (j==18) {
EDinPosterior0418 <<- 0
if (lowerpostprob0418 <= EDOfInterestCRM & EDOfInterestCRM <= upperpostprob0418) {
EDinPosterior0418 <<- 1
}

if ( (lowerpostprob0418 >= LowerPostProba) | 
     (EDinPosterior0418 == 0 & upperpostprob0418 <= UpperPostProba)) {
if (MeanSuccess04 <=MeanSuccessEDOI)	 { 	 	 
NextStartDoseC0418(StartDose=StartingDoseNextCRM04_i)
StartingDoseNextCRM05_i<<-StartingDoseNextCRM05

break
}
}
}
if (j==19) {
EDinPosterior0419 <<- 0
if (lowerpostprob0419 <= EDOfInterestCRM & EDOfInterestCRM <= upperpostprob0419) {
EDinPosterior0419 <<- 1
}

if ( (lowerpostprob0419 >= LowerPostProba) | 
     (EDinPosterior0419 == 0 & upperpostprob0419 <= UpperPostProba)) {
if (MeanSuccess04 <=MeanSuccessEDOI)	 { 	 	 
NextStartDoseC0419(StartDose=StartingDoseNextCRM04_i)
StartingDoseNextCRM05_i<<-StartingDoseNextCRM05

break
}
}
}
if (j==20) {
EDinPosterior0420 <<- 0
if (lowerpostprob0420 <= EDOfInterestCRM & EDOfInterestCRM <= upperpostprob0420) {
EDinPosterior0420 <<- 1
}

if ( (lowerpostprob0420 >= LowerPostProba) | 
     (EDinPosterior0420 == 0 & upperpostprob0420 <= UpperPostProba)) {
if (MeanSuccess04 <=MeanSuccessEDOI)	 { 	 	 
NextStartDoseC0420(StartDose=StartingDoseNextCRM04_i)
StartingDoseNextCRM05_i<<-StartingDoseNextCRM05

break
}
}
}


if (CohortSize==4) {
if (j==2) {
dataCRML0402 <<- tail(dataCRM, n =NbPatientsToStop)
ConsPatients0402<<-prop.table(table(dataCRML0402$DoseNumber))[[1]]
if (ConsPatients0402 == 1 & dosen == dataCRML0402$DoseNumber[1]) {
 break
}
}

if (j==3) { 
dataCRML0403 <<- tail(dataCRM, n =NbPatientsToStop)
ConsPatients0403<<-prop.table(table(dataCRML0403$DoseNumber))[[1]]
if (ConsPatients0403 == 1 & dosen == dataCRML0403$DoseNumber[1]) {
 break
}
}
}
if (j==4) {
dataCRML0404 <<- tail(dataCRM, n =NbPatientsToStop)
ConsPatients0404<<-prop.table(table(dataCRML0404$DoseNumber))[[1]]
if (ConsPatients0404 == 1 & dosen == dataCRML0404$DoseNumber[1]) {
 break
}
}

if (j==5) {
dataCRML0405 <<- tail(dataCRM, n =NbPatientsToStop)
ConsPatients0405<<-prop.table(table(dataCRML0405$DoseNumber))[[1]]
if (ConsPatients0405 == 1 & dosen == dataCRML0405$DoseNumber[1]) {
 break
}
}
if (j==6) {
dataCRML0406 <<- tail(dataCRM, n =NbPatientsToStop)
ConsPatients0406<<-prop.table(table(dataCRML0406$DoseNumber))[[1]]
if (ConsPatients0406 == 1 & dosen == dataCRML0406$DoseNumber[1]) {
 break
}
}
if (j==7) {
dataCRML0407 <<- tail(dataCRM, n =NbPatientsToStop)
ConsPatients0407<<-prop.table(table(dataCRML0407$DoseNumber))[[1]]
if (ConsPatients0407 == 1 & dosen == dataCRML0407$DoseNumber[1]) {
 break
}
}
if (j==8) {
dataCRML0408 <<- tail(dataCRM, n =NbPatientsToStop)
ConsPatients0408<<-prop.table(table(dataCRML0408$DoseNumber))[[1]]
if (ConsPatients0408 == 1 & dosen == dataCRML0408$DoseNumber[1]) {
 break
}
}
if (j==9) {
dataCRML0409 <<- tail(dataCRM, n =NbPatientsToStop)
ConsPatients0409<<-prop.table(table(dataCRML0409$DoseNumber))[[1]]
if (ConsPatients0409 == 1 & dosen == dataCRML0409$DoseNumber[1]) {
 break
}
}
if (j==10) {
dataCRML0410 <<- tail(dataCRM, n =NbPatientsToStop)
ConsPatients0410<<-prop.table(table(dataCRML0410$DoseNumber))[[1]]
if (ConsPatients0410 == 1 & dosen == dataCRML0410$DoseNumber[1]) {
 break
}
}

if (j==11) {
dataCRML0411 <<- tail(dataCRM, n =NbPatientsToStop)
ConsPatients0411<<-prop.table(table(dataCRML0411$DoseNumber))[[1]]
if (ConsPatients0411 == 1 & dosen == dataCRML0411$DoseNumber[1]) {
 break
}
}
if (j==12) {
dataCRML0412 <<- tail(dataCRM, n =NbPatientsToStop)
ConsPatients0412<<-prop.table(table(dataCRML0412$DoseNumber))[[1]]
if (ConsPatients0412 == 1 & dosen == dataCRML0412$DoseNumber[1]) {
 break
}
}
if (j==13) {
dataCRML0413 <<- tail(dataCRM, n =NbPatientsToStop)
ConsPatients0413<<-prop.table(table(dataCRML0413$DoseNumber))[[1]]
if (ConsPatients0413 == 1 & dosen == dataCRML0413$DoseNumber[1]) {
 break
}
}
if (j==14) {
dataCRML0414 <<- tail(dataCRM, n =NbPatientsToStop)
ConsPatients0414<<-prop.table(table(dataCRML0414$DoseNumber))[[1]]
if (ConsPatients0414 == 1 & dosen == dataCRML0414$DoseNumber[1]) {
 break
}
}
if (j==15) {
dataCRML0415 <<- tail(dataCRM, n =NbPatientsToStop)
ConsPatients0415<<-prop.table(table(dataCRML0415$DoseNumber))[[1]]
if (ConsPatients0415 == 1 & dosen == dataCRML0415$DoseNumber[1]) {
 break
}
}
if (j==16) {
dataCRML0416 <<- tail(dataCRM, n =NbPatientsToStop)
ConsPatients0416<<-prop.table(table(dataCRML0416$DoseNumber))[[1]]
if (ConsPatients0416 == 1 & dosen == dataCRML0416$DoseNumber[1]) {
 break
}
}
if (j==17) {
dataCRML0417 <<- tail(dataCRM, n =NbPatientsToStop)
ConsPatients0417<<-prop.table(table(dataCRML0417$DoseNumber))[[1]]
if (ConsPatients0417 == 1 & dosen == dataCRML0417$DoseNumber[1]) {
 break
}
}
if (j==18) {
dataCRML0418 <<- tail(dataCRM, n =NbPatientsToStop)
ConsPatients0418<<-prop.table(table(dataCRML0418$DoseNumber))[[1]]
if (ConsPatients0418 == 1 & dosen == dataCRML0418$DoseNumber[1]) {
 break
}
}
if (j==19) {
dataCRML0419 <<- tail(dataCRM, n =NbPatientsToStop)
ConsPatients0419<<-prop.table(table(dataCRML0419$DoseNumber))[[1]]
if (ConsPatients0419 == 1 & dosen == dataCRML0419$DoseNumber[1]) {
 break
}
}
if (j==20) {
dataCRML0420 <<- tail(dataCRM, n =NbPatientsToStop)
ConsPatients0420<<-prop.table(table(dataCRML0420$DoseNumber))[[1]]
if (ConsPatients0420 == 1 & dosen == dataCRML0420$DoseNumber[1]) {
 break
}
}

}
}#for loop
dataCRMdef<<-rbind(dataCRMdef,dataCRM)

}#if loop


# start eventually a new crm

if (exists("StartingDoseNextCRM05_i") == TRUE) {

rm(dosen, ui95, li95, CI95OI)
rm(ci95mOImean, ci95m, ci95, EDinPosterior04_i, EDinPosterior04_ij)


AssignProbaStartDose(StartDose=StartingDoseNextCRM05_i)
FailureRate05(dose=3, SP1=SP1, SP2=SP2, SP3=SP3, SP4=SP4, SP5=SP5, SP6=SP6)

SuccessEvent05 <<- rbinom(cohort.size,1,1-SuccessProba05)
dosev<<-rep(first.dose, cohort.size)


mrs.dose 	<<- c(dosev)
mrs.response 	<<- c(SuccessEvent05)
nb.sujets <<- length(mrs.response)
CRM(cible,nb.sujets,nb.doses,mrs.response,mrs.dose,proba.list)


ci95m<<-data.frame(ci95)
ci95m$FinalEstimatedED[ci95m$nb == 1] <- 6
ci95m$FinalEstimatedED[ci95m$nb == 2] <- 5
ci95m$FinalEstimatedED[ci95m$nb == 3] <- 4
ci95m$FinalEstimatedED[ci95m$nb == 4] <- 3
ci95m$FinalEstimatedED[ci95m$nb == 5] <- 2
ci95m$FinalEstimatedED[ci95m$nb == 6] <- 1


ci95mOI<<-ci95m[ which(ci95m$FinalEstimatedED==3), ]
li95<<-ci95mOI$li9
ui95<<-ci95mOI$ui9
li95d<<-recode(li95,"0.85=0")
CI95OId<<-ui95-li95d
if (CI95OId<=CI95OITarget) {
CI95OI<=CI95OITarget+0.01
}
if (CI95OId>CI95OITarget) {
CI95OI<<-CI95OId
}


dose1<<-p.dose.list[nb.sujets,1]-(1-EDOI)
dose2<<-p.dose.list[nb.sujets,2]-(1-EDOI)
dose3<<-p.dose.list[nb.sujets,3]-(1-EDOI)
dose4<<-p.dose.list[nb.sujets,4]-(1-EDOI)
dose5<<-p.dose.list[nb.sujets,5]-(1-EDOI)
dose6<<-p.dose.list[nb.sujets,6]-(1-EDOI)

new2 <- list("6"=dose6, "5"=dose5, "4"=dose4, "3"=dose3, "2"=dose2, "1"=dose1)
x_num <<- as.numeric(unlist(new2))
dosec<<-names(which.max(new2[new2 < 0]))
if(is.null(dosec)) {
dosec<<-"6"
}
dose<<-strtoi(dosec)
dosen<<-as.numeric(dosec)
new3 <- list("6"=dose6, "5"=dose5, "4"=dose4, "3"=dose3, "2"=dose2, "1"=dose1)
x_num2 <<- as.numeric(unlist(new3))
dose3c<<-names(which.min(new3[new3 > 0]))
doses3<<-strtoi(dose3c)
dose3n<<-as.numeric(dose3c)

lowerpostprob0501<<-p.dose.list[nb.sujets,1]
upperpostprob0501<<-p.dose.list[nb.sujets,6]
DoseNumber<<-resul2[,2]
InverseSuccessEventResult<<-resul2[,3]
dataCRM1<<-cbind(DoseNumber,InverseSuccessEventResult)

dataCRM<<-as.data.frame(dataCRM1)
dataCRM$Success[InverseSuccessEventResult == 0] <<- 1
dataCRM$Success[InverseSuccessEventResult == 1] <<- 0
dataCRM$Dose<<-StartingDoseNextCRM05 
dataCRM$PostProbaWM01<<-p.dose.list[,1]
dataCRM$PostProbaWM02<<-p.dose.list[,2]
dataCRM$PostProbaWM03<<-p.dose.list[,3]
dataCRM$PostProbaWM04<<-p.dose.list[,4]
dataCRM$PostProbaWM05<<-p.dose.list[,5]
dataCRM$PostProbaWM06<<-p.dose.list[,6]

MeanSuccess05<<-mean(dataCRM$Success)
new1<<-c(last(dataCRM$PostProbaWM01),last(dataCRM$PostProbaWM02),last(dataCRM$PostProbaWM03),last(dataCRM$PostProbaWM04),last(dataCRM$PostProbaWM05),last(dataCRM$PostProbaWM06))
clostestED0501<<-abs(new1[dosen])
nF<<-n_distinct(dataCRM$Success)
nD<<-n_distinct(dataCRM$Dose)

#print(p.dose.list)
#rm(p.dose.list, inherits = TRUE)
#rm(list="EDinPosterior05")
if ((lowerpostprob0501 <= (EDOfInterestCRM+LowerPostProba)) & (EDOfInterestCRM<= upperpostprob0501)) {
EDinPosterior0501 <<- 1
} else {
EDinPosterior0501 <<- 0
}


if ( (lowerpostprob0501 >= (EDOfInterestCRM+LowerPostProba)) | 
     (EDinPosterior0501 == 0 & upperpostprob0501 <= UpperPostProba)) {
if (MeanSuccess05 <=0.50)	 { 	 	 
NextStartDoseC0501(StartDose=StartingDoseNextCRM05_i)
StartingDoseNextCRM06_i<<-StartingDoseNextCRM06
}
}


if (exists("StartingDoseNextCRM06_i") == FALSE) {
for (j in 1:nloop) {
rm(dosen, ui95, li95, CI95OI)
rm(ci95mOImean, ci95m, ci95, EDinPosterior05_i, EDinPosterior05_ij)


FailureRate05(dose=dose, SP1=SP1, SP2=SP2, SP3=SP3, SP4=SP4, SP5=SP5, SP6=SP6)
SuccessEvent05 <<- rbinom(cohort.size,1,1-SuccessProba05)
dosev<<-rep(dose, cohort.size)


mrs.dose 	<<- c(mrs.dose,dosev)
mrs.response 	<<- c(mrs.response, SuccessEvent05)
nb.sujets <<- length(mrs.response)
CRM(cible,nb.sujets,nb.doses,mrs.response,mrs.dose,proba.list)

dose1<<-p.dose.list[nb.sujets,1]-(1-EDOI)
dose2<<-p.dose.list[nb.sujets,2]-(1-EDOI)
dose3<<-p.dose.list[nb.sujets,3]-(1-EDOI)
dose4<<-p.dose.list[nb.sujets,4]-(1-EDOI)
dose5<<-p.dose.list[nb.sujets,5]-(1-EDOI)
dose6<<-p.dose.list[nb.sujets,6]-(1-EDOI)

new2 <- list("6"=dose6, "5"=dose5, "4"=dose4, "3"=dose3, "2"=dose2, "1"=dose1)
x_num <<- as.numeric(unlist(new2))
dosec<<-names(which.max(new2[new2 < 0]))
if(is.null(dosec)) {
dosec<<-"6"
}
dose<<-strtoi(dosec)
dosen<<-as.numeric(dosec)
new3 <- list("6"=dose6, "5"=dose5, "4"=dose4, "3"=dose3, "2"=dose2, "1"=dose1)
x_num2 <<- as.numeric(unlist(new3))
dose3c<<-names(which.min(new3[new3 > 0]))
doses3<<-strtoi(dose3c)
dose3n<<-as.numeric(dose3c)

ci95m<<-data.frame(ci95)
ci95m$FinalEstimatedED[ci95m$nb == 1] <- 6
ci95m$FinalEstimatedED[ci95m$nb == 2] <- 5
ci95m$FinalEstimatedED[ci95m$nb == 3] <- 4
ci95m$FinalEstimatedED[ci95m$nb == 4] <- 3
ci95m$FinalEstimatedED[ci95m$nb == 5] <- 2
ci95m$FinalEstimatedED[ci95m$nb == 6] <- 1


ci95mOImean<<-ci95m[ which(ci95m$nb==3 | ci95m$nb==5), ]
Toreplace0.85<<-mean(ci95mOImean$li95)
ci95mOImean4<<-ci95m[ which(ci95m$nb==4), ]
ci95mOImean4[ci95mOImean4== 0.85] <- Toreplace0.85
ci95mOImean16<<-ci95m[ which(ci95m$nb==1 | ci95m$nb==2 | ci95m$nb==3 | ci95m$nb==5 | ci95m$nb==6), ]
ci95mF<<-rbind(ci95mOImean4,ci95mOImean16)
ci95mF[order(ci95mF$nb,decreasing = FALSE),]


ci95mOI<<-ci95mF[ which(ci95mF$FinalEstimatedED==dose3n), ]
li95<<-ci95mOI$li9
ui95<<-ci95mOI$ui9
CI95OI<<-ui95-li95

DoseNumber<<-resul2[,2]
InverseSuccessEventResult<<-resul2[,3]
dataCRM1<<-cbind(DoseNumber,InverseSuccessEventResult)

dataCRM<<-as.data.frame(dataCRM1)
dataCRM$Success[InverseSuccessEventResult == 0] <<- 1
dataCRM$Success[InverseSuccessEventResult == 1] <<- 0
dataCRM$Dose<<-StartingDoseNextCRM05
dataCRM$PostProbaWM01<<-p.dose.list[,1]
dataCRM$PostProbaWM02<<-p.dose.list[,2]
dataCRM$PostProbaWM03<<-p.dose.list[,3]
dataCRM$PostProbaWM04<<-p.dose.list[,4]
dataCRM$PostProbaWM05<<-p.dose.list[,5]
dataCRM$PostProbaWM06<<-p.dose.list[,6]

MeanSuccess05<<-mean(dataCRM$Success)

#rm(p.dose.list, inherits = TRUE)

if (j==1) {
lowerpostprob0501b<<-p.dose.list[nb.sujets,1]
upperpostprob0501b<<-p.dose.list[nb.sujets,6]
new1<<-c(last(dataCRM$PostProbaWM01),last(dataCRM$PostProbaWM02),last(dataCRM$PostProbaWM03),last(dataCRM$PostProbaWM04),last(dataCRM$PostProbaWM05),last(dataCRM$PostProbaWM06))
clostestED0501b<<-abs(new1[dosen])
closestEDT0501b<<-abs(new1[dose3n])
}
if (j==2) {
lowerpostprob0502<<-p.dose.list[nb.sujets,1]
upperpostprob0502<<-p.dose.list[nb.sujets,6]
new1<<-c(last(dataCRM$PostProbaWM01),last(dataCRM$PostProbaWM02),last(dataCRM$PostProbaWM03),last(dataCRM$PostProbaWM04),last(dataCRM$PostProbaWM05),last(dataCRM$PostProbaWM06))
clostestED0502<<-abs(new1[dosen])
closestEDT0502<<-abs(new1[dose3n])
}
if (j==3) {
lowerpostprob0503<<-p.dose.list[nb.sujets,1]
upperpostprob0503<<-p.dose.list[nb.sujets,6]
new1<<-c(last(dataCRM$PostProbaWM01),last(dataCRM$PostProbaWM02),last(dataCRM$PostProbaWM03),last(dataCRM$PostProbaWM04),last(dataCRM$PostProbaWM05),last(dataCRM$PostProbaWM06))
clostestED0503<<-abs(new1[dosen])
closestEDT0503<<-abs(new1[dose3n])
}
if (j==4) {
lowerpostprob0504<<-p.dose.list[nb.sujets,1]
upperpostprob0504<<-p.dose.list[nb.sujets,6]
new1<<-c(last(dataCRM$PostProbaWM01),last(dataCRM$PostProbaWM02),last(dataCRM$PostProbaWM03),last(dataCRM$PostProbaWM04),last(dataCRM$PostProbaWM05),last(dataCRM$PostProbaWM06))
clostestED0504<<-abs(new1[dosen])
closestEDT0504<<-abs(new1[dose3n])
}
if (j==5) {
lowerpostprob0505<<-p.dose.list[nb.sujets,1]
upperpostprob0505<<-p.dose.list[nb.sujets,6]
new1<<-c(last(dataCRM$PostProbaWM01),last(dataCRM$PostProbaWM02),last(dataCRM$PostProbaWM03),last(dataCRM$PostProbaWM04),last(dataCRM$PostProbaWM05),last(dataCRM$PostProbaWM06))
clostestED0505<<-abs(new1[dosen])
closestEDT0505<<-abs(new1[dose3n])
}
if (j==6) {
lowerpostprob0506<<-p.dose.list[nb.sujets,1]
upperpostprob0506<<-p.dose.list[nb.sujets,6]
new1<<-c(last(dataCRM$PostProbaWM01),last(dataCRM$PostProbaWM02),last(dataCRM$PostProbaWM03),last(dataCRM$PostProbaWM04),last(dataCRM$PostProbaWM05),last(dataCRM$PostProbaWM06))
clostestED0506<<-abs(new1[dosen])
closestEDT0506<<-abs(new1[dose3n])
}
if (j==7) {
lowerpostprob0507<<-p.dose.list[nb.sujets,1]
upperpostprob0507<<-p.dose.list[nb.sujets,6]
new1<<-c(last(dataCRM$PostProbaWM01),last(dataCRM$PostProbaWM02),last(dataCRM$PostProbaWM03),last(dataCRM$PostProbaWM04),last(dataCRM$PostProbaWM05),last(dataCRM$PostProbaWM06))
clostestED0507<<-abs(new1[dosen])
closestEDT0507<<-abs(new1[dose3n])
}
if (j==8) {
lowerpostprob0508<<-p.dose.list[nb.sujets,1]
upperpostprob0508<<-p.dose.list[nb.sujets,6]
new1<<-c(last(dataCRM$PostProbaWM01),last(dataCRM$PostProbaWM02),last(dataCRM$PostProbaWM03),last(dataCRM$PostProbaWM04),last(dataCRM$PostProbaWM05),last(dataCRM$PostProbaWM06))
clostestED0508<<-abs(new1[dosen])
closestEDT0508<<-abs(new1[dose3n])
}
if (j==9) {
lowerpostprob0509<<-p.dose.list[nb.sujets,1]
upperpostprob0509<<-p.dose.list[nb.sujets,6]
new1<<-c(last(dataCRM$PostProbaWM01),last(dataCRM$PostProbaWM02),last(dataCRM$PostProbaWM03),last(dataCRM$PostProbaWM04),last(dataCRM$PostProbaWM05),last(dataCRM$PostProbaWM06))
clostestED0509<<-abs(new1[dosen])
closestEDT0509<<-abs(new1[dose3n])
}
if (j==10) {
lowerpostprob0510<<-p.dose.list[nb.sujets,1]
upperpostprob0510<<-p.dose.list[nb.sujets,6]
new1<<-c(last(dataCRM$PostProbaWM01),last(dataCRM$PostProbaWM02),last(dataCRM$PostProbaWM03),last(dataCRM$PostProbaWM04),last(dataCRM$PostProbaWM05),last(dataCRM$PostProbaWM06))
clostestED0510<<-abs(new1[dosen])
closestEDT0510<<-abs(new1[dose3n])
}
if (j==11) {
lowerpostprob0511<<-p.dose.list[nb.sujets,1]
upperpostprob0511<<-p.dose.list[nb.sujets,6]
new1<<-c(last(dataCRM$PostProbaWM01),last(dataCRM$PostProbaWM02),last(dataCRM$PostProbaWM03),last(dataCRM$PostProbaWM04),last(dataCRM$PostProbaWM05),last(dataCRM$PostProbaWM06))
clostestED0511<<-abs(new1[dosen])
closestEDT0511<<-abs(new1[dose3n])
}
if (j==12) {
lowerpostprob0512<<-p.dose.list[nb.sujets,1]
upperpostprob0512<<-p.dose.list[nb.sujets,6]
new1<<-c(last(dataCRM$PostProbaWM01),last(dataCRM$PostProbaWM02),last(dataCRM$PostProbaWM03),last(dataCRM$PostProbaWM04),last(dataCRM$PostProbaWM05),last(dataCRM$PostProbaWM06))
clostestED0512<<-abs(new1[dosen])
closestEDT0512<<-abs(new1[dose3n])
}
if (j==13) {
lowerpostprob0513<<-p.dose.list[nb.sujets,1]
upperpostprob0513<<-p.dose.list[nb.sujets,6]
new1<<-c(last(dataCRM$PostProbaWM01),last(dataCRM$PostProbaWM02),last(dataCRM$PostProbaWM03),last(dataCRM$PostProbaWM04),last(dataCRM$PostProbaWM05),last(dataCRM$PostProbaWM06))
clostestED0513<<-abs(new1[dosen])
closestEDT0513<<-abs(new1[dose3n])
}
if (j==14) {
lowerpostprob0514<<-p.dose.list[nb.sujets,1]
upperpostprob0514<<-p.dose.list[nb.sujets,6]
new1<<-c(last(dataCRM$PostProbaWM01),last(dataCRM$PostProbaWM02),last(dataCRM$PostProbaWM03),last(dataCRM$PostProbaWM04),last(dataCRM$PostProbaWM05),last(dataCRM$PostProbaWM06))
clostestED0514<<-abs(new1[dosen])
closestEDT0514<<-abs(new1[dose3n])
}
if (j==15) {
lowerpostprob0515<<-p.dose.list[nb.sujets,1]
upperpostprob0515<<-p.dose.list[nb.sujets,6]
new1<<-c(last(dataCRM$PostProbaWM01),last(dataCRM$PostProbaWM02),last(dataCRM$PostProbaWM03),last(dataCRM$PostProbaWM04),last(dataCRM$PostProbaWM05),last(dataCRM$PostProbaWM06))
clostestED0515<<-abs(new1[dosen])
closestEDT0515<<-abs(new1[dose3n])
}
if (j==16) {
lowerpostprob0516<<-p.dose.list[nb.sujets,1]
upperpostprob0516<<-p.dose.list[nb.sujets,6]
new1<<-c(last(dataCRM$PostProbaWM01),last(dataCRM$PostProbaWM02),last(dataCRM$PostProbaWM03),last(dataCRM$PostProbaWM04),last(dataCRM$PostProbaWM05),last(dataCRM$PostProbaWM06))
clostestED0516<<-abs(new1[dosen])
closestEDT0516<<-abs(new1[dose3n])
}
if (j==17) {
lowerpostprob0517<<-p.dose.list[nb.sujets,1]
upperpostprob0517<<-p.dose.list[nb.sujets,6]
new1<<-c(last(dataCRM$PostProbaWM01),last(dataCRM$PostProbaWM02),last(dataCRM$PostProbaWM03),last(dataCRM$PostProbaWM04),last(dataCRM$PostProbaWM05),last(dataCRM$PostProbaWM06))
clostestED0517<<-abs(new1[dosen])
closestEDT0517<<-abs(new1[dose3n])
}
if (j==18) {
lowerpostprob0518<<-p.dose.list[nb.sujets,1]
upperpostprob0518<<-p.dose.list[nb.sujets,6]
new1<<-c(last(dataCRM$PostProbaWM01),last(dataCRM$PostProbaWM02),last(dataCRM$PostProbaWM03),last(dataCRM$PostProbaWM04),last(dataCRM$PostProbaWM05),last(dataCRM$PostProbaWM06))
clostestED0518<<-abs(new1[dosen])
closestEDT0518<<-abs(new1[dose3n])
}
if (j==19) {
lowerpostprob0519<<-p.dose.list[nb.sujets,1]
upperpostprob0519<<-p.dose.list[nb.sujets,6]
new1<<-c(last(dataCRM$PostProbaWM01),last(dataCRM$PostProbaWM02),last(dataCRM$PostProbaWM03),last(dataCRM$PostProbaWM04),last(dataCRM$PostProbaWM05),last(dataCRM$PostProbaWM06))
clostestED0519<<-abs(new1[dosen])
closestEDT0519<<-abs(new1[dose3n])
}
if (j==20) {
lowerpostprob0520<<-p.dose.list[nb.sujets,1]
upperpostprob0520<<-p.dose.list[nb.sujets,6]
new1<<-c(last(dataCRM$PostProbaWM01),last(dataCRM$PostProbaWM02),last(dataCRM$PostProbaWM03),last(dataCRM$PostProbaWM04),last(dataCRM$PostProbaWM05),last(dataCRM$PostProbaWM06))
clostestED0520<<-abs(new1[dosen])
closestEDT0520<<-abs(new1[dose3n])
}


if (j==1) {
EDinPosterior0501b <<- 0
if (lowerpostprob0501b <= EDOfInterestCRM & EDOfInterestCRM <= upperpostprob0501b) {
EDinPosterior0501b <<- 1
}
if ( (lowerpostprob0501b >= (EDOfInterestCRM+LowerPostProba)) | 
     (EDinPosterior0501b == 0 & upperpostprob0501b <= UpperPostProba)) {
if (MeanSuccess05 <=MeanSuccessEDOI) {
NextStartDoseC0501b(StartDose=StartingDoseNextCRM05_i)
StartingDoseNextCRM06_i<<-StartingDoseNextCRM06
}
}
}

if (j==2) {
EDinPosterior0502 <<- 0
if (lowerpostprob0502 <= EDOfInterestCRM & EDOfInterestCRM <= upperpostprob0502) {
EDinPosterior0502 <<- 1
}

if ( (lowerpostprob0502 >= LowerPostProba) | 
     (EDinPosterior0502 == 0 & upperpostprob0502 <= UpperPostProba)) {
if (MeanSuccess05 <=MeanSuccessEDOI)	 { 
NextStartDoseC0502(StartDose=StartingDoseNextCRM05_i)
StartingDoseNextCRM06_i<<-StartingDoseNextCRM06

break
}
}
}
if (j==3) {
EDinPosterior0503 <<- 0
if (lowerpostprob0503 <= EDOfInterestCRM & EDOfInterestCRM <= upperpostprob0503) {
EDinPosterior0503 <<- 1
}

if ( (lowerpostprob0503 >= LowerPostProba) | 
     (EDinPosterior0503 == 0 & upperpostprob0503 <= UpperPostProba)) {
if (MeanSuccess05 <=MeanSuccessEDOI)	 { 

NextStartDoseC0503(StartDose=StartingDoseNextCRM05_i)
StartingDoseNextCRM06_i<<-StartingDoseNextCRM06

break
}
}
}
if (j==4) {
EDinPosterior0504 <<- 0
if (lowerpostprob0504 <= EDOfInterestCRM & EDOfInterestCRM <= upperpostprob0504) {
EDinPosterior0504 <<- 1
}

if ( (lowerpostprob0504 >= LowerPostProba) | 
     (EDinPosterior0504 == 0 & upperpostprob0504 <= UpperPostProba)) {
if (MeanSuccess05 <=MeanSuccessEDOI)	 { 

NextStartDoseC0504(StartDose=StartingDoseNextCRM05_i)
StartingDoseNextCRM06_i<<-StartingDoseNextCRM06

break
}
}
}
if (j==5) {
EDinPosterior0505 <<- 0
if (lowerpostprob0505 <= EDOfInterestCRM & EDOfInterestCRM <= upperpostprob0505) {
EDinPosterior0505 <<- 1
}

if ( (lowerpostprob0505 >= LowerPostProba) | 
     (EDinPosterior0505 == 0 & upperpostprob0505 <= UpperPostProba)) {
if (MeanSuccess05 <=MeanSuccessEDOI)	 { 

NextStartDoseC0505(StartDose=StartingDoseNextCRM05_i)
StartingDoseNextCRM06_i<<-StartingDoseNextCRM06

break
}
}
}
if (j==6) {
EDinPosterior0506 <<- 0
if (lowerpostprob0506 <= EDOfInterestCRM & EDOfInterestCRM <= upperpostprob0506) {
EDinPosterior0506 <<- 1
}

if ( (lowerpostprob0506 >= LowerPostProba) | 
     (EDinPosterior0506 == 0 & upperpostprob0506 <= UpperPostProba)) {
if (MeanSuccess05 <=MeanSuccessEDOI)	 { 

NextStartDoseC0506(StartDose=StartingDoseNextCRM05_i)
StartingDoseNextCRM06_i<<-StartingDoseNextCRM06

break
}
}
}

if (j==7) {
EDinPosterior0507 <<- 0
if (lowerpostprob0507 <= EDOfInterestCRM & EDOfInterestCRM <= upperpostprob0507) {
EDinPosterior0507 <<- 1
}

if ( (lowerpostprob0507 >= LowerPostProba) | 
     (EDinPosterior0507 == 0 & upperpostprob0507 <= UpperPostProba)) {
if (MeanSuccess05 <=MeanSuccessEDOI)	 { 

NextStartDoseC0507(StartDose=StartingDoseNextCRM05_i)
StartingDoseNextCRM06_i<<-StartingDoseNextCRM06

break
}
}
}
if (j==8) {
EDinPosterior0508 <<- 0
if (lowerpostprob0508 <= EDOfInterestCRM & EDOfInterestCRM <= upperpostprob0508) {
EDinPosterior0508 <<- 1
}

if ( (lowerpostprob0508 >= LowerPostProba) | 
     (EDinPosterior0508 == 0 & upperpostprob0508 <= UpperPostProba)) {
if (MeanSuccess05 <=MeanSuccessEDOI)	 { 

NextStartDoseC0508(StartDose=StartingDoseNextCRM05_i)
StartingDoseNextCRM06_i<<-StartingDoseNextCRM06

break
}
}
}
if (j==9) {
EDinPosterior0509 <<- 0
if (lowerpostprob0509 <= EDOfInterestCRM & EDOfInterestCRM <= upperpostprob0509) {
EDinPosterior0509 <<- 1
}

if ( (lowerpostprob0509 >= LowerPostProba) | 
     (EDinPosterior0509 == 0 & upperpostprob0509 <= UpperPostProba)) {
if (MeanSuccess05 <=MeanSuccessEDOI)	 { 

NextStartDoseC0509(StartDose=StartingDoseNextCRM05_i)
StartingDoseNextCRM06_i<<-StartingDoseNextCRM06

break
}
}
}
if (j==10) {
EDinPosterior0510 <<- 0
if (lowerpostprob0510 <= EDOfInterestCRM & EDOfInterestCRM <= upperpostprob0510) {
EDinPosterior0510 <<- 1
}

if ( (lowerpostprob0510 >= LowerPostProba) | 
     (EDinPosterior0510 == 0 & upperpostprob0510 <= UpperPostProba)) {
if (MeanSuccess05 <=MeanSuccessEDOI)	 { 

NextStartDoseC0510(StartDose=StartingDoseNextCRM05_i)
StartingDoseNextCRM06_i<<-StartingDoseNextCRM06

break
}
}
}
if (j==11) {
EDinPosterior0511 <<- 0
if (lowerpostprob0511 <= EDOfInterestCRM & EDOfInterestCRM <= upperpostprob0511) {
EDinPosterior0511 <<- 1
}

if ( (lowerpostprob0511 >= LowerPostProba) | 
     (EDinPosterior0511 == 0 & upperpostprob0511 <= UpperPostProba)) {
if (MeanSuccess05 <=MeanSuccessEDOI)	 { 

NextStartDoseC0511(StartDose=StartingDoseNextCRM05_i)
StartingDoseNextCRM06_i<<-StartingDoseNextCRM06

break
}
}
}
if (j==12) {
EDinPosterior0512 <<- 0
if (lowerpostprob0512 <= EDOfInterestCRM & EDOfInterestCRM <= upperpostprob0512) {
EDinPosterior0512 <<- 1
}

if ( (lowerpostprob0512 >= LowerPostProba) | 
     (EDinPosterior0512 == 0 & upperpostprob0512 <= UpperPostProba)) {
if (MeanSuccess05 <=MeanSuccessEDOI)	 { 

NextStartDoseC0512(StartDose=StartingDoseNextCRM05_i)
StartingDoseNextCRM06_i<<-StartingDoseNextCRM06

break
}
}
}
if (j==13) {
EDinPosterior0513 <<- 0
if (lowerpostprob0513 <= EDOfInterestCRM & EDOfInterestCRM <= upperpostprob0513) {
EDinPosterior0513 <<- 1
}

if ( (lowerpostprob0513 >= LowerPostProba) | 
     (EDinPosterior0513 == 0 & upperpostprob0513 <= UpperPostProba)) {
if (MeanSuccess05 <=MeanSuccessEDOI)	 { 

NextStartDoseC0513(StartDose=StartingDoseNextCRM05_i)
StartingDoseNextCRM06_i<<-StartingDoseNextCRM06

break
}
}
}
if (j==14) {
EDinPosterior0514 <<- 0
if (lowerpostprob0514 <= EDOfInterestCRM & EDOfInterestCRM <= upperpostprob0514) {
EDinPosterior0514 <<- 1
}

if ( (lowerpostprob0514 >= LowerPostProba) | 
     (EDinPosterior0514 == 0 & upperpostprob0514 <= UpperPostProba)) {
if (MeanSuccess05 <=MeanSuccessEDOI)	 { 

NextStartDoseC0514(StartDose=StartingDoseNextCRM05_i)
StartingDoseNextCRM06_i<<-StartingDoseNextCRM06

break
}
}
}
if (j==15) {
EDinPosterior0515 <<- 0
if (lowerpostprob0515 <= EDOfInterestCRM & EDOfInterestCRM <= upperpostprob0515) {
EDinPosterior0515 <<- 1
}

if ( (lowerpostprob0515 >= LowerPostProba) | 
     (EDinPosterior0515 == 0 & upperpostprob0515 <= UpperPostProba)) {
if (MeanSuccess05 <=MeanSuccessEDOI)	 { 

NextStartDoseC0515(StartDose=StartingDoseNextCRM05_i)
StartingDoseNextCRM06_i<<-StartingDoseNextCRM06

break
}
}
}
if (j==16) {
EDinPosterior0516 <<- 0
if (lowerpostprob0516 <= EDOfInterestCRM & EDOfInterestCRM <= upperpostprob0516) {
EDinPosterior0516 <<- 1
}

if ( (lowerpostprob0516 >= LowerPostProba) | 
     (EDinPosterior0516 == 0 & upperpostprob0516 <= UpperPostProba)) {
if (MeanSuccess05 <=MeanSuccessEDOI)	 { 

NextStartDoseC0516(StartDose=StartingDoseNextCRM05_i)
StartingDoseNextCRM06_i<<-StartingDoseNextCRM06

break
}
}
}

if (j==17) {
EDinPosterior0517 <<- 0
if (lowerpostprob0517 <= EDOfInterestCRM & EDOfInterestCRM <= upperpostprob0517) {
EDinPosterior0517 <<- 1
}

if ( (lowerpostprob0517 >= LowerPostProba) | 
     (EDinPosterior0517 == 0 & upperpostprob0517 <= UpperPostProba)) {
if (MeanSuccess05 <=MeanSuccessEDOI)	 { 

NextStartDoseC0517(StartDose=StartingDoseNextCRM05_i)
StartingDoseNextCRM06_i<<-StartingDoseNextCRM06

break
}
}
}
if (j==18) {
EDinPosterior0518 <<- 0
if (lowerpostprob0518 <= EDOfInterestCRM & EDOfInterestCRM <= upperpostprob0518) {
EDinPosterior0518 <<- 1
}

if ( (lowerpostprob0518 >= LowerPostProba) | 
     (EDinPosterior0518 == 0 & upperpostprob0518 <= UpperPostProba)) {
if (MeanSuccess05 <=MeanSuccessEDOI)	 { 

NextStartDoseC0518(StartDose=StartingDoseNextCRM05_i)
StartingDoseNextCRM06_i<<-StartingDoseNextCRM06

break
}
}
}
if (j==19) {
EDinPosterior0519 <<- 0
if (lowerpostprob0519 <= EDOfInterestCRM & EDOfInterestCRM <= upperpostprob0519) {
EDinPosterior0519 <<- 1
}

if ( (lowerpostprob0519 >= LowerPostProba) | 
     (EDinPosterior0519 == 0 & upperpostprob0519 <= UpperPostProba)) {
if (MeanSuccess05 <=MeanSuccessEDOI)	 { 

NextStartDoseC0519(StartDose=StartingDoseNextCRM05_i)
StartingDoseNextCRM06_i<<-StartingDoseNextCRM06

break
}
}
}
if (j==20) {
EDinPosterior0520 <<- 0
if (lowerpostprob0520 <= EDOfInterestCRM & EDOfInterestCRM <= upperpostprob0520) {
EDinPosterior0520 <<- 1
}

if ( (lowerpostprob0520 >= LowerPostProba) | 
     (EDinPosterior0520 == 0 & upperpostprob0520 <= UpperPostProba)) {
if (MeanSuccess05 <=MeanSuccessEDOI)	 { 

NextStartDoseC0520(StartDose=StartingDoseNextCRM05_i)
StartingDoseNextCRM06_i<<-StartingDoseNextCRM06

break
}
}
}

if (CohortSize==4) {
if (j==2) {
dataCRML0502 <<- tail(dataCRM, n =NbPatientsToStop)
ConsPatients0502<<-prop.table(table(dataCRML0502$DoseNumber))[[1]]
if (ConsPatients0502 == 1 & dosen == dataCRML0502$DoseNumber[1]) {
 break
}
}

if (j==3) { 
dataCRML0503 <<- tail(dataCRM, n =NbPatientsToStop)
ConsPatients0503<<-prop.table(table(dataCRML0503$DoseNumber))[[1]]
if (ConsPatients0503 == 1 & dosen == dataCRML0503$DoseNumber[1]) {
 break
}
}
}
if (j==4) {
dataCRML0504 <<- tail(dataCRM, n =NbPatientsToStop)
ConsPatients0504<<-prop.table(table(dataCRML0504$DoseNumber))[[1]]
if (ConsPatients0504 == 1 & dosen == dataCRML0504$DoseNumber[1]) {
 break
}
}

if (j==5) {
dataCRML0505 <<- tail(dataCRM, n =NbPatientsToStop)
ConsPatients0505<<-prop.table(table(dataCRML0505$DoseNumber))[[1]]
if (ConsPatients0505 == 1 & dosen == dataCRML0505$DoseNumber[1]) {
 break
}
}
if (j==6) {
dataCRML0506 <<- tail(dataCRM, n =NbPatientsToStop)
ConsPatients0506<<-prop.table(table(dataCRML0506$DoseNumber))[[1]]
if (ConsPatients0506 == 1 & dosen == dataCRML0506$DoseNumber[1]) {
 break
}
}
if (j==7) {
dataCRML0507 <<- tail(dataCRM, n =NbPatientsToStop)
ConsPatients0507<<-prop.table(table(dataCRML0507$DoseNumber))[[1]]
if (ConsPatients0507 == 1 & dosen == dataCRML0507$DoseNumber[1]) {
 break
}
}
if (j==8) {
dataCRML0508 <<- tail(dataCRM, n =NbPatientsToStop)
ConsPatients0508<<-prop.table(table(dataCRML0508$DoseNumber))[[1]]
if (ConsPatients0508 == 1 & dosen == dataCRML0508$DoseNumber[1]) {
 break
}
}
if (j==9) {
dataCRML0509 <<- tail(dataCRM, n =NbPatientsToStop)
ConsPatients0509<<-prop.table(table(dataCRML0509$DoseNumber))[[1]]
if (ConsPatients0509 == 1 & dosen == dataCRML0509$DoseNumber[1]) {
 break
}
}
if (j==10) {
dataCRML0510 <<- tail(dataCRM, n =NbPatientsToStop)
ConsPatients0510<<-prop.table(table(dataCRML0510$DoseNumber))[[1]]
if (ConsPatients0510 == 1 & dosen == dataCRML0510$DoseNumber[1]) {
 break
}
}

if (j==11) {
dataCRML0511 <<- tail(dataCRM, n =NbPatientsToStop)
ConsPatients0511<<-prop.table(table(dataCRML0511$DoseNumber))[[1]]
if (ConsPatients0511 == 1 & dosen == dataCRML0511$DoseNumber[1]) {
 break
}
}
if (j==12) {
dataCRML0512 <<- tail(dataCRM, n =NbPatientsToStop)
ConsPatients0512<<-prop.table(table(dataCRML0512$DoseNumber))[[1]]
if (ConsPatients0512 == 1 & dosen == dataCRML0512$DoseNumber[1]) {
 break
}
}
if (j==13) {
dataCRML0513 <<- tail(dataCRM, n =NbPatientsToStop)
ConsPatients0513<<-prop.table(table(dataCRML0513$DoseNumber))[[1]]
if (ConsPatients0513 == 1 & dosen == dataCRML0513$DoseNumber[1]) {
 break
}
}
if (j==14) {
dataCRML0514 <<- tail(dataCRM, n =NbPatientsToStop)
ConsPatients0514<<-prop.table(table(dataCRML0514$DoseNumber))[[1]]
if (ConsPatients0514 == 1 & dosen == dataCRML0514$DoseNumber[1]) {
 break
}
}
if (j==15) {
dataCRML0515 <<- tail(dataCRM, n =NbPatientsToStop)
ConsPatients0515<<-prop.table(table(dataCRML0515$DoseNumber))[[1]]
if (ConsPatients0515 == 1 & dosen == dataCRML0515$DoseNumber[1]) {
 break
}
}
if (j==16) {
dataCRML0516 <<- tail(dataCRM, n =NbPatientsToStop)
ConsPatients0516<<-prop.table(table(dataCRML0516$DoseNumber))[[1]]
if (ConsPatients0516 == 1 & dosen == dataCRML0516$DoseNumber[1]) {
 break
}
}
if (j==17) {
dataCRML0517 <<- tail(dataCRM, n =NbPatientsToStop)
ConsPatients0517<<-prop.table(table(dataCRML0517$DoseNumber))[[1]]
if (ConsPatients0517 == 1 & dosen == dataCRML0517$DoseNumber[1]) {
 break
}
}
if (j==18) {
dataCRML0518 <<- tail(dataCRM, n =NbPatientsToStop)
ConsPatients0518<<-prop.table(table(dataCRML0518$DoseNumber))[[1]]
if (ConsPatients0518 == 1 & dosen == dataCRML0518$DoseNumber[1]) {
 break
}
}
if (j==19) {
dataCRML0519 <<- tail(dataCRM, n =NbPatientsToStop)
ConsPatients0519<<-prop.table(table(dataCRML0519$DoseNumber))[[1]]
if (ConsPatients0519 == 1 & dosen == dataCRML0519$DoseNumber[1]) {
 break
}
}
if (j==20) {
dataCRML0520 <<- tail(dataCRM, n =NbPatientsToStop)
ConsPatients0520<<-prop.table(table(dataCRML0520$DoseNumber))[[1]]
if (ConsPatients0520 == 1 & dosen == dataCRML0520$DoseNumber[1]) {
 break
}
}

}
}#for loop
dataCRMdef<<-rbind(dataCRMdef,dataCRM)

}#if loop

# start eventually a new crm

if (exists("StartingDoseNextCRM06_i") == TRUE) {
rm(dosen, ui95, li95, CI95OI)
rm(ci95mOImean, ci95m, ci95, EDinPosterior05_i, EDinPosterior05_ij)


AssignProbaStartDose(StartDose=StartingDoseNextCRM06_i)
FailureRate06(dose=3, SP1=SP1, SP2=SP2, SP3=SP3, SP4=SP4, SP5=SP5, SP6=SP6)

SuccessEvent06 <<- rbinom(cohort.size,1,1-SuccessProba06)
dosev<<-rep(first.dose, cohort.size)


mrs.dose 	<<- c(dosev)
mrs.response 	<<- c(SuccessEvent06)
nb.sujets <<- length(mrs.response)
CRM(cible,nb.sujets,nb.doses,mrs.response,mrs.dose,proba.list)


ci95m<<-data.frame(ci95)
ci95m$FinalEstimatedED[ci95m$nb == 1] <- 6
ci95m$FinalEstimatedED[ci95m$nb == 2] <- 5
ci95m$FinalEstimatedED[ci95m$nb == 3] <- 4
ci95m$FinalEstimatedED[ci95m$nb == 4] <- 3
ci95m$FinalEstimatedED[ci95m$nb == 5] <- 2
ci95m$FinalEstimatedED[ci95m$nb == 6] <- 1


ci95mOI<<-ci95m[ which(ci95m$FinalEstimatedED==3), ]
li95<<-ci95mOI$li9
ui95<<-ci95mOI$ui9
li95d<<-recode(li95,"0.85=0")
CI95OId<<-ui95-li95d
if (CI95OId<=CI95OITarget) {
CI95OI<=CI95OITarget+0.01
}
if (CI95OId>CI95OITarget) {
CI95OI<<-CI95OId
}


dose1<<-p.dose.list[nb.sujets,1]-(1-EDOI)
dose2<<-p.dose.list[nb.sujets,2]-(1-EDOI)
dose3<<-p.dose.list[nb.sujets,3]-(1-EDOI)
dose4<<-p.dose.list[nb.sujets,4]-(1-EDOI)
dose5<<-p.dose.list[nb.sujets,5]-(1-EDOI)
dose6<<-p.dose.list[nb.sujets,6]-(1-EDOI)

new2 <- list("6"=dose6, "5"=dose5, "4"=dose4, "3"=dose3, "2"=dose2, "1"=dose1)
x_num <<- as.numeric(unlist(new2))
dosec<<-names(which.max(new2[new2 < 0]))
if(is.null(dosec)) {
dosec<<-"6"
}
dose<<-strtoi(dosec)
dosen<<-as.numeric(dosec)

new3 <- list("6"=dose6, "5"=dose5, "4"=dose4, "3"=dose3, "2"=dose2, "1"=dose1)
x_num2 <<- as.numeric(unlist(new3))
dose3c<<-names(which.min(new3[new3 > 0]))
doses3<<-strtoi(dose3c)
dose3n<<-as.numeric(dose3c)

lowerpostprob0601<<-p.dose.list[nb.sujets,1]
upperpostprob0601<<-p.dose.list[nb.sujets,6]
DoseNumber<<-resul2[,2]
InverseSuccessEventResult<<-resul2[,3]
dataCRM1<<-cbind(DoseNumber,InverseSuccessEventResult)

dataCRM<<-as.data.frame(dataCRM1)
dataCRM$Success[InverseSuccessEventResult == 0] <<- 1
dataCRM$Success[InverseSuccessEventResult == 1] <<- 0
dataCRM$Dose<<-StartingDoseNextCRM06 
dataCRM$PostProbaWM01<<-p.dose.list[,1]
dataCRM$PostProbaWM02<<-p.dose.list[,2]
dataCRM$PostProbaWM03<<-p.dose.list[,3]
dataCRM$PostProbaWM04<<-p.dose.list[,4]
dataCRM$PostProbaWM05<<-p.dose.list[,5]
dataCRM$PostProbaWM06<<-p.dose.list[,6]

new1<<-c(last(dataCRM$PostProbaWM01),last(dataCRM$PostProbaWM02),last(dataCRM$PostProbaWM03),last(dataCRM$PostProbaWM04),last(dataCRM$PostProbaWM05),last(dataCRM$PostProbaWM06))
clostestED0601<<-abs(new1[dosen])

MeanSuccess06<<-mean(dataCRM$Success)
nF<<-n_distinct(dataCRM$Success)
nD<<-n_distinct(dataCRM$Dose)
#rm(p.dose.list, inherits = TRUE)

if ((lowerpostprob0601 <= (EDOfInterestCRM+LowerPostProba)) & (EDOfInterestCRM<= upperpostprob0601)) {
EDinPosterior0601 <<- 1
} else {
EDinPosterior0601 <<- 0
}


if ( (lowerpostprob0601 >= (EDOfInterestCRM+LowerPostProba)) | 
     (EDinPosterior0601 == 0 & upperpostprob0601 <= UpperPostProba)) {
if (MeanSuccess06 <=0.50)	 { 

NextStartDoseC0601(StartDose=StartingDoseNextCRM06_i)
StartingDoseNextCRM07_i<<-StartingDoseNextCRM07
}
}


if (exists("StartingDoseNextCRM07_i") == FALSE) {
for (j in 1:nloop) {
rm(dosen, ui95, li95, CI95OI)
rm(ci95mOImean, ci95m, ci95, EDinPosterior06_i, EDinPosterior06_ij)

FailureRate06(dose=dose, SP1=SP1, SP2=SP2, SP3=SP3, SP4=SP4, SP5=SP5, SP6=SP6)
SuccessEvent06 <<- rbinom(cohort.size,1,1-SuccessProba06)
dosev<<-rep(dose, cohort.size)


mrs.dose 	<<- c(mrs.dose,dosev)
mrs.response 	<<- c(mrs.response, SuccessEvent06)
nb.sujets <<- length(mrs.response)
CRM(cible,nb.sujets,nb.doses,mrs.response,mrs.dose,proba.list)

dose1<<-p.dose.list[nb.sujets,1]-(1-EDOI)
dose2<<-p.dose.list[nb.sujets,2]-(1-EDOI)
dose3<<-p.dose.list[nb.sujets,3]-(1-EDOI)
dose4<<-p.dose.list[nb.sujets,4]-(1-EDOI)
dose5<<-p.dose.list[nb.sujets,5]-(1-EDOI)
dose6<<-p.dose.list[nb.sujets,6]-(1-EDOI)

new2 <- list("6"=dose6, "5"=dose5, "4"=dose4, "3"=dose3, "2"=dose2, "1"=dose1)
x_num <<- as.numeric(unlist(new2))
dosec<<-names(which.max(new2[new2 < 0]))
if(is.null(dosec)) {
dosec<<-"6"
}
dose<<-strtoi(dosec)
dosen<<-as.numeric(dosec)

new3 <- list("6"=dose6, "5"=dose5, "4"=dose4, "3"=dose3, "2"=dose2, "1"=dose1)
x_num2 <<- as.numeric(unlist(new3))
dose3c<<-names(which.min(new3[new3 > 0]))
doses3<<-strtoi(dose3c)
dose3n<<-as.numeric(dose3c)

ci95m<<-data.frame(ci95)
ci95m$FinalEstimatedED[ci95m$nb == 1] <<- 6
ci95m$FinalEstimatedED[ci95m$nb == 2] <<- 5
ci95m$FinalEstimatedED[ci95m$nb == 3] <<- 4
ci95m$FinalEstimatedED[ci95m$nb == 4] <<- 3
ci95m$FinalEstimatedED[ci95m$nb == 5] <<- 2
ci95m$FinalEstimatedED[ci95m$nb == 6] <<- 1


ci95mOImean<<-ci95m[ which(ci95m$nb==3 | ci95m$nb==5), ]
Toreplace0.85<<-mean(ci95mOImean$li95)
ci95mOImean4<<-ci95m[ which(ci95m$nb==4), ]
ci95mOImean4[ci95mOImean4== 0.85] <<- Toreplace0.85
ci95mOImean16<<-ci95m[ which(ci95m$nb==1 | ci95m$nb==2 | ci95m$nb==3 | ci95m$nb==5 | ci95m$nb==6), ]
ci95mF<<-rbind(ci95mOImean4,ci95mOImean16)
ci95mF[order(ci95mF$nb,decreasing = FALSE),]


ci95mOI<<-ci95mF[ which(ci95mF$FinalEstimatedED==dose3n), ]
li95<<-ci95mOI$li9
ui95<<-ci95mOI$ui9
CI95OI<<-ui95-li95


rm(ci95mOImean)
rm(ci95m)
rm(ci95)


DoseNumber<<-resul2[,2]
InverseSuccessEventResult<<-resul2[,3]
dataCRM1<<-cbind(DoseNumber,InverseSuccessEventResult)

dataCRM<<-as.data.frame(dataCRM1)
dataCRM$Success[InverseSuccessEventResult == 0] <<- 1
dataCRM$Success[InverseSuccessEventResult == 1] <<- 0
dataCRM$Dose<<-StartingDoseNextCRM06
dataCRM$PostProbaWM01<<-p.dose.list[,1]
dataCRM$PostProbaWM02<<-p.dose.list[,2]
dataCRM$PostProbaWM03<<-p.dose.list[,3]
dataCRM$PostProbaWM04<<-p.dose.list[,4]
dataCRM$PostProbaWM05<<-p.dose.list[,5]
dataCRM$PostProbaWM06<<-p.dose.list[,6]

MeanSuccess06<<-mean(dataCRM$Success)
#rm(list="EDinPosterior06")
#rm(p.dose.list, inherits = TRUE)


if (j==1) {
lowerpostprob0601b<<-p.dose.list[nb.sujets,1]
upperpostprob0601b<<-p.dose.list[nb.sujets,6]
new1<<-c(last(dataCRM$PostProbaWM01),last(dataCRM$PostProbaWM02),last(dataCRM$PostProbaWM03),last(dataCRM$PostProbaWM04),last(dataCRM$PostProbaWM05),last(dataCRM$PostProbaWM06))
clostestED0601b<<-abs(new1[dosen])
closestEDT0601b<<-abs(new1[dose3n])
}
if (j==2) {
lowerpostprob0602<<-p.dose.list[nb.sujets,1]
upperpostprob0602<<-p.dose.list[nb.sujets,6]
new1<<-c(last(dataCRM$PostProbaWM01),last(dataCRM$PostProbaWM02),last(dataCRM$PostProbaWM03),last(dataCRM$PostProbaWM04),last(dataCRM$PostProbaWM05),last(dataCRM$PostProbaWM06))
clostestED0602<<-abs(new1[dosen])
closestEDT0602<<-abs(new1[dose3n])
}
if (j==3) {
lowerpostprob0603<<-p.dose.list[nb.sujets,1]
upperpostprob0603<<-p.dose.list[nb.sujets,6]
new1<<-c(last(dataCRM$PostProbaWM01),last(dataCRM$PostProbaWM02),last(dataCRM$PostProbaWM03),last(dataCRM$PostProbaWM04),last(dataCRM$PostProbaWM05),last(dataCRM$PostProbaWM06))
clostestED0603<<-abs(new1[dosen])
closestEDT0603<<-abs(new1[dose3n])
}
if (j==4) {
lowerpostprob0604<<-p.dose.list[nb.sujets,1]
upperpostprob0604<<-p.dose.list[nb.sujets,6]
new1<<-c(last(dataCRM$PostProbaWM01),last(dataCRM$PostProbaWM02),last(dataCRM$PostProbaWM03),last(dataCRM$PostProbaWM04),last(dataCRM$PostProbaWM05),last(dataCRM$PostProbaWM06))
clostestED0604<<-abs(new1[dosen])
closestEDT0604<<-abs(new1[dose3n])
}
if (j==5) {
lowerpostprob0605<<-p.dose.list[nb.sujets,1]
upperpostprob0605<<-p.dose.list[nb.sujets,6]
new1<<-c(last(dataCRM$PostProbaWM01),last(dataCRM$PostProbaWM02),last(dataCRM$PostProbaWM03),last(dataCRM$PostProbaWM04),last(dataCRM$PostProbaWM05),last(dataCRM$PostProbaWM06))
clostestED0605<<-abs(new1[dosen])
closestEDT0605<<-abs(new1[dose3n])
}
if (j==6) {
lowerpostprob0606<<-p.dose.list[nb.sujets,1]
upperpostprob0606<<-p.dose.list[nb.sujets,6]
new1<<-c(last(dataCRM$PostProbaWM01),last(dataCRM$PostProbaWM02),last(dataCRM$PostProbaWM03),last(dataCRM$PostProbaWM04),last(dataCRM$PostProbaWM05),last(dataCRM$PostProbaWM06))
clostestED0606<<-abs(new1[dosen])
closestEDT0606<<-abs(new1[dose3n])
}
if (j==7) {
lowerpostprob0607<<-p.dose.list[nb.sujets,1]
upperpostprob0607<<-p.dose.list[nb.sujets,6]
new1<<-c(last(dataCRM$PostProbaWM01),last(dataCRM$PostProbaWM02),last(dataCRM$PostProbaWM03),last(dataCRM$PostProbaWM04),last(dataCRM$PostProbaWM05),last(dataCRM$PostProbaWM06))
clostestED0607<<-abs(new1[dosen])
closestEDT0607<<-abs(new1[dose3n])
}
if (j==8) {
lowerpostprob0608<<-p.dose.list[nb.sujets,1]
upperpostprob0608<<-p.dose.list[nb.sujets,6]
new1<<-c(last(dataCRM$PostProbaWM01),last(dataCRM$PostProbaWM02),last(dataCRM$PostProbaWM03),last(dataCRM$PostProbaWM04),last(dataCRM$PostProbaWM05),last(dataCRM$PostProbaWM06))
clostestED0608<<-abs(new1[dosen])
closestEDT0608<<-abs(new1[dose3n])
}
if (j==9) {
lowerpostprob0609<<-p.dose.list[nb.sujets,1]
upperpostprob0609<<-p.dose.list[nb.sujets,6]
new1<<-c(last(dataCRM$PostProbaWM01),last(dataCRM$PostProbaWM02),last(dataCRM$PostProbaWM03),last(dataCRM$PostProbaWM04),last(dataCRM$PostProbaWM05),last(dataCRM$PostProbaWM06))
clostestED0609<<-abs(new1[dosen])
closestEDT0609<<-abs(new1[dose3n])
}
if (j==10) {
lowerpostprob0610<<-p.dose.list[nb.sujets,1]
upperpostprob0610<<-p.dose.list[nb.sujets,6]
new1<<-c(last(dataCRM$PostProbaWM01),last(dataCRM$PostProbaWM02),last(dataCRM$PostProbaWM03),last(dataCRM$PostProbaWM04),last(dataCRM$PostProbaWM05),last(dataCRM$PostProbaWM06))
clostestED0610<<-abs(new1[dosen])
closestEDT0610<<-abs(new1[dose3n])
}
if (j==11) {
lowerpostprob0611<<-p.dose.list[nb.sujets,1]
upperpostprob0611<<-p.dose.list[nb.sujets,6]
new1<<-c(last(dataCRM$PostProbaWM01),last(dataCRM$PostProbaWM02),last(dataCRM$PostProbaWM03),last(dataCRM$PostProbaWM04),last(dataCRM$PostProbaWM05),last(dataCRM$PostProbaWM06))
clostestED0611<<-abs(new1[dosen])
closestEDT0611<<-abs(new1[dose3n])
}
if (j==12) {
lowerpostprob0612<<-p.dose.list[nb.sujets,1]
upperpostprob0612<<-p.dose.list[nb.sujets,6]
new1<<-c(last(dataCRM$PostProbaWM01),last(dataCRM$PostProbaWM02),last(dataCRM$PostProbaWM03),last(dataCRM$PostProbaWM04),last(dataCRM$PostProbaWM05),last(dataCRM$PostProbaWM06))
clostestED0612<<-abs(new1[dosen])
closestEDT0612<<-abs(new1[dose3n])
}
if (j==13) {
lowerpostprob0613<<-p.dose.list[nb.sujets,1]
upperpostprob0613<<-p.dose.list[nb.sujets,6]
new1<<-c(last(dataCRM$PostProbaWM01),last(dataCRM$PostProbaWM02),last(dataCRM$PostProbaWM03),last(dataCRM$PostProbaWM04),last(dataCRM$PostProbaWM05),last(dataCRM$PostProbaWM06))
clostestED0613<<-abs(new1[dosen])
closestEDT0613<<-abs(new1[dose3n])
}
if (j==14) {
lowerpostprob0614<<-p.dose.list[nb.sujets,1]
upperpostprob0614<<-p.dose.list[nb.sujets,6]
new1<<-c(last(dataCRM$PostProbaWM01),last(dataCRM$PostProbaWM02),last(dataCRM$PostProbaWM03),last(dataCRM$PostProbaWM04),last(dataCRM$PostProbaWM05),last(dataCRM$PostProbaWM06))
clostestED0614<<-abs(new1[dosen])
closestEDT0614<<-abs(new1[dose3n])
}
if (j==15) {
lowerpostprob0615<<-p.dose.list[nb.sujets,1]
upperpostprob0615<<-p.dose.list[nb.sujets,6]
new1<<-c(last(dataCRM$PostProbaWM01),last(dataCRM$PostProbaWM02),last(dataCRM$PostProbaWM03),last(dataCRM$PostProbaWM04),last(dataCRM$PostProbaWM05),last(dataCRM$PostProbaWM06))
clostestED0615<<-abs(new1[dosen])
closestEDT0615<<-abs(new1[dose3n])
}
if (j==16) {
lowerpostprob0616<<-p.dose.list[nb.sujets,1]
upperpostprob0616<<-p.dose.list[nb.sujets,6]
new1<<-c(last(dataCRM$PostProbaWM01),last(dataCRM$PostProbaWM02),last(dataCRM$PostProbaWM03),last(dataCRM$PostProbaWM04),last(dataCRM$PostProbaWM05),last(dataCRM$PostProbaWM06))
clostestED0616<<-abs(new1[dosen])
closestEDT0616<<-abs(new1[dose3n])
}
if (j==17) {
lowerpostprob0617<<-p.dose.list[nb.sujets,1]
upperpostprob0617<<-p.dose.list[nb.sujets,6]
new1<<-c(last(dataCRM$PostProbaWM01),last(dataCRM$PostProbaWM02),last(dataCRM$PostProbaWM03),last(dataCRM$PostProbaWM04),last(dataCRM$PostProbaWM05),last(dataCRM$PostProbaWM06))
clostestED0617<<-abs(new1[dosen])
closestEDT0617<<-abs(new1[dose3n])
}
if (j==18) {
lowerpostprob0618<<-p.dose.list[nb.sujets,1]
upperpostprob0618<<-p.dose.list[nb.sujets,6]
new1<<-c(last(dataCRM$PostProbaWM01),last(dataCRM$PostProbaWM02),last(dataCRM$PostProbaWM03),last(dataCRM$PostProbaWM04),last(dataCRM$PostProbaWM05),last(dataCRM$PostProbaWM06))
clostestED0618<<-abs(new1[dosen])
closestEDT0618<<-abs(new1[dose3n])
}
if (j==19) {
lowerpostprob0619<<-p.dose.list[nb.sujets,1]
upperpostprob0619<<-p.dose.list[nb.sujets,6]
new1<<-c(last(dataCRM$PostProbaWM01),last(dataCRM$PostProbaWM02),last(dataCRM$PostProbaWM03),last(dataCRM$PostProbaWM04),last(dataCRM$PostProbaWM05),last(dataCRM$PostProbaWM06))
clostestED0619<<-abs(new1[dosen])
closestEDT0619<<-abs(new1[dose3n])
}
if (j==20) {
lowerpostprob0620<<-p.dose.list[nb.sujets,1]
upperpostprob0620<<-p.dose.list[nb.sujets,6]
new1<<-c(last(dataCRM$PostProbaWM01),last(dataCRM$PostProbaWM02),last(dataCRM$PostProbaWM03),last(dataCRM$PostProbaWM04),last(dataCRM$PostProbaWM05),last(dataCRM$PostProbaWM06))
clostestED0620<<-abs(new1[dosen])
closestEDT0620<<-abs(new1[dose3n])
}


nF<<-n_distinct(dataCRM$Success)
nD<<-n_distinct(dataCRM$Dose)


if (j==1) {
EDinPosterior0601b <<- 0
if (lowerpostprob0601b <= EDOfInterestCRM & EDOfInterestCRM <= upperpostprob0601b) {
EDinPosterior0601b <<- 1
}
if ( (lowerpostprob0601b >= (EDOfInterestCRM+LowerPostProba)) | 
     (EDinPosterior0601b == 0 & upperpostprob0601b <= UpperPostProba)) {
if (MeanSuccess06 <=MeanSuccessEDOI) {
NextStartDoseC0601b(StartDose=StartingDoseNextCRM06_i)
StartingDoseNextCRM07_i<<-StartingDoseNextCRM07
}
}
}

if (j==2) {
EDinPosterior0602 <<- 0
if (lowerpostprob0602 <= EDOfInterestCRM & EDOfInterestCRM <= upperpostprob0602) {
EDinPosterior0602 <<- 1
}

if ( (lowerpostprob0602 >= LowerPostProba) | 
     (EDinPosterior0602 == 0 & upperpostprob0602 <= UpperPostProba)) {
if (MeanSuccess06 <=MeanSuccessEDOI)	 { 
NextStartDoseC0602(StartDose=StartingDoseNextCRM06_i)
StartingDoseNextCRM07_i<<-StartingDoseNextCRM07

break
}
}
}
if (j==3) {
EDinPosterior0603 <<- 0
if (lowerpostprob0603 <= EDOfInterestCRM & EDOfInterestCRM <= upperpostprob0603) {
EDinPosterior0603 <<- 1
}

if ( (lowerpostprob0603 >= LowerPostProba) | 
     (EDinPosterior0603 == 0 & upperpostprob0603 <= UpperPostProba)) {
if (MeanSuccess06 <=MeanSuccessEDOI)	 { 
NextStartDoseC0603(StartDose=StartingDoseNextCRM06_i)
StartingDoseNextCRM07_i<<-StartingDoseNextCRM07

break
}
}
}
if (j==4) {
EDinPosterior0604 <<- 0
if (lowerpostprob0604 <= EDOfInterestCRM & EDOfInterestCRM <= upperpostprob0604) {
EDinPosterior0604 <<- 1
}

if ( (lowerpostprob0604 >= LowerPostProba) | 
     (EDinPosterior0604 == 0 & upperpostprob0604 <= UpperPostProba)) {
if (MeanSuccess06 <=MeanSuccessEDOI)	 { 
NextStartDoseC0604(StartDose=StartingDoseNextCRM06_i)
StartingDoseNextCRM07_i<<-StartingDoseNextCRM07

break
}
}
}
if (j==5) {
EDinPosterior0605 <<- 0
if (lowerpostprob0605 <= EDOfInterestCRM & EDOfInterestCRM <= upperpostprob0605) {
EDinPosterior0605 <<- 1
}

if ( (lowerpostprob0605 >= LowerPostProba) | 
     (EDinPosterior0605 == 0 & upperpostprob0605 <= UpperPostProba)) {
if (MeanSuccess06 <=MeanSuccessEDOI)	 { 
NextStartDoseC0605(StartDose=StartingDoseNextCRM06_i)
StartingDoseNextCRM07_i<<-StartingDoseNextCRM07

break
}
}
}
if (j==6) {
EDinPosterior0606 <<- 0
if (lowerpostprob0606 <= EDOfInterestCRM & EDOfInterestCRM <= upperpostprob0606) {
EDinPosterior0606 <<- 1
}

if ( (lowerpostprob0606 >= LowerPostProba) | 
     (EDinPosterior0606 == 0 & upperpostprob0606 <= UpperPostProba)) {
if (MeanSuccess06 <=MeanSuccessEDOI)	 { 
NextStartDoseC0606(StartDose=StartingDoseNextCRM06_i)
StartingDoseNextCRM07_i<<-StartingDoseNextCRM07

break
}
}
}

if (j==7) {
EDinPosterior0607 <<- 0
if (lowerpostprob0607 <= EDOfInterestCRM & EDOfInterestCRM <= upperpostprob0607) {
EDinPosterior0607 <<- 1
}

if ( (lowerpostprob0607 >= LowerPostProba) | 
     (EDinPosterior0607 == 0 & upperpostprob0607 <= UpperPostProba)) {
if (MeanSuccess06 <=MeanSuccessEDOI)	 { 
NextStartDoseC0607(StartDose=StartingDoseNextCRM06_i)
StartingDoseNextCRM07_i<<-StartingDoseNextCRM07

break
}
}
}
if (j==8) {
EDinPosterior0608 <<- 0
if (lowerpostprob0608 <= EDOfInterestCRM & EDOfInterestCRM <= upperpostprob0608) {
EDinPosterior0608 <<- 1
}

if ( (lowerpostprob0608 >= LowerPostProba) | 
     (EDinPosterior0608 == 0 & upperpostprob0608 <= UpperPostProba)) {
if (MeanSuccess06 <=MeanSuccessEDOI)	 { 
NextStartDoseC0608(StartDose=StartingDoseNextCRM06_i)
StartingDoseNextCRM07_i<<-StartingDoseNextCRM07

break
}
}
}
if (j==9) {
EDinPosterior0609 <<- 0
if (lowerpostprob0609 <= EDOfInterestCRM & EDOfInterestCRM <= upperpostprob0609) {
EDinPosterior0609 <<- 1
}

if ( (lowerpostprob0609 >= LowerPostProba) | 
     (EDinPosterior0609 == 0 & upperpostprob0609 <= UpperPostProba)) {
if (MeanSuccess06 <=MeanSuccessEDOI)	 { 
NextStartDoseC0609(StartDose=StartingDoseNextCRM06_i)
StartingDoseNextCRM07_i<<-StartingDoseNextCRM07

break
}
}
}
if (j==10) {
EDinPosterior0610 <<- 0
if (lowerpostprob0610 <= EDOfInterestCRM & EDOfInterestCRM <= upperpostprob0610) {
EDinPosterior0610 <<- 1
}

if ( (lowerpostprob0610 >= LowerPostProba) | 
     (EDinPosterior0610 == 0 & upperpostprob0610 <= UpperPostProba)) {
if (MeanSuccess06 <=MeanSuccessEDOI)	 { 
NextStartDoseC0610(StartDose=StartingDoseNextCRM06_i)
StartingDoseNextCRM07_i<<-StartingDoseNextCRM07

break
}
}
}
if (j==11) {
EDinPosterior0611 <<- 0
if (lowerpostprob0611 <= EDOfInterestCRM & EDOfInterestCRM <= upperpostprob0611) {
EDinPosterior0611 <<- 1
}

if ( (lowerpostprob0611 >= LowerPostProba) | 
     (EDinPosterior0611 == 0 & upperpostprob0611 <= UpperPostProba)) {
if (MeanSuccess06 <=MeanSuccessEDOI)	 { 
NextStartDoseC0611(StartDose=StartingDoseNextCRM06_i)
StartingDoseNextCRM07_i<<-StartingDoseNextCRM07

break
}
}
}
if (j==12) {
EDinPosterior0612 <<- 0
if (lowerpostprob0612 <= EDOfInterestCRM & EDOfInterestCRM <= upperpostprob0612) {
EDinPosterior0612 <<- 1
}

if ( (lowerpostprob0612 >= LowerPostProba) | 
     (EDinPosterior0612 == 0 & upperpostprob0612 <= UpperPostProba)) {
if (MeanSuccess06 <=MeanSuccessEDOI)	 { 
NextStartDoseC0612(StartDose=StartingDoseNextCRM06_i)
StartingDoseNextCRM07_i<<-StartingDoseNextCRM07

break
}
}
}
if (j==13) {
EDinPosterior0613 <<- 0
if (lowerpostprob0613 <= EDOfInterestCRM & EDOfInterestCRM <= upperpostprob0613) {
EDinPosterior0613 <<- 1
}

if ( (lowerpostprob0613 >= LowerPostProba) | 
     (EDinPosterior0613 == 0 & upperpostprob0613 <= UpperPostProba)) {
if (MeanSuccess06 <=MeanSuccessEDOI)	 { 
NextStartDoseC0613(StartDose=StartingDoseNextCRM06_i)
StartingDoseNextCRM07_i<<-StartingDoseNextCRM07

break
}
}
}
if (j==14) {
EDinPosterior0614 <<- 0
if (lowerpostprob0614 <= EDOfInterestCRM & EDOfInterestCRM <= upperpostprob0614) {
EDinPosterior0614 <<- 1
}

if ( (lowerpostprob0614 >= LowerPostProba) | 
     (EDinPosterior0614 == 0 & upperpostprob0614 <= UpperPostProba)) {
if (MeanSuccess06 <=MeanSuccessEDOI)	 { 
NextStartDoseC0614(StartDose=StartingDoseNextCRM06_i)
StartingDoseNextCRM07_i<<-StartingDoseNextCRM07

break
}
}
}
if (j==15) {
EDinPosterior0615 <<- 0
if (lowerpostprob0615 <= EDOfInterestCRM & EDOfInterestCRM <= upperpostprob0615) {
EDinPosterior0615 <<- 1
}

if ( (lowerpostprob0615 >= LowerPostProba) | 
     (EDinPosterior0615 == 0 & upperpostprob0615 <= UpperPostProba)) {
if (MeanSuccess06 <=MeanSuccessEDOI)	 { 
NextStartDoseC0615(StartDose=StartingDoseNextCRM06_i)
StartingDoseNextCRM07_i<<-StartingDoseNextCRM07

break
}
}
}
if (j==16) {
EDinPosterior0616 <<- 0
if (lowerpostprob0616 <= EDOfInterestCRM & EDOfInterestCRM <= upperpostprob0616) {
EDinPosterior0616 <<- 1
}

if ( (lowerpostprob0616 >= LowerPostProba) | 
     (EDinPosterior0616 == 0 & upperpostprob0616 <= UpperPostProba)) {
if (MeanSuccess06 <=MeanSuccessEDOI)	 { 
NextStartDoseC0616(StartDose=StartingDoseNextCRM06_i)
StartingDoseNextCRM07_i<<-StartingDoseNextCRM07

break
}
}
}

if (j==17) {
EDinPosterior0617 <<- 0
if (lowerpostprob0617 <= EDOfInterestCRM & EDOfInterestCRM <= upperpostprob0617) {
EDinPosterior0617 <<- 1
}

if ( (lowerpostprob0617 >= LowerPostProba) | 
     (EDinPosterior0617 == 0 & upperpostprob0617 <= UpperPostProba)) {
if (MeanSuccess06 <=MeanSuccessEDOI)	 { 
NextStartDoseC0617(StartDose=StartingDoseNextCRM06_i)
StartingDoseNextCRM07_i<<-StartingDoseNextCRM07

break
}
}
}
if (j==18) {
EDinPosterior0618 <<- 0
if (lowerpostprob0618 <= EDOfInterestCRM & EDOfInterestCRM <= upperpostprob0618) {
EDinPosterior0618 <<- 1
}

if ( (lowerpostprob0618 >= LowerPostProba) | 
     (EDinPosterior0618 == 0 & upperpostprob0618 <= UpperPostProba)) {
if (MeanSuccess06 <=MeanSuccessEDOI)	 { 
NextStartDoseC0618(StartDose=StartingDoseNextCRM06_i)
StartingDoseNextCRM07_i<<-StartingDoseNextCRM07

break
}
}
}
if (j==19) {
EDinPosterior0619 <<- 0
if (lowerpostprob0619 <= EDOfInterestCRM & EDOfInterestCRM <= upperpostprob0619) {
EDinPosterior0619 <<- 1
}

if ( (lowerpostprob0619 >= LowerPostProba) | 
     (EDinPosterior0619 == 0 & upperpostprob0619 <= UpperPostProba)) {
if (MeanSuccess06 <=MeanSuccessEDOI)	 { 
NextStartDoseC0619(StartDose=StartingDoseNextCRM06_i)
StartingDoseNextCRM07_i<<-StartingDoseNextCRM07

break
}
}
}
if (j==20) {
EDinPosterior0620 <<- 0
if (lowerpostprob0620 <= EDOfInterestCRM & EDOfInterestCRM <= upperpostprob0620) {
EDinPosterior0620 <<- 1
}

if ( (lowerpostprob0620 >= LowerPostProba) | 
     (EDinPosterior0620 == 0 & upperpostprob0620 <= UpperPostProba)) {
if (MeanSuccess06 <=MeanSuccessEDOI)	 { 
NextStartDoseC0620(StartDose=StartingDoseNextCRM06_i)
StartingDoseNextCRM07_i<<-StartingDoseNextCRM07

break
}
}
}

if (CohortSize==4) {
if (j==2) {
dataCRML0602 <<- tail(dataCRM, n =NbPatientsToStop)
ConsPatients0602<<-prop.table(table(dataCRML0602$DoseNumber))[[1]]
if (ConsPatients0602 == 1 & dosen == dataCRML0602$DoseNumber[1]) {
 break
}
}

if (j==3) { 
dataCRML0603 <<- tail(dataCRM, n =NbPatientsToStop)
ConsPatients0603<<-prop.table(table(dataCRML0603$DoseNumber))[[1]]
if (ConsPatients0603 == 1 & dosen == dataCRML0603$DoseNumber[1]) {
 break
}
}
}
if (j==4) {
dataCRML0604 <<- tail(dataCRM, n =NbPatientsToStop)
ConsPatients0604<<-prop.table(table(dataCRML0604$DoseNumber))[[1]]
if (ConsPatients0604 == 1 & dosen == dataCRML0604$DoseNumber[1]) {
 break
}
}

if (j==5) {
dataCRML0605 <<- tail(dataCRM, n =NbPatientsToStop)
ConsPatients0605<<-prop.table(table(dataCRML0605$DoseNumber))[[1]]
if (ConsPatients0605 == 1 & dosen == dataCRML0605$DoseNumber[1]) {
 break
}
}
if (j==6) {
dataCRML0606 <<- tail(dataCRM, n =NbPatientsToStop)
ConsPatients0606<<-prop.table(table(dataCRML0606$DoseNumber))[[1]]
if (ConsPatients0606 == 1 & dosen == dataCRML0606$DoseNumber[1]) {
 break
}
}
if (j==7) {
dataCRML0607 <<- tail(dataCRM, n =NbPatientsToStop)
ConsPatients0607<<-prop.table(table(dataCRML0607$DoseNumber))[[1]]
if (ConsPatients0607 == 1 & dosen == dataCRML0607$DoseNumber[1]) {
 break
}
}
if (j==8) {
dataCRML0608 <<- tail(dataCRM, n =NbPatientsToStop)
ConsPatients0608<<-prop.table(table(dataCRML0608$DoseNumber))[[1]]
if (ConsPatients0608 == 1 & dosen == dataCRML0608$DoseNumber[1]) {
 break
}
}
if (j==9) {
dataCRML0609 <<- tail(dataCRM, n =NbPatientsToStop)
ConsPatients0609<<-prop.table(table(dataCRML0609$DoseNumber))[[1]]
if (ConsPatients0609 == 1 & dosen == dataCRML0609$DoseNumber[1]) {
 break
}
}
if (j==10) {
dataCRML0610 <<- tail(dataCRM, n =NbPatientsToStop)
ConsPatients0610<<-prop.table(table(dataCRML0610$DoseNumber))[[1]]
if (ConsPatients0610 == 1 & dosen == dataCRML0610$DoseNumber[1]) {
 break
}
}

if (j==11) {
dataCRML0611 <<- tail(dataCRM, n =NbPatientsToStop)
ConsPatients0611<<-prop.table(table(dataCRML0611$DoseNumber))[[1]]
if (ConsPatients0611 == 1 & dosen == dataCRML0611$DoseNumber[1]) {
 break
}
}
if (j==12) {
dataCRML0612 <<- tail(dataCRM, n =NbPatientsToStop)
ConsPatients0612<<-prop.table(table(dataCRML0612$DoseNumber))[[1]]
if (ConsPatients0612 == 1 & dosen == dataCRML0612$DoseNumber[1]) {
 break
}
}
if (j==13) {
dataCRML0613 <<- tail(dataCRM, n =NbPatientsToStop)
ConsPatients0613<<-prop.table(table(dataCRML0613$DoseNumber))[[1]]
if (ConsPatients0613 == 1 & dosen == dataCRML0613$DoseNumber[1]) {
 break
}
}
if (j==14) {
dataCRML0614 <<- tail(dataCRM, n =NbPatientsToStop)
ConsPatients0614<<-prop.table(table(dataCRML0614$DoseNumber))[[1]]
if (ConsPatients0614 == 1 & dosen == dataCRML0614$DoseNumber[1]) {
 break
}
}
if (j==15) {
dataCRML0615 <<- tail(dataCRM, n =NbPatientsToStop)
ConsPatients0615<<-prop.table(table(dataCRML0615$DoseNumber))[[1]]
if (ConsPatients0615 == 1 & dosen == dataCRML0615$DoseNumber[1]) {
 break
}
}
if (j==16) {
dataCRML0616 <<- tail(dataCRM, n =NbPatientsToStop)
ConsPatients0616<<-prop.table(table(dataCRML0616$DoseNumber))[[1]]
if (ConsPatients0616 == 1 & dosen == dataCRML0616$DoseNumber[1]) {
 break
}
}
if (j==17) {
dataCRML0617 <<- tail(dataCRM, n =NbPatientsToStop)
ConsPatients0617<<-prop.table(table(dataCRML0617$DoseNumber))[[1]]
if (ConsPatients0617 == 1 & dosen == dataCRML0617$DoseNumber[1]) {
 break
}
}
if (j==18) {
dataCRML0618 <<- tail(dataCRM, n =NbPatientsToStop)
ConsPatients0618<<-prop.table(table(dataCRML0618$DoseNumber))[[1]]
if (ConsPatients0618 == 1 & dosen == dataCRML0618$DoseNumber[1]) {
 break
}
}
if (j==19) {
dataCRML0619 <<- tail(dataCRM, n =NbPatientsToStop)
ConsPatients0619<<-prop.table(table(dataCRML0619$DoseNumber))[[1]]
if (ConsPatients0619 == 1 & dosen == dataCRML0619$DoseNumber[1]) {
 break
}
}
if (j==20) {
dataCRML0620 <<- tail(dataCRM, n =NbPatientsToStop)
ConsPatients0620<<-prop.table(table(dataCRML0620$DoseNumber))[[1]]
if (ConsPatients0620 == 1 & dosen == dataCRML0620$DoseNumber[1]) {
 break
}
}

}
}#for loop
dataCRMdef<<-rbind(dataCRMdef,dataCRM)

}#if loop


# start eventually a new crm

if (exists("StartingDoseNextCRM07_i") == TRUE) {
rm(dosen, ui95, li95, CI95OI)
rm(ci95mOImean, ci95m, ci95, EDinPosterior06_i, EDinPosterior06_ij)


AssignProbaStartDose(StartDose=StartingDoseNextCRM07_i)
FailureRate07(dose=3, SP1=SP1, SP2=SP2, SP3=SP3, SP4=SP4, SP5=SP5, SP6=SP6)

SuccessEvent07 <<- rbinom(cohort.size,1,1-SuccessProba07)
dosev<<-rep(first.dose, cohort.size)


mrs.dose 	<<- c(dosev)
mrs.response 	<<- c(SuccessEvent07)
nb.sujets <<- length(mrs.response)
CRM(cible,nb.sujets,nb.doses,mrs.response,mrs.dose,proba.list)


ci95m<<-data.frame(ci95)
ci95m$FinalEstimatedED[ci95m$nb == 1] <- 6
ci95m$FinalEstimatedED[ci95m$nb == 2] <- 5
ci95m$FinalEstimatedED[ci95m$nb == 3] <- 4
ci95m$FinalEstimatedED[ci95m$nb == 4] <- 3
ci95m$FinalEstimatedED[ci95m$nb == 5] <- 2
ci95m$FinalEstimatedED[ci95m$nb == 6] <- 1


ci95mOI<<-ci95m[ which(ci95m$FinalEstimatedED==3), ]
li95<<-ci95mOI$li9
ui95<<-ci95mOI$ui9
li95d<<-recode(li95,"0.85=0")
CI95OId<<-ui95-li95d
if (CI95OId<=CI95OITarget) {
CI95OI<=CI95OITarget+0.01
}
if (CI95OId>CI95OITarget) {
CI95OI<<-CI95OId
}

rm(ci95mOImean)
rm(ci95m)
rm(ci95)

dose1<<-p.dose.list[nb.sujets,1]-(1-EDOI)
dose2<<-p.dose.list[nb.sujets,2]-(1-EDOI)
dose3<<-p.dose.list[nb.sujets,3]-(1-EDOI)
dose4<<-p.dose.list[nb.sujets,4]-(1-EDOI)
dose5<<-p.dose.list[nb.sujets,5]-(1-EDOI)
dose6<<-p.dose.list[nb.sujets,6]-(1-EDOI)

new2 <- list("6"=dose6, "5"=dose5, "4"=dose4, "3"=dose3, "2"=dose2, "1"=dose1)
x_num <<- as.numeric(unlist(new2))
dosec<<-names(which.max(new2[new2 < 0]))
if(is.null(dosec)) {
dosec<<-"6"
}
dose<<-strtoi(dosec)
dosen<<-as.numeric(dosec)

new3 <- list("6"=dose6, "5"=dose5, "4"=dose4, "3"=dose3, "2"=dose2, "1"=dose1)
x_num2 <<- as.numeric(unlist(new3))
dose3c<<-names(which.min(new3[new3 > 0]))
doses3<<-strtoi(dose3c)
dose3n<<-as.numeric(dose3c)

lowerpostprob0701<<-p.dose.list[nb.sujets,1]
upperpostprob0701<<-p.dose.list[nb.sujets,6]
DoseNumber<<-resul2[,2]
InverseSuccessEventResult<<-resul2[,3]
dataCRM1<<-cbind(DoseNumber,InverseSuccessEventResult)

dataCRM<<-as.data.frame(dataCRM1)
dataCRM$Success[InverseSuccessEventResult == 0] <<- 1
dataCRM$Success[InverseSuccessEventResult == 1] <<- 0
dataCRM$Dose<<-StartingDoseNextCRM07 
dataCRM$PostProbaWM01<<-p.dose.list[,1]
dataCRM$PostProbaWM02<<-p.dose.list[,2]
dataCRM$PostProbaWM03<<-p.dose.list[,3]
dataCRM$PostProbaWM04<<-p.dose.list[,4]
dataCRM$PostProbaWM05<<-p.dose.list[,5]
dataCRM$PostProbaWM06<<-p.dose.list[,6]

MeanSuccess07<<-mean(dataCRM$Success)
nF<<-n_distinct(dataCRM$Success)
nD<<-n_distinct(dataCRM$Dose)
#rm(p.dose.list, inherits = TRUE)
new1<<-c(last(dataCRM$PostProbaWM01),last(dataCRM$PostProbaWM02),last(dataCRM$PostProbaWM03),last(dataCRM$PostProbaWM04),last(dataCRM$PostProbaWM05),last(dataCRM$PostProbaWM06))
clostestED0701<<-abs(new1[dosen])

#rm(list="EDinPosterior07")
if ((lowerpostprob0701 <= (EDOfInterestCRM+LowerPostProba)) & (EDOfInterestCRM<= upperpostprob0701)) {
EDinPosterior0701 <<- 1
} else {
EDinPosterior0701 <<- 0
}


if ( (lowerpostprob0701 >= (EDOfInterestCRM+LowerPostProba)) | 
     (EDinPosterior0701 == 0 & upperpostprob0701 <= UpperPostProba)) {
if (MeanSuccess07 <=0.50)	 { 
NextStartDoseC0701(StartDose=StartingDoseNextCRM07_i)
StartingDoseNextCRM08_i<<-StartingDoseNextCRM08
}
}


if (exists("StartingDoseNextCRM08_i") == FALSE) {
for (j in 1:nloop) {
rm(dosen, ui95, li95, CI95OI)
rm(ci95mOImean, ci95m, ci95, EDinPosterior07_i, EDinPosterior07_ij)


FailureRate07(dose=dose, SP1=SP1, SP2=SP2, SP3=SP3, SP4=SP4, SP5=SP5, SP6=SP6)
SuccessEvent07 <<- rbinom(cohort.size,1,1-SuccessProba07)
dosev<<-rep(dose, cohort.size)


mrs.dose 	<<- c(mrs.dose,dosev)
mrs.response 	<<- c(mrs.response, SuccessEvent07)
nb.sujets <<- length(mrs.response)
CRM(cible,nb.sujets,nb.doses,mrs.response,mrs.dose,proba.list)

dose1<<-p.dose.list[nb.sujets,1]-(1-EDOI)
dose2<<-p.dose.list[nb.sujets,2]-(1-EDOI)
dose3<<-p.dose.list[nb.sujets,3]-(1-EDOI)
dose4<<-p.dose.list[nb.sujets,4]-(1-EDOI)
dose5<<-p.dose.list[nb.sujets,5]-(1-EDOI)
dose6<<-p.dose.list[nb.sujets,6]-(1-EDOI)

new2 <- list("6"=dose6, "5"=dose5, "4"=dose4, "3"=dose3, "2"=dose2, "1"=dose1)
x_num <<- as.numeric(unlist(new2))
dosec<<-names(which.max(new2[new2 < 0]))
if(is.null(dosec)) {
dosec<<-"6"
}
dose<<-strtoi(dosec)
dosen<<-as.numeric(dosec)

new3 <- list("6"=dose6, "5"=dose5, "4"=dose4, "3"=dose3, "2"=dose2, "1"=dose1)
x_num2 <<- as.numeric(unlist(new3))
dose3c<<-names(which.min(new3[new3 > 0]))
doses3<<-strtoi(dose3c)
dose3n<<-as.numeric(dose3c)

ci95m<<-data.frame(ci95)
ci95m$FinalEstimatedED[ci95m$nb == 1] <- 6
ci95m$FinalEstimatedED[ci95m$nb == 2] <- 5
ci95m$FinalEstimatedED[ci95m$nb == 3] <- 4
ci95m$FinalEstimatedED[ci95m$nb == 4] <- 3
ci95m$FinalEstimatedED[ci95m$nb == 5] <- 2
ci95m$FinalEstimatedED[ci95m$nb == 6] <- 1


ci95mOImean<<-ci95m[ which(ci95m$nb==3 | ci95m$nb==5), ]
Toreplace0.85<<-mean(ci95mOImean$li95)
ci95mOImean4<<-ci95m[ which(ci95m$nb==4), ]
ci95mOImean4[ci95mOImean4== 0.85] <- Toreplace0.85
ci95mOImean16<<-ci95m[ which(ci95m$nb==1 | ci95m$nb==2 | ci95m$nb==3 | ci95m$nb==5 | ci95m$nb==6), ]
ci95mF<<-rbind(ci95mOImean4,ci95mOImean16)
ci95mF[order(ci95mF$nb,decreasing = FALSE),]


ci95mOI<<-ci95mF[ which(ci95mF$FinalEstimatedED==dose3n), ]
li95<<-ci95mOI$li9
ui95<<-ci95mOI$ui9
CI95OI<<-ui95-li95


rm(ci95mOImean)
rm(ci95m)
rm(ci95)


DoseNumber<<-resul2[,2]
InverseSuccessEventResult<<-resul2[,3]
dataCRM1<<-cbind(DoseNumber,InverseSuccessEventResult)

dataCRM<<-as.data.frame(dataCRM1)
dataCRM$Success[InverseSuccessEventResult == 0] <<- 1
dataCRM$Success[InverseSuccessEventResult == 1] <<- 0
dataCRM$Dose<<-StartingDoseNextCRM07
dataCRM$PostProbaWM01<<-p.dose.list[,1]
dataCRM$PostProbaWM02<<-p.dose.list[,2]
dataCRM$PostProbaWM03<<-p.dose.list[,3]
dataCRM$PostProbaWM04<<-p.dose.list[,4]
dataCRM$PostProbaWM05<<-p.dose.list[,5]
dataCRM$PostProbaWM06<<-p.dose.list[,6]

MeanSuccess07<<-mean(dataCRM$Success)
#rm(list="EDinPosterior07")
#rm(p.dose.list, inherits = TRUE)

nF<<-n_distinct(dataCRM$Success)
nD<<-n_distinct(dataCRM$Dose)


if (j==1) {
lowerpostprob0701b<<-p.dose.list[nb.sujets,1]
upperpostprob0701b<<-p.dose.list[nb.sujets,6]
new1<<-c(last(dataCRM$PostProbaWM01),last(dataCRM$PostProbaWM02),last(dataCRM$PostProbaWM03),last(dataCRM$PostProbaWM04),last(dataCRM$PostProbaWM05),last(dataCRM$PostProbaWM06))
clostestED0701b<<-abs(new1[dosen])
closestEDT0701b<<-abs(new1[dose3n])
}
if (j==2) {
lowerpostprob0702<<-p.dose.list[nb.sujets,1]
upperpostprob0702<<-p.dose.list[nb.sujets,6]
new1<<-c(last(dataCRM$PostProbaWM01),last(dataCRM$PostProbaWM02),last(dataCRM$PostProbaWM03),last(dataCRM$PostProbaWM04),last(dataCRM$PostProbaWM05),last(dataCRM$PostProbaWM06))
clostestED0702<<-abs(new1[dosen])
closestEDT0702<<-abs(new1[dose3n])
}
if (j==3) {
lowerpostprob0703<<-p.dose.list[nb.sujets,1]
upperpostprob0703<<-p.dose.list[nb.sujets,6]
new1<<-c(last(dataCRM$PostProbaWM01),last(dataCRM$PostProbaWM02),last(dataCRM$PostProbaWM03),last(dataCRM$PostProbaWM04),last(dataCRM$PostProbaWM05),last(dataCRM$PostProbaWM06))
clostestED0703<<-abs(new1[dosen])
closestEDT0703<<-abs(new1[dose3n])
}
if (j==4) {
lowerpostprob0704<<-p.dose.list[nb.sujets,1]
upperpostprob0704<<-p.dose.list[nb.sujets,6]
new1<<-c(last(dataCRM$PostProbaWM01),last(dataCRM$PostProbaWM02),last(dataCRM$PostProbaWM03),last(dataCRM$PostProbaWM04),last(dataCRM$PostProbaWM05),last(dataCRM$PostProbaWM06))
clostestED0704<<-abs(new1[dosen])
closestEDT0704<<-abs(new1[dose3n])
}
if (j==5) {
lowerpostprob0705<<-p.dose.list[nb.sujets,1]
upperpostprob0705<<-p.dose.list[nb.sujets,6]
new1<<-c(last(dataCRM$PostProbaWM01),last(dataCRM$PostProbaWM02),last(dataCRM$PostProbaWM03),last(dataCRM$PostProbaWM04),last(dataCRM$PostProbaWM05),last(dataCRM$PostProbaWM06))
clostestED0705<<-abs(new1[dosen])
closestEDT0705<<-abs(new1[dose3n])
}
if (j==6) {
lowerpostprob0706<<-p.dose.list[nb.sujets,1]
upperpostprob0706<<-p.dose.list[nb.sujets,6]
new1<<-c(last(dataCRM$PostProbaWM01),last(dataCRM$PostProbaWM02),last(dataCRM$PostProbaWM03),last(dataCRM$PostProbaWM04),last(dataCRM$PostProbaWM05),last(dataCRM$PostProbaWM06))
clostestED0706<<-abs(new1[dosen])
closestEDT0706<<-abs(new1[dose3n])
}
if (j==7) {
lowerpostprob0707<<-p.dose.list[nb.sujets,1]
upperpostprob0707<<-p.dose.list[nb.sujets,6]
new1<<-c(last(dataCRM$PostProbaWM01),last(dataCRM$PostProbaWM02),last(dataCRM$PostProbaWM03),last(dataCRM$PostProbaWM04),last(dataCRM$PostProbaWM05),last(dataCRM$PostProbaWM06))
clostestED0707<<-abs(new1[dosen])
closestEDT0707<<-abs(new1[dose3n])
}
if (j==8) {
lowerpostprob0708<<-p.dose.list[nb.sujets,1]
upperpostprob0708<<-p.dose.list[nb.sujets,6]
new1<<-c(last(dataCRM$PostProbaWM01),last(dataCRM$PostProbaWM02),last(dataCRM$PostProbaWM03),last(dataCRM$PostProbaWM04),last(dataCRM$PostProbaWM05),last(dataCRM$PostProbaWM06))
clostestED0708<<-abs(new1[dosen])
closestEDT0708<<-abs(new1[dose3n])
}
if (j==9) {
lowerpostprob0709<<-p.dose.list[nb.sujets,1]
upperpostprob0709<<-p.dose.list[nb.sujets,6]
new1<<-c(last(dataCRM$PostProbaWM01),last(dataCRM$PostProbaWM02),last(dataCRM$PostProbaWM03),last(dataCRM$PostProbaWM04),last(dataCRM$PostProbaWM05),last(dataCRM$PostProbaWM06))
clostestED0709<<-abs(new1[dosen])
closestEDT0709<<-abs(new1[dose3n])
}
if (j==10) {
lowerpostprob0710<<-p.dose.list[nb.sujets,1]
upperpostprob0710<<-p.dose.list[nb.sujets,6]
new1<<-c(last(dataCRM$PostProbaWM01),last(dataCRM$PostProbaWM02),last(dataCRM$PostProbaWM03),last(dataCRM$PostProbaWM04),last(dataCRM$PostProbaWM05),last(dataCRM$PostProbaWM06))
clostestED0710<<-abs(new1[dosen])
closestEDT0710<<-abs(new1[dose3n])
}
if (j==11) {
lowerpostprob0711<<-p.dose.list[nb.sujets,1]
upperpostprob0711<<-p.dose.list[nb.sujets,6]
new1<<-c(last(dataCRM$PostProbaWM01),last(dataCRM$PostProbaWM02),last(dataCRM$PostProbaWM03),last(dataCRM$PostProbaWM04),last(dataCRM$PostProbaWM05),last(dataCRM$PostProbaWM06))
clostestED0711<<-abs(new1[dosen])
closestEDT0711<<-abs(new1[dose3n])
}
if (j==12) {
lowerpostprob0712<<-p.dose.list[nb.sujets,1]
upperpostprob0712<<-p.dose.list[nb.sujets,6]
new1<<-c(last(dataCRM$PostProbaWM01),last(dataCRM$PostProbaWM02),last(dataCRM$PostProbaWM03),last(dataCRM$PostProbaWM04),last(dataCRM$PostProbaWM05),last(dataCRM$PostProbaWM06))
clostestED0712<<-abs(new1[dosen])
closestEDT0712<<-abs(new1[dose3n])
}
if (j==13) {
lowerpostprob0713<<-p.dose.list[nb.sujets,1]
upperpostprob0713<<-p.dose.list[nb.sujets,6]
new1<<-c(last(dataCRM$PostProbaWM01),last(dataCRM$PostProbaWM02),last(dataCRM$PostProbaWM03),last(dataCRM$PostProbaWM04),last(dataCRM$PostProbaWM05),last(dataCRM$PostProbaWM06))
clostestED0713<<-abs(new1[dosen])
closestEDT0713<<-abs(new1[dose3n])
}
if (j==14) {
lowerpostprob0714<<-p.dose.list[nb.sujets,1]
upperpostprob0714<<-p.dose.list[nb.sujets,6]
new1<<-c(last(dataCRM$PostProbaWM01),last(dataCRM$PostProbaWM02),last(dataCRM$PostProbaWM03),last(dataCRM$PostProbaWM04),last(dataCRM$PostProbaWM05),last(dataCRM$PostProbaWM06))
clostestED0714<<-abs(new1[dosen])
closestEDT0714<<-abs(new1[dose3n])
}
if (j==15) {
lowerpostprob0715<<-p.dose.list[nb.sujets,1]
upperpostprob0715<<-p.dose.list[nb.sujets,6]
new1<<-c(last(dataCRM$PostProbaWM01),last(dataCRM$PostProbaWM02),last(dataCRM$PostProbaWM03),last(dataCRM$PostProbaWM04),last(dataCRM$PostProbaWM05),last(dataCRM$PostProbaWM06))
clostestED0715<<-abs(new1[dosen])
closestEDT0715<<-abs(new1[dose3n])
}
if (j==16) {
lowerpostprob0716<<-p.dose.list[nb.sujets,1]
upperpostprob0716<<-p.dose.list[nb.sujets,6]
new1<<-c(last(dataCRM$PostProbaWM01),last(dataCRM$PostProbaWM02),last(dataCRM$PostProbaWM03),last(dataCRM$PostProbaWM04),last(dataCRM$PostProbaWM05),last(dataCRM$PostProbaWM06))
clostestED0716<<-abs(new1[dosen])
closestEDT0716<<-abs(new1[dose3n])
}
if (j==17) {
lowerpostprob0717<<-p.dose.list[nb.sujets,1]
upperpostprob0717<<-p.dose.list[nb.sujets,6]
new1<<-c(last(dataCRM$PostProbaWM01),last(dataCRM$PostProbaWM02),last(dataCRM$PostProbaWM03),last(dataCRM$PostProbaWM04),last(dataCRM$PostProbaWM05),last(dataCRM$PostProbaWM06))
clostestED0717<<-abs(new1[dosen])
closestEDT0717<<-abs(new1[dose3n])
}
if (j==18) {
lowerpostprob0718<<-p.dose.list[nb.sujets,1]
upperpostprob0718<<-p.dose.list[nb.sujets,6]
new1<<-c(last(dataCRM$PostProbaWM01),last(dataCRM$PostProbaWM02),last(dataCRM$PostProbaWM03),last(dataCRM$PostProbaWM04),last(dataCRM$PostProbaWM05),last(dataCRM$PostProbaWM06))
clostestED0718<<-abs(new1[dosen])
closestEDT0718<<-abs(new1[dose3n])
}
if (j==19) {
lowerpostprob0719<<-p.dose.list[nb.sujets,1]
upperpostprob0719<<-p.dose.list[nb.sujets,6]
new1<<-c(last(dataCRM$PostProbaWM01),last(dataCRM$PostProbaWM02),last(dataCRM$PostProbaWM03),last(dataCRM$PostProbaWM04),last(dataCRM$PostProbaWM05),last(dataCRM$PostProbaWM06))
clostestED0719<<-abs(new1[dosen])
closestEDT0719<<-abs(new1[dose3n])
}
if (j==20) {
lowerpostprob0720<<-p.dose.list[nb.sujets,1]
upperpostprob0720<<-p.dose.list[nb.sujets,6]
new1<<-c(last(dataCRM$PostProbaWM01),last(dataCRM$PostProbaWM02),last(dataCRM$PostProbaWM03),last(dataCRM$PostProbaWM04),last(dataCRM$PostProbaWM05),last(dataCRM$PostProbaWM06))
clostestED0720<<-abs(new1[dosen])
closestEDT0720<<-abs(new1[dose3n])
}


if (j==1) {
EDinPosterior0701b <<- 0
if (lowerpostprob0701b <= EDOfInterestCRM & EDOfInterestCRM <= upperpostprob0701b) {
EDinPosterior0701b <<- 1
}
if ( (lowerpostprob0701b >= (EDOfInterestCRM+LowerPostProba)) | 
     (EDinPosterior0701b == 0 & upperpostprob0701b <= UpperPostProba)) {
if (MeanSuccess07 <=MeanSuccessEDOI) {
NextStartDoseC0701b(StartDose=StartingDoseNextCRM07_i)
StartingDoseNextCRM08_i<<-StartingDoseNextCRM08
}
}
}

if (j==2) {
EDinPosterior0702 <<- 0
if (lowerpostprob0702 <= EDOfInterestCRM & EDOfInterestCRM <= upperpostprob0702) {
EDinPosterior0702 <<- 1
}

if ( (lowerpostprob0702 >= LowerPostProba) | 
     (EDinPosterior0702 == 0 & upperpostprob0702 <= UpperPostProba)) {
if (MeanSuccess07 <=MeanSuccessEDOI)	 { 
NextStartDoseC0702(StartDose=StartingDoseNextCRM07_i)
StartingDoseNextCRM08_i<<-StartingDoseNextCRM08

break
}
}
}
if (j==3) {
EDinPosterior0703 <<- 0
if (lowerpostprob0703 <= EDOfInterestCRM & EDOfInterestCRM <= upperpostprob0703) {
EDinPosterior0703 <<- 1
}

if ( (lowerpostprob0703 >= LowerPostProba) | 
     (EDinPosterior0703 == 0 & upperpostprob0703 <= UpperPostProba)) {
if (MeanSuccess07 <=MeanSuccessEDOI)	 { 

NextStartDoseC0703(StartDose=StartingDoseNextCRM07_i)
StartingDoseNextCRM08_i<<-StartingDoseNextCRM08

break
}
}
}
if (j==4) {
EDinPosterior0704 <<- 0
if (lowerpostprob0704 <= EDOfInterestCRM & EDOfInterestCRM <= upperpostprob0704) {
EDinPosterior0704 <<- 1
}

if ( (lowerpostprob0704 >= LowerPostProba) | 
     (EDinPosterior0704 == 0 & upperpostprob0704 <= UpperPostProba)) {
if (MeanSuccess07 <=MeanSuccessEDOI)	 { 

NextStartDoseC0704(StartDose=StartingDoseNextCRM07_i)
StartingDoseNextCRM08_i<<-StartingDoseNextCRM08

break
}
}
}
if (j==5) {
EDinPosterior0705 <<- 0
if (lowerpostprob0705 <= EDOfInterestCRM & EDOfInterestCRM <= upperpostprob0705) {
EDinPosterior0705 <<- 1
}

if ( (lowerpostprob0705 >= LowerPostProba) | 
     (EDinPosterior0705 == 0 & upperpostprob0705 <= UpperPostProba)) {
if (MeanSuccess07 <=MeanSuccessEDOI)	 { 

NextStartDoseC0705(StartDose=StartingDoseNextCRM07_i)
StartingDoseNextCRM08_i<<-StartingDoseNextCRM08

break
}
}
}
if (j==6) {
EDinPosterior0706 <<- 0
if (lowerpostprob0706 <= EDOfInterestCRM & EDOfInterestCRM <= upperpostprob0706) {
EDinPosterior0706 <<- 1
}

if ( (lowerpostprob0706 >= LowerPostProba) | 
     (EDinPosterior0706 == 0 & upperpostprob0706 <= UpperPostProba)) {
if (MeanSuccess07 <=MeanSuccessEDOI)	 { 

NextStartDoseC0706(StartDose=StartingDoseNextCRM07_i)
StartingDoseNextCRM08_i<<-StartingDoseNextCRM08

break
}
}
}

if (j==7) {
EDinPosterior0707 <<- 0
if (lowerpostprob0707 <= EDOfInterestCRM & EDOfInterestCRM <= upperpostprob0707) {
EDinPosterior0707 <<- 1
}

if ( (lowerpostprob0707 >= LowerPostProba) | 
     (EDinPosterior0707 == 0 & upperpostprob0707 <= UpperPostProba)) {
if (MeanSuccess07 <=MeanSuccessEDOI)	 { 

NextStartDoseC0707(StartDose=StartingDoseNextCRM07_i)
StartingDoseNextCRM08_i<<-StartingDoseNextCRM08

break
}
}
}
if (j==8) {
EDinPosterior0708 <<- 0
if (lowerpostprob0708 <= EDOfInterestCRM & EDOfInterestCRM <= upperpostprob0708) {
EDinPosterior0708 <<- 1
}

if ( (lowerpostprob0708 >= LowerPostProba) | 
     (EDinPosterior0708 == 0 & upperpostprob0708 <= UpperPostProba)) {
if (MeanSuccess07 <=MeanSuccessEDOI)	 { 

NextStartDoseC0708(StartDose=StartingDoseNextCRM07_i)
StartingDoseNextCRM08_i<<-StartingDoseNextCRM08

break
}
}
}
if (j==9) {
EDinPosterior0709 <<- 0
if (lowerpostprob0709 <= EDOfInterestCRM & EDOfInterestCRM <= upperpostprob0709) {
EDinPosterior0709 <<- 1
}

if ( (lowerpostprob0709 >= LowerPostProba) | 
     (EDinPosterior0709 == 0 & upperpostprob0709 <= UpperPostProba)) {
if (MeanSuccess07 <=MeanSuccessEDOI)	 { 

NextStartDoseC0709(StartDose=StartingDoseNextCRM07_i)
StartingDoseNextCRM08_i<<-StartingDoseNextCRM08

break
}
}
}
if (j==10) {
EDinPosterior0710 <<- 0
if (lowerpostprob0710 <= EDOfInterestCRM & EDOfInterestCRM <= upperpostprob0710) {
EDinPosterior0710 <<- 1
}

if ( (lowerpostprob0710 >= LowerPostProba) | 
     (EDinPosterior0710 == 0 & upperpostprob0710 <= UpperPostProba)) {
if (MeanSuccess07 <=MeanSuccessEDOI)	 { 
NextStartDoseC0710(StartDose=StartingDoseNextCRM07_i)
StartingDoseNextCRM08_i<<-StartingDoseNextCRM08

break
}
}
}
if (j==11) {
EDinPosterior0711 <<- 0
if (lowerpostprob0711 <= EDOfInterestCRM & EDOfInterestCRM <= upperpostprob0711) {
EDinPosterior0711 <<- 1
}

if ( (lowerpostprob0711 >= LowerPostProba) | 
     (EDinPosterior0711 == 0 & upperpostprob0711 <= UpperPostProba)) {
if (MeanSuccess07 <=MeanSuccessEDOI)	 { 
NextStartDoseC0711(StartDose=StartingDoseNextCRM07_i)
StartingDoseNextCRM08_i<<-StartingDoseNextCRM08

break
}
}
}
if (j==12) {
EDinPosterior0712 <<- 0
if (lowerpostprob0712 <= EDOfInterestCRM & EDOfInterestCRM <= upperpostprob0712) {
EDinPosterior0712 <<- 1
}

if ( (lowerpostprob0712 >= LowerPostProba) | 
     (EDinPosterior0712 == 0 & upperpostprob0712 <= UpperPostProba)) {
if (MeanSuccess07 <=MeanSuccessEDOI)	 { 

NextStartDoseC0712(StartDose=StartingDoseNextCRM07_i)
StartingDoseNextCRM08_i<<-StartingDoseNextCRM08

break
}
}
}
if (j==13) {
EDinPosterior0713 <<- 0
if (lowerpostprob0713 <= EDOfInterestCRM & EDOfInterestCRM <= upperpostprob0713) {
EDinPosterior0713 <<- 1
}

if ( (lowerpostprob0713 >= LowerPostProba) | 
     (EDinPosterior0713 == 0 & upperpostprob0713 <= UpperPostProba)) {
if (MeanSuccess07 <=MeanSuccessEDOI)	 { 
NextStartDoseC0713(StartDose=StartingDoseNextCRM07_i)
StartingDoseNextCRM08_i<<-StartingDoseNextCRM08

break
}
}
}
if (j==14) {
EDinPosterior0714 <<- 0
if (lowerpostprob0714 <= EDOfInterestCRM & EDOfInterestCRM <= upperpostprob0714) {
EDinPosterior0714 <<- 1
}

if ( (lowerpostprob0714 >= LowerPostProba) | 
     (EDinPosterior0714 == 0 & upperpostprob0714 <= UpperPostProba)) {
if (MeanSuccess07 <=MeanSuccessEDOI)	 { 
NextStartDoseC0714(StartDose=StartingDoseNextCRM07_i)
StartingDoseNextCRM08_i<<-StartingDoseNextCRM08

break
}
}
}
if (j==15) {
EDinPosterior0715 <<- 0
if (lowerpostprob0715 <= EDOfInterestCRM & EDOfInterestCRM <= upperpostprob0715) {
EDinPosterior0715 <<- 1
}

if ( (lowerpostprob0715 >= LowerPostProba) | 
     (EDinPosterior0715 == 0 & upperpostprob0715 <= UpperPostProba)) {
if (MeanSuccess07 <=MeanSuccessEDOI)	 { 
NextStartDoseC0715(StartDose=StartingDoseNextCRM07_i)
StartingDoseNextCRM08_i<<-StartingDoseNextCRM08

break
}
}
}
if (j==16) {
EDinPosterior0716 <<- 0
if (lowerpostprob0716 <= EDOfInterestCRM & EDOfInterestCRM <= upperpostprob0716) {
EDinPosterior0716 <<- 1
}

if ( (lowerpostprob0716 >= LowerPostProba) | 
     (EDinPosterior0716 == 0 & upperpostprob0716 <= UpperPostProba)) {
if (MeanSuccess07 <=MeanSuccessEDOI)	 { 
NextStartDoseC0716(StartDose=StartingDoseNextCRM07_i)
StartingDoseNextCRM08_i<<-StartingDoseNextCRM08

break
}
}
}

if (j==17) {
EDinPosterior0717 <<- 0
if (lowerpostprob0717 <= EDOfInterestCRM & EDOfInterestCRM <= upperpostprob0717) {
EDinPosterior0717 <<- 1
}

if ( (lowerpostprob0717 >= LowerPostProba) | 
     (EDinPosterior0717 == 0 & upperpostprob0717 <= UpperPostProba)) {
if (MeanSuccess07 <=MeanSuccessEDOI)	 { 
NextStartDoseC0717(StartDose=StartingDoseNextCRM07_i)
StartingDoseNextCRM08_i<<-StartingDoseNextCRM08

break
}
}
}
if (j==18) {
EDinPosterior0718 <<- 0
if (lowerpostprob0718 <= EDOfInterestCRM & EDOfInterestCRM <= upperpostprob0718) {
EDinPosterior0718 <<- 1
}

if ( (lowerpostprob0718 >= LowerPostProba) | 
     (EDinPosterior0718 == 0 & upperpostprob0718 <= UpperPostProba)) {
if (MeanSuccess07 <=MeanSuccessEDOI)	 { 
NextStartDoseC0718(StartDose=StartingDoseNextCRM07_i)
StartingDoseNextCRM08_i<<-StartingDoseNextCRM08

break
}
}
}
if (j==19) {
EDinPosterior0719 <<- 0
if (lowerpostprob0719 <= EDOfInterestCRM & EDOfInterestCRM <= upperpostprob0719) {
EDinPosterior0719 <<- 1
}

if ( (lowerpostprob0719 >= LowerPostProba) | 
     (EDinPosterior0719 == 0 & upperpostprob0719 <= UpperPostProba)) {
if (MeanSuccess07 <=MeanSuccessEDOI)	 { 
NextStartDoseC0719(StartDose=StartingDoseNextCRM07_i)
StartingDoseNextCRM08_i<<-StartingDoseNextCRM08

break
}
}
}
if (j==20) {
EDinPosterior0720 <<- 0
if (lowerpostprob0720 <= EDOfInterestCRM & EDOfInterestCRM <= upperpostprob0720) {
EDinPosterior0720 <<- 1
}

if ( (lowerpostprob0720 >= LowerPostProba) | 
     (EDinPosterior0720 == 0 & upperpostprob0720 <= UpperPostProba)) {
if (MeanSuccess07 <=MeanSuccessEDOI)	 { 
NextStartDoseC0720(StartDose=StartingDoseNextCRM07_i)
StartingDoseNextCRM08_i<<-StartingDoseNextCRM08

break
}
}
}


if (CohortSize==4) {
if (j==2) {
dataCRML0702 <<- tail(dataCRM, n =NbPatientsToStop)
ConsPatients0702<<-prop.table(table(dataCRML0702$DoseNumber))[[1]]
if (ConsPatients0702 == 1 & dosen == dataCRML0702$DoseNumber[1]) {
 break
}
}

if (j==3) { 
dataCRML0703 <<- tail(dataCRM, n =NbPatientsToStop)
ConsPatients0703<<-prop.table(table(dataCRML0703$DoseNumber))[[1]]
if (ConsPatients0703 == 1 & dosen == dataCRML0703$DoseNumber[1]) {
 break
}
}
}
if (j==4) {
dataCRML0704 <<- tail(dataCRM, n =NbPatientsToStop)
ConsPatients0704<<-prop.table(table(dataCRML0704$DoseNumber))[[1]]
if (ConsPatients0704 == 1 & dosen == dataCRML0704$DoseNumber[1]) {
 break
}
}

if (j==5) {
dataCRML0705 <<- tail(dataCRM, n =NbPatientsToStop)
ConsPatients0705<<-prop.table(table(dataCRML0705$DoseNumber))[[1]]
if (ConsPatients0705 == 1 & dosen == dataCRML0705$DoseNumber[1]) {
 break
}
}
if (j==6) {
dataCRML0706 <<- tail(dataCRM, n =NbPatientsToStop)
ConsPatients0706<<-prop.table(table(dataCRML0706$DoseNumber))[[1]]
if (ConsPatients0706 == 1 & dosen == dataCRML0706$DoseNumber[1]) {
 break
}
}
if (j==7) {
dataCRML0707 <<- tail(dataCRM, n =NbPatientsToStop)
ConsPatients0707<<-prop.table(table(dataCRML0707$DoseNumber))[[1]]
if (ConsPatients0707 == 1 & dosen == dataCRML0707$DoseNumber[1]) {
 break
}
}
if (j==8) {
dataCRML0708 <<- tail(dataCRM, n =NbPatientsToStop)
ConsPatients0708<<-prop.table(table(dataCRML0708$DoseNumber))[[1]]
if (ConsPatients0708 == 1 & dosen == dataCRML0708$DoseNumber[1]) {
 break
}
}
if (j==9) {
dataCRML0709 <<- tail(dataCRM, n =NbPatientsToStop)
ConsPatients0709<<-prop.table(table(dataCRML0709$DoseNumber))[[1]]
if (ConsPatients0709 == 1 & dosen == dataCRML0709$DoseNumber[1]) {
 break
}
}
if (j==10) {
dataCRML0710 <<- tail(dataCRM, n =NbPatientsToStop)
ConsPatients0710<<-prop.table(table(dataCRML0710$DoseNumber))[[1]]
if (ConsPatients0710 == 1 & dosen == dataCRML0710$DoseNumber[1]) {
 break
}
}

if (j==11) {
dataCRML0711 <<- tail(dataCRM, n =NbPatientsToStop)
ConsPatients0711<<-prop.table(table(dataCRML0711$DoseNumber))[[1]]
if (ConsPatients0711 == 1 & dosen == dataCRML0711$DoseNumber[1]) {
 break
}
}
if (j==12) {
dataCRML0712 <<- tail(dataCRM, n =NbPatientsToStop)
ConsPatients0712<<-prop.table(table(dataCRML0712$DoseNumber))[[1]]
if (ConsPatients0712 == 1 & dosen == dataCRML0712$DoseNumber[1]) {
 break
}
}
if (j==13) {
dataCRML0713 <<- tail(dataCRM, n =NbPatientsToStop)
ConsPatients0713<<-prop.table(table(dataCRML0713$DoseNumber))[[1]]
if (ConsPatients0713 == 1 & dosen == dataCRML0713$DoseNumber[1]) {
 break
}
}
if (j==14) {
dataCRML0714 <<- tail(dataCRM, n =NbPatientsToStop)
ConsPatients0714<<-prop.table(table(dataCRML0714$DoseNumber))[[1]]
if (ConsPatients0714 == 1 & dosen == dataCRML0714$DoseNumber[1]) {
 break
}
}
if (j==15) {
dataCRML0715 <<- tail(dataCRM, n =NbPatientsToStop)
ConsPatients0715<<-prop.table(table(dataCRML0715$DoseNumber))[[1]]
if (ConsPatients0715 == 1 & dosen == dataCRML0715$DoseNumber[1]) {
 break
}
}
if (j==16) {
dataCRML0716 <<- tail(dataCRM, n =NbPatientsToStop)
ConsPatients0716<<-prop.table(table(dataCRML0716$DoseNumber))[[1]]
if (ConsPatients0716 == 1 & dosen == dataCRML0716$DoseNumber[1]) {
 break
}
}
if (j==17) {
dataCRML0717 <<- tail(dataCRM, n =NbPatientsToStop)
ConsPatients0717<<-prop.table(table(dataCRML0717$DoseNumber))[[1]]
if (ConsPatients0717 == 1 & dosen == dataCRML0717$DoseNumber[1]) {
 break
}
}
if (j==18) {
dataCRML0718 <<- tail(dataCRM, n =NbPatientsToStop)
ConsPatients0718<<-prop.table(table(dataCRML0718$DoseNumber))[[1]]
if (ConsPatients0718 == 1 & dosen == dataCRML0718$DoseNumber[1]) {
 break
}
}
if (j==19) {
dataCRML0719 <<- tail(dataCRM, n =NbPatientsToStop)
ConsPatients0719<<-prop.table(table(dataCRML0719$DoseNumber))[[1]]
if (ConsPatients0719 == 1 & dosen == dataCRML0719$DoseNumber[1]) {
 break
}
}
if (j==20) {
dataCRML0720 <<- tail(dataCRM, n =NbPatientsToStop)
ConsPatients0720<<-prop.table(table(dataCRML0720$DoseNumber))[[1]]
if (ConsPatients0720 == 1 & dosen == dataCRML0720$DoseNumber[1]) {
 break
}
}

}
}#for loop
dataCRMdef<<-rbind(dataCRMdef,dataCRM)

}#if loop

# start eventually a new crm

if (exists("StartingDoseNextCRM08_i") == TRUE) {
rm(dosen, ui95, li95, CI95OI)
rm(ci95mOImean, ci95m, ci95, EDinPosterior07_i, EDinPosterior07_ij)


AssignProbaStartDose(StartDose=StartingDoseNextCRM08_i)
FailureRate08(dose=3, SP1=SP1, SP2=SP2, SP3=SP3, SP4=SP4, SP5=SP5, SP6=SP6)

SuccessEvent08 <<- rbinom(cohort.size,1,1-SuccessProba08)
dosev<<-rep(first.dose, cohort.size)


mrs.dose 	<<- c(dosev)
mrs.response 	<<- c(SuccessEvent08)
nb.sujets <<- length(mrs.response)
CRM(cible,nb.sujets,nb.doses,mrs.response,mrs.dose,proba.list)


ci95m<<-data.frame(ci95)
ci95m$FinalEstimatedED[ci95m$nb == 1] <- 6
ci95m$FinalEstimatedED[ci95m$nb == 2] <- 5
ci95m$FinalEstimatedED[ci95m$nb == 3] <- 4
ci95m$FinalEstimatedED[ci95m$nb == 4] <- 3
ci95m$FinalEstimatedED[ci95m$nb == 5] <- 2
ci95m$FinalEstimatedED[ci95m$nb == 6] <- 1


ci95mOI<<-ci95m[ which(ci95m$FinalEstimatedED==3), ]
li95<<-ci95mOI$li9
ui95<<-ci95mOI$ui9
li95d<<-recode(li95,"0.85=0")
CI95OId<<-ui95-li95d
if (CI95OId<=CI95OITarget) {
CI95OI<=CI95OITarget+0.01
}
if (CI95OId>CI95OITarget) {
CI95OI<<-CI95OId
}

rm(ci95mOImean)
rm(ci95m)
rm(ci95)

dose1<<-p.dose.list[nb.sujets,1]-(1-EDOI)
dose2<<-p.dose.list[nb.sujets,2]-(1-EDOI)
dose3<<-p.dose.list[nb.sujets,3]-(1-EDOI)
dose4<<-p.dose.list[nb.sujets,4]-(1-EDOI)
dose5<<-p.dose.list[nb.sujets,5]-(1-EDOI)
dose6<<-p.dose.list[nb.sujets,6]-(1-EDOI)

new2 <- list("6"=dose6, "5"=dose5, "4"=dose4, "3"=dose3, "2"=dose2, "1"=dose1)
x_num <<- as.numeric(unlist(new2))
dosec<<-names(which.max(new2[new2 < 0]))
if(is.null(dosec)) {
dosec<<-"6"
}
dose<<-strtoi(dosec)
dosen<<-as.numeric(dosec)

new3 <- list("6"=dose6, "5"=dose5, "4"=dose4, "3"=dose3, "2"=dose2, "1"=dose1)
x_num2 <<- as.numeric(unlist(new3))
dose3c<<-names(which.min(new3[new3 > 0]))
doses3<<-strtoi(dose3c)
dose3n<<-as.numeric(dose3c)

lowerpostprob0801<<-p.dose.list[nb.sujets,1]
upperpostprob0801<<-p.dose.list[nb.sujets,6]
DoseNumber<<-resul2[,2]
InverseSuccessEventResult<<-resul2[,3]
dataCRM1<<-cbind(DoseNumber,InverseSuccessEventResult)

dataCRM<<-as.data.frame(dataCRM1)
dataCRM$Success[InverseSuccessEventResult == 0] <<- 1
dataCRM$Success[InverseSuccessEventResult == 1] <<- 0
dataCRM$Dose<<-StartingDoseNextCRM08 
dataCRM$PostProbaWM01<<-p.dose.list[,1]
dataCRM$PostProbaWM02<<-p.dose.list[,2]
dataCRM$PostProbaWM03<<-p.dose.list[,3]
dataCRM$PostProbaWM04<<-p.dose.list[,4]
dataCRM$PostProbaWM05<<-p.dose.list[,5]
dataCRM$PostProbaWM06<<-p.dose.list[,6]

MeanSuccess08<<-mean(dataCRM$Success)
nF<<-n_distinct(dataCRM$Success)
nD<<-n_distinct(dataCRM$Dose)
new1<<-c(last(dataCRM$PostProbaWM01),last(dataCRM$PostProbaWM02),last(dataCRM$PostProbaWM03),last(dataCRM$PostProbaWM04),last(dataCRM$PostProbaWM05),last(dataCRM$PostProbaWM06))
clostestED0801<<-abs(new1[dosen])
#rm(p.dose.list, inherits = TRUE)

#rm(list="EDinPosterior08")
if ((lowerpostprob0801 <= (EDOfInterestCRM+LowerPostProba)) & (EDOfInterestCRM<= upperpostprob0801)) {
EDinPosterior0801 <<- 1
} else {
EDinPosterior0801 <<- 0
}


if ( (lowerpostprob0801 >= (EDOfInterestCRM+LowerPostProba)) | 
     (EDinPosterior0801 == 0 & upperpostprob0801 <= UpperPostProba)) {
if (MeanSuccess08 <=0.50)	 { 
NextStartDoseC0801(StartDose=StartingDoseNextCRM08_i)
StartingDoseNextCRM09_i<<-StartingDoseNextCRM09
}
}

if (exists("StartingDoseNextCRM09_i") == FALSE) {
for (j in 1:nloop) {
rm(dosen)
rm(ui95)
rm(li95)
rm(CI95OI)


FailureRate08(dose=dose, SP1=SP1, SP2=SP2, SP3=SP3, SP4=SP4, SP5=SP5, SP6=SP6)
SuccessEvent08 <<- rbinom(cohort.size,1,1-SuccessProba08)
dosev<<-rep(dose, cohort.size)


mrs.dose 	<<- c(mrs.dose,dosev)
mrs.response 	<<- c(mrs.response, SuccessEvent08)
nb.sujets <<- length(mrs.response)
CRM(cible,nb.sujets,nb.doses,mrs.response,mrs.dose,proba.list)

dose1<<-p.dose.list[nb.sujets,1]-(1-EDOI)
dose2<<-p.dose.list[nb.sujets,2]-(1-EDOI)
dose3<<-p.dose.list[nb.sujets,3]-(1-EDOI)
dose4<<-p.dose.list[nb.sujets,4]-(1-EDOI)
dose5<<-p.dose.list[nb.sujets,5]-(1-EDOI)
dose6<<-p.dose.list[nb.sujets,6]-(1-EDOI)

new2 <- list("6"=dose6, "5"=dose5, "4"=dose4, "3"=dose3, "2"=dose2, "1"=dose1)
x_num <<- as.numeric(unlist(new2))
dosec<<-names(which.max(new2[new2 < 0]))
if(is.null(dosec)) {
dosec<<-"6"
}
dose<<-strtoi(dosec)
dosen<<-as.numeric(dosec)

new3 <- list("6"=dose6, "5"=dose5, "4"=dose4, "3"=dose3, "2"=dose2, "1"=dose1)
x_num2 <<- as.numeric(unlist(new3))
dose3c<<-names(which.min(new3[new3 > 0]))
doses3<<-strtoi(dose3c)
dose3n<<-as.numeric(dose3c)

ci95m<<-data.frame(ci95)
ci95m$FinalEstimatedED[ci95m$nb == 1] <- 6
ci95m$FinalEstimatedED[ci95m$nb == 2] <- 5
ci95m$FinalEstimatedED[ci95m$nb == 3] <- 4
ci95m$FinalEstimatedED[ci95m$nb == 4] <- 3
ci95m$FinalEstimatedED[ci95m$nb == 5] <- 2
ci95m$FinalEstimatedED[ci95m$nb == 6] <- 1


ci95mOImean<<-ci95m[ which(ci95m$nb==3 | ci95m$nb==5), ]
Toreplace0.85<<-mean(ci95mOImean$li95)
ci95mOImean4<<-ci95m[ which(ci95m$nb==4), ]
ci95mOImean4[ci95mOImean4== 0.85] <- Toreplace0.85
ci95mOImean16<<-ci95m[ which(ci95m$nb==1 | ci95m$nb==2 | ci95m$nb==3 | ci95m$nb==5 | ci95m$nb==6), ]
ci95mF<<-rbind(ci95mOImean4,ci95mOImean16)
ci95mF[order(ci95mF$nb,decreasing = FALSE),]


ci95mOI<<-ci95mF[ which(ci95mF$FinalEstimatedED==dose3n), ]
li95<<-ci95mOI$li9
ui95<<-ci95mOI$ui9
CI95OI<<-ui95-li95


rm(ci95mOImean)
rm(ci95m)
rm(ci95)


DoseNumber<<-resul2[,2]
InverseSuccessEventResult<<-resul2[,3]
dataCRM1<<-cbind(DoseNumber,InverseSuccessEventResult)

dataCRM<<-as.data.frame(dataCRM1)
dataCRM$Success[InverseSuccessEventResult == 0] <<- 1
dataCRM$Success[InverseSuccessEventResult == 1] <<- 0
dataCRM$Dose<<-StartingDoseNextCRM08
dataCRM$PostProbaWM01<<-p.dose.list[,1]
dataCRM$PostProbaWM02<<-p.dose.list[,2]
dataCRM$PostProbaWM03<<-p.dose.list[,3]
dataCRM$PostProbaWM04<<-p.dose.list[,4]
dataCRM$PostProbaWM05<<-p.dose.list[,5]
dataCRM$PostProbaWM06<<-p.dose.list[,6]

MeanSuccess08<<-mean(dataCRM$Success)
#rm(p.dose.list, inherits = TRUE)

if (j==1) {
lowerpostprob0801b<<-p.dose.list[nb.sujets,1]
upperpostprob0801b<<-p.dose.list[nb.sujets,6]
new1<<-c(last(dataCRM$PostProbaWM01),last(dataCRM$PostProbaWM02),last(dataCRM$PostProbaWM03),last(dataCRM$PostProbaWM04),last(dataCRM$PostProbaWM05),last(dataCRM$PostProbaWM06))
clostestED0801b<<-abs(new1[dosen])
closestEDT0801b<<-abs(new1[dose3n])
}
if (j==2) {
lowerpostprob0802<<-p.dose.list[nb.sujets,1]
upperpostprob0802<<-p.dose.list[nb.sujets,6]
new1<<-c(last(dataCRM$PostProbaWM01),last(dataCRM$PostProbaWM02),last(dataCRM$PostProbaWM03),last(dataCRM$PostProbaWM04),last(dataCRM$PostProbaWM05),last(dataCRM$PostProbaWM06))
clostestED0802<<-abs(new1[dosen])
closestEDT0802<<-abs(new1[dose3n])
}
if (j==3) {
lowerpostprob0803<<-p.dose.list[nb.sujets,1]
upperpostprob0803<<-p.dose.list[nb.sujets,6]
new1<<-c(last(dataCRM$PostProbaWM01),last(dataCRM$PostProbaWM02),last(dataCRM$PostProbaWM03),last(dataCRM$PostProbaWM04),last(dataCRM$PostProbaWM05),last(dataCRM$PostProbaWM06))
clostestED0803<<-abs(new1[dosen])
closestEDT0803<<-abs(new1[dose3n])
}
if (j==4) {
lowerpostprob0804<<-p.dose.list[nb.sujets,1]
upperpostprob0804<<-p.dose.list[nb.sujets,6]
new1<<-c(last(dataCRM$PostProbaWM01),last(dataCRM$PostProbaWM02),last(dataCRM$PostProbaWM03),last(dataCRM$PostProbaWM04),last(dataCRM$PostProbaWM05),last(dataCRM$PostProbaWM06))
clostestED0804<<-abs(new1[dosen])
closestEDT0804<<-abs(new1[dose3n])
}
if (j==5) {
lowerpostprob0805<<-p.dose.list[nb.sujets,1]
upperpostprob0805<<-p.dose.list[nb.sujets,6]
new1<<-c(last(dataCRM$PostProbaWM01),last(dataCRM$PostProbaWM02),last(dataCRM$PostProbaWM03),last(dataCRM$PostProbaWM04),last(dataCRM$PostProbaWM05),last(dataCRM$PostProbaWM06))
clostestED0805<<-abs(new1[dosen])
closestEDT0805<<-abs(new1[dose3n])
}
if (j==6) {
lowerpostprob0806<<-p.dose.list[nb.sujets,1]
upperpostprob0806<<-p.dose.list[nb.sujets,6]
new1<<-c(last(dataCRM$PostProbaWM01),last(dataCRM$PostProbaWM02),last(dataCRM$PostProbaWM03),last(dataCRM$PostProbaWM04),last(dataCRM$PostProbaWM05),last(dataCRM$PostProbaWM06))
clostestED0806<<-abs(new1[dosen])
closestEDT0806<<-abs(new1[dose3n])
}
if (j==7) {
lowerpostprob0807<<-p.dose.list[nb.sujets,1]
upperpostprob0807<<-p.dose.list[nb.sujets,6]
new1<<-c(last(dataCRM$PostProbaWM01),last(dataCRM$PostProbaWM02),last(dataCRM$PostProbaWM03),last(dataCRM$PostProbaWM04),last(dataCRM$PostProbaWM05),last(dataCRM$PostProbaWM06))
clostestED0807<<-abs(new1[dosen])
closestEDT0807<<-abs(new1[dose3n])
}
if (j==8) {
lowerpostprob0808<<-p.dose.list[nb.sujets,1]
upperpostprob0808<<-p.dose.list[nb.sujets,6]
new1<<-c(last(dataCRM$PostProbaWM01),last(dataCRM$PostProbaWM02),last(dataCRM$PostProbaWM03),last(dataCRM$PostProbaWM04),last(dataCRM$PostProbaWM05),last(dataCRM$PostProbaWM06))
clostestED0808<<-abs(new1[dosen])
closestEDT0808<<-abs(new1[dose3n])
}
if (j==9) {
lowerpostprob0809<<-p.dose.list[nb.sujets,1]
upperpostprob0809<<-p.dose.list[nb.sujets,6]
new1<<-c(last(dataCRM$PostProbaWM01),last(dataCRM$PostProbaWM02),last(dataCRM$PostProbaWM03),last(dataCRM$PostProbaWM04),last(dataCRM$PostProbaWM05),last(dataCRM$PostProbaWM06))
clostestED0809<<-abs(new1[dosen])
closestEDT0809<<-abs(new1[dose3n])
}
if (j==10) {
lowerpostprob0810<<-p.dose.list[nb.sujets,1]
upperpostprob0810<<-p.dose.list[nb.sujets,6]
new1<<-c(last(dataCRM$PostProbaWM01),last(dataCRM$PostProbaWM02),last(dataCRM$PostProbaWM03),last(dataCRM$PostProbaWM04),last(dataCRM$PostProbaWM05),last(dataCRM$PostProbaWM06))
clostestED0810<<-abs(new1[dosen])
closestEDT0810<<-abs(new1[dose3n])
}
if (j==11) {
lowerpostprob0811<<-p.dose.list[nb.sujets,1]
upperpostprob0811<<-p.dose.list[nb.sujets,6]
new1<<-c(last(dataCRM$PostProbaWM01),last(dataCRM$PostProbaWM02),last(dataCRM$PostProbaWM03),last(dataCRM$PostProbaWM04),last(dataCRM$PostProbaWM05),last(dataCRM$PostProbaWM06))
clostestED0811<<-abs(new1[dosen])
closestEDT0811<<-abs(new1[dose3n])
}
if (j==12) {
lowerpostprob0812<<-p.dose.list[nb.sujets,1]
upperpostprob0812<<-p.dose.list[nb.sujets,6]
new1<<-c(last(dataCRM$PostProbaWM01),last(dataCRM$PostProbaWM02),last(dataCRM$PostProbaWM03),last(dataCRM$PostProbaWM04),last(dataCRM$PostProbaWM05),last(dataCRM$PostProbaWM06))
clostestED0812<<-abs(new1[dosen])
closestEDT0812<<-abs(new1[dose3n])
}
if (j==13) {
lowerpostprob0813<<-p.dose.list[nb.sujets,1]
upperpostprob0813<<-p.dose.list[nb.sujets,6]
new1<<-c(last(dataCRM$PostProbaWM01),last(dataCRM$PostProbaWM02),last(dataCRM$PostProbaWM03),last(dataCRM$PostProbaWM04),last(dataCRM$PostProbaWM05),last(dataCRM$PostProbaWM06))
clostestED0813<<-abs(new1[dosen])
closestEDT0813<<-abs(new1[dose3n])
}
if (j==14) {
lowerpostprob0814<<-p.dose.list[nb.sujets,1]
upperpostprob0814<<-p.dose.list[nb.sujets,6]
new1<<-c(last(dataCRM$PostProbaWM01),last(dataCRM$PostProbaWM02),last(dataCRM$PostProbaWM03),last(dataCRM$PostProbaWM04),last(dataCRM$PostProbaWM05),last(dataCRM$PostProbaWM06))
clostestED0814<<-abs(new1[dosen])
closestEDT0814<<-abs(new1[dose3n])
}
if (j==15) {
lowerpostprob0815<<-p.dose.list[nb.sujets,1]
upperpostprob0815<<-p.dose.list[nb.sujets,6]
new1<<-c(last(dataCRM$PostProbaWM01),last(dataCRM$PostProbaWM02),last(dataCRM$PostProbaWM03),last(dataCRM$PostProbaWM04),last(dataCRM$PostProbaWM05),last(dataCRM$PostProbaWM06))
clostestED0815<<-abs(new1[dosen])
closestEDT0815<<-abs(new1[dose3n])
}
if (j==16) {
lowerpostprob0816<<-p.dose.list[nb.sujets,1]
upperpostprob0816<<-p.dose.list[nb.sujets,6]
new1<<-c(last(dataCRM$PostProbaWM01),last(dataCRM$PostProbaWM02),last(dataCRM$PostProbaWM03),last(dataCRM$PostProbaWM04),last(dataCRM$PostProbaWM05),last(dataCRM$PostProbaWM06))
clostestED0816<<-abs(new1[dosen])
closestEDT0816<<-abs(new1[dose3n])
}
if (j==17) {
lowerpostprob0817<<-p.dose.list[nb.sujets,1]
upperpostprob0817<<-p.dose.list[nb.sujets,6]
new1<<-c(last(dataCRM$PostProbaWM01),last(dataCRM$PostProbaWM02),last(dataCRM$PostProbaWM03),last(dataCRM$PostProbaWM04),last(dataCRM$PostProbaWM05),last(dataCRM$PostProbaWM06))
clostestED0817<<-abs(new1[dosen])
closestEDT0817<<-abs(new1[dose3n])
}
if (j==18) {
lowerpostprob0818<<-p.dose.list[nb.sujets,1]
upperpostprob0818<<-p.dose.list[nb.sujets,6]
new1<<-c(last(dataCRM$PostProbaWM01),last(dataCRM$PostProbaWM02),last(dataCRM$PostProbaWM03),last(dataCRM$PostProbaWM04),last(dataCRM$PostProbaWM05),last(dataCRM$PostProbaWM06))
clostestED0818<<-abs(new1[dosen])
closestEDT0818<<-abs(new1[dose3n])
}
if (j==19) {
lowerpostprob0819<<-p.dose.list[nb.sujets,1]
upperpostprob0819<<-p.dose.list[nb.sujets,6]
new1<<-c(last(dataCRM$PostProbaWM01),last(dataCRM$PostProbaWM02),last(dataCRM$PostProbaWM03),last(dataCRM$PostProbaWM04),last(dataCRM$PostProbaWM05),last(dataCRM$PostProbaWM06))
clostestED0819<<-abs(new1[dosen])
closestEDT0819<<-abs(new1[dose3n])
}
if (j==20) {
lowerpostprob0820<<-p.dose.list[nb.sujets,1]
upperpostprob0820<<-p.dose.list[nb.sujets,6]
new1<<-c(last(dataCRM$PostProbaWM01),last(dataCRM$PostProbaWM02),last(dataCRM$PostProbaWM03),last(dataCRM$PostProbaWM04),last(dataCRM$PostProbaWM05),last(dataCRM$PostProbaWM06))
clostestED0820<<-abs(new1[dosen])
closestEDT0820<<-abs(new1[dose3n])
}

if (j==1) {
EDinPosterior0801b <<- 0
if (lowerpostprob0801b <= EDOfInterestCRM & EDOfInterestCRM <= upperpostprob0801b) {
EDinPosterior0801b <<- 1
}
if ( (lowerpostprob0801b >= (EDOfInterestCRM+LowerPostProba)) | 
     (EDinPosterior0801b == 0 & upperpostprob0801b <= UpperPostProba)) {
if (MeanSuccess08 <=MeanSuccessEDOI) {
NextStartDoseC0801b(StartDose=StartingDoseNextCRM08_i)
StartingDoseNextCRM09_i<<-StartingDoseNextCRM09
}
}
}

if (j==2) {
EDinPosterior0802 <<- 0
if (lowerpostprob0802 <= EDOfInterestCRM & EDOfInterestCRM <= upperpostprob0802) {
EDinPosterior0802 <<- 1
}

if ( (lowerpostprob0802 >= LowerPostProba) | 
     (EDinPosterior0802 == 0 & upperpostprob0802 <= UpperPostProba)) {
if (MeanSuccess08 <=MeanSuccessEDOI)	 { 	 
NextStartDoseC0802(StartDose=StartingDoseNextCRM08_i)
StartingDoseNextCRM09_i<<-StartingDoseNextCRM09

break
}
}
}
if (j==3) {
EDinPosterior0803 <<- 0
if (lowerpostprob0803 <= EDOfInterestCRM & EDOfInterestCRM <= upperpostprob0803) {
EDinPosterior0803 <<- 1
}

if ( (lowerpostprob0803 >= LowerPostProba) | 
     (EDinPosterior0803 == 0 & upperpostprob0803 <= UpperPostProba)) {
if (MeanSuccess08 <=MeanSuccessEDOI)	 { 	 
NextStartDoseC0803(StartDose=StartingDoseNextCRM08_i)
StartingDoseNextCRM09_i<<-StartingDoseNextCRM09

break
}
}
}
if (j==4) {
EDinPosterior0804 <<- 0
if (lowerpostprob0804 <= EDOfInterestCRM & EDOfInterestCRM <= upperpostprob0804) {
EDinPosterior0804 <<- 1
}

if ( (lowerpostprob0804 >= LowerPostProba) | 
     (EDinPosterior0804 == 0 & upperpostprob0804 <= UpperPostProba)) {
if (MeanSuccess08 <=MeanSuccessEDOI)	 { 	 
NextStartDoseC0804(StartDose=StartingDoseNextCRM08_i)
StartingDoseNextCRM09_i<<-StartingDoseNextCRM09

break
}
}
}
if (j==5) {
EDinPosterior0805 <<- 0
if (lowerpostprob0805 <= EDOfInterestCRM & EDOfInterestCRM <= upperpostprob0805) {
EDinPosterior0805 <<- 1
}

if ( (lowerpostprob0805 >= LowerPostProba) | 
     (EDinPosterior0805 == 0 & upperpostprob0805 <= UpperPostProba)) {
if (MeanSuccess08 <=MeanSuccessEDOI)	 { 	 
NextStartDoseC0805(StartDose=StartingDoseNextCRM08_i)
StartingDoseNextCRM09_i<<-StartingDoseNextCRM09

break
}
}
}
if (j==6) {
EDinPosterior0806 <<- 0
if (lowerpostprob0806 <= EDOfInterestCRM & EDOfInterestCRM <= upperpostprob0806) {
EDinPosterior0806 <<- 1
}

if ( (lowerpostprob0806 >= LowerPostProba) | 
     (EDinPosterior0806 == 0 & upperpostprob0806 <= UpperPostProba)) {
if (MeanSuccess08 <=MeanSuccessEDOI)	 { 	 
NextStartDoseC0806(StartDose=StartingDoseNextCRM08_i)
StartingDoseNextCRM09_i<<-StartingDoseNextCRM09

break
}
}
}

if (j==7) {
EDinPosterior0807 <<- 0
if (lowerpostprob0807 <= EDOfInterestCRM & EDOfInterestCRM <= upperpostprob0807) {
EDinPosterior0807 <<- 1
}

if ( (lowerpostprob0807 >= LowerPostProba) | 
     (EDinPosterior0807 == 0 & upperpostprob0807 <= UpperPostProba)) {
if (MeanSuccess08 <=MeanSuccessEDOI)	 { 	 
NextStartDoseC0807(StartDose=StartingDoseNextCRM08_i)
StartingDoseNextCRM09_i<<-StartingDoseNextCRM09

break
}
}
}
if (j==8) {
EDinPosterior0808 <<- 0
if (lowerpostprob0808 <= EDOfInterestCRM & EDOfInterestCRM <= upperpostprob0808) {
EDinPosterior0808 <<- 1
}

if ( (lowerpostprob0808 >= LowerPostProba) | 
     (EDinPosterior0808 == 0 & upperpostprob0808 <= UpperPostProba)) {
if (MeanSuccess08 <=MeanSuccessEDOI)	 { 	 
NextStartDoseC0808(StartDose=StartingDoseNextCRM08_i)
StartingDoseNextCRM09_i<<-StartingDoseNextCRM09

break
}
}
}
if (j==9) {
EDinPosterior0809 <<- 0
if (lowerpostprob0809 <= EDOfInterestCRM & EDOfInterestCRM <= upperpostprob0809) {
EDinPosterior0809 <<- 1
}

if ( (lowerpostprob0809 >= LowerPostProba) | 
     (EDinPosterior0809 == 0 & upperpostprob0809 <= UpperPostProba)) {
if (MeanSuccess08 <=MeanSuccessEDOI)	 { 	 
NextStartDoseC0809(StartDose=StartingDoseNextCRM08_i)
StartingDoseNextCRM09_i<<-StartingDoseNextCRM09

break
}
}
}
if (j==10) {
EDinPosterior0810 <<- 0
if (lowerpostprob0810 <= EDOfInterestCRM & EDOfInterestCRM <= upperpostprob0810) {
EDinPosterior0810 <<- 1
}

if ( (lowerpostprob0810 >= LowerPostProba) | 
     (EDinPosterior0810 == 0 & upperpostprob0810 <= UpperPostProba)) {
if (MeanSuccess08 <=MeanSuccessEDOI)	 { 	 
NextStartDoseC0810(StartDose=StartingDoseNextCRM08_i)
StartingDoseNextCRM09_i<<-StartingDoseNextCRM09

break
}
}
}
if (j==11) {
EDinPosterior0811 <<- 0
if (lowerpostprob0811 <= EDOfInterestCRM & EDOfInterestCRM <= upperpostprob0811) {
EDinPosterior0811 <<- 1
}

if ( (lowerpostprob0811 >= LowerPostProba) | 
     (EDinPosterior0811 == 0 & upperpostprob0811 <= UpperPostProba)) {
if (MeanSuccess08 <=MeanSuccessEDOI)	 { 	 
NextStartDoseC0811(StartDose=StartingDoseNextCRM08_i)
StartingDoseNextCRM09_i<<-StartingDoseNextCRM09

break
}
}
}
if (j==12) {
EDinPosterior0812 <<- 0
if (lowerpostprob0812 <= EDOfInterestCRM & EDOfInterestCRM <= upperpostprob0812) {
EDinPosterior0812 <<- 1
}

if ( (lowerpostprob0812 >= LowerPostProba) | 
     (EDinPosterior0812 == 0 & upperpostprob0812 <= UpperPostProba)) {
if (MeanSuccess08 <=MeanSuccessEDOI)	 { 	 
NextStartDoseC0812(StartDose=StartingDoseNextCRM08_i)
StartingDoseNextCRM09_i<<-StartingDoseNextCRM09

break
}
}
}
if (j==13) {
EDinPosterior0813 <<- 0
if (lowerpostprob0813 <= EDOfInterestCRM & EDOfInterestCRM <= upperpostprob0813) {
EDinPosterior0813 <<- 1
}

if ( (lowerpostprob0813 >= LowerPostProba) | 
     (EDinPosterior0813 == 0 & upperpostprob0813 <= UpperPostProba)) {
if (MeanSuccess08 <=MeanSuccessEDOI)	 { 	 
NextStartDoseC0813(StartDose=StartingDoseNextCRM08_i)
StartingDoseNextCRM09_i<<-StartingDoseNextCRM09

break
}
}
}
if (j==14) {
EDinPosterior0814 <<- 0
if (lowerpostprob0814 <= EDOfInterestCRM & EDOfInterestCRM <= upperpostprob0814) {
EDinPosterior0814 <<- 1
}

if ( (lowerpostprob0814 >= LowerPostProba) | 
     (EDinPosterior0814 == 0 & upperpostprob0814 <= UpperPostProba)) {
if (MeanSuccess08 <=MeanSuccessEDOI)	 { 	 
NextStartDoseC0814(StartDose=StartingDoseNextCRM08_i)
StartingDoseNextCRM09_i<<-StartingDoseNextCRM09

break
}
}
}
if (j==15) {
EDinPosterior0815 <<- 0
if (lowerpostprob0815 <= EDOfInterestCRM & EDOfInterestCRM <= upperpostprob0815) {
EDinPosterior0815 <<- 1
}

if ( (lowerpostprob0815 >= LowerPostProba) | 
     (EDinPosterior0815 == 0 & upperpostprob0815 <= UpperPostProba)) {
if (MeanSuccess08 <=MeanSuccessEDOI)	 { 	 
NextStartDoseC0815(StartDose=StartingDoseNextCRM08_i)
StartingDoseNextCRM09_i<<-StartingDoseNextCRM09

break
}
}
}
if (j==16) {
EDinPosterior0816 <<- 0
if (lowerpostprob0816 <= EDOfInterestCRM & EDOfInterestCRM <= upperpostprob0816) {
EDinPosterior0816 <<- 1
}

if ( (lowerpostprob0816 >= LowerPostProba) | 
     (EDinPosterior0816 == 0 & upperpostprob0816 <= UpperPostProba)) {
if (MeanSuccess08 <=MeanSuccessEDOI)	 { 	 
NextStartDoseC0816(StartDose=StartingDoseNextCRM08_i)
StartingDoseNextCRM09_i<<-StartingDoseNextCRM09

break
}
}
}

if (j==17) {
EDinPosterior0817 <<- 0
if (lowerpostprob0817 <= EDOfInterestCRM & EDOfInterestCRM <= upperpostprob0817) {
EDinPosterior0817 <<- 1
}

if ( (lowerpostprob0817 >= LowerPostProba) | 
     (EDinPosterior0817 == 0 & upperpostprob0817 <= UpperPostProba)) {
if (MeanSuccess08 <=MeanSuccessEDOI)	 { 	 
NextStartDoseC0817(StartDose=StartingDoseNextCRM08_i)
StartingDoseNextCRM09_i<<-StartingDoseNextCRM09

break
}
}
}
if (j==18) {
EDinPosterior0818 <<- 0
if (lowerpostprob0818 <= EDOfInterestCRM & EDOfInterestCRM <= upperpostprob0818) {
EDinPosterior0818 <<- 1
}

if ( (lowerpostprob0818 >= LowerPostProba) | 
     (EDinPosterior0818 == 0 & upperpostprob0818 <= UpperPostProba)) {
if (MeanSuccess08 <=MeanSuccessEDOI)	 { 	 
NextStartDoseC0818(StartDose=StartingDoseNextCRM08_i)
StartingDoseNextCRM09_i<<-StartingDoseNextCRM09

break
}
}
}
if (j==19) {
EDinPosterior0819 <<- 0
if (lowerpostprob0819 <= EDOfInterestCRM & EDOfInterestCRM <= upperpostprob0819) {
EDinPosterior0819 <<- 1
}

if ( (lowerpostprob0819 >= LowerPostProba) | 
     (EDinPosterior0819 == 0 & upperpostprob0819 <= UpperPostProba)) {
if (MeanSuccess08 <=MeanSuccessEDOI)	 { 	 
NextStartDoseC0819(StartDose=StartingDoseNextCRM08_i)
StartingDoseNextCRM09_i<<-StartingDoseNextCRM09

break
}
}
}
if (j==20) {
EDinPosterior0820 <<- 0
if (lowerpostprob0820 <= EDOfInterestCRM & EDOfInterestCRM <= upperpostprob0820) {
EDinPosterior0820 <<- 1
}

if ( (lowerpostprob0820 >= LowerPostProba) | 
     (EDinPosterior0820 == 0 & upperpostprob0820 <= UpperPostProba)) {
if (MeanSuccess08 <=MeanSuccessEDOI)	 { 	 
NextStartDoseC0820(StartDose=StartingDoseNextCRM08_i)
StartingDoseNextCRM09_i<<-StartingDoseNextCRM09

break
}
}
}


if (CohortSize==4) {
if (j==2) {
dataCRML0802 <<- tail(dataCRM, n =NbPatientsToStop)
ConsPatients0802<<-prop.table(table(dataCRML0802$DoseNumber))[[1]]
if (ConsPatients0802 == 1 & dosen == dataCRML0802$DoseNumber[1]) {
 break
}
}

if (j==3) { 
dataCRML0803 <<- tail(dataCRM, n =NbPatientsToStop)
ConsPatients0803<<-prop.table(table(dataCRML0803$DoseNumber))[[1]]
if (ConsPatients0803 == 1 & dosen == dataCRML0803$DoseNumber[1]) {
 break
}
}
}
if (j==4) {
dataCRML0804 <<- tail(dataCRM, n =NbPatientsToStop)
ConsPatients0804<<-prop.table(table(dataCRML0804$DoseNumber))[[1]]
if (ConsPatients0804 == 1 & dosen == dataCRML0804$DoseNumber[1]) {
 break
}
}

if (j==5) {
dataCRML0805 <<- tail(dataCRM, n =NbPatientsToStop)
ConsPatients0805<<-prop.table(table(dataCRML0805$DoseNumber))[[1]]
if (ConsPatients0805 == 1 & dosen == dataCRML0805$DoseNumber[1]) {
 break
}
}
if (j==6) {
dataCRML0806 <<- tail(dataCRM, n =NbPatientsToStop)
ConsPatients0806<<-prop.table(table(dataCRML0806$DoseNumber))[[1]]
if (ConsPatients0806 == 1 & dosen == dataCRML0806$DoseNumber[1]) {
 break
}
}
if (j==7) {
dataCRML0807 <<- tail(dataCRM, n =NbPatientsToStop)
ConsPatients0807<<-prop.table(table(dataCRML0807$DoseNumber))[[1]]
if (ConsPatients0807 == 1 & dosen == dataCRML0807$DoseNumber[1]) {
 break
}
}
if (j==8) {
dataCRML0808 <<- tail(dataCRM, n =NbPatientsToStop)
ConsPatients0808<<-prop.table(table(dataCRML0808$DoseNumber))[[1]]
if (ConsPatients0808 == 1 & dosen == dataCRML0808$DoseNumber[1]) {
 break
}
}
if (j==9) {
dataCRML0809 <<- tail(dataCRM, n =NbPatientsToStop)
ConsPatients0809<<-prop.table(table(dataCRML0809$DoseNumber))[[1]]
if (ConsPatients0809 == 1 & dosen == dataCRML0809$DoseNumber[1]) {
 break
}
}
if (j==10) {
dataCRML0810 <<- tail(dataCRM, n =NbPatientsToStop)
ConsPatients0810<<-prop.table(table(dataCRML0810$DoseNumber))[[1]]
if (ConsPatients0810 == 1 & dosen == dataCRML0810$DoseNumber[1]) {
 break
}
}

if (j==11) {
dataCRML0811 <<- tail(dataCRM, n =NbPatientsToStop)
ConsPatients0811<<-prop.table(table(dataCRML0811$DoseNumber))[[1]]
if (ConsPatients0811 == 1 & dosen == dataCRML0811$DoseNumber[1]) {
 break
}
}
if (j==12) {
dataCRML0812 <<- tail(dataCRM, n =NbPatientsToStop)
ConsPatients0812<<-prop.table(table(dataCRML0812$DoseNumber))[[1]]
if (ConsPatients0812 == 1 & dosen == dataCRML0812$DoseNumber[1]) {
 break
}
}
if (j==13) {
dataCRML0813 <<- tail(dataCRM, n =NbPatientsToStop)
ConsPatients0813<<-prop.table(table(dataCRML0813$DoseNumber))[[1]]
if (ConsPatients0813 == 1 & dosen == dataCRML0813$DoseNumber[1]) {
 break
}
}
if (j==14) {
dataCRML0814 <<- tail(dataCRM, n =NbPatientsToStop)
ConsPatients0814<<-prop.table(table(dataCRML0814$DoseNumber))[[1]]
if (ConsPatients0814 == 1 & dosen == dataCRML0814$DoseNumber[1]) {
 break
}
}
if (j==15) {
dataCRML0815 <<- tail(dataCRM, n =NbPatientsToStop)
ConsPatients0815<<-prop.table(table(dataCRML0815$DoseNumber))[[1]]
if (ConsPatients0815 == 1 & dosen == dataCRML0815$DoseNumber[1]) {
 break
}
}
if (j==16) {
dataCRML0816 <<- tail(dataCRM, n =NbPatientsToStop)
ConsPatients0816<<-prop.table(table(dataCRML0816$DoseNumber))[[1]]
if (ConsPatients0816 == 1 & dosen == dataCRML0816$DoseNumber[1]) {
 break
}
}
if (j==17) {
dataCRML0817 <<- tail(dataCRM, n =NbPatientsToStop)
ConsPatients0817<<-prop.table(table(dataCRML0817$DoseNumber))[[1]]
if (ConsPatients0817 == 1 & dosen == dataCRML0817$DoseNumber[1]) {
 break
}
}
if (j==18) {
dataCRML0818 <<- tail(dataCRM, n =NbPatientsToStop)
ConsPatients0818<<-prop.table(table(dataCRML0818$DoseNumber))[[1]]
if (ConsPatients0818 == 1 & dosen == dataCRML0818$DoseNumber[1]) {
 break
}
}
if (j==19) {
dataCRML0819 <<- tail(dataCRM, n =NbPatientsToStop)
ConsPatients0819<<-prop.table(table(dataCRML0819$DoseNumber))[[1]]
if (ConsPatients0819 == 1 & dosen == dataCRML0819$DoseNumber[1]) {
 break
}
}
if (j==20) {
dataCRML0820 <<- tail(dataCRM, n =NbPatientsToStop)
ConsPatients0820<<-prop.table(table(dataCRML0820$DoseNumber))[[1]]
if (ConsPatients0820 == 1 & dosen == dataCRML0820$DoseNumber[1]) {
 break
}
}

}
}#for loop
dataCRMdef<<-rbind(dataCRMdef,dataCRM)

}#if loop

# start eventually a new crm

if (exists("StartingDoseNextCRM09_i") == TRUE) {
rm(dosen, ui95, li95, CI95OI)
rm(ci95mOImean, ci95m, ci95, EDinPosterior08_i, EDinPosterior08_ij)


AssignProbaStartDose(StartDose=StartingDoseNextCRM09_i)
FailureRate09(dose=3, SP1=SP1, SP2=SP2, SP3=SP3, SP4=SP4, SP5=SP5, SP6=SP6)

SuccessEvent09 <<- rbinom(cohort.size,1,1-SuccessProba09)
dosev<<-rep(first.dose, cohort.size)


mrs.dose 	<<- c(dosev)
mrs.response 	<<- c(SuccessEvent09)
nb.sujets <<- length(mrs.response)
CRM(cible,nb.sujets,nb.doses,mrs.response,mrs.dose,proba.list)


ci95m<<-data.frame(ci95)
ci95m$FinalEstimatedED[ci95m$nb == 1] <- 6
ci95m$FinalEstimatedED[ci95m$nb == 2] <- 5
ci95m$FinalEstimatedED[ci95m$nb == 3] <- 4
ci95m$FinalEstimatedED[ci95m$nb == 4] <- 3
ci95m$FinalEstimatedED[ci95m$nb == 5] <- 2
ci95m$FinalEstimatedED[ci95m$nb == 6] <- 1


ci95mOI<<-ci95m[ which(ci95m$FinalEstimatedED==3), ]
li95<<-ci95mOI$li9
ui95<<-ci95mOI$ui9
li95d<<-recode(li95,"0.85=0")
CI95OId<<-ui95-li95d
if (CI95OId<=CI95OITarget) {
CI95OI<=CI95OITarget+0.01
}
if (CI95OId>CI95OITarget) {
CI95OI<<-CI95OId
}

rm(ci95mOImean)
rm(ci95m)
rm(ci95)

dose1<<-p.dose.list[nb.sujets,1]-(1-EDOI)
dose2<<-p.dose.list[nb.sujets,2]-(1-EDOI)
dose3<<-p.dose.list[nb.sujets,3]-(1-EDOI)
dose4<<-p.dose.list[nb.sujets,4]-(1-EDOI)
dose5<<-p.dose.list[nb.sujets,5]-(1-EDOI)
dose6<<-p.dose.list[nb.sujets,6]-(1-EDOI)

new2 <- list("6"=dose6, "5"=dose5, "4"=dose4, "3"=dose3, "2"=dose2, "1"=dose1)
x_num <<- as.numeric(unlist(new2))
dosec<<-names(which.max(new2[new2 < 0]))
if(is.null(dosec)) {
dosec<<-"6"
}
dose<<-strtoi(dosec)
dosen<<-as.numeric(dosec)

new3 <- list("6"=dose6, "5"=dose5, "4"=dose4, "3"=dose3, "2"=dose2, "1"=dose1)
x_num2 <<- as.numeric(unlist(new3))
dose3c<<-names(which.min(new3[new3 > 0]))
doses3<<-strtoi(dose3c)
dose3n<<-as.numeric(dose3c)

lowerpostprob0901<<-p.dose.list[nb.sujets,1]
upperpostprob0901<<-p.dose.list[nb.sujets,6]
DoseNumber<<-resul2[,2]
InverseSuccessEventResult<<-resul2[,3]
dataCRM1<<-cbind(DoseNumber,InverseSuccessEventResult)

dataCRM<<-as.data.frame(dataCRM1)
dataCRM$Success[InverseSuccessEventResult == 0] <<- 1
dataCRM$Success[InverseSuccessEventResult == 1] <<- 0
dataCRM$Dose<<-StartingDoseNextCRM09 
dataCRM$PostProbaWM01<<-p.dose.list[,1]
dataCRM$PostProbaWM02<<-p.dose.list[,2]
dataCRM$PostProbaWM03<<-p.dose.list[,3]
dataCRM$PostProbaWM04<<-p.dose.list[,4]
dataCRM$PostProbaWM05<<-p.dose.list[,5]
dataCRM$PostProbaWM06<<-p.dose.list[,6]

MeanSuccess09<<-mean(dataCRM$Success)
nF<<-n_distinct(dataCRM$Success)
nD<<-n_distinct(dataCRM$Dose)
#rm(p.dose.list, inherits = TRUE)
new1<<-c(last(dataCRM$PostProbaWM01),last(dataCRM$PostProbaWM02),last(dataCRM$PostProbaWM03),last(dataCRM$PostProbaWM04),last(dataCRM$PostProbaWM05),last(dataCRM$PostProbaWM06))
clostestED0901<<-abs(new1[dosen])

if ((lowerpostprob0901 <= (EDOfInterestCRM+LowerPostProba)) & (EDOfInterestCRM<= upperpostprob0901)) {
EDinPosterior0901 <<- 1
} else {
EDinPosterior0901 <<- 0
}


if ( (lowerpostprob0901 >= (EDOfInterestCRM+LowerPostProba)) | 
     (EDinPosterior0901 == 0 & upperpostprob0901 <= UpperPostProba)) {
if (MeanSuccess09 <=0.50)	 { 	 
NextStartDoseC0901(StartDose=StartingDoseNextCRM09_i)
StartingDoseNextCRM10_i<<-StartingDoseNextCRM10
}
}


if (exists("StartingDoseNextCRM10_i") == FALSE) {
for (j in 1:nloop) {
rm(dosen, ui95, li95, CI95OI)
rm(ci95mOImean, ci95m, ci95, EDinPosterior09_i, EDinPosterior09_ij)


FailureRate09(dose=dose, SP1=SP1, SP2=SP2, SP3=SP3, SP4=SP4, SP5=SP5, SP6=SP6)
SuccessEvent09 <<- rbinom(cohort.size,1,1-SuccessProba09)
dosev<<-rep(dose, cohort.size)


mrs.dose 	<<- c(mrs.dose,dosev)
mrs.response 	<<- c(mrs.response, SuccessEvent09)
nb.sujets <<- length(mrs.response)
CRM(cible,nb.sujets,nb.doses,mrs.response,mrs.dose,proba.list)

dose1<<-p.dose.list[nb.sujets,1]-(1-EDOI)
dose2<<-p.dose.list[nb.sujets,2]-(1-EDOI)
dose3<<-p.dose.list[nb.sujets,3]-(1-EDOI)
dose4<<-p.dose.list[nb.sujets,4]-(1-EDOI)
dose5<<-p.dose.list[nb.sujets,5]-(1-EDOI)
dose6<<-p.dose.list[nb.sujets,6]-(1-EDOI)

new2 <- list("6"=dose6, "5"=dose5, "4"=dose4, "3"=dose3, "2"=dose2, "1"=dose1)
x_num <<- as.numeric(unlist(new2))
dosec<<-names(which.max(new2[new2 < 0]))
if(is.null(dosec)) {
dosec<<-"6"
}
dose<<-strtoi(dosec)
dosen<<-as.numeric(dosec)

new3 <- list("6"=dose6, "5"=dose5, "4"=dose4, "3"=dose3, "2"=dose2, "1"=dose1)
x_num2 <<- as.numeric(unlist(new3))
dose3c<<-names(which.min(new3[new3 > 0]))
doses3<<-strtoi(dose3c)
dose3n<<-as.numeric(dose3c)

ci95m<<-data.frame(ci95)
ci95m$FinalEstimatedED[ci95m$nb == 1] <- 6
ci95m$FinalEstimatedED[ci95m$nb == 2] <- 5
ci95m$FinalEstimatedED[ci95m$nb == 3] <- 4
ci95m$FinalEstimatedED[ci95m$nb == 4] <- 3
ci95m$FinalEstimatedED[ci95m$nb == 5] <- 2
ci95m$FinalEstimatedED[ci95m$nb == 6] <- 1


ci95mOImean<<-ci95m[ which(ci95m$nb==3 | ci95m$nb==5), ]
Toreplace0.85<<-mean(ci95mOImean$li95)
ci95mOImean4<<-ci95m[ which(ci95m$nb==4), ]
ci95mOImean4[ci95mOImean4== 0.85] <- Toreplace0.85
ci95mOImean16<<-ci95m[ which(ci95m$nb==1 | ci95m$nb==2 | ci95m$nb==3 | ci95m$nb==5 | ci95m$nb==6), ]
ci95mF<<-rbind(ci95mOImean4,ci95mOImean16)
ci95mF[order(ci95mF$nb,decreasing = FALSE),]


ci95mOI<<-ci95mF[ which(ci95mF$FinalEstimatedED==dose3n), ]
li95<<-ci95mOI$li9
ui95<<-ci95mOI$ui9
CI95OI<<-ui95-li95


rm(ci95mOImean)
rm(ci95m)
rm(ci95)


DoseNumber<<-resul2[,2]
InverseSuccessEventResult<<-resul2[,3]
dataCRM1<<-cbind(DoseNumber,InverseSuccessEventResult)

dataCRM<<-as.data.frame(dataCRM1)
dataCRM$Success[InverseSuccessEventResult == 0] <<- 1
dataCRM$Success[InverseSuccessEventResult == 1] <<- 0
dataCRM$Dose<<-StartingDoseNextCRM09
dataCRM$PostProbaWM01<<-p.dose.list[,1]
dataCRM$PostProbaWM02<<-p.dose.list[,2]
dataCRM$PostProbaWM03<<-p.dose.list[,3]
dataCRM$PostProbaWM04<<-p.dose.list[,4]
dataCRM$PostProbaWM05<<-p.dose.list[,5]
dataCRM$PostProbaWM06<<-p.dose.list[,6]

MeanSuccess09<<-mean(dataCRM$Success)

if (j==1) {
lowerpostprob0901b<<-p.dose.list[nb.sujets,1]
upperpostprob0901b<<-p.dose.list[nb.sujets,6]
new1<<-c(last(dataCRM$PostProbaWM01),last(dataCRM$PostProbaWM02),last(dataCRM$PostProbaWM03),last(dataCRM$PostProbaWM04),last(dataCRM$PostProbaWM05),last(dataCRM$PostProbaWM06))
clostestED0901b<<-abs(new1[dosen])
closestEDT0901b<<-abs(new1[dose3n])
}
if (j==2) {
lowerpostprob0902<<-p.dose.list[nb.sujets,1]
upperpostprob0902<<-p.dose.list[nb.sujets,6]
new1<<-c(last(dataCRM$PostProbaWM01),last(dataCRM$PostProbaWM02),last(dataCRM$PostProbaWM03),last(dataCRM$PostProbaWM04),last(dataCRM$PostProbaWM05),last(dataCRM$PostProbaWM06))
clostestED0902<<-abs(new1[dosen])
closestEDT0902<<-abs(new1[dose3n])
}
if (j==3) {
lowerpostprob0903<<-p.dose.list[nb.sujets,1]
upperpostprob0903<<-p.dose.list[nb.sujets,6]
new1<<-c(last(dataCRM$PostProbaWM01),last(dataCRM$PostProbaWM02),last(dataCRM$PostProbaWM03),last(dataCRM$PostProbaWM04),last(dataCRM$PostProbaWM05),last(dataCRM$PostProbaWM06))
clostestED0903<<-abs(new1[dosen])
closestEDT0903<<-abs(new1[dose3n])
}
if (j==4) {
lowerpostprob0904<<-p.dose.list[nb.sujets,1]
upperpostprob0904<<-p.dose.list[nb.sujets,6]
new1<<-c(last(dataCRM$PostProbaWM01),last(dataCRM$PostProbaWM02),last(dataCRM$PostProbaWM03),last(dataCRM$PostProbaWM04),last(dataCRM$PostProbaWM05),last(dataCRM$PostProbaWM06))
clostestED0904<<-abs(new1[dosen])
closestEDT0904<<-abs(new1[dose3n])
}
if (j==5) {
lowerpostprob0905<<-p.dose.list[nb.sujets,1]
upperpostprob0905<<-p.dose.list[nb.sujets,6]
new1<<-c(last(dataCRM$PostProbaWM01),last(dataCRM$PostProbaWM02),last(dataCRM$PostProbaWM03),last(dataCRM$PostProbaWM04),last(dataCRM$PostProbaWM05),last(dataCRM$PostProbaWM06))
clostestED0905<<-abs(new1[dosen])
closestEDT0905<<-abs(new1[dose3n])
}
if (j==6) {
lowerpostprob0906<<-p.dose.list[nb.sujets,1]
upperpostprob0906<<-p.dose.list[nb.sujets,6]
new1<<-c(last(dataCRM$PostProbaWM01),last(dataCRM$PostProbaWM02),last(dataCRM$PostProbaWM03),last(dataCRM$PostProbaWM04),last(dataCRM$PostProbaWM05),last(dataCRM$PostProbaWM06))
clostestED0906<<-abs(new1[dosen])
closestEDT0906<<-abs(new1[dose3n])
}
if (j==7) {
lowerpostprob0907<<-p.dose.list[nb.sujets,1]
upperpostprob0907<<-p.dose.list[nb.sujets,6]
new1<<-c(last(dataCRM$PostProbaWM01),last(dataCRM$PostProbaWM02),last(dataCRM$PostProbaWM03),last(dataCRM$PostProbaWM04),last(dataCRM$PostProbaWM05),last(dataCRM$PostProbaWM06))
clostestED0907<<-abs(new1[dosen])
closestEDT0907<<-abs(new1[dose3n])
}
if (j==8) {
lowerpostprob0908<<-p.dose.list[nb.sujets,1]
upperpostprob0908<<-p.dose.list[nb.sujets,6]
new1<<-c(last(dataCRM$PostProbaWM01),last(dataCRM$PostProbaWM02),last(dataCRM$PostProbaWM03),last(dataCRM$PostProbaWM04),last(dataCRM$PostProbaWM05),last(dataCRM$PostProbaWM06))
clostestED0908<<-abs(new1[dosen])
closestEDT0908<<-abs(new1[dose3n])
}
if (j==9) {
lowerpostprob0909<<-p.dose.list[nb.sujets,1]
upperpostprob0909<<-p.dose.list[nb.sujets,6]
new1<<-c(last(dataCRM$PostProbaWM01),last(dataCRM$PostProbaWM02),last(dataCRM$PostProbaWM03),last(dataCRM$PostProbaWM04),last(dataCRM$PostProbaWM05),last(dataCRM$PostProbaWM06))
clostestED0909<<-abs(new1[dosen])
closestEDT0909<<-abs(new1[dose3n])
}
if (j==10) {
lowerpostprob0910<<-p.dose.list[nb.sujets,1]
upperpostprob0910<<-p.dose.list[nb.sujets,6]
new1<<-c(last(dataCRM$PostProbaWM01),last(dataCRM$PostProbaWM02),last(dataCRM$PostProbaWM03),last(dataCRM$PostProbaWM04),last(dataCRM$PostProbaWM05),last(dataCRM$PostProbaWM06))
clostestED0910<<-abs(new1[dosen])
closestEDT0910<<-abs(new1[dose3n])
}
if (j==11) {
lowerpostprob0911<<-p.dose.list[nb.sujets,1]
upperpostprob0911<<-p.dose.list[nb.sujets,6]
new1<<-c(last(dataCRM$PostProbaWM01),last(dataCRM$PostProbaWM02),last(dataCRM$PostProbaWM03),last(dataCRM$PostProbaWM04),last(dataCRM$PostProbaWM05),last(dataCRM$PostProbaWM06))
clostestED0911<<-abs(new1[dosen])
closestEDT0911<<-abs(new1[dose3n])
}
if (j==12) {
lowerpostprob0912<<-p.dose.list[nb.sujets,1]
upperpostprob0912<<-p.dose.list[nb.sujets,6]
new1<<-c(last(dataCRM$PostProbaWM01),last(dataCRM$PostProbaWM02),last(dataCRM$PostProbaWM03),last(dataCRM$PostProbaWM04),last(dataCRM$PostProbaWM05),last(dataCRM$PostProbaWM06))
clostestED0912<<-abs(new1[dosen])
closestEDT0912<<-abs(new1[dose3n])
}
if (j==13) {
lowerpostprob0913<<-p.dose.list[nb.sujets,1]
upperpostprob0913<<-p.dose.list[nb.sujets,6]
new1<<-c(last(dataCRM$PostProbaWM01),last(dataCRM$PostProbaWM02),last(dataCRM$PostProbaWM03),last(dataCRM$PostProbaWM04),last(dataCRM$PostProbaWM05),last(dataCRM$PostProbaWM06))
clostestED0913<<-abs(new1[dosen])
closestEDT0913<<-abs(new1[dose3n])
}
if (j==14) {
lowerpostprob0914<<-p.dose.list[nb.sujets,1]
upperpostprob0914<<-p.dose.list[nb.sujets,6]
new1<<-c(last(dataCRM$PostProbaWM01),last(dataCRM$PostProbaWM02),last(dataCRM$PostProbaWM03),last(dataCRM$PostProbaWM04),last(dataCRM$PostProbaWM05),last(dataCRM$PostProbaWM06))
clostestED0914<<-abs(new1[dosen])
closestEDT0914<<-abs(new1[dose3n])
}
if (j==15) {
lowerpostprob0915<<-p.dose.list[nb.sujets,1]
upperpostprob0915<<-p.dose.list[nb.sujets,6]
new1<<-c(last(dataCRM$PostProbaWM01),last(dataCRM$PostProbaWM02),last(dataCRM$PostProbaWM03),last(dataCRM$PostProbaWM04),last(dataCRM$PostProbaWM05),last(dataCRM$PostProbaWM06))
clostestED0915<<-abs(new1[dosen])
closestEDT0915<<-abs(new1[dose3n])
}
if (j==16) {
lowerpostprob0916<<-p.dose.list[nb.sujets,1]
upperpostprob0916<<-p.dose.list[nb.sujets,6]
new1<<-c(last(dataCRM$PostProbaWM01),last(dataCRM$PostProbaWM02),last(dataCRM$PostProbaWM03),last(dataCRM$PostProbaWM04),last(dataCRM$PostProbaWM05),last(dataCRM$PostProbaWM06))
clostestED0916<<-abs(new1[dosen])
closestEDT0916<<-abs(new1[dose3n])
}
if (j==17) {
lowerpostprob0917<<-p.dose.list[nb.sujets,1]
upperpostprob0917<<-p.dose.list[nb.sujets,6]
new1<<-c(last(dataCRM$PostProbaWM01),last(dataCRM$PostProbaWM02),last(dataCRM$PostProbaWM03),last(dataCRM$PostProbaWM04),last(dataCRM$PostProbaWM05),last(dataCRM$PostProbaWM06))
clostestED0917<<-abs(new1[dosen])
closestEDT0917<<-abs(new1[dose3n])
}
if (j==18) {
lowerpostprob0918<<-p.dose.list[nb.sujets,1]
upperpostprob0918<<-p.dose.list[nb.sujets,6]
new1<<-c(last(dataCRM$PostProbaWM01),last(dataCRM$PostProbaWM02),last(dataCRM$PostProbaWM03),last(dataCRM$PostProbaWM04),last(dataCRM$PostProbaWM05),last(dataCRM$PostProbaWM06))
clostestED0918<<-abs(new1[dosen])
closestEDT0919<<-abs(new1[dose3n])
}
if (j==19) {
lowerpostprob0919<<-p.dose.list[nb.sujets,1]
upperpostprob0919<<-p.dose.list[nb.sujets,6]
new1<<-c(last(dataCRM$PostProbaWM01),last(dataCRM$PostProbaWM02),last(dataCRM$PostProbaWM03),last(dataCRM$PostProbaWM04),last(dataCRM$PostProbaWM05),last(dataCRM$PostProbaWM06))
clostestED0919<<-abs(new1[dosen])
closestEDT0919<<-abs(new1[dose3n])
}
if (j==20) {
lowerpostprob0920<<-p.dose.list[nb.sujets,1]
upperpostprob0920<<-p.dose.list[nb.sujets,6]
new1<<-c(last(dataCRM$PostProbaWM01),last(dataCRM$PostProbaWM02),last(dataCRM$PostProbaWM03),last(dataCRM$PostProbaWM04),last(dataCRM$PostProbaWM05),last(dataCRM$PostProbaWM06))
clostestED0920<<-abs(new1[dosen])
closestEDT0920<<-abs(new1[dose3n])
}


if (j==1) {
EDinPosterior0901b <<- 0
if (lowerpostprob0901b <= EDOfInterestCRM & EDOfInterestCRM <= upperpostprob0901b) {
EDinPosterior0901b <<- 1
}
if ( (lowerpostprob0901b >= (EDOfInterestCRM+LowerPostProba)) | 
     (EDinPosterior0901b == 0 & upperpostprob0901b <= UpperPostProba)) {
if (MeanSuccess09 <=MeanSuccessEDOI) {
NextStartDoseC0901b(StartDose=StartingDoseNextCRM09_i)
StartingDoseNextCRM10_i<<-StartingDoseNextCRM10
}
}
}
if (j==2) {
EDinPosterior0902 <<- 0
if (lowerpostprob0902 <= EDOfInterestCRM & EDOfInterestCRM <= upperpostprob0902) {
EDinPosterior0902 <<- 1
}

if ( (lowerpostprob0902 >= LowerPostProba) | 
     (EDinPosterior0902 == 0 & upperpostprob0902 <= UpperPostProba)) {
if (MeanSuccess09 <=MeanSuccessEDOI)	 { 	 
NextStartDoseC0902(StartDose=StartingDoseNextCRM09_i)
StartingDoseNextCRM10_i<<-StartingDoseNextCRM10

break
}
}
}
if (j==3) {
EDinPosterior0903 <<- 0
if (lowerpostprob0903 <= EDOfInterestCRM & EDOfInterestCRM <= upperpostprob0903) {
EDinPosterior0903 <<- 1
}

if ( (lowerpostprob0903 >= LowerPostProba) | 
     (EDinPosterior0903 == 0 & upperpostprob0903 <= UpperPostProba)) {
if (MeanSuccess09 <=MeanSuccessEDOI)	 { 	 
NextStartDoseC0903(StartDose=StartingDoseNextCRM09_i)
StartingDoseNextCRM10_i<<-StartingDoseNextCRM10

break
}
}
}
if (j==4) {
EDinPosterior0904 <<- 0
if (lowerpostprob0904 <= EDOfInterestCRM & EDOfInterestCRM <= upperpostprob0904) {
EDinPosterior0904 <<- 1
}

if ( (lowerpostprob0904 >= LowerPostProba) | 
     (EDinPosterior0904 == 0 & upperpostprob0904 <= UpperPostProba)) {
if (MeanSuccess09 <=MeanSuccessEDOI)	 { 	 
NextStartDoseC0904(StartDose=StartingDoseNextCRM09_i)
StartingDoseNextCRM10_i<<-StartingDoseNextCRM10

break
}
}
}
if (j==5) {
EDinPosterior0905 <<- 0
if (lowerpostprob0905 <= EDOfInterestCRM & EDOfInterestCRM <= upperpostprob0905) {
EDinPosterior0905 <<- 1
}

if ( (lowerpostprob0905 >= LowerPostProba) | 
     (EDinPosterior0905 == 0 & upperpostprob0905 <= UpperPostProba)) {
if (MeanSuccess09 <=MeanSuccessEDOI)	 { 	 
NextStartDoseC0905(StartDose=StartingDoseNextCRM09_i)
StartingDoseNextCRM10_i<<-StartingDoseNextCRM10

break
}
}
}
if (j==6) {
EDinPosterior0906 <<- 0
if (lowerpostprob0906 <= EDOfInterestCRM & EDOfInterestCRM <= upperpostprob0906) {
EDinPosterior0906 <<- 1
}

if ( (lowerpostprob0906 >= LowerPostProba) | 
     (EDinPosterior0906 == 0 & upperpostprob0906 <= UpperPostProba)) {
if (MeanSuccess09 <=MeanSuccessEDOI)	 { 	 
NextStartDoseC0906(StartDose=StartingDoseNextCRM09_i)
StartingDoseNextCRM10_i<<-StartingDoseNextCRM10

break
}
}
}

if (j==7) {
EDinPosterior0907 <<- 0
if (lowerpostprob0907 <= EDOfInterestCRM & EDOfInterestCRM <= upperpostprob0907) {
EDinPosterior0907 <<- 1
}

if ( (lowerpostprob0907 >= LowerPostProba) | 
     (EDinPosterior0907 == 0 & upperpostprob0907 <= UpperPostProba)) {
if (MeanSuccess09 <=MeanSuccessEDOI)	 { 	 
NextStartDoseC0907(StartDose=StartingDoseNextCRM09_i)
StartingDoseNextCRM10_i<<-StartingDoseNextCRM10

break
}
}
}
if (j==8) {
EDinPosterior0908 <<- 0
if (lowerpostprob0908 <= EDOfInterestCRM & EDOfInterestCRM <= upperpostprob0908) {
EDinPosterior0908 <<- 1
}

if ( (lowerpostprob0908 >= LowerPostProba) | 
     (EDinPosterior0908 == 0 & upperpostprob0908 <= UpperPostProba)) {
if (MeanSuccess09 <=MeanSuccessEDOI)	 { 	 
NextStartDoseC0908(StartDose=StartingDoseNextCRM09_i)
StartingDoseNextCRM10_i<<-StartingDoseNextCRM10

break
}
}
}
if (j==9) {
EDinPosterior0909 <<- 0
if (lowerpostprob0909 <= EDOfInterestCRM & EDOfInterestCRM <= upperpostprob0909) {
EDinPosterior0909 <<- 1
}

if ( (lowerpostprob0909 >= LowerPostProba) | 
     (EDinPosterior0909 == 0 & upperpostprob0909 <= UpperPostProba)) {
if (MeanSuccess09 <=MeanSuccessEDOI)	 { 	 
NextStartDoseC0909(StartDose=StartingDoseNextCRM09_i)
StartingDoseNextCRM10_i<<-StartingDoseNextCRM10

break
}
}
}
if (j==10) {
EDinPosterior0910 <<- 0
if (lowerpostprob0910 <= EDOfInterestCRM & EDOfInterestCRM <= upperpostprob0910) {
EDinPosterior0910 <<- 1
}

if ( (lowerpostprob0910 >= LowerPostProba) | 
     (EDinPosterior0910 == 0 & upperpostprob0910 <= UpperPostProba)) {
if (MeanSuccess09 <=MeanSuccessEDOI)	 { 	 
NextStartDoseC0910(StartDose=StartingDoseNextCRM09_i)
StartingDoseNextCRM10_i<<-StartingDoseNextCRM10

break
}
}
}
if (j==11) {
EDinPosterior0911 <<- 0
if (lowerpostprob0911 <= EDOfInterestCRM & EDOfInterestCRM <= upperpostprob0911) {
EDinPosterior0911 <<- 1
}

if ( (lowerpostprob0911 >= LowerPostProba) | 
     (EDinPosterior0911 == 0 & upperpostprob0911 <= UpperPostProba)) {
if (MeanSuccess09 <=MeanSuccessEDOI)	 { 	 
NextStartDoseC0911(StartDose=StartingDoseNextCRM09_i)
StartingDoseNextCRM10_i<<-StartingDoseNextCRM10

break
}
}
}
if (j==12) {
EDinPosterior0912 <<- 0
if (lowerpostprob0912 <= EDOfInterestCRM & EDOfInterestCRM <= upperpostprob0912) {
EDinPosterior0912 <<- 1
}

if ( (lowerpostprob0912 >= LowerPostProba) | 
     (EDinPosterior0912 == 0 & upperpostprob0912 <= UpperPostProba)) {
if (MeanSuccess09 <=MeanSuccessEDOI)	 { 	 
NextStartDoseC0912(StartDose=StartingDoseNextCRM09_i)
StartingDoseNextCRM10_i<<-StartingDoseNextCRM10

break
}
}
}
if (j==13) {
EDinPosterior0913 <<- 0
if (lowerpostprob0913 <= EDOfInterestCRM & EDOfInterestCRM <= upperpostprob0913) {
EDinPosterior0913 <<- 1
}

if ( (lowerpostprob0913 >= LowerPostProba) | 
     (EDinPosterior0913 == 0 & upperpostprob0913 <= UpperPostProba)) {
if (MeanSuccess09 <=MeanSuccessEDOI)	 { 	 
NextStartDoseC0913(StartDose=StartingDoseNextCRM09_i)
StartingDoseNextCRM10_i<<-StartingDoseNextCRM10

break
}
}
}
if (j==14) {
EDinPosterior0914 <<- 0
if (lowerpostprob0914 <= EDOfInterestCRM & EDOfInterestCRM <= upperpostprob0914) {
EDinPosterior0914 <<- 1
}

if ( (lowerpostprob0914 >= LowerPostProba) | 
     (EDinPosterior0914 == 0 & upperpostprob0914 <= UpperPostProba)) {
if (MeanSuccess09 <=MeanSuccessEDOI)	 { 	 
NextStartDoseC0914(StartDose=StartingDoseNextCRM09_i)
StartingDoseNextCRM10_i<<-StartingDoseNextCRM10

break
}
}
}
if (j==15) {
EDinPosterior0915 <<- 0
if (lowerpostprob0915 <= EDOfInterestCRM & EDOfInterestCRM <= upperpostprob0915) {
EDinPosterior0915 <<- 1
}

if ( (lowerpostprob0915 >= LowerPostProba) | 
     (EDinPosterior0915 == 0 & upperpostprob0915 <= UpperPostProba)) {
if (MeanSuccess09 <=MeanSuccessEDOI)	 { 	 
NextStartDoseC0915(StartDose=StartingDoseNextCRM09_i)
StartingDoseNextCRM10_i<<-StartingDoseNextCRM10

break
}
}
}
if (j==16) {
EDinPosterior0916 <<- 0
if (lowerpostprob0916 <= EDOfInterestCRM & EDOfInterestCRM <= upperpostprob0916) {
EDinPosterior0916 <<- 1
}

if ( (lowerpostprob0916 >= LowerPostProba) | 
     (EDinPosterior0916 == 0 & upperpostprob0916 <= UpperPostProba)) {
if (MeanSuccess09 <=MeanSuccessEDOI)	 { 	 
NextStartDoseC0916(StartDose=StartingDoseNextCRM09_i)
StartingDoseNextCRM10_i<<-StartingDoseNextCRM10

break
}
}
}

if (j==17) {
EDinPosterior0917 <<- 0
if (lowerpostprob0917 <= EDOfInterestCRM & EDOfInterestCRM <= upperpostprob0917) {
EDinPosterior0917 <<- 1
}

if ( (lowerpostprob0917 >= LowerPostProba) | 
     (EDinPosterior0917 == 0 & upperpostprob0917 <= UpperPostProba)) {
if (MeanSuccess09 <=MeanSuccessEDOI)	 { 	 
NextStartDoseC0917(StartDose=StartingDoseNextCRM09_i)
StartingDoseNextCRM10_i<<-StartingDoseNextCRM10

break
}
}
}
if (j==18) {
EDinPosterior0918 <<- 0
if (lowerpostprob0918 <= EDOfInterestCRM & EDOfInterestCRM <= upperpostprob0918) {
EDinPosterior0918 <<- 1
}

if ( (lowerpostprob0918 >= LowerPostProba) | 
     (EDinPosterior0918 == 0 & upperpostprob0918 <= UpperPostProba)) {
if (MeanSuccess09 <=MeanSuccessEDOI)	 { 	 
NextStartDoseC0918(StartDose=StartingDoseNextCRM09_i)
StartingDoseNextCRM10_i<<-StartingDoseNextCRM10

break
}
}
}
if (j==19) {
EDinPosterior0919 <<- 0
if (lowerpostprob0919 <= EDOfInterestCRM & EDOfInterestCRM <= upperpostprob0919) {
EDinPosterior0919 <<- 1
}

if ( (lowerpostprob0919 >= LowerPostProba) | 
     (EDinPosterior0919 == 0 & upperpostprob0919 <= UpperPostProba)) {
if (MeanSuccess09 <=MeanSuccessEDOI)	 { 	 
NextStartDoseC0919(StartDose=StartingDoseNextCRM09_i)
StartingDoseNextCRM10_i<<-StartingDoseNextCRM10

break
}
}
}
if (j==20) {
EDinPosterior0920 <<- 0
if (lowerpostprob0920 <= EDOfInterestCRM & EDOfInterestCRM <= upperpostprob0920) {
EDinPosterior0920 <<- 1
}

if ( (lowerpostprob0920 >= LowerPostProba) | 
     (EDinPosterior0920 == 0 & upperpostprob0920 <= UpperPostProba)) {
if (MeanSuccess09 <=MeanSuccessEDOI)	 { 	 
NextStartDoseC0920(StartDose=StartingDoseNextCRM09_i)
StartingDoseNextCRM10_i<<-StartingDoseNextCRM10

break
}
}
}


if (CohortSize==4) {
if (j==2) {
dataCRML0902 <<- tail(dataCRM, n =NbPatientsToStop)
ConsPatients0902<<-prop.table(table(dataCRML0902$DoseNumber))[[1]]
if (ConsPatients0902 == 1 & dosen == dataCRML0902$DoseNumber[1]) {
 break
}
}

if (j==3) { 
dataCRML0903 <<- tail(dataCRM, n =NbPatientsToStop)
ConsPatients0903<<-prop.table(table(dataCRML0903$DoseNumber))[[1]]
if (ConsPatients0903 == 1 & dosen == dataCRML0903$DoseNumber[1]) {
 break
}
}
}
if (j==4) {
dataCRML0904 <<- tail(dataCRM, n =NbPatientsToStop)
ConsPatients0904<<-prop.table(table(dataCRML0904$DoseNumber))[[1]]
if (ConsPatients0904 == 1 & dosen == dataCRML0904$DoseNumber[1]) {
 break
}
}

if (j==5) {
dataCRML0905 <<- tail(dataCRM, n =NbPatientsToStop)
ConsPatients0905<<-prop.table(table(dataCRML0905$DoseNumber))[[1]]
if (ConsPatients0905 == 1 & dosen == dataCRML0905$DoseNumber[1]) {
 break
}
}
if (j==6) {
dataCRML0906 <<- tail(dataCRM, n =NbPatientsToStop)
ConsPatients0906<<-prop.table(table(dataCRML0906$DoseNumber))[[1]]
if (ConsPatients0906 == 1 & dosen == dataCRML0906$DoseNumber[1]) {
 break
}
}
if (j==7) {
dataCRML0907 <<- tail(dataCRM, n =NbPatientsToStop)
ConsPatients0907<<-prop.table(table(dataCRML0907$DoseNumber))[[1]]
if (ConsPatients0907 == 1 & dosen == dataCRML0907$DoseNumber[1]) {
 break
}
}
if (j==8) {
dataCRML0908 <<- tail(dataCRM, n =NbPatientsToStop)
ConsPatients0908<<-prop.table(table(dataCRML0908$DoseNumber))[[1]]
if (ConsPatients0908 == 1 & dosen == dataCRML0908$DoseNumber[1]) {
 break
}
}
if (j==9) {
dataCRML0909 <<- tail(dataCRM, n =NbPatientsToStop)
ConsPatients0909<<-prop.table(table(dataCRML0909$DoseNumber))[[1]]
if (ConsPatients0909 == 1 & dosen == dataCRML0909$DoseNumber[1]) {
 break
}
}
if (j==10) {
dataCRML0910 <<- tail(dataCRM, n =NbPatientsToStop)
ConsPatients0910<<-prop.table(table(dataCRML0910$DoseNumber))[[1]]
if (ConsPatients0910 == 1 & dosen == dataCRML0910$DoseNumber[1]) {
 break
}
}

if (j==11) {
dataCRML0911 <<- tail(dataCRM, n =NbPatientsToStop)
ConsPatients0911<<-prop.table(table(dataCRML0911$DoseNumber))[[1]]
if (ConsPatients0911 == 1 & dosen == dataCRML0911$DoseNumber[1]) {
 break
}
}
if (j==12) {
dataCRML0912 <<- tail(dataCRM, n =NbPatientsToStop)
ConsPatients0912<<-prop.table(table(dataCRML0912$DoseNumber))[[1]]
if (ConsPatients0912 == 1 & dosen == dataCRML0912$DoseNumber[1]) {
 break
}
}
if (j==13) {
dataCRML0913 <<- tail(dataCRM, n =NbPatientsToStop)
ConsPatients0913<<-prop.table(table(dataCRML0913$DoseNumber))[[1]]
if (ConsPatients0913 == 1 & dosen == dataCRML0913$DoseNumber[1]) {
 break
}
}
if (j==14) {
dataCRML0914 <<- tail(dataCRM, n =NbPatientsToStop)
ConsPatients0914<<-prop.table(table(dataCRML0914$DoseNumber))[[1]]
if (ConsPatients0914 == 1 & dosen == dataCRML0914$DoseNumber[1]) {
 break
}
}
if (j==15) {
dataCRML0915 <<- tail(dataCRM, n =NbPatientsToStop)
ConsPatients0915<<-prop.table(table(dataCRML0915$DoseNumber))[[1]]
if (ConsPatients0915 == 1 & dosen == dataCRML0915$DoseNumber[1]) {
 break
}
}
if (j==16) {
dataCRML0916 <<- tail(dataCRM, n =NbPatientsToStop)
ConsPatients0916<<-prop.table(table(dataCRML0916$DoseNumber))[[1]]
if (ConsPatients0916 == 1 & dosen == dataCRML0916$DoseNumber[1]) {
 break
}
}
if (j==17) {
dataCRML0917 <<- tail(dataCRM, n =NbPatientsToStop)
ConsPatients0917<<-prop.table(table(dataCRML0917$DoseNumber))[[1]]
if (ConsPatients0917 == 1 & dosen == dataCRML0917$DoseNumber[1]) {
 break
}
}
if (j==18) {
dataCRML0918 <<- tail(dataCRM, n =NbPatientsToStop)
ConsPatients0918<<-prop.table(table(dataCRML0918$DoseNumber))[[1]]
if (ConsPatients0918 == 1 & dosen == dataCRML0918$DoseNumber[1]) {
 break
}
}
if (j==19) {
dataCRML0919 <<- tail(dataCRM, n =NbPatientsToStop)
ConsPatients0919<<-prop.table(table(dataCRML0919$DoseNumber))[[1]]
if (ConsPatients0919 == 1 & dosen == dataCRML0919$DoseNumber[1]) {
 break
}
}
if (j==20) {
dataCRML0920 <<- tail(dataCRM, n =NbPatientsToStop)
ConsPatients0920<<-prop.table(table(dataCRML0920$DoseNumber))[[1]]
if (ConsPatients0920 == 1 & dosen == dataCRML0920$DoseNumber[1]) {
 break
}
}

}
}#for loop
dataCRMdef<<-rbind(dataCRMdef,dataCRM)

}#if loop

# Final data to include in the summary dataset

dose1<<-p.dose.list[nb.sujets,1]-(1-EDOI)
dose2<<-p.dose.list[nb.sujets,2]-(1-EDOI)
dose3<<-p.dose.list[nb.sujets,3]-(1-EDOI)
dose4<<-p.dose.list[nb.sujets,4]-(1-EDOI)
dose5<<-p.dose.list[nb.sujets,5]-(1-EDOI)
dose6<<-p.dose.list[nb.sujets,6]-(1-EDOI)

new2 <- list("6"=dose6, "5"=dose5, "4"=dose4, "3"=dose3, "2"=dose2, "1"=dose1)
x_num <<- as.numeric(unlist(new2))
dosec<<-names(which.max(new2[new2 < 0]))
if(is.null(dosec)) {
dosec<<-"6"
}
doseFinal<<-strtoi(dosec)
dosen<<-as.numeric(dosec)

new3 <- list("6"=dose6, "5"=dose5, "4"=dose4, "3"=dose3, "2"=dose2, "1"=dose1)
x_num2 <<- as.numeric(unlist(new3))
dose3c<<-names(which.min(new3[new3 > 0]))
doses3<<-strtoi(dose3c)
dose3n<<-as.numeric(dose3c)

#rm(p.dose.list, inherits = TRUE)

if ((exists("StartingDoseNextCRM10_i") == TRUE)) {
StartingDoseFinal<<-StartingDoseNextCRM10
NbCRM<<-10
}
if ((exists("StartingDoseNextCRM10_i") == FALSE) & (exists("StartingDoseNextCRM09_i") == TRUE)) {
StartingDoseFinal<<-StartingDoseNextCRM09
NbCRM<<-9
}
if ((exists("StartingDoseNextCRM09_i") == FALSE) & (exists("StartingDoseNextCRM08_i") == TRUE)) {
StartingDoseFinal<<-StartingDoseNextCRM08
NbCRM<<-8
}
if ((exists("StartingDoseNextCRM08_i") == FALSE) & (exists("StartingDoseNextCRM07_i") == TRUE)) {
StartingDoseFinal<<-StartingDoseNextCRM07
NbCRM<<-7
}
if ((exists("StartingDoseNextCRM07_i") == FALSE) & (exists("StartingDoseNextCRM06_i") == TRUE)) {
StartingDoseFinal<<-StartingDoseNextCRM06
NbCRM<<-6
}
if ((exists("StartingDoseNextCRM06_i") == FALSE) & (exists("StartingDoseNextCRM05_i") == TRUE)) {
StartingDoseFinal<<-StartingDoseNextCRM05
NbCRM<<-5
}
if ((exists("StartingDoseNextCRM05_i") == FALSE) & (exists("StartingDoseNextCRM04_i") == TRUE)) {
StartingDoseFinal<<-StartingDoseNextCRM04
NbCRM<<-4
}
if ((exists("StartingDoseNextCRM04_i") == FALSE) & (exists("StartingDoseNextCRM03_i") == TRUE)) {
StartingDoseFinal<<-StartingDoseNextCRM03
NbCRM<<-3
}
if ((exists("StartingDoseNextCRM03_i") == FALSE) & (exists("StartingDoseNextCRM02_i") == TRUE)) {
StartingDoseFinal<<-StartingDoseNextCRM02
NbCRM<<-2
}
if (exists("StartingDoseNextCRM02_i") == FALSE) {
StartingDoseFinal<<-StartingDose
NbCRM<<-1
}


a<-table(dataCRMdef$Dose,dataCRMdef$DoseNumber)
a2<-as.data.frame(a)

NumberOfExploredDoses<<-unname(colSums(a2[c("Freq")] > 0))


b<-table(dataCRMdef$Dose,dataCRMdef$Success)
b2<-as.data.frame(b)

NumberOfFailures<<-sum(dataCRMdef$InverseSuccessEventResult)
NumberOfSuccesses<<-sum(dataCRMdef$Success)
NumberOfObservations<<-sum(NumberOfFailures,NumberOfSuccesses)

if (doseFinal == 1) {FinalDoseCRM<<-StartingDoseFinal+2}
if (doseFinal == 2) {FinalDoseCRM<<-StartingDoseFinal+1}
if (doseFinal == 3) {FinalDoseCRM<<-StartingDoseFinal+0}
if (doseFinal == 4) {FinalDoseCRM<<-StartingDoseFinal-1}
if (doseFinal == 5) {FinalDoseCRM<<-StartingDoseFinal-2}
if (doseFinal == 6) {FinalDoseCRM<<-StartingDoseFinal-3}

dataCRMdef$FinalDoseCRM <<- ifelse(dataCRMdef$DoseNumber == 1, 2,
                            ifelse(dataCRMdef$DoseNumber == 2, 1, 
                             ifelse(dataCRMdef$DoseNumber == 3, 0, 
                              ifelse(dataCRMdef$DoseNumber == 4, -1, 
                               ifelse(dataCRMdef$DoseNumber == 5, -2, -3)))))

dataCRMdef$DoseCRM<<-dataCRMdef$Dose+dataCRMdef$FinalDoseCRM

CRMAll1<<-cbind(StartingDose, StartingDoseFinal, doseFinal, NumberOfExploredDoses, NumberOfFailures, NumberOfObservations, NbCRM, FinalDoseCRM)
CRMAll<<-as.data.frame(CRMAll1)


if (i == 1) {
CRMAlldef<<-CRMAll
CRMAlldef$NSim<<-i
dataCRMalldef<<-dataCRMdef
dataCRMalldef$NSim<<-i
 
rm(a2)
rm(a)
rm(a2)
rm(b2)
rm(b)
rm(ci95m)
rm(ci95mF)
rm(ci95mOI)
rm(ci95mOImean)
rm(ci95mOImean16)
rm(ci95mOImean4)
#rm(CRMAll)
#rm(dataCRM)
rm(AssignProbaStartDose)
rm(ci95)
rm(CI95OI)
rm(CI95OId) 
rm(cible)
rm(cohort.size)
rm(CRMAll1)
rm(dataCRM1) 
rm(diffp.dose.list)
rm(dose)
rm(dose.ci.plot)
rm(dose1)
rm(dose2)
rm(dose3)
rm(dose4)
rm(dose5)
rm(dose6)
rm(dosec)
#rm(doseFinal)
rm(dosen)
rm(DoseNumber)
rm(dosev)
rm(EDinPosterior01_i)
rm(EDinPosterior02_i)
rm(EDinPosterior03_i)
rm(EDinPosterior04_i)
rm(EDinPosterior04_ij)
rm(EDinPosterior05_i)
rm(EDinPosterior05_ij)
rm(EDinPosterior06_i)
rm(EDinPosterior06_ij)
rm(EDinPosterior07_i)
rm(EDinPosterior07_ij)
rm(EDinPosterior08_i)
rm(EDinPosterior08_ij)
rm(EDinPosterior09_i)
rm(EDinPosterior09_ij)
rm(EDinPosterior10_i)
rm(EDinPosterior10_ij)
rm(EDOfInterest)
rm(EDOfInterestCRM)
rm(FailureRate01)
rm(FailureRate02)
rm(FailureRate03)
rm(FailureRate04)
rm(FailureRate05)
rm(FailureRate06)
rm(FailureRate07)
rm(FailureRate08)
rm(FailureRate09)
rm(FailureRate10)
#rm(FinalDoseCRM)
rm(first.dose)
rm(Fnloop)
rm(h)
rm(htheta)
rm(int.theta)
rm(interval.ci)
rm(InverseSuccessEventResult)
rm(li95)
rm(li95d)
rm(lim.sup)
rm(lowerpostprob01_i)
rm(lowerpostprob01_ij)
rm(lowerpostprob02_i)
rm(lowerpostprob02_ij)
rm(lowerpostprob03_i)
rm(lowerpostprob03_ij)
rm(lowerpostprob04_i)
rm(lowerpostprob04_ij)
rm(lowerpostprob05_i)
rm(lowerpostprob05_ij)
rm(lowerpostprob06_i)
rm(lowerpostprob06_ij)
rm(lowerpostprob07_i)
rm(lowerpostprob07_ij)
rm(lowerpostprob08_i)
rm(lowerpostprob08_ij)
rm(lowerpostprob09_i)
rm(lowerpostprob09_ij)
rm(lowerpostprob10_i)
rm(lowerpostprob10_ij)
rm(LowerPostProba)
rm(mean.theta.prior)
rm(MeanSuccess01)
rm(MeanSuccess02)
rm(MeanSuccess03)
rm(MeanSuccess04)
rm(MeanSuccess05)
rm(MeanSuccess06)
rm(MeanSuccess07)
rm(MeanSuccess08)
rm(MeanSuccess09)
rm(MeanSuccess10)
rm(mrs.aff)
rm(mrs.dose)
rm(mrs.response)
rm(nb.doses)                 
rm(nb.suj.indice)
rm(nb.sujets)
#rm(NbCRM)
rm(nD)
rm(NextStartDoseC0101)
rm(NextStartDoseC0102)
rm(NextStartDoseC0103)
rm(NextStartDoseC0104)
rm(NextStartDoseC0105)
rm(NextStartDoseC0106)
rm(NextStartDoseC0107)
rm(NextStartDoseC0108)
rm(NextStartDoseC0109)
rm(NextStartDoseC0110)
rm(NextStartDoseC0111)
rm(NextStartDoseC0112)
rm(NextStartDoseC0113)
rm(NextStartDoseC0114)
rm(NextStartDoseC0115)
rm(NextStartDoseC0116)
rm(NextStartDoseC0117)
rm(NextStartDoseC0118)
rm(NextStartDoseC0119)
rm(NextStartDoseC0120)
rm(NextStartDoseC0201)
rm(NextStartDoseC0202)
rm(NextStartDoseC0203)
rm(NextStartDoseC0204)
rm(NextStartDoseC0205)
rm(NextStartDoseC0206)
rm(NextStartDoseC0207)
rm(NextStartDoseC0208)
rm(NextStartDoseC0209)
rm(NextStartDoseC0210)
rm(NextStartDoseC0211)
rm(NextStartDoseC0212)
rm(NextStartDoseC0213)
rm(NextStartDoseC0214)
rm(NextStartDoseC0215)
rm(NextStartDoseC0216)
rm(NextStartDoseC0217)
rm(NextStartDoseC0218)
rm(NextStartDoseC0219)
rm(NextStartDoseC0220)
rm(NextStartDoseC0301)
rm(NextStartDoseC0302)
rm(NextStartDoseC0303)
rm(NextStartDoseC0304)
rm(NextStartDoseC0305)
rm(NextStartDoseC0306)
rm(NextStartDoseC0307)
rm(NextStartDoseC0308)
rm(NextStartDoseC0309)
rm(NextStartDoseC0310)
rm(NextStartDoseC0311)
rm(NextStartDoseC0312)
rm(NextStartDoseC0313)
rm(NextStartDoseC0314)
rm(NextStartDoseC0315)
rm(NextStartDoseC0316)
rm(NextStartDoseC0317)
rm(NextStartDoseC0318)
rm(NextStartDoseC0319)
rm(NextStartDoseC0320)
rm(NextStartDoseC0401)
rm(NextStartDoseC0402)
rm(NextStartDoseC0403)
rm(NextStartDoseC0404)
rm(NextStartDoseC0405)
rm(NextStartDoseC0406)
rm(NextStartDoseC0407)
rm(NextStartDoseC0408)
rm(NextStartDoseC0409)
rm(NextStartDoseC0410)
rm(NextStartDoseC0411)
rm(NextStartDoseC0412)
rm(NextStartDoseC0413)
rm(NextStartDoseC0414)
rm(NextStartDoseC0415)
rm(NextStartDoseC0416)
rm(NextStartDoseC0417)
rm(NextStartDoseC0418)
rm(NextStartDoseC0419)
rm(NextStartDoseC0420)
rm(NextStartDoseC0501)
rm(NextStartDoseC0502)
rm(NextStartDoseC0503)
rm(NextStartDoseC0504)
rm(NextStartDoseC0505)
rm(NextStartDoseC0506)
rm(NextStartDoseC0507)
rm(NextStartDoseC0508)
rm(NextStartDoseC0509)
rm(NextStartDoseC0510)
rm(NextStartDoseC0511)
rm(NextStartDoseC0512)
rm(NextStartDoseC0513)
rm(NextStartDoseC0514)
rm(NextStartDoseC0515)
rm(NextStartDoseC0516)
rm(NextStartDoseC0517)
rm(NextStartDoseC0518)
rm(NextStartDoseC0519)
rm(NextStartDoseC0520)
rm(NextStartDoseC0601)
rm(NextStartDoseC0602)
rm(NextStartDoseC0603)
rm(NextStartDoseC0604)
rm(NextStartDoseC0605)
rm(NextStartDoseC0606)
rm(NextStartDoseC0607)
rm(NextStartDoseC0608)
rm(NextStartDoseC0609)
rm(NextStartDoseC0610)
rm(NextStartDoseC0611)
rm(NextStartDoseC0612)
rm(NextStartDoseC0613)
rm(NextStartDoseC0614)
rm(NextStartDoseC0615)
rm(NextStartDoseC0616)
rm(NextStartDoseC0617)
rm(NextStartDoseC0618)
rm(NextStartDoseC0619)
rm(NextStartDoseC0620)
rm(NextStartDoseC0701)
rm(NextStartDoseC0702)
rm(NextStartDoseC0703)
rm(NextStartDoseC0704)
rm(NextStartDoseC0705)
rm(NextStartDoseC0706)
rm(NextStartDoseC0707)
rm(NextStartDoseC0708)
rm(NextStartDoseC0709)
rm(NextStartDoseC0710)
rm(NextStartDoseC0711)
rm(NextStartDoseC0712)
rm(NextStartDoseC0713)
rm(NextStartDoseC0714)
rm(NextStartDoseC0715)
rm(NextStartDoseC0716)
rm(NextStartDoseC0717)
rm(NextStartDoseC0718)
rm(NextStartDoseC0719)
rm(NextStartDoseC0720)
rm(NextStartDoseC0801)
rm(NextStartDoseC0802)
rm(NextStartDoseC0803)
rm(NextStartDoseC0804)
rm(NextStartDoseC0805)
rm(NextStartDoseC0806)
rm(NextStartDoseC0807)
rm(NextStartDoseC0808)
rm(NextStartDoseC0809)
rm(NextStartDoseC0810)
rm(NextStartDoseC0811)
rm(NextStartDoseC0812)
rm(NextStartDoseC0813)
rm(NextStartDoseC0814)
rm(NextStartDoseC0815)
rm(NextStartDoseC0816)
rm(NextStartDoseC0817)
rm(NextStartDoseC0818)
rm(NextStartDoseC0819)
rm(NextStartDoseC0820)
rm(NextStartDoseC0901)
rm(NextStartDoseC0902)
rm(NextStartDoseC0903)
rm(NextStartDoseC0904)
rm(NextStartDoseC0905)
rm(NextStartDoseC0906)
rm(NextStartDoseC0907)
rm(NextStartDoseC0908)
rm(NextStartDoseC0909)
rm(NextStartDoseC0910)
rm(NextStartDoseC0911)
rm(NextStartDoseC0912)
rm(NextStartDoseC0913)
rm(NextStartDoseC0914)
rm(NextStartDoseC0915)
rm(NextStartDoseC0916)
rm(NextStartDoseC0917)
rm(NextStartDoseC0918)
rm(NextStartDoseC0919)
rm(NextStartDoseC0920)

rm(nF)
#rm(NumberOfExploredDoses)
#rm(NumberOfFailures)
#rm(NumberOfObservations)
#rm(NumberOfSuccesses)
rm(p.dose.list)
rm(ProbaSuccess01)
rm(ProbaSuccess02)
rm(ProbaSuccess03)
rm(ProbaSuccess04)
rm(ProbaSuccess05)
rm(ProbaSuccess06)
rm(ProbaSuccess07)
rm(ProbaSuccess08)
rm(ProbaSuccess09)
rm(ProbaSuccess10)
rm(ProbaSuccess11)
rm(ProbaSuccess12)
rm(ProbaSuccess13)
rm(ProbaSuccess14)
rm(ProbaSuccess15)
rm(ProbaSuccess16)
rm(ProbaSuccess17)
rm(ProbaSuccess18)
rm(ProbaSuccess19)
rm(ProbaSuccess20)
rm(ProbaSuccess21)
rm(ProbaSuccess22)
rm(ProbaSuccess23)
rm(ProbaSuccess24)
rm(ProbaSuccess25)
rm(resul2)
rm(SP1)
rm(SP2)
rm(SP3)
rm(SP4)
rm(SP5)
rm(SP6)
rm(StartingDoseCRM01)
#rm(StartingDoseFinal)
if (exists("StartingDoseNextCRM02") == TRUE) {
rm(StartingDoseNextCRM02, inherits = TRUE)
}
if (exists("StartingDoseNextCRM02_i") == TRUE) {
rm(StartingDoseNextCRM02_i, inherits = TRUE)
}
if (exists("StartingDoseNextCRM03") == TRUE) {
rm(StartingDoseNextCRM03, inherits = TRUE)
}
if (exists("StartingDoseNextCRM03_i") == TRUE) {
rm(StartingDoseNextCRM03_i, inherits = TRUE)
}

if (exists("StartingDoseNextCRM04") == TRUE) {
rm(StartingDoseNextCRM04, inherits = TRUE)
}
if (exists("StartingDoseNextCRM04_i") == TRUE) {
rm(StartingDoseNextCRM04_i, inherits = TRUE)
}

if (exists("StartingDoseNextCRM05") == TRUE) {
rm(StartingDoseNextCRM05, inherits = TRUE)
}
if (exists("StartingDoseNextCRM05_i") == TRUE) {
rm(StartingDoseNextCRM05_i, inherits = TRUE)
}
if (exists("StartingDoseNextCRM06") == TRUE) {
rm(StartingDoseNextCRM06, inherits = TRUE)
}
if (exists("StartingDoseNextCRM06_i") == TRUE) {
rm(StartingDoseNextCRM06_i, inherits = TRUE)
}
if (exists("StartingDoseNextCRM07") == TRUE) {
rm(StartingDoseNextCRM07, inherits = TRUE)
}
if (exists("StartingDoseNextCRM07_i") == TRUE) {
rm(StartingDoseNextCRM07_i, inherits = TRUE)
}
if (exists("StartingDoseNextCRM08") == TRUE) {
rm(StartingDoseNextCRM08, inherits = TRUE)
}
if (exists("StartingDoseNextCRM08_i") == TRUE) {
rm(StartingDoseNextCRM08_i, inherits = TRUE)
}
if (exists("StartingDoseNextCRM09") == TRUE) {
rm(StartingDoseNextCRM09, inherits = TRUE)
}
if (exists("StartingDoseNextCRM09_i") == TRUE) {
rm(StartingDoseNextCRM09_i, inherits = TRUE)
}
if (exists("StartingDoseNextCRM10") == TRUE) {
rm(StartingDoseNextCRM10, inherits = TRUE)
}
if (exists("StartingDoseNextCRM10_i") == TRUE) {
rm(StartingDoseNextCRM10_i, inherits = TRUE)
}

rm(SuccessEvent01)
rm(SuccessEvent02)
rm(SuccessEvent03)
rm(SuccessEvent04)
rm(SuccessEvent05)
rm(SuccessEvent06)
rm(SuccessEvent07)
rm(SuccessEvent08)
rm(SuccessEvent09)
rm(SuccessEvent10)
rm(SuccessProba01)
rm(SuccessProba02)
rm(SuccessProba03)
rm(SuccessProba04)
rm(SuccessProba05)
rm(SuccessProba06)
rm(SuccessProba07)
rm(SuccessProba08)
rm(SuccessProba09)
rm(SuccessProba10)
rm(theta.list)
rm(Toreplace0.85)
rm(toto1)
rm(toto2)
rm(ui95)
rm(upperpostprob01_i)
rm(upperpostprob01_ij)
rm(upperpostprob02_i)
rm(upperpostprob02_ij)
rm(upperpostprob03_i)
rm(upperpostprob03_ij)
rm(upperpostprob04_i)
rm(upperpostprob04_ij)
rm(upperpostprob05_i)
rm(upperpostprob05_ij)
rm(upperpostprob06_i)
rm(upperpostprob06_ij)
rm(upperpostprob07_i)
rm(upperpostprob07_ij)
rm(upperpostprob08_i)
rm(upperpostprob08_ij)
rm(upperpostprob09_i)
rm(upperpostprob09_ij)
rm(upperpostprob10_i)
rm(upperpostprob10_ij)
rm(UpperPostProba)
rm(vcrm)
rm(x.list)
rm(x_num)
rm(y.list) 
rm(dfs)
rm(j)
rm(new1)
rm(new3)
rm(proba.list)  

if (exists("EDinPosterior0101") == TRUE) {
rm(EDinPosterior0101, inherits = TRUE)
rm(lowerpostprob0101, inherits = TRUE)
rm(upperpostprob0101, inherits = TRUE)
}
if (exists("EDinPosterior0101b") == TRUE) {
rm(EDinPosterior0101b, inherits = TRUE)
rm(lowerpostprob0101b, inherits = TRUE)
rm(upperpostprob0101b, inherits = TRUE)
}
if (exists("EDinPosterior0102") == TRUE) {
rm(EDinPosterior0102, inherits = TRUE)
rm(lowerpostprob0102, inherits = TRUE)
rm(upperpostprob0102, inherits = TRUE)
}

if (exists("EDinPosterior0103") == TRUE) {
rm(EDinPosterior0103, inherits = TRUE)
rm(lowerpostprob0103, inherits = TRUE)
rm(upperpostprob0103, inherits = TRUE)
}

if (exists("EDinPosterior0104") == TRUE) {
rm(EDinPosterior0104, inherits = TRUE)
rm(lowerpostprob0104, inherits = TRUE)
rm(upperpostprob0104, inherits = TRUE)
}

if (exists("EDinPosterior0105") == TRUE) {
rm(EDinPosterior0105, inherits = TRUE)
rm(lowerpostprob0105, inherits = TRUE)
rm(upperpostprob0105, inherits = TRUE)
}
if (exists("EDinPosterior0106") == TRUE) {
rm(EDinPosterior0106, inherits = TRUE)
rm(lowerpostprob0106, inherits = TRUE)
rm(upperpostprob0106, inherits = TRUE)
}
if (exists("EDinPosterior0107") == TRUE) {
rm(EDinPosterior0107, inherits = TRUE)
rm(lowerpostprob0107, inherits = TRUE)
rm(upperpostprob0107, inherits = TRUE)
}
if (exists("EDinPosterior0108") == TRUE) {
rm(EDinPosterior0108, inherits = TRUE)
rm(lowerpostprob0108, inherits = TRUE)
rm(upperpostprob0108, inherits = TRUE)
}
if (exists("EDinPosterior0109") == TRUE) {
rm(EDinPosterior0109, inherits = TRUE)
rm(lowerpostprob0109, inherits = TRUE)
rm(upperpostprob0109, inherits = TRUE)
}
if (exists("EDinPosterior0110") == TRUE) {
rm(EDinPosterior0110, inherits = TRUE)
rm(lowerpostprob0110, inherits = TRUE)
rm(upperpostprob0110, inherits = TRUE)
}
if (exists("EDinPosterior0111") == TRUE) {
rm(EDinPosterior0111, inherits = TRUE)
rm(lowerpostprob0111, inherits = TRUE)
rm(upperpostprob0111, inherits = TRUE)
}
if (exists("EDinPosterior0112") == TRUE) {
rm(EDinPosterior0112, inherits = TRUE)
rm(lowerpostprob0112, inherits = TRUE)
rm(upperpostprob0112, inherits = TRUE)
}

if (exists("EDinPosterior0113") == TRUE) {
rm(EDinPosterior0113, inherits = TRUE)
rm(lowerpostprob0113, inherits = TRUE)
rm(upperpostprob0113, inherits = TRUE)
}

if (exists("EDinPosterior0114") == TRUE) {
rm(EDinPosterior0114, inherits = TRUE)
rm(lowerpostprob0114, inherits = TRUE)
rm(upperpostprob0114, inherits = TRUE)
}

if (exists("EDinPosterior0115") == TRUE) {
rm(EDinPosterior0115, inherits = TRUE)
rm(lowerpostprob0115, inherits = TRUE)
rm(upperpostprob0115, inherits = TRUE)
}
if (exists("EDinPosterior0116") == TRUE) {
rm(EDinPosterior0116, inherits = TRUE)
rm(lowerpostprob0116, inherits = TRUE)
rm(upperpostprob0116, inherits = TRUE)
}
if (exists("EDinPosterior0117") == TRUE) {
rm(EDinPosterior0117, inherits = TRUE)
rm(lowerpostprob0117, inherits = TRUE)
rm(upperpostprob0117, inherits = TRUE)
}
if (exists("EDinPosterior0118") == TRUE) {
rm(EDinPosterior0118, inherits = TRUE)
rm(lowerpostprob0118, inherits = TRUE)
rm(upperpostprob0118, inherits = TRUE)
}
if (exists("EDinPosterior0119") == TRUE) {
rm(EDinPosterior0119, inherits = TRUE)
rm(lowerpostprob0119, inherits = TRUE)
rm(upperpostprob0119, inherits = TRUE)
}
if (exists("EDinPosterior0120") == TRUE) {
rm(EDinPosterior0120, inherits = TRUE)
rm(lowerpostprob0120, inherits = TRUE)
rm(upperpostprob0120, inherits = TRUE)
}

if (exists("EDinPosterior0201") == TRUE) {
rm(EDinPosterior0201, inherits = TRUE)
rm(lowerpostprob0201, inherits = TRUE)
rm(upperpostprob0201, inherits = TRUE)
}
if (exists("EDinPosterior0201b") == TRUE) {
rm(EDinPosterior0201b, inherits = TRUE)
rm(lowerpostprob0201b, inherits = TRUE)
rm(upperpostprob0201b, inherits = TRUE)
}

if (exists("EDinPosterior0202") == TRUE) {
rm(EDinPosterior0202, inherits = TRUE)
rm(lowerpostprob0202, inherits = TRUE)
rm(upperpostprob0202, inherits = TRUE)
}

if (exists("EDinPosterior0203") == TRUE) {
rm(EDinPosterior0203, inherits = TRUE)
rm(lowerpostprob0203, inherits = TRUE)
rm(upperpostprob0203, inherits = TRUE)
}

if (exists("EDinPosterior0204") == TRUE) {
rm(EDinPosterior0204, inherits = TRUE)
rm(lowerpostprob0204, inherits = TRUE)
rm(upperpostprob0204, inherits = TRUE)
}

if (exists("EDinPosterior0205") == TRUE) {
rm(EDinPosterior0205, inherits = TRUE)
rm(lowerpostprob0205, inherits = TRUE)
rm(upperpostprob0205, inherits = TRUE)
}
if (exists("EDinPosterior0206") == TRUE) {
rm(EDinPosterior0206, inherits = TRUE)
rm(lowerpostprob0206, inherits = TRUE)
rm(upperpostprob0206, inherits = TRUE)
}
if (exists("EDinPosterior0207") == TRUE) {
rm(EDinPosterior0207, inherits = TRUE)
rm(lowerpostprob0207, inherits = TRUE)
rm(upperpostprob0207, inherits = TRUE)
}
if (exists("EDinPosterior0208") == TRUE) {
rm(EDinPosterior0208, inherits = TRUE)
rm(lowerpostprob0208, inherits = TRUE)
rm(upperpostprob0208, inherits = TRUE)
}
if (exists("EDinPosterior0209") == TRUE) {
rm(EDinPosterior0209, inherits = TRUE)
rm(lowerpostprob0209, inherits = TRUE)
rm(upperpostprob0209, inherits = TRUE)
}
if (exists("EDinPosterior0210") == TRUE) {
rm(EDinPosterior0210, inherits = TRUE)
rm(lowerpostprob0210, inherits = TRUE)
rm(upperpostprob0210, inherits = TRUE)
}
if (exists("EDinPosterior0211") == TRUE) {
rm(EDinPosterior0211, inherits = TRUE)
rm(lowerpostprob0211, inherits = TRUE)
rm(upperpostprob0211, inherits = TRUE)
}
if (exists("EDinPosterior0212") == TRUE) {
rm(EDinPosterior0212, inherits = TRUE)
rm(lowerpostprob0212, inherits = TRUE)
rm(upperpostprob0212, inherits = TRUE)
}

if (exists("EDinPosterior0213") == TRUE) {
rm(EDinPosterior0213, inherits = TRUE)
rm(lowerpostprob0213, inherits = TRUE)
rm(upperpostprob0213, inherits = TRUE)
}

if (exists("EDinPosterior0214") == TRUE) {
[truncated: 112,187 more chars]
