# Supplementary material for: A Monte Carlo simulation study comparing the up and down, biased-coin up and down and continual reassessment methods used to estimate an effective dose (ED95 or ED90) in anaesthesiology research
Source: BJA Open. 2023 Sep 27;8:100225. doi: 10.1016/j.bjao.2023.100225 (PMC10542596; doi:10.1016/j.bjao.2023.100225)
Supplement: Multimedia component 2 [file mmc2.zip › CRMSimulation_RW1CI9515.R]

library(cir)
library(plyr)
library(drc)
library(dplyr)
library(car)

source("C:\\yourpath\\Source\\CRM_power.R")

new<-NULL
set.seed(3284)
CRMMC<-function(EDOI, StartingDose, SigmoidFunction, CohortSize, NSim) {

for (i in 1:NSim) {
print("Nsim")
print(i)

CIDecrease<<-0.95
CI95OITarget<<-0.15
CI95OILimit<<-0.15
CI95OIDiff<<-0.02
if (EDOI == 0.95) {
proba.list <- c(0.01,0.02,0.05,0.1,0.25,0.5)
}
if (EDOI == 0.90) {
proba.list <- c(0.02,0.05,0.1,0.25,0.4,0.5)
}

cible <<- 1-EDOI  			#the failure target
nb.doses <<- 6  			#the number of dose level
mean.theta.prior <<- 1 		#mean prior density

if (EDOI == 0.95) {
LowerPostProba<<-0.025
UpperPostProba<<-0.25
}

if (EDOI == 0.90) {
LowerPostProba<<-0.05
UpperPostProba<<-0.30
}


#Probability Definition
if (SigmoidFunction == 1) {
ProbaSuccess01 <<- 0.00000372664
ProbaSuccess02 <<- 0.00001012999
ProbaSuccess03 <<- 0.00002753569
ProbaSuccess04 <<- 0.00007484623
ProbaSuccess05 <<- 0.00020342698
ProbaSuccess06 <<- 0.00055277864
ProbaSuccess07 <<- 0.00150118226
ProbaSuccess08 <<- 0.00407013772
ProbaSuccess09 <<- 0.01098802931
ProbaSuccess10 <<- 0.02931223075
ProbaSuccess11 <<- 0.07585818002
ProbaSuccess12 <<- 0.1824404389
ProbaSuccess13 <<- 0.3775406688
ProbaSuccess14 <<- 0.6224828313
ProbaSuccess15 <<- 0.8175744762
ProbaSuccess16 <<- 0.92414182
ProbaSuccess17 <<- 0.9706877692
ProbaSuccess18 <<- 0.9890130574
ProbaSuccess19 <<- 0.9959298623
ProbaSuccess20 <<- 0.9984988177
ProbaSuccess21 <<- 0.9994472214
ProbaSuccess22 <<- 0.999796573
ProbaSuccess23 <<- 0.9999251538
ProbaSuccess24 <<- 0.9999724671
ProbaSuccess25 <<- 0.99998987
}
if (SigmoidFunction == 2) {
ProbaSuccess01 <<- 0.06941358952
ProbaSuccess02 <<- 0.1001343875
ProbaSuccess03 <<- 0.1423713669
ProbaSuccess04 <<- 0.1984942086
ProbaSuccess05 <<- 0.2697813343
ProbaSuccess06 <<- 0.3553206882
ProbaSuccess07 <<- 0.4512225588
ProbaSuccess08 <<- 0.5508901041
ProbaSuccess09 <<- 0.6466320867
ProbaSuccess10 <<- 0.7318968367
ProbaSuccess11 <<- 0.802860239
ProbaSuccess12 <<- 0.858667649
ProbaSuccess13 <<- 0.9006321
ProbaSuccess14 <<- 0.9311357387
ProbaSuccess15 <<- 0.9527665565
ProbaSuccess16 <<- 0.9678376464
ProbaSuccess17 <<- 0.9782098829
ProbaSuccess18 <<- 0.9852879598
ProbaSuccess19 <<- 0.9900901592
ProbaSuccess20 <<- 0.9933354615
ProbaSuccess21 <<- 0.9955227891
ProbaSuccess22 <<- 0.9969943994
ProbaSuccess23 <<- 0.9979832873
ProbaSuccess24 <<- 0.9986472577
ProbaSuccess25 <<- 0.9990928251
}
if (SigmoidFunction == 3) {
ProbaSuccess01 <<- 0.063225699
ProbaSuccess02 <<- 0.083498711
ProbaSuccess03 <<- 0.10951231
ProbaSuccess04 <<- 0.1423713669
ProbaSuccess05 <<- 0.1830629
ProbaSuccess06 <<- 0.23223529
ProbaSuccess07 <<- 0.289928305
ProbaSuccess08 <<- 0.3553206881
ProbaSuccess09 <<- 0.426601094361
ProbaSuccess10 <<- 0.50106692999
ProbaSuccess11 <<- 0.575485465
ProbaSuccess12 <<- 0.6466320867
ProbaSuccess13 <<- 0.71182573
ProbaSuccess14 <<- 0.7692831181
ProbaSuccess15 <<- 0.8182102415
ProbaSuccess16 <<- 0.85866764899
ProbaSuccess17 <<- 0.8913172877
ProbaSuccess18 <<- 0.91715216
ProbaSuccess19 <<- 0.93727800
ProbaSuccess20 <<- 0.9527665564
ProbaSuccess21 <<- 0.964574929
ProbaSuccess22 <<- 0.973513273
ProbaSuccess23 <<- 0.980242517
ProbaSuccess24 <<- 0.9852879598
ProbaSuccess25 <<- 0.9890593348
}
if (SigmoidFunction == 4) {
ProbaSuccess01 <<- 0.001
ProbaSuccess02 <<- 0.0025
ProbaSuccess03 <<- 0.003
ProbaSuccess04 <<- 0.01
ProbaSuccess05 <<- 0.02
ProbaSuccess06 <<- 0.03
ProbaSuccess07 <<- 0.04
ProbaSuccess08 <<- 0.05
ProbaSuccess09 <<- 0.10
ProbaSuccess10 <<- 0.20
ProbaSuccess11 <<- 0.30
ProbaSuccess12 <<- 0.40
ProbaSuccess13 <<- 0.50
ProbaSuccess14 <<- 0.60
ProbaSuccess15 <<- 0.70
ProbaSuccess16 <<- 0.80
ProbaSuccess17 <<- 0.85
ProbaSuccess18 <<- 0.90
ProbaSuccess19 <<- 0.95
ProbaSuccess20 <<- 0.96
ProbaSuccess21 <<- 0.97
ProbaSuccess22 <<- 0.98
ProbaSuccess23 <<- 0.99
ProbaSuccess24 <<- 0.995
ProbaSuccess25 <<- 0.9975
}

cohort.size<<-CohortSize
first.dose<<-3
EDOfInterest<<-EDOI
EDOfInterestCRM<<-1-EDOfInterest


AssignProbaStartDose<<-function(StartDose) {
if (StartDose == 1) {
SP1<<-0 
SP2<<-0 
SP3<<-0 
SP4<<-ProbaSuccess01 
SP5<<-ProbaSuccess02 
SP6<<-ProbaSuccess03
}
if (StartDose == 2) {
SP1<<-0 
SP2<<-0 
SP3<<-ProbaSuccess01 
SP4<<-ProbaSuccess02 
SP5<<-ProbaSuccess03 
SP6<<-ProbaSuccess04
}
if (StartDose == 3) {
SP1<<-0 
SP2<<-ProbaSuccess01 
SP3<<-ProbaSuccess02 
SP4<<-ProbaSuccess03 
SP5<<-ProbaSuccess04 
SP6<<-ProbaSuccess05
}
if (StartDose == 4) {
SP1<<-ProbaSuccess01 
SP2<<-ProbaSuccess02 
SP3<<-ProbaSuccess03 
SP4<<-ProbaSuccess04 
SP5<<-ProbaSuccess05 
SP6<<-ProbaSuccess06
}
if (StartDose == 5) {
SP1<<-ProbaSuccess02 
SP2<<-ProbaSuccess03 
SP3<<-ProbaSuccess04 
SP4<<-ProbaSuccess05 
SP5<<-ProbaSuccess06 
SP6<<-ProbaSuccess07
}
if (StartDose == 6) {
SP1<<-ProbaSuccess03 
SP2<<-ProbaSuccess04 
SP3<<-ProbaSuccess05 
SP4<<-ProbaSuccess06 
SP5<<-ProbaSuccess07 
SP6<<-ProbaSuccess08
}
if (StartDose == 7) {
SP1<<-ProbaSuccess04 
SP2<<-ProbaSuccess05 
SP3<<-ProbaSuccess06 
SP4<<-ProbaSuccess07 
SP5<<-ProbaSuccess08 
SP6<<-ProbaSuccess09
}
if (StartDose == 8) {
SP1<<-ProbaSuccess05 
SP2<<-ProbaSuccess06 
SP3<<-ProbaSuccess07 
SP4<<-ProbaSuccess08 
SP5<<-ProbaSuccess09 
SP6<<-ProbaSuccess10
}
if (StartDose == 9) {
SP1<<-ProbaSuccess06 
SP2<<-ProbaSuccess07 
SP3<<-ProbaSuccess08 
SP4<<-ProbaSuccess09 
SP5<<-ProbaSuccess10 
SP6<<-ProbaSuccess11
}
if (StartDose == 10) {
SP1<<-ProbaSuccess07 
SP2<<-ProbaSuccess08 
SP3<<-ProbaSuccess09 
SP4<<-ProbaSuccess10 
SP5<<-ProbaSuccess11 
SP6<<-ProbaSuccess12
}
if (StartDose == 11) {
SP1<<-ProbaSuccess08 
SP2<<-ProbaSuccess09 
SP3<<-ProbaSuccess10 
SP4<<-ProbaSuccess11 
SP5<<-ProbaSuccess12 
SP6<<-ProbaSuccess13
}
if (StartDose == 12) {
SP1<<-ProbaSuccess09 
SP2<<-ProbaSuccess10 
SP3<<-ProbaSuccess11 
SP4<<-ProbaSuccess12 
SP5<<-ProbaSuccess13 
SP6<<-ProbaSuccess14
}
if (StartDose == 13) {
SP1<<-ProbaSuccess10 
SP2<<-ProbaSuccess11 
SP3<<-ProbaSuccess12 
SP4<<-ProbaSuccess13 
SP5<<-ProbaSuccess14 
SP6<<-ProbaSuccess15
}
if (StartDose == 14) {
SP1<<-ProbaSuccess11 
SP2<<-ProbaSuccess12 
SP3<<-ProbaSuccess13 
SP4<<-ProbaSuccess14 
SP5<<-ProbaSuccess15 
SP6<<-ProbaSuccess16
}
if (StartDose == 15) {
SP1<<-ProbaSuccess12 
SP2<<-ProbaSuccess13 
SP3<<-ProbaSuccess14 
SP4<<-ProbaSuccess15 
SP5<<-ProbaSuccess16 
SP6<<-ProbaSuccess17
}
if (StartDose == 16) {
SP1<<-ProbaSuccess13 
SP2<<-ProbaSuccess14 
SP3<<-ProbaSuccess15 
SP4<<-ProbaSuccess16 
SP5<<-ProbaSuccess17 
SP6<<-ProbaSuccess18
}
if (StartDose == 17) {
SP1<<-ProbaSuccess14 
SP2<<-ProbaSuccess15 
SP3<<-ProbaSuccess16 
SP4<<-ProbaSuccess17 
SP5<<-ProbaSuccess18 
SP6<<-ProbaSuccess19
}
if (StartDose == 18) {
SP1<<-ProbaSuccess15 
SP2<<-ProbaSuccess16 
SP3<<-ProbaSuccess17 
SP4<<-ProbaSuccess18 
SP5<<-ProbaSuccess19 
SP6<<-ProbaSuccess20
}
if (StartDose == 19) {
SP1<<-ProbaSuccess16 
SP2<<-ProbaSuccess17 
SP3<<-ProbaSuccess18 
SP4<<-ProbaSuccess19 
SP5<<-ProbaSuccess20 
SP6<<-ProbaSuccess21
}
if (StartDose == 20) {
SP1<<-ProbaSuccess17 
SP2<<-ProbaSuccess18 
SP3<<-ProbaSuccess19 
SP4<<-ProbaSuccess20 
SP5<<-ProbaSuccess21 
SP6<<-ProbaSuccess22
}
if (StartDose == 21) {
SP1<<-ProbaSuccess18 
SP2<<-ProbaSuccess19 
SP3<<-ProbaSuccess20 
SP4<<-ProbaSuccess21 
SP5<<-ProbaSuccess22 
SP6<<-ProbaSuccess23
}
if (StartDose == 22) {
SP1<<-ProbaSuccess19 
SP2<<-ProbaSuccess20 
SP3<<-ProbaSuccess21 
SP4<<-ProbaSuccess22 
SP5<<-ProbaSuccess23 
SP6<<-ProbaSuccess24
}
if (StartDose == 23) {
SP1<<-ProbaSuccess20 
SP2<<-ProbaSuccess21 
SP3<<-ProbaSuccess22 
SP4<<-ProbaSuccess23 
SP5<<-ProbaSuccess24 
SP6<<-ProbaSuccess25
}
if (StartDose == 24) {
SP1<<-ProbaSuccess21 
SP2<<-ProbaSuccess22 
SP3<<-ProbaSuccess23 
SP4<<-ProbaSuccess24 
SP5<<-ProbaSuccess25 
SP6<<-1
}
if (StartDose == 25) {
SP1<<-ProbaSuccess22 
SP2<<-ProbaSuccess23 
SP3<<-ProbaSuccess24 
SP4<<-ProbaSuccess25 
SP5<<-1 
SP6<<-1
}
if (StartDose == 26) {
SP1<<-ProbaSuccess23 
SP2<<-ProbaSuccess24 
SP3<<-ProbaSuccess25 
SP4<<-1 
SP5<<-1 
SP6<<-1
}
if (StartDose == 27) {
SP1<<-ProbaSuccess24 
SP2<<-ProbaSuccess25 
SP3<<-1 
SP4<<-1 
SP5<<-1 
SP6<<-1
}
if (StartDose == 28) {
SP1<<-ProbaSuccess25 
SP2<<-1 
SP3<<-1 
SP4<<-1 
SP5<<-1 
SP6<<-1
}
if (StartDose == 29) {
SP1<<-1 
SP2<<-1 
SP3<<-1 
SP4<<-1 
SP5<<-1 
SP6<<-1
}
}

FailureRate01<<-function(dose, SP1, SP2, SP3, SP4, SP5, SP6) { 
if (dose==6) {SuccessProba01<<-SP1}
if (dose==5) {SuccessProba01<<-SP2}
if (dose==4) {SuccessProba01<<-SP3}
if (dose==3) {SuccessProba01<<-SP4}
if (dose==2) {SuccessProba01<<-SP5}
if (dose==1) {SuccessProba01<<-SP6}
}
FailureRate02<<-function(dose, SP1, SP2, SP3, SP4, SP5, SP6) { 
if (dose==6) {SuccessProba02<<-SP1}
if (dose==5) {SuccessProba02<<-SP2}
if (dose==4) {SuccessProba02<<-SP3}
if (dose==3) {SuccessProba02<<-SP4}
if (dose==2) {SuccessProba02<<-SP5}
if (dose==1) {SuccessProba02<<-SP6}
}
FailureRate03<<-function(dose, SP1, SP2, SP3, SP4, SP5, SP6) { 
if (dose==6) {SuccessProba03<<-SP1}
if (dose==5) {SuccessProba03<<-SP2}
if (dose==4) {SuccessProba03<<-SP3}
if (dose==3) {SuccessProba03<<-SP4}
if (dose==2) {SuccessProba03<<-SP5}
if (dose==1) {SuccessProba03<<-SP6}
}
FailureRate04<<-function(dose, SP1, SP2, SP3, SP4, SP5, SP6) { 
if (dose==6) {SuccessProba04<<-SP1}
if (dose==5) {SuccessProba04<<-SP2}
if (dose==4) {SuccessProba04<<-SP3}
if (dose==3) {SuccessProba04<<-SP4}
if (dose==2) {SuccessProba04<<-SP5}
if (dose==1) {SuccessProba04<<-SP6}
}
FailureRate05<<-function(dose, SP1, SP2, SP3, SP4, SP5, SP6) { 
if (dose==6) {SuccessProba05<<-SP1}
if (dose==5) {SuccessProba05<<-SP2}
if (dose==4) {SuccessProba05<<-SP3}
if (dose==3) {SuccessProba05<<-SP4}
if (dose==2) {SuccessProba05<<-SP5}
if (dose==1) {SuccessProba05<<-SP6}
}
FailureRate06<<-function(dose, SP1, SP2, SP3, SP4, SP5, SP6) { 
if (dose==6) {SuccessProba06<<-SP1}
if (dose==5) {SuccessProba06<<-SP2}
if (dose==4) {SuccessProba06<<-SP3}
if (dose==3) {SuccessProba06<<-SP4}
if (dose==2) {SuccessProba06<<-SP5}
if (dose==1) {SuccessProba06<<-SP6}
}
FailureRate07<<-function(dose, SP1, SP2, SP3, SP4, SP5, SP6) { 
if (dose==6) {SuccessProba07<<-SP1}
if (dose==5) {SuccessProba07<<-SP2}
if (dose==4) {SuccessProba07<<-SP3}
if (dose==3) {SuccessProba07<<-SP4}
if (dose==2) {SuccessProba07<<-SP5}
if (dose==1) {SuccessProba07<<-SP6}
}
FailureRate08<<-function(dose, SP1, SP2, SP3, SP4, SP5, SP6) { 
if (dose==6) {SuccessProba08<<-SP1}
if (dose==5) {SuccessProba08<<-SP2}
if (dose==4) {SuccessProba08<<-SP3}
if (dose==3) {SuccessProba08<<-SP4}
if (dose==2) {SuccessProba08<<-SP5}
if (dose==1) {SuccessProba08<<-SP6}
}
FailureRate09<<-function(dose, SP1, SP2, SP3, SP4, SP5, SP6) { 
if (dose==6) {SuccessProba09<<-SP1}
if (dose==5) {SuccessProba09<<-SP2}
if (dose==4) {SuccessProba09<<-SP3}
if (dose==3) {SuccessProba09<<-SP4}
if (dose==2) {SuccessProba09<<-SP5}
if (dose==1) {SuccessProba09<<-SP6}
}
FailureRate10<<-function(dose, SP1, SP2, SP3, SP4, SP5, SP6) { 
if (dose==6) {SuccessProba10<<-SP1}
if (dose==5) {SuccessProba10<<-SP2}
if (dose==4) {SuccessProba10<<-SP3}
if (dose==3) {SuccessProba10<<-SP4}
if (dose==2) {SuccessProba10<<-SP5}
if (dose==1) {SuccessProba10<<-SP6}
}


NextStartDoseC0101<<-function(StartDose) {
if (MeanSuccess01<=0.25 & ((lowerpostprob0101>=LowerPostProba) | (upperpostprob0101<=UpperPostProba)) ) {
StartingDoseNextCRM02<<-StartDose+6
}
if (MeanSuccess01>0.25 & MeanSuccess01<=0.50 & ((lowerpostprob0101>=LowerPostProba) | (upperpostprob0101<=UpperPostProba)) ) {
StartingDoseNextCRM02<<-StartDose+4
}
if (MeanSuccess01>0.50 & MeanSuccess01<=0.90 & ((lowerpostprob0101>=LowerPostProba) | (upperpostprob0101<=UpperPostProba)) ) {
StartingDoseNextCRM02<<-StartDose+2
}
if (MeanSuccess01>0.90 & MeanSuccess01<=0.95 & ((lowerpostprob0101>=LowerPostProba) | (upperpostprob0101<=UpperPostProba)) ) {
StartingDoseNextCRM02<<-StartDose-6
}
}
NextStartDoseC0102<<-function(StartDose) {
if (MeanSuccess01<=0.25 & ((lowerpostprob0102>=LowerPostProba) | (upperpostprob0102<=UpperPostProba)) ) {
StartingDoseNextCRM02<<-StartDose+6
}
if (MeanSuccess01>0.25 & MeanSuccess01<=0.50 & ((lowerpostprob0102>=LowerPostProba) | (upperpostprob0102<=UpperPostProba)) ) {
StartingDoseNextCRM02<<-StartDose+4
}
if (MeanSuccess01>0.50 & MeanSuccess01<=0.90 & ((lowerpostprob0102>=LowerPostProba) | (upperpostprob0102<=UpperPostProba)) ) {
StartingDoseNextCRM02<<-StartDose+2
}
if (MeanSuccess01>0.90 & MeanSuccess01<=0.95 & ((lowerpostprob0102>=LowerPostProba) | (upperpostprob0102<=UpperPostProba)) ) {
StartingDoseNextCRM02<<-StartDose-6
}
}
NextStartDoseC0103<<-function(StartDose) {
if (MeanSuccess01<=0.25 & ((lowerpostprob0103>=LowerPostProba) | (upperpostprob0103<=UpperPostProba)) ) {
StartingDoseNextCRM02<<-StartDose+6
}
if (MeanSuccess01>0.25 & MeanSuccess01<=0.50 & ((lowerpostprob0103>=LowerPostProba) | (upperpostprob0103<=UpperPostProba)) ) {
StartingDoseNextCRM02<<-StartDose+4
}
if (MeanSuccess01>0.50 & MeanSuccess01<=0.90 & ((lowerpostprob0103>=LowerPostProba) | (upperpostprob0103<=UpperPostProba)) ) {
StartingDoseNextCRM02<<-StartDose+2
}
if (MeanSuccess01>0.90 & MeanSuccess01<=0.95 & ((lowerpostprob0103>=LowerPostProba) | (upperpostprob0103<=UpperPostProba)) ) {
StartingDoseNextCRM02<<-StartDose-6
}
}
NextStartDoseC0104<<-function(StartDose) {
if (MeanSuccess01<=0.25 & ((lowerpostprob0104>=LowerPostProba) | (upperpostprob0104<=UpperPostProba)) ) {
StartingDoseNextCRM02<<-StartDose+6
}
if (MeanSuccess01>0.25 & MeanSuccess01<=0.50 & ((lowerpostprob0104>=LowerPostProba) | (upperpostprob0104<=UpperPostProba)) ) {
StartingDoseNextCRM02<<-StartDose+4
}
if (MeanSuccess01>0.50 & MeanSuccess01<=0.90 & ((lowerpostprob0104>=LowerPostProba) | (upperpostprob0104<=UpperPostProba)) ) {
StartingDoseNextCRM02<<-StartDose+2
}
if (MeanSuccess01>0.90 & MeanSuccess01<=0.95 & ((lowerpostprob0104>=LowerPostProba) | (upperpostprob0104<=UpperPostProba)) ) {
StartingDoseNextCRM02<<-StartDose-6
}
}
NextStartDoseC0105<<-function(StartDose) {
if (MeanSuccess01<=0.25 & ((lowerpostprob0105>=LowerPostProba) | (upperpostprob0105<=UpperPostProba)) ) {
StartingDoseNextCRM02<<-StartDose+6
}
if (MeanSuccess01>0.25 & MeanSuccess01<=0.50 & ((lowerpostprob0105>=LowerPostProba) | (upperpostprob0105<=UpperPostProba)) ) {
StartingDoseNextCRM02<<-StartDose+4
}
if (MeanSuccess01>0.50 & MeanSuccess01<=0.90 & ((lowerpostprob0105>=LowerPostProba) | (upperpostprob0105<=UpperPostProba)) ) {
StartingDoseNextCRM02<<-StartDose+2
}
if (MeanSuccess01>0.90 & MeanSuccess01<=0.95 & ((lowerpostprob0105>=LowerPostProba) | (upperpostprob0105<=UpperPostProba)) ) {
StartingDoseNextCRM02<<-StartDose-6
}
}
NextStartDoseC0106<<-function(StartDose) {
if (MeanSuccess01<=0.25 & ((lowerpostprob0106>=LowerPostProba) | (upperpostprob0106<=UpperPostProba)) ) {
StartingDoseNextCRM02<<-StartDose+6
}
if (MeanSuccess01>0.25 & MeanSuccess01<=0.50 & ((lowerpostprob0106>=LowerPostProba) | (upperpostprob0106<=UpperPostProba)) ) {
StartingDoseNextCRM02<<-StartDose+4
}
if (MeanSuccess01>0.50 & MeanSuccess01<=0.90 & ((lowerpostprob0106>=LowerPostProba) | (upperpostprob0106<=UpperPostProba)) ) {
StartingDoseNextCRM02<<-StartDose+2
}
if (MeanSuccess01>0.90 & MeanSuccess01<=0.95 & ((lowerpostprob0106>=LowerPostProba) | (upperpostprob0106<=UpperPostProba)) ) {
StartingDoseNextCRM02<<-StartDose-6
}
}
NextStartDoseC0107<<-function(StartDose) {
if (MeanSuccess01<=0.25 & ((lowerpostprob0107>=LowerPostProba) | (upperpostprob0107<=UpperPostProba)) ) {
StartingDoseNextCRM02<<-StartDose+6
}
if (MeanSuccess01>0.25 & MeanSuccess01<=0.50 & ((lowerpostprob0107>=LowerPostProba) | (upperpostprob0107<=UpperPostProba)) ) {
StartingDoseNextCRM02<<-StartDose+4
}
if (MeanSuccess01>0.50 & MeanSuccess01<=0.90 & ((lowerpostprob0107>=LowerPostProba) | (upperpostprob0107<=UpperPostProba)) ) {
StartingDoseNextCRM02<<-StartDose+2
}
if (MeanSuccess01>0.90 & MeanSuccess01<=0.95 & ((lowerpostprob0107>=LowerPostProba) | (upperpostprob0107<=UpperPostProba)) ) {
StartingDoseNextCRM02<<-StartDose-6
}
}
NextStartDoseC0108<<-function(StartDose) {
if (MeanSuccess01<=0.25 & ((lowerpostprob0108>=LowerPostProba) | (upperpostprob0108<=UpperPostProba)) ) {
StartingDoseNextCRM02<<-StartDose+6
}
if (MeanSuccess01>0.25 & MeanSuccess01<=0.50 & ((lowerpostprob0108>=LowerPostProba) | (upperpostprob0108<=UpperPostProba)) ) {
StartingDoseNextCRM02<<-StartDose+4
}
if (MeanSuccess01>0.50 & MeanSuccess01<=0.90 & ((lowerpostprob0108>=LowerPostProba) | (upperpostprob0108<=UpperPostProba)) ) {
StartingDoseNextCRM02<<-StartDose+2
}
if (MeanSuccess01>0.90 & MeanSuccess01<=0.95 & ((lowerpostprob0108>=LowerPostProba) | (upperpostprob0108<=UpperPostProba)) ) {
StartingDoseNextCRM02<<-StartDose-6
}
}
NextStartDoseC0109<<-function(StartDose) {
if (MeanSuccess01<=0.25 & ((lowerpostprob0109>=LowerPostProba) | (upperpostprob0109<=UpperPostProba)) ) {
StartingDoseNextCRM02<<-StartDose+6
}
if (MeanSuccess01>0.25 & MeanSuccess01<=0.50 & ((lowerpostprob0109>=LowerPostProba) | (upperpostprob0109<=UpperPostProba)) ) {
StartingDoseNextCRM02<<-StartDose+4
}
if (MeanSuccess01>0.50 & MeanSuccess01<=0.90 & ((lowerpostprob0109>=LowerPostProba) | (upperpostprob0109<=UpperPostProba)) ) {
StartingDoseNextCRM02<<-StartDose+2
}
if (MeanSuccess01>0.90 & MeanSuccess01<=0.95 & ((lowerpostprob0109>=LowerPostProba) | (upperpostprob0109<=UpperPostProba)) ) {
StartingDoseNextCRM02<<-StartDose-6
}
}
NextStartDoseC0110<<-function(StartDose) {
if (MeanSuccess01<=0.25 & ((lowerpostprob0110>=LowerPostProba) | (upperpostprob0110<=UpperPostProba)) ) {
StartingDoseNextCRM02<<-StartDose+6
}
if (MeanSuccess01>0.25 & MeanSuccess01<=0.50 & ((lowerpostprob0110>=LowerPostProba) | (upperpostprob0110<=UpperPostProba)) ) {
StartingDoseNextCRM02<<-StartDose+4
}
if (MeanSuccess01>0.50 & MeanSuccess01<=0.90 & ((lowerpostprob0110>=LowerPostProba) | (upperpostprob0110<=UpperPostProba)) ) {
StartingDoseNextCRM02<<-StartDose+2
}
if (MeanSuccess01>0.90 & MeanSuccess01<=0.95 & ((lowerpostprob0110>=LowerPostProba) | (upperpostprob0110<=UpperPostProba)) ) {
StartingDoseNextCRM02<<-StartDose-6
}
}
NextStartDoseC0111<<-function(StartDose) {
if (MeanSuccess01<=0.25 & ((lowerpostprob0111>=LowerPostProba) | (upperpostprob0111<=UpperPostProba)) ) {
StartingDoseNextCRM02<<-StartDose+6
}
if (MeanSuccess01>0.25 & MeanSuccess01<=0.50 & ((lowerpostprob0111>=LowerPostProba) | (upperpostprob0111<=UpperPostProba)) ) {
StartingDoseNextCRM02<<-StartDose+4
}
if (MeanSuccess01>0.50 & MeanSuccess01<=0.90 & ((lowerpostprob0111>=LowerPostProba) | (upperpostprob0111<=UpperPostProba)) ) {
StartingDoseNextCRM02<<-StartDose+2
}
if (MeanSuccess01>0.90 & MeanSuccess01<=0.95 & ((lowerpostprob0111>=LowerPostProba) | (upperpostprob0111<=UpperPostProba)) ) {
StartingDoseNextCRM02<<-StartDose-6
}
}
NextStartDoseC0112<<-function(StartDose) {
if (MeanSuccess01<=0.25 & ((lowerpostprob0112>=LowerPostProba) | (upperpostprob0112<=UpperPostProba)) ) {
StartingDoseNextCRM02<<-StartDose+6
}
if (MeanSuccess01>0.25 & MeanSuccess01<=0.50 & ((lowerpostprob0112>=LowerPostProba) | (upperpostprob0112<=UpperPostProba)) ) {
StartingDoseNextCRM02<<-StartDose+4
}
if (MeanSuccess01>0.50 & MeanSuccess01<=0.90 & ((lowerpostprob0112>=LowerPostProba) | (upperpostprob0112<=UpperPostProba)) ) {
StartingDoseNextCRM02<<-StartDose+2
}
if (MeanSuccess01>0.90 & MeanSuccess01<=0.95 & ((lowerpostprob0112>=LowerPostProba) | (upperpostprob0112<=UpperPostProba)) ) {
StartingDoseNextCRM02<<-StartDose-6
}
}
NextStartDoseC0113<<-function(StartDose) {
if (MeanSuccess01<=0.25 & ((lowerpostprob0113>=LowerPostProba) | (upperpostprob0113<=UpperPostProba)) ) {
StartingDoseNextCRM02<<-StartDose+6
}
if (MeanSuccess01>0.25 & MeanSuccess01<=0.50 & ((lowerpostprob0113>=LowerPostProba) | (upperpostprob0113<=UpperPostProba)) ) {
StartingDoseNextCRM02<<-StartDose+4
}
if (MeanSuccess01>0.50 & MeanSuccess01<=0.90 & ((lowerpostprob0113>=LowerPostProba) | (upperpostprob0113<=UpperPostProba)) ) {
StartingDoseNextCRM02<<-StartDose+2
}
if (MeanSuccess01>0.90 & MeanSuccess01<=0.95 & ((lowerpostprob0113>=LowerPostProba) | (upperpostprob0113<=UpperPostProba)) ) {
StartingDoseNextCRM02<<-StartDose-6
}
}
NextStartDoseC0114<<-function(StartDose) {
if (MeanSuccess01<=0.25 & ((lowerpostprob0114>=LowerPostProba) | (upperpostprob0114<=UpperPostProba)) ) {
StartingDoseNextCRM02<<-StartDose+6
}
if (MeanSuccess01>0.25 & MeanSuccess01<=0.50 & ((lowerpostprob0114>=LowerPostProba) | (upperpostprob0114<=UpperPostProba)) ) {
StartingDoseNextCRM02<<-StartDose+4
}
if (MeanSuccess01>0.50 & MeanSuccess01<=0.90 & ((lowerpostprob0114>=LowerPostProba) | (upperpostprob0114<=UpperPostProba)) ) {
StartingDoseNextCRM02<<-StartDose+2
}
if (MeanSuccess01>0.90 & MeanSuccess01<=0.95 & ((lowerpostprob0114>=LowerPostProba) | (upperpostprob0114<=UpperPostProba)) ) {
StartingDoseNextCRM02<<-StartDose-6
}
}
NextStartDoseC0115<<-function(StartDose) {
if (MeanSuccess01<=0.25 & ((lowerpostprob0115>=LowerPostProba) | (upperpostprob0115<=UpperPostProba)) ) {
StartingDoseNextCRM02<<-StartDose+6
}
if (MeanSuccess01>0.25 & MeanSuccess01<=0.50 & ((lowerpostprob0115>=LowerPostProba) | (upperpostprob0115<=UpperPostProba)) ) {
StartingDoseNextCRM02<<-StartDose+4
}
if (MeanSuccess01>0.50 & MeanSuccess01<=0.90 & ((lowerpostprob0115>=LowerPostProba) | (upperpostprob0115<=UpperPostProba)) ) {
StartingDoseNextCRM02<<-StartDose+2
}
if (MeanSuccess01>0.90 & MeanSuccess01<=0.95 & ((lowerpostprob0115>=LowerPostProba) | (upperpostprob0115<=UpperPostProba)) ) {
StartingDoseNextCRM02<<-StartDose-6
}
}
NextStartDoseC0116<<-function(StartDose) {
if (MeanSuccess01<=0.25 & ((lowerpostprob0116>=LowerPostProba) | (upperpostprob0116<=UpperPostProba)) ) {
StartingDoseNextCRM02<<-StartDose+6
}
if (MeanSuccess01>0.25 & MeanSuccess01<=0.50 & ((lowerpostprob0116>=LowerPostProba) | (upperpostprob0116<=UpperPostProba)) ) {
StartingDoseNextCRM02<<-StartDose+4
}
if (MeanSuccess01>0.50 & MeanSuccess01<=0.90 & ((lowerpostprob0116>=LowerPostProba) | (upperpostprob0116<=UpperPostProba)) ) {
StartingDoseNextCRM02<<-StartDose+2
}
if (MeanSuccess01>0.90 & MeanSuccess01<=0.95 & ((lowerpostprob0116>=LowerPostProba) | (upperpostprob0116<=UpperPostProba)) ) {
StartingDoseNextCRM02<<-StartDose-6
}
}
NextStartDoseC0117<<-function(StartDose) {
if (MeanSuccess01<=0.25 & ((lowerpostprob0117>=LowerPostProba) | (upperpostprob0117<=UpperPostProba)) ) {
StartingDoseNextCRM02<<-StartDose+6
}
if (MeanSuccess01>0.25 & MeanSuccess01<=0.50 & ((lowerpostprob0117>=LowerPostProba) | (upperpostprob0117<=UpperPostProba)) ) {
StartingDoseNextCRM02<<-StartDose+4
}
if (MeanSuccess01>0.50 & MeanSuccess01<=0.90 & ((lowerpostprob0117>=LowerPostProba) | (upperpostprob0117<=UpperPostProba)) ) {
StartingDoseNextCRM02<<-StartDose+2
}
if (MeanSuccess01>0.90 & MeanSuccess01<=0.95 & ((lowerpostprob0117>=LowerPostProba) | (upperpostprob0117<=UpperPostProba)) ) {
StartingDoseNextCRM02<<-StartDose-6
}
}
NextStartDoseC0118<<-function(StartDose) {
if (MeanSuccess01<=0.25 & ((lowerpostprob0118>=LowerPostProba) | (upperpostprob0118<=UpperPostProba)) ) {
StartingDoseNextCRM02<<-StartDose+6
}
if (MeanSuccess01>0.25 & MeanSuccess01<=0.50 & ((lowerpostprob0118>=LowerPostProba) | (upperpostprob0118<=UpperPostProba)) ) {
StartingDoseNextCRM02<<-StartDose+4
}
if (MeanSuccess01>0.50 & MeanSuccess01<=0.90 & ((lowerpostprob0118>=LowerPostProba) | (upperpostprob0118<=UpperPostProba)) ) {
StartingDoseNextCRM02<<-StartDose+2
}
if (MeanSuccess01>0.90 & MeanSuccess01<=0.95 & ((lowerpostprob0118>=LowerPostProba) | (upperpostprob0118<=UpperPostProba)) ) {
StartingDoseNextCRM02<<-StartDose-6
}
}
NextStartDoseC0119<<-function(StartDose) {
if (MeanSuccess01<=0.25 & ((lowerpostprob0119>=LowerPostProba) | (upperpostprob0119<=UpperPostProba)) ) {
StartingDoseNextCRM02<<-StartDose+6
}
if (MeanSuccess01>0.25 & MeanSuccess01<=0.50 & ((lowerpostprob0119>=LowerPostProba) | (upperpostprob0119<=UpperPostProba)) ) {
StartingDoseNextCRM02<<-StartDose+4
}
if (MeanSuccess01>0.50 & MeanSuccess01<=0.90 & ((lowerpostprob0119>=LowerPostProba) | (upperpostprob0119<=UpperPostProba)) ) {
StartingDoseNextCRM02<<-StartDose+2
}
if (MeanSuccess01>0.90 & MeanSuccess01<=0.95 & ((lowerpostprob0119>=LowerPostProba) | (upperpostprob0119<=UpperPostProba)) ) {
StartingDoseNextCRM02<<-StartDose-6
}
}
NextStartDoseC0120<<-function(StartDose) {
if (MeanSuccess01<=0.25 & ((lowerpostprob0120>=LowerPostProba) | (upperpostprob0120<=UpperPostProba)) ) {
StartingDoseNextCRM02<<-StartDose+6
}
if (MeanSuccess01>0.25 & MeanSuccess01<=0.50 & ((lowerpostprob0120>=LowerPostProba) | (upperpostprob0120<=UpperPostProba)) ) {
StartingDoseNextCRM02<<-StartDose+4
}
if (MeanSuccess01>0.50 & MeanSuccess01<=0.90 & ((lowerpostprob0120>=LowerPostProba) | (upperpostprob0120<=UpperPostProba)) ) {
StartingDoseNextCRM02<<-StartDose+2
}
if (MeanSuccess01>0.90 & MeanSuccess01<=0.95 & ((lowerpostprob0120>=LowerPostProba) | (upperpostprob0120<=UpperPostProba)) ) {
StartingDoseNextCRM02<<-StartDose-6
}
}

NextStartDoseC0201<<-function(StartDose) {
if (MeanSuccess02<=0.25 & ((lowerpostprob0201>=LowerPostProba) | (upperpostprob0201<=UpperPostProba)) ) {
StartingDoseNextCRM03<<-StartDose+6
}
if (MeanSuccess02>0.25 & MeanSuccess02<=0.50 & ((lowerpostprob0201>=LowerPostProba) | (upperpostprob0201<=UpperPostProba)) ) {
StartingDoseNextCRM03<<-StartDose+4
}
if (MeanSuccess02>0.50 & MeanSuccess02<=0.90 & ((lowerpostprob0201>=LowerPostProba) | (upperpostprob0201<=UpperPostProba)) ) {
StartingDoseNextCRM03<<-StartDose+2
}
if (MeanSuccess02>0.90 & MeanSuccess02<=0.95 & ((lowerpostprob0201>=LowerPostProba) | (upperpostprob0201<=UpperPostProba)) ) {
StartingDoseNextCRM03<<-StartDose-6
}
}
NextStartDoseC0202<<-function(StartDose) {
if (MeanSuccess02<=0.25 & ((lowerpostprob0202>=LowerPostProba) | (upperpostprob0202<=UpperPostProba)) ) {
StartingDoseNextCRM03<<-StartDose+6
}
if (MeanSuccess02>0.25 & MeanSuccess02<=0.50 & ((lowerpostprob0202>=LowerPostProba) | (upperpostprob0202<=UpperPostProba)) ) {
StartingDoseNextCRM03<<-StartDose+4
}
if (MeanSuccess02>0.50 & MeanSuccess02<=0.90 & ((lowerpostprob0202>=LowerPostProba) | (upperpostprob0202<=UpperPostProba)) ) {
StartingDoseNextCRM03<<-StartDose+2
}
if (MeanSuccess02>0.90 & MeanSuccess02<=0.95 & ((lowerpostprob0202>=LowerPostProba) | (upperpostprob0202<=UpperPostProba)) ) {
StartingDoseNextCRM03<<-StartDose-6
}
}
NextStartDoseC0203<<-function(StartDose) {
if (MeanSuccess02<=0.25 & ((lowerpostprob0203>=LowerPostProba) | (upperpostprob0203<=UpperPostProba)) ) {
StartingDoseNextCRM03<<-StartDose+6
}
if (MeanSuccess02>0.25 & MeanSuccess02<=0.50 & ((lowerpostprob0203>=LowerPostProba) | (upperpostprob0203<=UpperPostProba)) ) {
StartingDoseNextCRM03<<-StartDose+4
}
if (MeanSuccess02>0.50 & MeanSuccess02<=0.90 & ((lowerpostprob0203>=LowerPostProba) | (upperpostprob0203<=UpperPostProba)) ) {
StartingDoseNextCRM03<<-StartDose+2
}
if (MeanSuccess02>0.90 & MeanSuccess02<=0.95 & ((lowerpostprob0203>=LowerPostProba) | (upperpostprob0203<=UpperPostProba)) ) {
StartingDoseNextCRM03<<-StartDose-6
}
}
NextStartDoseC0204<<-function(StartDose) {
if (MeanSuccess02<=0.25 & ((lowerpostprob0204>=LowerPostProba) | (upperpostprob0204<=UpperPostProba)) ) {
StartingDoseNextCRM03<<-StartDose+6
}
if (MeanSuccess02>0.25 & MeanSuccess02<=0.50 & ((lowerpostprob0204>=LowerPostProba) | (upperpostprob0204<=UpperPostProba)) ) {
StartingDoseNextCRM03<<-StartDose+4
}
if (MeanSuccess02>0.50 & MeanSuccess02<=0.90 & ((lowerpostprob0204>=LowerPostProba) | (upperpostprob0204<=UpperPostProba)) ) {
StartingDoseNextCRM03<<-StartDose+2
}
if (MeanSuccess02>0.90 & MeanSuccess02<=0.95 & ((lowerpostprob0204>=LowerPostProba) | (upperpostprob0204<=UpperPostProba)) ) {
StartingDoseNextCRM03<<-StartDose-6
}
}
NextStartDoseC0205<<-function(StartDose) {
if (MeanSuccess02<=0.25 & ((lowerpostprob0205>=LowerPostProba) | (upperpostprob0205<=UpperPostProba)) ) {
StartingDoseNextCRM03<<-StartDose+6
}
if (MeanSuccess02>0.25 & MeanSuccess02<=0.50 & ((lowerpostprob0205>=LowerPostProba) | (upperpostprob0205<=UpperPostProba)) ) {
StartingDoseNextCRM03<<-StartDose+4
}
if (MeanSuccess02>0.50 & MeanSuccess02<=0.90 & ((lowerpostprob0205>=LowerPostProba) | (upperpostprob0205<=UpperPostProba)) ) {
StartingDoseNextCRM03<<-StartDose+2
}
if (MeanSuccess02>0.90 & MeanSuccess02<=0.95 & ((lowerpostprob0205>=LowerPostProba) | (upperpostprob0205<=UpperPostProba)) ) {
StartingDoseNextCRM03<<-StartDose-6
}
}
NextStartDoseC0206<<-function(StartDose) {
if (MeanSuccess02<=0.25 & ((lowerpostprob0206>=LowerPostProba) | (upperpostprob0206<=UpperPostProba)) ) {
StartingDoseNextCRM03<<-StartDose+6
}
if (MeanSuccess02>0.25 & MeanSuccess02<=0.50 & ((lowerpostprob0206>=LowerPostProba) | (upperpostprob0206<=UpperPostProba)) ) {
StartingDoseNextCRM03<<-StartDose+4
}
if (MeanSuccess02>0.50 & MeanSuccess02<=0.90 & ((lowerpostprob0206>=LowerPostProba) | (upperpostprob0206<=UpperPostProba)) ) {
StartingDoseNextCRM03<<-StartDose+2
}
if (MeanSuccess02>0.90 & MeanSuccess02<=0.95 & ((lowerpostprob0206>=LowerPostProba) | (upperpostprob0206<=UpperPostProba)) ) {
StartingDoseNextCRM03<<-StartDose-6
}
}
NextStartDoseC0207<<-function(StartDose) {
if (MeanSuccess02<=0.25 & ((lowerpostprob0207>=LowerPostProba) | (upperpostprob0207<=UpperPostProba)) ) {
StartingDoseNextCRM03<<-StartDose+6
}
if (MeanSuccess02>0.25 & MeanSuccess02<=0.50 & ((lowerpostprob0207>=LowerPostProba) | (upperpostprob0207<=UpperPostProba)) ) {
StartingDoseNextCRM03<<-StartDose+4
}
if (MeanSuccess02>0.50 & MeanSuccess02<=0.90 & ((lowerpostprob0207>=LowerPostProba) | (upperpostprob0207<=UpperPostProba)) ) {
StartingDoseNextCRM03<<-StartDose+2
}
if (MeanSuccess02>0.90 & MeanSuccess02<=0.95 & ((lowerpostprob0207>=LowerPostProba) | (upperpostprob0207<=UpperPostProba)) ) {
StartingDoseNextCRM03<<-StartDose-6
}
}
NextStartDoseC0208<<-function(StartDose) {
if (MeanSuccess02<=0.25 & ((lowerpostprob0208>=LowerPostProba) | (upperpostprob0208<=UpperPostProba)) ) {
StartingDoseNextCRM03<<-StartDose+6
}
if (MeanSuccess02>0.25 & MeanSuccess02<=0.50 & ((lowerpostprob0208>=LowerPostProba) | (upperpostprob0208<=UpperPostProba)) ) {
StartingDoseNextCRM03<<-StartDose+4
}
if (MeanSuccess02>0.50 & MeanSuccess02<=0.90 & ((lowerpostprob0208>=LowerPostProba) | (upperpostprob0208<=UpperPostProba)) ) {
StartingDoseNextCRM03<<-StartDose+2
}
if (MeanSuccess02>0.90 & MeanSuccess02<=0.95 & ((lowerpostprob0208>=LowerPostProba) | (upperpostprob0208<=UpperPostProba)) ) {
StartingDoseNextCRM03<<-StartDose-6
}
}
NextStartDoseC0209<<-function(StartDose) {
if (MeanSuccess02<=0.25 & ((lowerpostprob0209>=LowerPostProba) | (upperpostprob0209<=UpperPostProba)) ) {
StartingDoseNextCRM03<<-StartDose+6
}
if (MeanSuccess02>0.25 & MeanSuccess02<=0.50 & ((lowerpostprob0209>=LowerPostProba) | (upperpostprob0209<=UpperPostProba)) ) {
StartingDoseNextCRM03<<-StartDose+4
}
if (MeanSuccess02>0.50 & MeanSuccess02<=0.90 & ((lowerpostprob0209>=LowerPostProba) | (upperpostprob0209<=UpperPostProba)) ) {
StartingDoseNextCRM03<<-StartDose+2
}
if (MeanSuccess02>0.90 & MeanSuccess02<=0.95 & ((lowerpostprob0209>=LowerPostProba) | (upperpostprob0209<=UpperPostProba)) ) {
StartingDoseNextCRM03<<-StartDose-6
}
}
NextStartDoseC0210<<-function(StartDose) {
if (MeanSuccess02<=0.25 & ((lowerpostprob0210>=LowerPostProba) | (upperpostprob0210<=UpperPostProba)) ) {
StartingDoseNextCRM03<<-StartDose+6
}
if (MeanSuccess02>0.25 & MeanSuccess02<=0.50 & ((lowerpostprob0210>=LowerPostProba) | (upperpostprob0210<=UpperPostProba)) ) {
StartingDoseNextCRM03<<-StartDose+4
}
if (MeanSuccess02>0.50 & MeanSuccess02<=0.90 & ((lowerpostprob0210>=LowerPostProba) | (upperpostprob0210<=UpperPostProba)) ) {
StartingDoseNextCRM03<<-StartDose+2
}
if (MeanSuccess02>0.90 & MeanSuccess02<=0.95 & ((lowerpostprob0210>=LowerPostProba) | (upperpostprob0210<=UpperPostProba)) ) {
StartingDoseNextCRM03<<-StartDose-6
}
}
NextStartDoseC0211<<-function(StartDose) {
if (MeanSuccess02<=0.25 & ((lowerpostprob0211>=LowerPostProba) | (upperpostprob0211<=UpperPostProba)) ) {
StartingDoseNextCRM03<<-StartDose+6
}
if (MeanSuccess02>0.25 & MeanSuccess02<=0.50 & ((lowerpostprob0211>=LowerPostProba) | (upperpostprob0211<=UpperPostProba)) ) {
StartingDoseNextCRM03<<-StartDose+4
}
if (MeanSuccess02>0.50 & MeanSuccess02<=0.90 & ((lowerpostprob0211>=LowerPostProba) | (upperpostprob0211<=UpperPostProba)) ) {
StartingDoseNextCRM03<<-StartDose+2
}
if (MeanSuccess02>0.90 & MeanSuccess02<=0.95 & ((lowerpostprob0211>=LowerPostProba) | (upperpostprob0211<=UpperPostProba)) ) {
StartingDoseNextCRM03<<-StartDose-6
}
}
NextStartDoseC0212<<-function(StartDose) {
if (MeanSuccess02<=0.25 & ((lowerpostprob0212>=LowerPostProba) | (upperpostprob0212<=UpperPostProba)) ) {
StartingDoseNextCRM03<<-StartDose+6
}
if (MeanSuccess02>0.25 & MeanSuccess02<=0.50 & ((lowerpostprob0212>=LowerPostProba) | (upperpostprob0212<=UpperPostProba)) ) {
StartingDoseNextCRM03<<-StartDose+4
}
if (MeanSuccess02>0.50 & MeanSuccess02<=0.90 & ((lowerpostprob0212>=LowerPostProba) | (upperpostprob0212<=UpperPostProba)) ) {
StartingDoseNextCRM03<<-StartDose+2
}
if (MeanSuccess02>0.90 & MeanSuccess02<=0.95 & ((lowerpostprob0212>=LowerPostProba) | (upperpostprob0212<=UpperPostProba)) ) {
StartingDoseNextCRM03<<-StartDose-6
}
}
NextStartDoseC0213<<-function(StartDose) {
if (MeanSuccess02<=0.25 & ((lowerpostprob0213>=LowerPostProba) | (upperpostprob0213<=UpperPostProba)) ) {
StartingDoseNextCRM03<<-StartDose+6
}
if (MeanSuccess02>0.25 & MeanSuccess02<=0.50 & ((lowerpostprob0213>=LowerPostProba) | (upperpostprob0213<=UpperPostProba)) ) {
StartingDoseNextCRM03<<-StartDose+4
}
if (MeanSuccess02>0.50 & MeanSuccess02<=0.90 & ((lowerpostprob0213>=LowerPostProba) | (upperpostprob0213<=UpperPostProba)) ) {
StartingDoseNextCRM03<<-StartDose+2
}
if (MeanSuccess02>0.90 & MeanSuccess02<=0.95 & ((lowerpostprob0213>=LowerPostProba) | (upperpostprob0213<=UpperPostProba)) ) {
StartingDoseNextCRM03<<-StartDose-6
}
}
NextStartDoseC0214<<-function(StartDose) {
if (MeanSuccess02<=0.25 & ((lowerpostprob0214>=LowerPostProba) | (upperpostprob0214<=UpperPostProba)) ) {
StartingDoseNextCRM03<<-StartDose+6
}
if (MeanSuccess02>0.25 & MeanSuccess02<=0.50 & ((lowerpostprob0214>=LowerPostProba) | (upperpostprob0214<=UpperPostProba)) ) {
StartingDoseNextCRM03<<-StartDose+4
}
if (MeanSuccess02>0.50 & MeanSuccess02<=0.90 & ((lowerpostprob0214>=LowerPostProba) | (upperpostprob0214<=UpperPostProba)) ) {
StartingDoseNextCRM03<<-StartDose+2
}
if (MeanSuccess02>0.90 & MeanSuccess02<=0.95 & ((lowerpostprob0214>=LowerPostProba) | (upperpostprob0214<=UpperPostProba)) ) {
StartingDoseNextCRM03<<-StartDose-6
}
}
NextStartDoseC0215<<-function(StartDose) {
if (MeanSuccess02<=0.25 & ((lowerpostprob0215>=LowerPostProba) | (upperpostprob0215<=UpperPostProba)) ) {
StartingDoseNextCRM03<<-StartDose+6
}
if (MeanSuccess02>0.25 & MeanSuccess02<=0.50 & ((lowerpostprob0215>=LowerPostProba) | (upperpostprob0215<=UpperPostProba)) ) {
StartingDoseNextCRM03<<-StartDose+4
}
if (MeanSuccess02>0.50 & MeanSuccess02<=0.90 & ((lowerpostprob0215>=LowerPostProba) | (upperpostprob0215<=UpperPostProba)) ) {
StartingDoseNextCRM03<<-StartDose+2
}
if (MeanSuccess02>0.90 & MeanSuccess02<=0.95 & ((lowerpostprob0215>=LowerPostProba) | (upperpostprob0215<=UpperPostProba)) ) {
StartingDoseNextCRM03<<-StartDose-6
}
}
NextStartDoseC0216<<-function(StartDose) {
if (MeanSuccess02<=0.25 & ((lowerpostprob0216>=LowerPostProba) | (upperpostprob0216<=UpperPostProba)) ) {
StartingDoseNextCRM03<<-StartDose+6
}
if (MeanSuccess02>0.25 & MeanSuccess02<=0.50 & ((lowerpostprob0216>=LowerPostProba) | (upperpostprob0216<=UpperPostProba)) ) {
StartingDoseNextCRM03<<-StartDose+4
}
if (MeanSuccess02>0.50 & MeanSuccess02<=0.90 & ((lowerpostprob0216>=LowerPostProba) | (upperpostprob0216<=UpperPostProba)) ) {
StartingDoseNextCRM03<<-StartDose+2
}
if (MeanSuccess02>0.90 & MeanSuccess02<=0.95 & ((lowerpostprob0216>=LowerPostProba) | (upperpostprob0216<=UpperPostProba)) ) {
StartingDoseNextCRM03<<-StartDose-6
}
}
NextStartDoseC0217<<-function(StartDose) {
if (MeanSuccess02<=0.25 & ((lowerpostprob0217>=LowerPostProba) | (upperpostprob0217<=UpperPostProba)) ) {
StartingDoseNextCRM03<<-StartDose+6
}
if (MeanSuccess02>0.25 & MeanSuccess02<=0.50 & ((lowerpostprob0217>=LowerPostProba) | (upperpostprob0217<=UpperPostProba)) ) {
StartingDoseNextCRM03<<-StartDose+4
}
if (MeanSuccess02>0.50 & MeanSuccess02<=0.90 & ((lowerpostprob0217>=LowerPostProba) | (upperpostprob0217<=UpperPostProba)) ) {
StartingDoseNextCRM03<<-StartDose+2
}
if (MeanSuccess02>0.90 & MeanSuccess02<=0.95 & ((lowerpostprob0217>=LowerPostProba) | (upperpostprob0217<=UpperPostProba)) ) {
StartingDoseNextCRM03<<-StartDose-6
}
}
NextStartDoseC0218<<-function(StartDose) {
if (MeanSuccess02<=0.25 & ((lowerpostprob0218>=LowerPostProba) | (upperpostprob0218<=UpperPostProba)) ) {
StartingDoseNextCRM03<<-StartDose+6
}
if (MeanSuccess02>0.25 & MeanSuccess02<=0.50 & ((lowerpostprob0218>=LowerPostProba) | (upperpostprob0218<=UpperPostProba)) ) {
StartingDoseNextCRM03<<-StartDose+4
}
if (MeanSuccess02>0.50 & MeanSuccess02<=0.90 & ((lowerpostprob0218>=LowerPostProba) | (upperpostprob0218<=UpperPostProba)) ) {
StartingDoseNextCRM03<<-StartDose+2
}
if (MeanSuccess02>0.90 & MeanSuccess02<=0.95 & ((lowerpostprob0218>=LowerPostProba) | (upperpostprob0218<=UpperPostProba)) ) {
StartingDoseNextCRM03<<-StartDose-6
}
}
NextStartDoseC0219<<-function(StartDose) {
if (MeanSuccess02<=0.25 & ((lowerpostprob0219>=LowerPostProba) | (upperpostprob0219<=UpperPostProba)) ) {
StartingDoseNextCRM03<<-StartDose+6
}
if (MeanSuccess02>0.25 & MeanSuccess02<=0.50 & ((lowerpostprob0219>=LowerPostProba) | (upperpostprob0219<=UpperPostProba)) ) {
StartingDoseNextCRM03<<-StartDose+4
}
if (MeanSuccess02>0.50 & MeanSuccess02<=0.90 & ((lowerpostprob0219>=LowerPostProba) | (upperpostprob0219<=UpperPostProba)) ) {
StartingDoseNextCRM03<<-StartDose+2
}
if (MeanSuccess02>0.90 & MeanSuccess02<=0.95 & ((lowerpostprob0219>=LowerPostProba) | (upperpostprob0219<=UpperPostProba)) ) {
StartingDoseNextCRM03<<-StartDose-6
}
}
NextStartDoseC0220<<-function(StartDose) {
if (MeanSuccess02<=0.25 & ((lowerpostprob0220>=LowerPostProba) | (upperpostprob0220<=UpperPostProba)) ) {
StartingDoseNextCRM03<<-StartDose+6
}
if (MeanSuccess02>0.25 & MeanSuccess02<=0.50 & ((lowerpostprob0220>=LowerPostProba) | (upperpostprob0220<=UpperPostProba)) ) {
StartingDoseNextCRM03<<-StartDose+4
}
if (MeanSuccess02>0.50 & MeanSuccess02<=0.90 & ((lowerpostprob0220>=LowerPostProba) | (upperpostprob0220<=UpperPostProba)) ) {
StartingDoseNextCRM03<<-StartDose+2
}
if (MeanSuccess02>0.90 & MeanSuccess02<=0.95 & ((lowerpostprob0220>=LowerPostProba) | (upperpostprob0220<=UpperPostProba)) ) {
StartingDoseNextCRM03<<-StartDose-6
}
}


NextStartDoseC0301<<-function(StartDose) {
if (MeanSuccess03<=0.25 & ((lowerpostprob0301>=LowerPostProba) | (upperpostprob0301<=UpperPostProba)) ) {
StartingDoseNextCRM04<<-StartDose+6
}
if (MeanSuccess03>0.25 & MeanSuccess03<=0.50 & ((lowerpostprob0301>=LowerPostProba) | (upperpostprob0301<=UpperPostProba)) ) {
StartingDoseNextCRM04<<-StartDose+4
}
if (MeanSuccess03>0.50 & MeanSuccess03<=0.90 & ((lowerpostprob0301>=LowerPostProba) | (upperpostprob0301<=UpperPostProba)) ) {
StartingDoseNextCRM04<<-StartDose+2
}
if (MeanSuccess03>0.90 & MeanSuccess03<=0.95 & ((lowerpostprob0301>=LowerPostProba) | (upperpostprob0301<=UpperPostProba)) ) {
StartingDoseNextCRM04<<-StartDose-6
}
}
NextStartDoseC0302<<-function(StartDose) {
if (MeanSuccess03<=0.25 & ((lowerpostprob0302>=LowerPostProba) | (upperpostprob0302<=UpperPostProba)) ) {
StartingDoseNextCRM04<<-StartDose+6
}
if (MeanSuccess03>0.25 & MeanSuccess03<=0.50 & ((lowerpostprob0302>=LowerPostProba) | (upperpostprob0302<=UpperPostProba)) ) {
StartingDoseNextCRM04<<-StartDose+4
}
if (MeanSuccess03>0.50 & MeanSuccess03<=0.90 & ((lowerpostprob0302>=LowerPostProba) | (upperpostprob0302<=UpperPostProba)) ) {
StartingDoseNextCRM04<<-StartDose+2
}
if (MeanSuccess03>0.90 & MeanSuccess03<=0.95 & ((lowerpostprob0302>=LowerPostProba) | (upperpostprob0302<=UpperPostProba)) ) {
StartingDoseNextCRM04<<-StartDose-6
}
}
NextStartDoseC0303<<-function(StartDose) {
if (MeanSuccess03<=0.25 & ((lowerpostprob0303>=LowerPostProba) | (upperpostprob0303<=UpperPostProba)) ) {
StartingDoseNextCRM04<<-StartDose+6
}
if (MeanSuccess03>0.25 & MeanSuccess03<=0.50 & ((lowerpostprob0303>=LowerPostProba) | (upperpostprob0303<=UpperPostProba)) ) {
StartingDoseNextCRM04<<-StartDose+4
}
if (MeanSuccess03>0.50 & MeanSuccess03<=0.90 & ((lowerpostprob0303>=LowerPostProba) | (upperpostprob0303<=UpperPostProba)) ) {
StartingDoseNextCRM04<<-StartDose+2
}
if (MeanSuccess03>0.90 & MeanSuccess03<=0.95 & ((lowerpostprob0303>=LowerPostProba) | (upperpostprob0303<=UpperPostProba)) ) {
StartingDoseNextCRM04<<-StartDose-6
}
}
NextStartDoseC0304<<-function(StartDose) {
if (MeanSuccess03<=0.25 & ((lowerpostprob0304>=LowerPostProba) | (upperpostprob0304<=UpperPostProba)) ) {
StartingDoseNextCRM04<<-StartDose+6
}
if (MeanSuccess03>0.25 & MeanSuccess03<=0.50 & ((lowerpostprob0304>=LowerPostProba) | (upperpostprob0304<=UpperPostProba)) ) {
StartingDoseNextCRM04<<-StartDose+4
}
if (MeanSuccess03>0.50 & MeanSuccess03<=0.90 & ((lowerpostprob0304>=LowerPostProba) | (upperpostprob0304<=UpperPostProba)) ) {
StartingDoseNextCRM04<<-StartDose+2
}
if (MeanSuccess03>0.90 & MeanSuccess03<=0.95 & ((lowerpostprob0304>=LowerPostProba) | (upperpostprob0304<=UpperPostProba)) ) {
StartingDoseNextCRM04<<-StartDose-6
}
}
NextStartDoseC0305<<-function(StartDose) {
if (MeanSuccess03<=0.25 & ((lowerpostprob0305>=LowerPostProba) | (upperpostprob0305<=UpperPostProba)) ) {
StartingDoseNextCRM04<<-StartDose+6
}
if (MeanSuccess03>0.25 & MeanSuccess03<=0.50 & ((lowerpostprob0305>=LowerPostProba) | (upperpostprob0305<=UpperPostProba)) ) {
StartingDoseNextCRM04<<-StartDose+4
}
if (MeanSuccess03>0.50 & MeanSuccess03<=0.90 & ((lowerpostprob0305>=LowerPostProba) | (upperpostprob0305<=UpperPostProba)) ) {
StartingDoseNextCRM04<<-StartDose+2
}
if (MeanSuccess03>0.90 & MeanSuccess03<=0.95 & ((lowerpostprob0305>=LowerPostProba) | (upperpostprob0305<=UpperPostProba)) ) {
StartingDoseNextCRM04<<-StartDose-6
}
}
NextStartDoseC0306<<-function(StartDose) {
if (MeanSuccess03<=0.25 & ((lowerpostprob0306>=LowerPostProba) | (upperpostprob0306<=UpperPostProba)) ) {
StartingDoseNextCRM04<<-StartDose+6
}
if (MeanSuccess03>0.25 & MeanSuccess03<=0.50 & ((lowerpostprob0306>=LowerPostProba) | (upperpostprob0306<=UpperPostProba)) ) {
StartingDoseNextCRM04<<-StartDose+4
}
if (MeanSuccess03>0.50 & MeanSuccess03<=0.90 & ((lowerpostprob0306>=LowerPostProba) | (upperpostprob0306<=UpperPostProba)) ) {
StartingDoseNextCRM04<<-StartDose+2
}
if (MeanSuccess03>0.90 & MeanSuccess03<=0.95 & ((lowerpostprob0306>=LowerPostProba) | (upperpostprob0306<=UpperPostProba)) ) {
StartingDoseNextCRM04<<-StartDose-6
}
}
NextStartDoseC0307<<-function(StartDose) {
if (MeanSuccess03<=0.25 & ((lowerpostprob0307>=LowerPostProba) | (upperpostprob0307<=UpperPostProba)) ) {
StartingDoseNextCRM04<<-StartDose+6
}
if (MeanSuccess03>0.25 & MeanSuccess03<=0.50 & ((lowerpostprob0307>=LowerPostProba) | (upperpostprob0307<=UpperPostProba)) ) {
StartingDoseNextCRM04<<-StartDose+4
}
if (MeanSuccess03>0.50 & MeanSuccess03<=0.90 & ((lowerpostprob0307>=LowerPostProba) | (upperpostprob0307<=UpperPostProba)) ) {
StartingDoseNextCRM04<<-StartDose+2
}
if (MeanSuccess03>0.90 & MeanSuccess03<=0.95 & ((lowerpostprob0307>=LowerPostProba) | (upperpostprob0307<=UpperPostProba)) ) {
StartingDoseNextCRM04<<-StartDose-6
}
}
NextStartDoseC0308<<-function(StartDose) {
if (MeanSuccess03<=0.25 & ((lowerpostprob0308>=LowerPostProba) | (upperpostprob0308<=UpperPostProba)) ) {
StartingDoseNextCRM04<<-StartDose+6
}
if (MeanSuccess03>0.25 & MeanSuccess03<=0.50 & ((lowerpostprob0308>=LowerPostProba) | (upperpostprob0308<=UpperPostProba)) ) {
StartingDoseNextCRM04<<-StartDose+4
}
if (MeanSuccess03>0.50 & MeanSuccess03<=0.90 & ((lowerpostprob0308>=LowerPostProba) | (upperpostprob0308<=UpperPostProba)) ) {
StartingDoseNextCRM04<<-StartDose+2
}
if (MeanSuccess03>0.90 & MeanSuccess03<=0.95 & ((lowerpostprob0308>=LowerPostProba) | (upperpostprob0308<=UpperPostProba)) ) {
StartingDoseNextCRM04<<-StartDose-6
}
}
NextStartDoseC0309<<-function(StartDose) {
if (MeanSuccess03<=0.25 & ((lowerpostprob0309>=LowerPostProba) | (upperpostprob0309<=UpperPostProba)) ) {
StartingDoseNextCRM04<<-StartDose+6
}
if (MeanSuccess03>0.25 & MeanSuccess03<=0.50 & ((lowerpostprob0309>=LowerPostProba) | (upperpostprob0309<=UpperPostProba)) ) {
StartingDoseNextCRM04<<-StartDose+4
}
if (MeanSuccess03>0.50 & MeanSuccess03<=0.90 & ((lowerpostprob0309>=LowerPostProba) | (upperpostprob0309<=UpperPostProba)) ) {
StartingDoseNextCRM04<<-StartDose+2
}
if (MeanSuccess03>0.90 & MeanSuccess03<=0.95 & ((lowerpostprob0309>=LowerPostProba) | (upperpostprob0309<=UpperPostProba)) ) {
StartingDoseNextCRM04<<-StartDose-6
}
}
NextStartDoseC0310<<-function(StartDose) {
if (MeanSuccess03<=0.25 & ((lowerpostprob0310>=LowerPostProba) | (upperpostprob0310<=UpperPostProba)) ) {
StartingDoseNextCRM04<<-StartDose+6
}
if (MeanSuccess03>0.25 & MeanSuccess03<=0.50 & ((lowerpostprob0310>=LowerPostProba) | (upperpostprob0310<=UpperPostProba)) ) {
StartingDoseNextCRM04<<-StartDose+4
}
if (MeanSuccess03>0.50 & MeanSuccess03<=0.90 & ((lowerpostprob0310>=LowerPostProba) | (upperpostprob0310<=UpperPostProba)) ) {
StartingDoseNextCRM04<<-StartDose+2
}
if (MeanSuccess03>0.90 & MeanSuccess03<=0.95 & ((lowerpostprob0310>=LowerPostProba) | (upperpostprob0310<=UpperPostProba)) ) {
StartingDoseNextCRM04<<-StartDose-6
}
}
NextStartDoseC0311<<-function(StartDose) {
if (MeanSuccess03<=0.25 & ((lowerpostprob0311>=LowerPostProba) | (upperpostprob0311<=UpperPostProba)) ) {
StartingDoseNextCRM04<<-StartDose+6
}
if (MeanSuccess03>0.25 & MeanSuccess03<=0.50 & ((lowerpostprob0311>=LowerPostProba) | (upperpostprob0311<=UpperPostProba)) ) {
StartingDoseNextCRM04<<-StartDose+4
}
if (MeanSuccess03>0.50 & MeanSuccess03<=0.90 & ((lowerpostprob0311>=LowerPostProba) | (upperpostprob0311<=UpperPostProba)) ) {
StartingDoseNextCRM04<<-StartDose+2
}
if (MeanSuccess03>0.90 & MeanSuccess03<=0.95 & ((lowerpostprob0311>=LowerPostProba) | (upperpostprob0311<=UpperPostProba)) ) {
StartingDoseNextCRM04<<-StartDose-6
}
}
NextStartDoseC0312<<-function(StartDose) {
if (MeanSuccess03<=0.25 & ((lowerpostprob0312>=LowerPostProba) | (upperpostprob0312<=UpperPostProba)) ) {
StartingDoseNextCRM04<<-StartDose+6
}
if (MeanSuccess03>0.25 & MeanSuccess03<=0.50 & ((lowerpostprob0312>=LowerPostProba) | (upperpostprob0312<=UpperPostProba)) ) {
StartingDoseNextCRM04<<-StartDose+4
}
if (MeanSuccess03>0.50 & MeanSuccess03<=0.90 & ((lowerpostprob0312>=LowerPostProba) | (upperpostprob0312<=UpperPostProba)) ) {
StartingDoseNextCRM04<<-StartDose+2
}
if (MeanSuccess03>0.90 & MeanSuccess03<=0.95 & ((lowerpostprob0312>=LowerPostProba) | (upperpostprob0312<=UpperPostProba)) ) {
StartingDoseNextCRM04<<-StartDose-6
}
}
NextStartDoseC0313<<-function(StartDose) {
if (MeanSuccess03<=0.25 & ((lowerpostprob0313>=LowerPostProba) | (upperpostprob0313<=UpperPostProba)) ) {
StartingDoseNextCRM04<<-StartDose+6
}
if (MeanSuccess03>0.25 & MeanSuccess03<=0.50 & ((lowerpostprob0313>=LowerPostProba) | (upperpostprob0313<=UpperPostProba)) ) {
StartingDoseNextCRM04<<-StartDose+4
}
if (MeanSuccess03>0.50 & MeanSuccess03<=0.90 & ((lowerpostprob0313>=LowerPostProba) | (upperpostprob0313<=UpperPostProba)) ) {
StartingDoseNextCRM04<<-StartDose+2
}
if (MeanSuccess03>0.90 & MeanSuccess03<=0.95 & ((lowerpostprob0313>=LowerPostProba) | (upperpostprob0313<=UpperPostProba)) ) {
StartingDoseNextCRM04<<-StartDose-6
}
}
NextStartDoseC0314<<-function(StartDose) {
if (MeanSuccess03<=0.25 & ((lowerpostprob0314>=LowerPostProba) | (upperpostprob0314<=UpperPostProba)) ) {
StartingDoseNextCRM04<<-StartDose+6
}
if (MeanSuccess03>0.25 & MeanSuccess03<=0.50 & ((lowerpostprob0314>=LowerPostProba) | (upperpostprob0314<=UpperPostProba)) ) {
StartingDoseNextCRM04<<-StartDose+4
}
if (MeanSuccess03>0.50 & MeanSuccess03<=0.90 & ((lowerpostprob0314>=LowerPostProba) | (upperpostprob0314<=UpperPostProba)) ) {
StartingDoseNextCRM04<<-StartDose+2
}
if (MeanSuccess03>0.90 & MeanSuccess03<=0.95 & ((lowerpostprob0314>=LowerPostProba) | (upperpostprob0314<=UpperPostProba)) ) {
StartingDoseNextCRM04<<-StartDose-6
}
}
NextStartDoseC0315<<-function(StartDose) {
if (MeanSuccess03<=0.25 & ((lowerpostprob0315>=LowerPostProba) | (upperpostprob0315<=UpperPostProba)) ) {
StartingDoseNextCRM04<<-StartDose+6
}
if (MeanSuccess03>0.25 & MeanSuccess03<=0.50 & ((lowerpostprob0315>=LowerPostProba) | (upperpostprob0315<=UpperPostProba)) ) {
StartingDoseNextCRM04<<-StartDose+4
}
if (MeanSuccess03>0.50 & MeanSuccess03<=0.90 & ((lowerpostprob0315>=LowerPostProba) | (upperpostprob0315<=UpperPostProba)) ) {
StartingDoseNextCRM04<<-StartDose+2
}
if (MeanSuccess03>0.90 & MeanSuccess03<=0.95 & ((lowerpostprob0315>=LowerPostProba) | (upperpostprob0315<=UpperPostProba)) ) {
StartingDoseNextCRM04<<-StartDose-6
}
}
NextStartDoseC0316<<-function(StartDose) {
if (MeanSuccess03<=0.25 & ((lowerpostprob0316>=LowerPostProba) | (upperpostprob0316<=UpperPostProba)) ) {
StartingDoseNextCRM04<<-StartDose+6
}
if (MeanSuccess03>0.25 & MeanSuccess03<=0.50 & ((lowerpostprob0316>=LowerPostProba) | (upperpostprob0316<=UpperPostProba)) ) {
StartingDoseNextCRM04<<-StartDose+4
}
if (MeanSuccess03>0.50 & MeanSuccess03<=0.90 & ((lowerpostprob0316>=LowerPostProba) | (upperpostprob0316<=UpperPostProba)) ) {
StartingDoseNextCRM04<<-StartDose+2
}
if (MeanSuccess03>0.90 & MeanSuccess03<=0.95 & ((lowerpostprob0316>=LowerPostProba) | (upperpostprob0316<=UpperPostProba)) ) {
StartingDoseNextCRM04<<-StartDose-6
}
}
NextStartDoseC0317<<-function(StartDose) {
if (MeanSuccess03<=0.25 & ((lowerpostprob0317>=LowerPostProba) | (upperpostprob0317<=UpperPostProba)) ) {
StartingDoseNextCRM04<<-StartDose+6
}
if (MeanSuccess03>0.25 & MeanSuccess03<=0.50 & ((lowerpostprob0317>=LowerPostProba) | (upperpostprob0317<=UpperPostProba)) ) {
StartingDoseNextCRM04<<-StartDose+4
}
if (MeanSuccess03>0.50 & MeanSuccess03<=0.90 & ((lowerpostprob0317>=LowerPostProba) | (upperpostprob0317<=UpperPostProba)) ) {
StartingDoseNextCRM04<<-StartDose+2
}
if (MeanSuccess03>0.90 & MeanSuccess03<=0.95 & ((lowerpostprob0317>=LowerPostProba) | (upperpostprob0317<=UpperPostProba)) ) {
StartingDoseNextCRM04<<-StartDose-6
}
}
NextStartDoseC0318<<-function(StartDose) {
if (MeanSuccess03<=0.25 & ((lowerpostprob0318>=LowerPostProba) | (upperpostprob0318<=UpperPostProba)) ) {
StartingDoseNextCRM04<<-StartDose+6
}
if (MeanSuccess03>0.25 & MeanSuccess03<=0.50 & ((lowerpostprob0318>=LowerPostProba) | (upperpostprob0318<=UpperPostProba)) ) {
StartingDoseNextCRM04<<-StartDose+4
}
if (MeanSuccess03>0.50 & MeanSuccess03<=0.90 & ((lowerpostprob0318>=LowerPostProba) | (upperpostprob0318<=UpperPostProba)) ) {
StartingDoseNextCRM04<<-StartDose+2
}
if (MeanSuccess03>0.90 & MeanSuccess03<=0.95 & ((lowerpostprob0318>=LowerPostProba) | (upperpostprob0318<=UpperPostProba)) ) {
StartingDoseNextCRM04<<-StartDose-6
}
}
NextStartDoseC0319<<-function(StartDose) {
if (MeanSuccess03<=0.25 & ((lowerpostprob0319>=LowerPostProba) | (upperpostprob0319<=UpperPostProba)) ) {
StartingDoseNextCRM04<<-StartDose+6
}
if (MeanSuccess03>0.25 & MeanSuccess03<=0.50 & ((lowerpostprob0319>=LowerPostProba) | (upperpostprob0319<=UpperPostProba)) ) {
StartingDoseNextCRM04<<-StartDose+4
}
if (MeanSuccess03>0.50 & MeanSuccess03<=0.90 & ((lowerpostprob0319>=LowerPostProba) | (upperpostprob0319<=UpperPostProba)) ) {
StartingDoseNextCRM04<<-StartDose+2
}
if (MeanSuccess03>0.90 & MeanSuccess03<=0.95 & ((lowerpostprob0319>=LowerPostProba) | (upperpostprob0319<=UpperPostProba)) ) {
StartingDoseNextCRM04<<-StartDose-6
}
}
NextStartDoseC0320<<-function(StartDose) {
if (MeanSuccess03<=0.25 & ((lowerpostprob0320>=LowerPostProba) | (upperpostprob0320<=UpperPostProba)) ) {
StartingDoseNextCRM04<<-StartDose+6
}
if (MeanSuccess03>0.25 & MeanSuccess03<=0.50 & ((lowerpostprob0320>=LowerPostProba) | (upperpostprob0320<=UpperPostProba)) ) {
StartingDoseNextCRM04<<-StartDose+4
}
if (MeanSuccess03>0.50 & MeanSuccess03<=0.90 & ((lowerpostprob0320>=LowerPostProba) | (upperpostprob0320<=UpperPostProba)) ) {
StartingDoseNextCRM04<<-StartDose+2
}
if (MeanSuccess03>0.90 & MeanSuccess03<=0.95 & ((lowerpostprob0320>=LowerPostProba) | (upperpostprob0320<=UpperPostProba)) ) {
StartingDoseNextCRM04<<-StartDose-6
}
}

NextStartDoseC0401<<-function(StartDose) {
if (MeanSuccess04<=0.25 & ((lowerpostprob0401>=LowerPostProba) | (upperpostprob0401<=UpperPostProba)) ) {
StartingDoseNextCRM05<<-StartDose+6
}
if (MeanSuccess04>0.25 & MeanSuccess04<=0.50 & ((lowerpostprob0401>=LowerPostProba) | (upperpostprob0401<=UpperPostProba)) ) {
StartingDoseNextCRM05<<-StartDose+4
}
if (MeanSuccess04>0.50 & MeanSuccess04<=0.90 & ((lowerpostprob0401>=LowerPostProba) | (upperpostprob0401<=UpperPostProba)) ) {
StartingDoseNextCRM05<<-StartDose+2
}
if (MeanSuccess04>0.90 & MeanSuccess04<=0.95 & ((lowerpostprob0401>=LowerPostProba) | (upperpostprob0401<=UpperPostProba)) ) {
StartingDoseNextCRM05<<-StartDose-6
}
}
NextStartDoseC0402<<-function(StartDose) {
if (MeanSuccess04<=0.25 & ((lowerpostprob0402>=LowerPostProba) | (upperpostprob0402<=UpperPostProba)) ) {
StartingDoseNextCRM05<<-StartDose+6
}
if (MeanSuccess04>0.25 & MeanSuccess04<=0.50 & ((lowerpostprob0402>=LowerPostProba) | (upperpostprob0402<=UpperPostProba)) ) {
StartingDoseNextCRM05<<-StartDose+4
}
if (MeanSuccess04>0.50 & MeanSuccess04<=0.90 & ((lowerpostprob0402>=LowerPostProba) | (upperpostprob0402<=UpperPostProba)) ) {
StartingDoseNextCRM05<<-StartDose+2
}
if (MeanSuccess04>0.90 & MeanSuccess04<=0.95 & ((lowerpostprob0402>=LowerPostProba) | (upperpostprob0402<=UpperPostProba)) ) {
StartingDoseNextCRM05<<-StartDose-6
}
}
NextStartDoseC0403<<-function(StartDose) {
if (MeanSuccess04<=0.25 & ((lowerpostprob0403>=LowerPostProba) | (upperpostprob0403<=UpperPostProba)) ) {
StartingDoseNextCRM05<<-StartDose+6
}
if (MeanSuccess04>0.25 & MeanSuccess04<=0.50 & ((lowerpostprob0403>=LowerPostProba) | (upperpostprob0403<=UpperPostProba)) ) {
StartingDoseNextCRM05<<-StartDose+4
}
if (MeanSuccess04>0.50 & MeanSuccess04<=0.90 & ((lowerpostprob0403>=LowerPostProba) | (upperpostprob0403<=UpperPostProba)) ) {
StartingDoseNextCRM05<<-StartDose+2
}
if (MeanSuccess04>0.90 & MeanSuccess04<=0.95 & ((lowerpostprob0403>=LowerPostProba) | (upperpostprob0403<=UpperPostProba)) ) {
StartingDoseNextCRM05<<-StartDose-6
}
}
NextStartDoseC0404<<-function(StartDose) {
if (MeanSuccess04<=0.25 & ((lowerpostprob0404>=LowerPostProba) | (upperpostprob0404<=UpperPostProba)) ) {
StartingDoseNextCRM05<<-StartDose+6
}
if (MeanSuccess04>0.25 & MeanSuccess04<=0.50 & ((lowerpostprob0404>=LowerPostProba) | (upperpostprob0404<=UpperPostProba)) ) {
StartingDoseNextCRM05<<-StartDose+4
}
if (MeanSuccess04>0.50 & MeanSuccess04<=0.90 & ((lowerpostprob0404>=LowerPostProba) | (upperpostprob0404<=UpperPostProba)) ) {
StartingDoseNextCRM05<<-StartDose+2
}
if (MeanSuccess04>0.90 & MeanSuccess04<=0.95 & ((lowerpostprob0404>=LowerPostProba) | (upperpostprob0404<=UpperPostProba)) ) {
StartingDoseNextCRM05<<-StartDose-6
}
}
NextStartDoseC0405<<-function(StartDose) {
if (MeanSuccess04<=0.25 & ((lowerpostprob0405>=LowerPostProba) | (upperpostprob0405<=UpperPostProba)) ) {
StartingDoseNextCRM05<<-StartDose+6
}
if (MeanSuccess04>0.25 & MeanSuccess04<=0.50 & ((lowerpostprob0405>=LowerPostProba) | (upperpostprob0405<=UpperPostProba)) ) {
StartingDoseNextCRM05<<-StartDose+4
}
if (MeanSuccess04>0.50 & MeanSuccess04<=0.90 & ((lowerpostprob0405>=LowerPostProba) | (upperpostprob0405<=UpperPostProba)) ) {
StartingDoseNextCRM05<<-StartDose+2
}
if (MeanSuccess04>0.90 & MeanSuccess04<=0.95 & ((lowerpostprob0405>=LowerPostProba) | (upperpostprob0405<=UpperPostProba)) ) {
StartingDoseNextCRM05<<-StartDose-6
}
}
NextStartDoseC0406<<-function(StartDose) {
if (MeanSuccess04<=0.25 & ((lowerpostprob0406>=LowerPostProba) | (upperpostprob0406<=UpperPostProba)) ) {
StartingDoseNextCRM05<<-StartDose+6
}
if (MeanSuccess04>0.25 & MeanSuccess04<=0.50 & ((lowerpostprob0406>=LowerPostProba) | (upperpostprob0406<=UpperPostProba)) ) {
StartingDoseNextCRM05<<-StartDose+4
}
if (MeanSuccess04>0.50 & MeanSuccess04<=0.90 & ((lowerpostprob0406>=LowerPostProba) | (upperpostprob0406<=UpperPostProba)) ) {
StartingDoseNextCRM05<<-StartDose+2
}
if (MeanSuccess04>0.90 & MeanSuccess04<=0.95 & ((lowerpostprob0406>=LowerPostProba) | (upperpostprob0406<=UpperPostProba)) ) {
StartingDoseNextCRM05<<-StartDose-6
}
}
NextStartDoseC0407<<-function(StartDose) {
if (MeanSuccess04<=0.25 & ((lowerpostprob0407>=LowerPostProba) | (upperpostprob0407<=UpperPostProba)) ) {
StartingDoseNextCRM05<<-StartDose+6
}
if (MeanSuccess04>0.25 & MeanSuccess04<=0.50 & ((lowerpostprob0407>=LowerPostProba) | (upperpostprob0407<=UpperPostProba)) ) {
StartingDoseNextCRM05<<-StartDose+4
}
if (MeanSuccess04>0.50 & MeanSuccess04<=0.90 & ((lowerpostprob0407>=LowerPostProba) | (upperpostprob0407<=UpperPostProba)) ) {
StartingDoseNextCRM05<<-StartDose+2
}
if (MeanSuccess04>0.90 & MeanSuccess04<=0.95 & ((lowerpostprob0407>=LowerPostProba) | (upperpostprob0407<=UpperPostProba)) ) {
StartingDoseNextCRM05<<-StartDose-6
}
}
NextStartDoseC0408<<-function(StartDose) {
if (MeanSuccess04<=0.25 & ((lowerpostprob0408>=LowerPostProba) | (upperpostprob0408<=UpperPostProba)) ) {
StartingDoseNextCRM05<<-StartDose+6
}
if (MeanSuccess04>0.25 & MeanSuccess04<=0.50 & ((lowerpostprob0408>=LowerPostProba) | (upperpostprob0408<=UpperPostProba)) ) {
StartingDoseNextCRM05<<-StartDose+4
}
if (MeanSuccess04>0.50 & MeanSuccess04<=0.90 & ((lowerpostprob0408>=LowerPostProba) | (upperpostprob0408<=UpperPostProba)) ) {
StartingDoseNextCRM05<<-StartDose+2
}
if (MeanSuccess04>0.90 & MeanSuccess04<=0.95 & ((lowerpostprob0408>=LowerPostProba) | (upperpostprob0408<=UpperPostProba)) ) {
StartingDoseNextCRM05<<-StartDose-6
}
}
NextStartDoseC0409<<-function(StartDose) {
if (MeanSuccess04<=0.25 & ((lowerpostprob0409>=LowerPostProba) | (upperpostprob0409<=UpperPostProba)) ) {
StartingDoseNextCRM05<<-StartDose+6
}
if (MeanSuccess04>0.25 & MeanSuccess04<=0.50 & ((lowerpostprob0409>=LowerPostProba) | (upperpostprob0409<=UpperPostProba)) ) {
StartingDoseNextCRM05<<-StartDose+4
}
if (MeanSuccess04>0.50 & MeanSuccess04<=0.90 & ((lowerpostprob0409>=LowerPostProba) | (upperpostprob0409<=UpperPostProba)) ) {
StartingDoseNextCRM05<<-StartDose+2
}
if (MeanSuccess04>0.90 & MeanSuccess04<=0.95 & ((lowerpostprob0409>=LowerPostProba) | (upperpostprob0409<=UpperPostProba)) ) {
StartingDoseNextCRM05<<-StartDose-6
}
}
NextStartDoseC0410<<-function(StartDose) {
if (MeanSuccess04<=0.25 & ((lowerpostprob0410>=LowerPostProba) | (upperpostprob0410<=UpperPostProba)) ) {
StartingDoseNextCRM05<<-StartDose+6
}
if (MeanSuccess04>0.25 & MeanSuccess04<=0.50 & ((lowerpostprob0410>=LowerPostProba) | (upperpostprob0410<=UpperPostProba)) ) {
StartingDoseNextCRM05<<-StartDose+4
}
if (MeanSuccess04>0.50 & MeanSuccess04<=0.90 & ((lowerpostprob0410>=LowerPostProba) | (upperpostprob0410<=UpperPostProba)) ) {
StartingDoseNextCRM05<<-StartDose+2
}
if (MeanSuccess04>0.90 & MeanSuccess04<=0.95 & ((lowerpostprob0410>=LowerPostProba) | (upperpostprob0410<=UpperPostProba)) ) {
StartingDoseNextCRM05<<-StartDose-6
}
}
NextStartDoseC0411<<-function(StartDose) {
if (MeanSuccess04<=0.25 & ((lowerpostprob0411>=LowerPostProba) | (upperpostprob0411<=UpperPostProba)) ) {
StartingDoseNextCRM05<<-StartDose+6
}
if (MeanSuccess04>0.25 & MeanSuccess04<=0.50 & ((lowerpostprob0411>=LowerPostProba) | (upperpostprob0411<=UpperPostProba)) ) {
StartingDoseNextCRM05<<-StartDose+4
}
if (MeanSuccess04>0.50 & MeanSuccess04<=0.90 & ((lowerpostprob0411>=LowerPostProba) | (upperpostprob0411<=UpperPostProba)) ) {
StartingDoseNextCRM05<<-StartDose+2
}
if (MeanSuccess04>0.90 & MeanSuccess04<=0.95 & ((lowerpostprob0411>=LowerPostProba) | (upperpostprob0411<=UpperPostProba)) ) {
StartingDoseNextCRM05<<-StartDose-6
}
}
NextStartDoseC0412<<-function(StartDose) {
if (MeanSuccess04<=0.25 & ((lowerpostprob0412>=LowerPostProba) | (upperpostprob0412<=UpperPostProba)) ) {
StartingDoseNextCRM05<<-StartDose+6
}
if (MeanSuccess04>0.25 & MeanSuccess04<=0.50 & ((lowerpostprob0412>=LowerPostProba) | (upperpostprob0412<=UpperPostProba)) ) {
StartingDoseNextCRM05<<-StartDose+4
}
if (MeanSuccess04>0.50 & MeanSuccess04<=0.90 & ((lowerpostprob0412>=LowerPostProba) | (upperpostprob0412<=UpperPostProba)) ) {
StartingDoseNextCRM05<<-StartDose+2
}
if (MeanSuccess04>0.90 & MeanSuccess04<=0.95 & ((lowerpostprob0412>=LowerPostProba) | (upperpostprob0412<=UpperPostProba)) ) {
StartingDoseNextCRM05<<-StartDose-6
}
}
NextStartDoseC0413<<-function(StartDose) {
if (MeanSuccess04<=0.25 & ((lowerpostprob0413>=LowerPostProba) | (upperpostprob0413<=UpperPostProba)) ) {
StartingDoseNextCRM05<<-StartDose+6
}
if (MeanSuccess04>0.25 & MeanSuccess04<=0.50 & ((lowerpostprob0413>=LowerPostProba) | (upperpostprob0413<=UpperPostProba)) ) {
StartingDoseNextCRM05<<-StartDose+4
}
if (MeanSuccess04>0.50 & MeanSuccess04<=0.90 & ((lowerpostprob0413>=LowerPostProba) | (upperpostprob0413<=UpperPostProba)) ) {
StartingDoseNextCRM05<<-StartDose+2
}
if (MeanSuccess04>0.90 & MeanSuccess04<=0.95 & ((lowerpostprob0413>=LowerPostProba) | (upperpostprob0413<=UpperPostProba)) ) {
StartingDoseNextCRM05<<-StartDose-6
}
}
NextStartDoseC0414<<-function(StartDose) {
if (MeanSuccess04<=0.25 & ((lowerpostprob0414>=LowerPostProba) | (upperpostprob0414<=UpperPostProba)) ) {
StartingDoseNextCRM05<<-StartDose+6
}
if (MeanSuccess04>0.25 & MeanSuccess04<=0.50 & ((lowerpostprob0414>=LowerPostProba) | (upperpostprob0414<=UpperPostProba)) ) {
StartingDoseNextCRM05<<-StartDose+4
}
if (MeanSuccess04>0.50 & MeanSuccess04<=0.90 & ((lowerpostprob0414>=LowerPostProba) | (upperpostprob0414<=UpperPostProba)) ) {
StartingDoseNextCRM05<<-StartDose+2
}
if (MeanSuccess04>0.90 & MeanSuccess04<=0.95 & ((lowerpostprob0414>=LowerPostProba) | (upperpostprob0414<=UpperPostProba)) ) {
StartingDoseNextCRM05<<-StartDose-6
}
}
NextStartDoseC0415<<-function(StartDose) {
if (MeanSuccess04<=0.25 & ((lowerpostprob0415>=LowerPostProba) | (upperpostprob0415<=UpperPostProba)) ) {
StartingDoseNextCRM05<<-StartDose+6
}
if (MeanSuccess04>0.25 & MeanSuccess04<=0.50 & ((lowerpostprob0415>=LowerPostProba) | (upperpostprob0415<=UpperPostProba)) ) {
StartingDoseNextCRM05<<-StartDose+4
}
if (MeanSuccess04>0.50 & MeanSuccess04<=0.90 & ((lowerpostprob0415>=LowerPostProba) | (upperpostprob0415<=UpperPostProba)) ) {
StartingDoseNextCRM05<<-StartDose+2
}
if (MeanSuccess04>0.90 & MeanSuccess04<=0.95 & ((lowerpostprob0415>=LowerPostProba) | (upperpostprob0415<=UpperPostProba)) ) {
StartingDoseNextCRM05<<-StartDose-6
}
}
NextStartDoseC0416<<-function(StartDose) {
if (MeanSuccess04<=0.25 & ((lowerpostprob0416>=LowerPostProba) | (upperpostprob0416<=UpperPostProba)) ) {
StartingDoseNextCRM05<<-StartDose+6
}
if (MeanSuccess04>0.25 & MeanSuccess04<=0.50 & ((lowerpostprob0416>=LowerPostProba) | (upperpostprob0416<=UpperPostProba)) ) {
StartingDoseNextCRM05<<-StartDose+4
}
if (MeanSuccess04>0.50 & MeanSuccess04<=0.90 & ((lowerpostprob0416>=LowerPostProba) | (upperpostprob0416<=UpperPostProba)) ) {
StartingDoseNextCRM05<<-StartDose+2
}
if (MeanSuccess04>0.90 & MeanSuccess04<=0.95 & ((lowerpostprob0416>=LowerPostProba) | (upperpostprob0416<=UpperPostProba)) ) {
StartingDoseNextCRM05<<-StartDose-6
}
}
NextStartDoseC0417<<-function(StartDose) {
if (MeanSuccess04<=0.25 & ((lowerpostprob0417>=LowerPostProba) | (upperpostprob0417<=UpperPostProba)) ) {
StartingDoseNextCRM05<<-StartDose+6
}
if (MeanSuccess04>0.25 & MeanSuccess04<=0.50 & ((lowerpostprob0417>=LowerPostProba) | (upperpostprob0417<=UpperPostProba)) ) {
StartingDoseNextCRM05<<-StartDose+4
}
if (MeanSuccess04>0.50 & MeanSuccess04<=0.90 & ((lowerpostprob0417>=LowerPostProba) | (upperpostprob0417<=UpperPostProba)) ) {
StartingDoseNextCRM05<<-StartDose+2
}
if (MeanSuccess04>0.90 & MeanSuccess04<=0.95 & ((lowerpostprob0417>=LowerPostProba) | (upperpostprob0417<=UpperPostProba)) ) {
StartingDoseNextCRM05<<-StartDose-6
}
}
NextStartDoseC0418<<-function(StartDose) {
if (MeanSuccess04<=0.25 & ((lowerpostprob0418>=LowerPostProba) | (upperpostprob0418<=UpperPostProba)) ) {
StartingDoseNextCRM05<<-StartDose+6
}
if (MeanSuccess04>0.25 & MeanSuccess04<=0.50 & ((lowerpostprob0418>=LowerPostProba) | (upperpostprob0418<=UpperPostProba)) ) {
StartingDoseNextCRM05<<-StartDose+4
}
if (MeanSuccess04>0.50 & MeanSuccess04<=0.90 & ((lowerpostprob0418>=LowerPostProba) | (upperpostprob0418<=UpperPostProba)) ) {
StartingDoseNextCRM05<<-StartDose+2
}
if (MeanSuccess04>0.90 & MeanSuccess04<=0.95 & ((lowerpostprob0418>=LowerPostProba) | (upperpostprob0418<=UpperPostProba)) ) {
StartingDoseNextCRM05<<-StartDose-6
}
}
NextStartDoseC0419<<-function(StartDose) {
if (MeanSuccess04<=0.25 & ((lowerpostprob0419>=LowerPostProba) | (upperpostprob0419<=UpperPostProba)) ) {
StartingDoseNextCRM05<<-StartDose+6
}
if (MeanSuccess04>0.25 & MeanSuccess04<=0.50 & ((lowerpostprob0419>=LowerPostProba) | (upperpostprob0419<=UpperPostProba)) ) {
StartingDoseNextCRM05<<-StartDose+4
}
if (MeanSuccess04>0.50 & MeanSuccess04<=0.90 & ((lowerpostprob0419>=LowerPostProba) | (upperpostprob0419<=UpperPostProba)) ) {
StartingDoseNextCRM05<<-StartDose+2
}
if (MeanSuccess04>0.90 & MeanSuccess04<=0.95 & ((lowerpostprob0419>=LowerPostProba) | (upperpostprob0419<=UpperPostProba)) ) {
StartingDoseNextCRM05<<-StartDose-6
}
}
NextStartDoseC0420<<-function(StartDose) {
if (MeanSuccess04<=0.25 & ((lowerpostprob0420>=LowerPostProba) | (upperpostprob0420<=UpperPostProba)) ) {
StartingDoseNextCRM05<<-StartDose+6
}
if (MeanSuccess04>0.25 & MeanSuccess04<=0.50 & ((lowerpostprob0420>=LowerPostProba) | (upperpostprob0420<=UpperPostProba)) ) {
StartingDoseNextCRM05<<-StartDose+4
}
if (MeanSuccess04>0.50 & MeanSuccess04<=0.90 & ((lowerpostprob0420>=LowerPostProba) | (upperpostprob0420<=UpperPostProba)) ) {
StartingDoseNextCRM05<<-StartDose+2
}
if (MeanSuccess04>0.90 & MeanSuccess04<=0.95 & ((lowerpostprob0420>=LowerPostProba) | (upperpostprob0420<=UpperPostProba)) ) {
StartingDoseNextCRM05<<-StartDose-6
}
}
NextStartDoseC0501<<-function(StartDose) {
if (MeanSuccess05<=0.25 & ((lowerpostprob0501>=LowerPostProba) | (upperpostprob0501<=UpperPostProba)) ) {
StartingDoseNextCRM06<<-StartDose+6
}
if (MeanSuccess05>0.25 & MeanSuccess05<=0.50 & ((lowerpostprob0501>=LowerPostProba) | (upperpostprob0501<=UpperPostProba)) ) {
StartingDoseNextCRM06<<-StartDose+4
}
if (MeanSuccess05>0.50 & MeanSuccess05<=0.90 & ((lowerpostprob0501>=LowerPostProba) | (upperpostprob0501<=UpperPostProba)) ) {
StartingDoseNextCRM06<<-StartDose+2
}
if (MeanSuccess05>0.90 & MeanSuccess05<=0.95 & ((lowerpostprob0501>=LowerPostProba) | (upperpostprob0501<=UpperPostProba)) ) {
StartingDoseNextCRM06<<-StartDose-6
}
}
NextStartDoseC0502<<-function(StartDose) {
if (MeanSuccess05<=0.25 & ((lowerpostprob0502>=LowerPostProba) | (upperpostprob0502<=UpperPostProba)) ) {
StartingDoseNextCRM06<<-StartDose+6
}
if (MeanSuccess05>0.25 & MeanSuccess05<=0.50 & ((lowerpostprob0502>=LowerPostProba) | (upperpostprob0502<=UpperPostProba)) ) {
StartingDoseNextCRM06<<-StartDose+4
}
if (MeanSuccess05>0.50 & MeanSuccess05<=0.90 & ((lowerpostprob0502>=LowerPostProba) | (upperpostprob0502<=UpperPostProba)) ) {
StartingDoseNextCRM06<<-StartDose+2
}
if (MeanSuccess05>0.90 & MeanSuccess05<=0.95 & ((lowerpostprob0502>=LowerPostProba) | (upperpostprob0502<=UpperPostProba)) ) {
StartingDoseNextCRM06<<-StartDose-6
}
}
NextStartDoseC0503<<-function(StartDose) {
if (MeanSuccess05<=0.25 & ((lowerpostprob0503>=LowerPostProba) | (upperpostprob0503<=UpperPostProba)) ) {
StartingDoseNextCRM06<<-StartDose+6
}
if (MeanSuccess05>0.25 & MeanSuccess05<=0.50 & ((lowerpostprob0503>=LowerPostProba) | (upperpostprob0503<=UpperPostProba)) ) {
StartingDoseNextCRM06<<-StartDose+4
}
if (MeanSuccess05>0.50 & MeanSuccess05<=0.90 & ((lowerpostprob0503>=LowerPostProba) | (upperpostprob0503<=UpperPostProba)) ) {
StartingDoseNextCRM06<<-StartDose+2
}
if (MeanSuccess05>0.90 & MeanSuccess05<=0.95 & ((lowerpostprob0503>=LowerPostProba) | (upperpostprob0503<=UpperPostProba)) ) {
StartingDoseNextCRM06<<-StartDose-6
}
}
NextStartDoseC0504<<-function(StartDose) {
if (MeanSuccess05<=0.25 & ((lowerpostprob0504>=LowerPostProba) | (upperpostprob0504<=UpperPostProba)) ) {
StartingDoseNextCRM06<<-StartDose+6
}
if (MeanSuccess05>0.25 & MeanSuccess05<=0.50 & ((lowerpostprob0504>=LowerPostProba) | (upperpostprob0504<=UpperPostProba)) ) {
StartingDoseNextCRM06<<-StartDose+4
}
if (MeanSuccess05>0.50 & MeanSuccess05<=0.90 & ((lowerpostprob0504>=LowerPostProba) | (upperpostprob0504<=UpperPostProba)) ) {
StartingDoseNextCRM06<<-StartDose+2
}
if (MeanSuccess05>0.90 & MeanSuccess05<=0.95 & ((lowerpostprob0504>=LowerPostProba) | (upperpostprob0504<=UpperPostProba)) ) {
StartingDoseNextCRM06<<-StartDose-6
}
}
NextStartDoseC0505<<-function(StartDose) {
if (MeanSuccess05<=0.25 & ((lowerpostprob0505>=LowerPostProba) | (upperpostprob0505<=UpperPostProba)) ) {
StartingDoseNextCRM06<<-StartDose+6
}
if (MeanSuccess05>0.25 & MeanSuccess05<=0.50 & ((lowerpostprob0505>=LowerPostProba) | (upperpostprob0505<=UpperPostProba)) ) {
StartingDoseNextCRM06<<-StartDose+4
}
if (MeanSuccess05>0.50 & MeanSuccess05<=0.90 & ((lowerpostprob0505>=LowerPostProba) | (upperpostprob0505<=UpperPostProba)) ) {
StartingDoseNextCRM06<<-StartDose+2
}
if (MeanSuccess05>0.90 & MeanSuccess05<=0.95 & ((lowerpostprob0505>=LowerPostProba) | (upperpostprob0505<=UpperPostProba)) ) {
StartingDoseNextCRM06<<-StartDose-6
}
}
NextStartDoseC0506<<-function(StartDose) {
if (MeanSuccess05<=0.25 & ((lowerpostprob0506>=LowerPostProba) | (upperpostprob0506<=UpperPostProba)) ) {
StartingDoseNextCRM06<<-StartDose+6
}
if (MeanSuccess05>0.25 & MeanSuccess05<=0.50 & ((lowerpostprob0506>=LowerPostProba) | (upperpostprob0506<=UpperPostProba)) ) {
StartingDoseNextCRM06<<-StartDose+4
}
if (MeanSuccess05>0.50 & MeanSuccess05<=0.90 & ((lowerpostprob0506>=LowerPostProba) | (upperpostprob0506<=UpperPostProba)) ) {
StartingDoseNextCRM06<<-StartDose+2
}
if (MeanSuccess05>0.90 & MeanSuccess05<=0.95 & ((lowerpostprob0506>=LowerPostProba) | (upperpostprob0506<=UpperPostProba)) ) {
StartingDoseNextCRM06<<-StartDose-6
}
}
NextStartDoseC0507<<-function(StartDose) {
if (MeanSuccess05<=0.25 & ((lowerpostprob0507>=LowerPostProba) | (upperpostprob0507<=UpperPostProba)) ) {
StartingDoseNextCRM06<<-StartDose+6
}
if (MeanSuccess05>0.25 & MeanSuccess05<=0.50 & ((lowerpostprob0507>=LowerPostProba) | (upperpostprob0507<=UpperPostProba)) ) {
StartingDoseNextCRM06<<-StartDose+4
}
if (MeanSuccess05>0.50 & MeanSuccess05<=0.90 & ((lowerpostprob0507>=LowerPostProba) | (upperpostprob0507<=UpperPostProba)) ) {
StartingDoseNextCRM06<<-StartDose+2
}
if (MeanSuccess05>0.90 & MeanSuccess05<=0.95 & ((lowerpostprob0507>=LowerPostProba) | (upperpostprob0507<=UpperPostProba)) ) {
StartingDoseNextCRM06<<-StartDose-6
}
}
NextStartDoseC0508<<-function(StartDose) {
if (MeanSuccess05<=0.25 & ((lowerpostprob0508>=LowerPostProba) | (upperpostprob0508<=UpperPostProba)) ) {
StartingDoseNextCRM06<<-StartDose+6
}
if (MeanSuccess05>0.25 & MeanSuccess05<=0.50 & ((lowerpostprob0508>=LowerPostProba) | (upperpostprob0508<=UpperPostProba)) ) {
StartingDoseNextCRM06<<-StartDose+4
}
if (MeanSuccess05>0.50 & MeanSuccess05<=0.90 & ((lowerpostprob0508>=LowerPostProba) | (upperpostprob0508<=UpperPostProba)) ) {
StartingDoseNextCRM06<<-StartDose+2
}
if (MeanSuccess05>0.90 & MeanSuccess05<=0.95 & ((lowerpostprob0508>=LowerPostProba) | (upperpostprob0508<=UpperPostProba)) ) {
StartingDoseNextCRM06<<-StartDose-6
}
}
NextStartDoseC0509<<-function(StartDose) {
if (MeanSuccess05<=0.25 & ((lowerpostprob0509>=LowerPostProba) | (upperpostprob0509<=UpperPostProba)) ) {
StartingDoseNextCRM06<<-StartDose+6
}
if (MeanSuccess05>0.25 & MeanSuccess05<=0.50 & ((lowerpostprob0509>=LowerPostProba) | (upperpostprob0509<=UpperPostProba)) ) {
StartingDoseNextCRM06<<-StartDose+4
}
if (MeanSuccess05>0.50 & MeanSuccess05<=0.90 & ((lowerpostprob0509>=LowerPostProba) | (upperpostprob0509<=UpperPostProba)) ) {
StartingDoseNextCRM06<<-StartDose+2
}
if (MeanSuccess05>0.90 & MeanSuccess05<=0.95 & ((lowerpostprob0509>=LowerPostProba) | (upperpostprob0509<=UpperPostProba)) ) {
StartingDoseNextCRM06<<-StartDose-6
}
}
NextStartDoseC0510<<-function(StartDose) {
if (MeanSuccess05<=0.25 & ((lowerpostprob0510>=LowerPostProba) | (upperpostprob0510<=UpperPostProba)) ) {
StartingDoseNextCRM06<<-StartDose+6
}
if (MeanSuccess05>0.25 & MeanSuccess05<=0.50 & ((lowerpostprob0510>=LowerPostProba) | (upperpostprob0510<=UpperPostProba)) ) {
StartingDoseNextCRM06<<-StartDose+4
}
if (MeanSuccess05>0.50 & MeanSuccess05<=0.90 & ((lowerpostprob0510>=LowerPostProba) | (upperpostprob0510<=UpperPostProba)) ) {
StartingDoseNextCRM06<<-StartDose+2
}
if (MeanSuccess05>0.90 & MeanSuccess05<=0.95 & ((lowerpostprob0510>=LowerPostProba) | (upperpostprob0510<=UpperPostProba)) ) {
StartingDoseNextCRM06<<-StartDose-6
}
}
NextStartDoseC0511<<-function(StartDose) {
if (MeanSuccess05<=0.25 & ((lowerpostprob0511>=LowerPostProba) | (upperpostprob0511<=UpperPostProba)) ) {
StartingDoseNextCRM06<<-StartDose+6
}
if (MeanSuccess05>0.25 & MeanSuccess05<=0.50 & ((lowerpostprob0511>=LowerPostProba) | (upperpostprob0511<=UpperPostProba)) ) {
StartingDoseNextCRM06<<-StartDose+4
}
if (MeanSuccess05>0.50 & MeanSuccess05<=0.90 & ((lowerpostprob0511>=LowerPostProba) | (upperpostprob0511<=UpperPostProba)) ) {
StartingDoseNextCRM06<<-StartDose+2
}
if (MeanSuccess05>0.90 & MeanSuccess05<=0.95 & ((lowerpostprob0511>=LowerPostProba) | (upperpostprob0511<=UpperPostProba)) ) {
StartingDoseNextCRM06<<-StartDose-6
}
}
NextStartDoseC0512<<-function(StartDose) {
if (MeanSuccess05<=0.25 & ((lowerpostprob0512>=LowerPostProba) | (upperpostprob0512<=UpperPostProba)) ) {
StartingDoseNextCRM06<<-StartDose+6
}
if (MeanSuccess05>0.25 & MeanSuccess05<=0.50 & ((lowerpostprob0512>=LowerPostProba) | (upperpostprob0512<=UpperPostProba)) ) {
StartingDoseNextCRM06<<-StartDose+4
}
if (MeanSuccess05>0.50 & MeanSuccess05<=0.90 & ((lowerpostprob0512>=LowerPostProba) | (upperpostprob0512<=UpperPostProba)) ) {
StartingDoseNextCRM06<<-StartDose+2
}
if (MeanSuccess05>0.90 & MeanSuccess05<=0.95 & ((lowerpostprob0512>=LowerPostProba) | (upperpostprob0512<=UpperPostProba)) ) {
StartingDoseNextCRM06<<-StartDose-6
}
}
NextStartDoseC0513<<-function(StartDose) {
if (MeanSuccess05<=0.25 & ((lowerpostprob0513>=LowerPostProba) | (upperpostprob0513<=UpperPostProba)) ) {
StartingDoseNextCRM06<<-StartDose+6
}
if (MeanSuccess05>0.25 & MeanSuccess05<=0.50 & ((lowerpostprob0513>=LowerPostProba) | (upperpostprob0513<=UpperPostProba)) ) {
StartingDoseNextCRM06<<-StartDose+4
}
if (MeanSuccess05>0.50 & MeanSuccess05<=0.90 & ((lowerpostprob0513>=LowerPostProba) | (upperpostprob0513<=UpperPostProba)) ) {
StartingDoseNextCRM06<<-StartDose+2
}
if (MeanSuccess05>0.90 & MeanSuccess05<=0.95 & ((lowerpostprob0513>=LowerPostProba) | (upperpostprob0513<=UpperPostProba)) ) {
StartingDoseNextCRM06<<-StartDose-6
}
}
NextStartDoseC0514<<-function(StartDose) {
if (MeanSuccess05<=0.25 & ((lowerpostprob0514>=LowerPostProba) | (upperpostprob0514<=UpperPostProba)) ) {
StartingDoseNextCRM06<<-StartDose+6
}
if (MeanSuccess05>0.25 & MeanSuccess05<=0.50 & ((lowerpostprob0514>=LowerPostProba) | (upperpostprob0514<=UpperPostProba)) ) {
StartingDoseNextCRM06<<-StartDose+4
}
if (MeanSuccess05>0.50 & MeanSuccess05<=0.90 & ((lowerpostprob0514>=LowerPostProba) | (upperpostprob0514<=UpperPostProba)) ) {
StartingDoseNextCRM06<<-StartDose+2
}
if (MeanSuccess05>0.90 & MeanSuccess05<=0.95 & ((lowerpostprob0514>=LowerPostProba) | (upperpostprob0514<=UpperPostProba)) ) {
StartingDoseNextCRM06<<-StartDose-6
}
}
NextStartDoseC0515<<-function(StartDose) {
if (MeanSuccess05<=0.25 & ((lowerpostprob0515>=LowerPostProba) | (upperpostprob0515<=UpperPostProba)) ) {
StartingDoseNextCRM06<<-StartDose+6
}
if (MeanSuccess05>0.25 & MeanSuccess05<=0.50 & ((lowerpostprob0515>=LowerPostProba) | (upperpostprob0515<=UpperPostProba)) ) {
StartingDoseNextCRM06<<-StartDose+4
}
if (MeanSuccess05>0.50 & MeanSuccess05<=0.90 & ((lowerpostprob0515>=LowerPostProba) | (upperpostprob0515<=UpperPostProba)) ) {
StartingDoseNextCRM06<<-StartDose+2
}
if (MeanSuccess05>0.90 & MeanSuccess05<=0.95 & ((lowerpostprob0515>=LowerPostProba) | (upperpostprob0515<=UpperPostProba)) ) {
StartingDoseNextCRM06<<-StartDose-6
}
}
NextStartDoseC0516<<-function(StartDose) {
if (MeanSuccess05<=0.25 & ((lowerpostprob0516>=LowerPostProba) | (upperpostprob0516<=UpperPostProba)) ) {
StartingDoseNextCRM06<<-StartDose+6
}
if (MeanSuccess05>0.25 & MeanSuccess05<=0.50 & ((lowerpostprob0516>=LowerPostProba) | (upperpostprob0516<=UpperPostProba)) ) {
StartingDoseNextCRM06<<-StartDose+4
}
if (MeanSuccess05>0.50 & MeanSuccess05<=0.90 & ((lowerpostprob0516>=LowerPostProba) | (upperpostprob0516<=UpperPostProba)) ) {
StartingDoseNextCRM06<<-StartDose+2
}
if (MeanSuccess05>0.90 & MeanSuccess05<=0.95 & ((lowerpostprob0516>=LowerPostProba) | (upperpostprob0516<=UpperPostProba)) ) {
StartingDoseNextCRM06<<-StartDose-6
}
}
NextStartDoseC0517<<-function(StartDose) {
if (MeanSuccess05<=0.25 & ((lowerpostprob0517>=LowerPostProba) | (upperpostprob0517<=UpperPostProba)) ) {
StartingDoseNextCRM06<<-StartDose+6
}
if (MeanSuccess05>0.25 & MeanSuccess05<=0.50 & ((lowerpostprob0517>=LowerPostProba) | (upperpostprob0517<=UpperPostProba)) ) {
StartingDoseNextCRM06<<-StartDose+4
}
if (MeanSuccess05>0.50 & MeanSuccess05<=0.90 & ((lowerpostprob0517>=LowerPostProba) | (upperpostprob0517<=UpperPostProba)) ) {
StartingDoseNextCRM06<<-StartDose+2
}
if (MeanSuccess05>0.90 & MeanSuccess05<=0.95 & ((lowerpostprob0517>=LowerPostProba) | (upperpostprob0517<=UpperPostProba)) ) {
StartingDoseNextCRM06<<-StartDose-6
}
}
NextStartDoseC0518<<-function(StartDose) {
if (MeanSuccess05<=0.25 & ((lowerpostprob0518>=LowerPostProba) | (upperpostprob0518<=UpperPostProba)) ) {
StartingDoseNextCRM06<<-StartDose+6
}
if (MeanSuccess05>0.25 & MeanSuccess05<=0.50 & ((lowerpostprob0518>=LowerPostProba) | (upperpostprob0518<=UpperPostProba)) ) {
StartingDoseNextCRM06<<-StartDose+4
}
if (MeanSuccess05>0.50 & MeanSuccess05<=0.90 & ((lowerpostprob0518>=LowerPostProba) | (upperpostprob0518<=UpperPostProba)) ) {
StartingDoseNextCRM06<<-StartDose+2
}
if (MeanSuccess05>0.90 & MeanSuccess05<=0.95 & ((lowerpostprob0518>=LowerPostProba) | (upperpostprob0518<=UpperPostProba)) ) {
StartingDoseNextCRM06<<-StartDose-6
}
}
NextStartDoseC0519<<-function(StartDose) {
if (MeanSuccess05<=0.25 & ((lowerpostprob0519>=LowerPostProba) | (upperpostprob0519<=UpperPostProba)) ) {
StartingDoseNextCRM06<<-StartDose+6
}
if (MeanSuccess05>0.25 & MeanSuccess05<=0.50 & ((lowerpostprob0519>=LowerPostProba) | (upperpostprob0519<=UpperPostProba)) ) {
StartingDoseNextCRM06<<-StartDose+4
}
if (MeanSuccess05>0.50 & MeanSuccess05<=0.90 & ((lowerpostprob0519>=LowerPostProba) | (upperpostprob0519<=UpperPostProba)) ) {
StartingDoseNextCRM06<<-StartDose+2
}
if (MeanSuccess05>0.90 & MeanSuccess05<=0.95 & ((lowerpostprob0519>=LowerPostProba) | (upperpostprob0519<=UpperPostProba)) ) {
StartingDoseNextCRM06<<-StartDose-6
}
}
NextStartDoseC0520<<-function(StartDose) {
if (MeanSuccess05<=0.25 & ((lowerpostprob0520>=LowerPostProba) | (upperpostprob0520<=UpperPostProba)) ) {
StartingDoseNextCRM06<<-StartDose+6
}
if (MeanSuccess05>0.25 & MeanSuccess05<=0.50 & ((lowerpostprob0520>=LowerPostProba) | (upperpostprob0520<=UpperPostProba)) ) {
StartingDoseNextCRM06<<-StartDose+4
}
if (MeanSuccess05>0.50 & MeanSuccess05<=0.90 & ((lowerpostprob0520>=LowerPostProba) | (upperpostprob0520<=UpperPostProba)) ) {
StartingDoseNextCRM06<<-StartDose+2
}
if (MeanSuccess05>0.90 & MeanSuccess05<=0.95 & ((lowerpostprob0520>=LowerPostProba) | (upperpostprob0520<=UpperPostProba)) ) {
StartingDoseNextCRM06<<-StartDose-6
}
}

NextStartDoseC0601<<-function(StartDose) {
if (MeanSuccess06<=0.25 & ((lowerpostprob0601>=LowerPostProba) | (upperpostprob0601<=UpperPostProba)) ) {
StartingDoseNextCRM07<<-StartDose+6
}
if (MeanSuccess06>0.25 & MeanSuccess06<=0.50 & ((lowerpostprob0601>=LowerPostProba) | (upperpostprob0601<=UpperPostProba)) ) {
StartingDoseNextCRM07<<-StartDose+4
}
if (MeanSuccess06>0.50 & MeanSuccess06<=0.90 & ((lowerpostprob0601>=LowerPostProba) | (upperpostprob0601<=UpperPostProba)) ) {
StartingDoseNextCRM07<<-StartDose+2
}
if (MeanSuccess06>0.90 & MeanSuccess06<=0.95 & ((lowerpostprob0601>=LowerPostProba) | (upperpostprob0601<=UpperPostProba)) ) {
StartingDoseNextCRM07<<-StartDose-6
}
}
NextStartDoseC0602<<-function(StartDose) {
if (MeanSuccess06<=0.25 & ((lowerpostprob0602>=LowerPostProba) | (upperpostprob0602<=UpperPostProba)) ) {
StartingDoseNextCRM07<<-StartDose+6
}
if (MeanSuccess06>0.25 & MeanSuccess06<=0.50 & ((lowerpostprob0602>=LowerPostProba) | (upperpostprob0602<=UpperPostProba)) ) {
StartingDoseNextCRM07<<-StartDose+4
}
if (MeanSuccess06>0.50 & MeanSuccess06<=0.90 & ((lowerpostprob0602>=LowerPostProba) | (upperpostprob0602<=UpperPostProba)) ) {
StartingDoseNextCRM07<<-StartDose+2
}
if (MeanSuccess06>0.90 & MeanSuccess06<=0.95 & ((lowerpostprob0602>=LowerPostProba) | (upperpostprob0602<=UpperPostProba)) ) {
StartingDoseNextCRM07<<-StartDose-6
}
}
NextStartDoseC0603<<-function(StartDose) {
if (MeanSuccess06<=0.25 & ((lowerpostprob0603>=LowerPostProba) | (upperpostprob0603<=UpperPostProba)) ) {
StartingDoseNextCRM07<<-StartDose+6
}
if (MeanSuccess06>0.25 & MeanSuccess06<=0.50 & ((lowerpostprob0603>=LowerPostProba) | (upperpostprob0603<=UpperPostProba)) ) {
StartingDoseNextCRM07<<-StartDose+4
}
if (MeanSuccess06>0.50 & MeanSuccess06<=0.90 & ((lowerpostprob0603>=LowerPostProba) | (upperpostprob0603<=UpperPostProba)) ) {
StartingDoseNextCRM07<<-StartDose+2
}
if (MeanSuccess06>0.90 & MeanSuccess06<=0.95 & ((lowerpostprob0603>=LowerPostProba) | (upperpostprob0603<=UpperPostProba)) ) {
StartingDoseNextCRM07<<-StartDose-6
}
}
NextStartDoseC0604<<-function(StartDose) {
if (MeanSuccess06<=0.25 & ((lowerpostprob0604>=LowerPostProba) | (upperpostprob0604<=UpperPostProba)) ) {
StartingDoseNextCRM07<<-StartDose+6
}
if (MeanSuccess06>0.25 & MeanSuccess06<=0.50 & ((lowerpostprob0604>=LowerPostProba) | (upperpostprob0604<=UpperPostProba)) ) {
StartingDoseNextCRM07<<-StartDose+4
}
if (MeanSuccess06>0.50 & MeanSuccess06<=0.90 & ((lowerpostprob0604>=LowerPostProba) | (upperpostprob0604<=UpperPostProba)) ) {
StartingDoseNextCRM07<<-StartDose+2
}
if (MeanSuccess06>0.90 & MeanSuccess06<=0.95 & ((lowerpostprob0604>=LowerPostProba) | (upperpostprob0604<=UpperPostProba)) ) {
StartingDoseNextCRM07<<-StartDose-6
}
}
NextStartDoseC0605<<-function(StartDose) {
if (MeanSuccess06<=0.25 & ((lowerpostprob0605>=LowerPostProba) | (upperpostprob0605<=UpperPostProba)) ) {
StartingDoseNextCRM07<<-StartDose+6
}
if (MeanSuccess06>0.25 & MeanSuccess06<=0.50 & ((lowerpostprob0605>=LowerPostProba) | (upperpostprob0605<=UpperPostProba)) ) {
StartingDoseNextCRM07<<-StartDose+4
}
if (MeanSuccess06>0.50 & MeanSuccess06<=0.90 & ((lowerpostprob0605>=LowerPostProba) | (upperpostprob0605<=UpperPostProba)) ) {
StartingDoseNextCRM07<<-StartDose+2
}
if (MeanSuccess06>0.90 & MeanSuccess06<=0.95 & ((lowerpostprob0605>=LowerPostProba) | (upperpostprob0605<=UpperPostProba)) ) {
StartingDoseNextCRM07<<-StartDose-6
}
}
NextStartDoseC0606<<-function(StartDose) {
if (MeanSuccess06<=0.25 & ((lowerpostprob0606>=LowerPostProba) | (upperpostprob0606<=UpperPostProba)) ) {
StartingDoseNextCRM07<<-StartDose+6
}
if (MeanSuccess06>0.25 & MeanSuccess06<=0.50 & ((lowerpostprob0606>=LowerPostProba) | (upperpostprob0606<=UpperPostProba)) ) {
StartingDoseNextCRM07<<-StartDose+4
}
if (MeanSuccess06>0.50 & MeanSuccess06<=0.90 & ((lowerpostprob0606>=LowerPostProba) | (upperpostprob0606<=UpperPostProba)) ) {
StartingDoseNextCRM07<<-StartDose+2
}
if (MeanSuccess06>0.90 & MeanSuccess06<=0.95 & ((lowerpostprob0606>=LowerPostProba) | (upperpostprob0606<=UpperPostProba)) ) {
StartingDoseNextCRM07<<-StartDose-6
}
}
NextStartDoseC0607<<-function(StartDose) {
if (MeanSuccess06<=0.25 & ((lowerpostprob0607>=LowerPostProba) | (upperpostprob0607<=UpperPostProba)) ) {
StartingDoseNextCRM07<<-StartDose+6
}
if (MeanSuccess06>0.25 & MeanSuccess06<=0.50 & ((lowerpostprob0607>=LowerPostProba) | (upperpostprob0607<=UpperPostProba)) ) {
StartingDoseNextCRM07<<-StartDose+4
}
if (MeanSuccess06>0.50 & MeanSuccess06<=0.90 & ((lowerpostprob0607>=LowerPostProba) | (upperpostprob0607<=UpperPostProba)) ) {
StartingDoseNextCRM07<<-StartDose+2
}
if (MeanSuccess06>0.90 & MeanSuccess06<=0.95 & ((lowerpostprob0607>=LowerPostProba) | (upperpostprob0607<=UpperPostProba)) ) {
StartingDoseNextCRM07<<-StartDose-6
}
}
NextStartDoseC0608<<-function(StartDose) {
if (MeanSuccess06<=0.25 & ((lowerpostprob0608>=LowerPostProba) | (upperpostprob0608<=UpperPostProba)) ) {
StartingDoseNextCRM07<<-StartDose+6
}
if (MeanSuccess06>0.25 & MeanSuccess06<=0.50 & ((lowerpostprob0608>=LowerPostProba) | (upperpostprob0608<=UpperPostProba)) ) {
StartingDoseNextCRM07<<-StartDose+4
}
if (MeanSuccess06>0.50 & MeanSuccess06<=0.90 & ((lowerpostprob0608>=LowerPostProba) | (upperpostprob0608<=UpperPostProba)) ) {
StartingDoseNextCRM07<<-StartDose+2
}
if (MeanSuccess06>0.90 & MeanSuccess06<=0.95 & ((lowerpostprob0608>=LowerPostProba) | (upperpostprob0608<=UpperPostProba)) ) {
StartingDoseNextCRM07<<-StartDose-6
}
}
NextStartDoseC0609<<-function(StartDose) {
if (MeanSuccess06<=0.25 & ((lowerpostprob0609>=LowerPostProba) | (upperpostprob0609<=UpperPostProba)) ) {
StartingDoseNextCRM07<<-StartDose+6
}
if (MeanSuccess06>0.25 & MeanSuccess06<=0.50 & ((lowerpostprob0609>=LowerPostProba) | (upperpostprob0609<=UpperPostProba)) ) {
StartingDoseNextCRM07<<-StartDose+4
}
if (MeanSuccess06>0.50 & MeanSuccess06<=0.90 & ((lowerpostprob0609>=LowerPostProba) | (upperpostprob0609<=UpperPostProba)) ) {
StartingDoseNextCRM07<<-StartDose+2
}
if (MeanSuccess06>0.90 & MeanSuccess06<=0.95 & ((lowerpostprob0609>=LowerPostProba) | (upperpostprob0609<=UpperPostProba)) ) {
StartingDoseNextCRM07<<-StartDose-6
}
}
NextStartDoseC0610<<-function(StartDose) {
if (MeanSuccess06<=0.25 & ((lowerpostprob0610>=LowerPostProba) | (upperpostprob0610<=UpperPostProba)) ) {
StartingDoseNextCRM07<<-StartDose+6
}
if (MeanSuccess06>0.25 & MeanSuccess06<=0.50 & ((lowerpostprob0610>=LowerPostProba) | (upperpostprob0610<=UpperPostProba)) ) {
StartingDoseNextCRM07<<-StartDose+4
}
if (MeanSuccess06>0.50 & MeanSuccess06<=0.90 & ((lowerpostprob0610>=LowerPostProba) | (upperpostprob0610<=UpperPostProba)) ) {
StartingDoseNextCRM07<<-StartDose+2
}
if (MeanSuccess06>0.90 & MeanSuccess06<=0.95 & ((lowerpostprob0610>=LowerPostProba) | (upperpostprob0610<=UpperPostProba)) ) {
StartingDoseNextCRM07<<-StartDose-6
}
}
NextStartDoseC0611<<-function(StartDose) {
if (MeanSuccess06<=0.25 & ((lowerpostprob0611>=LowerPostProba) | (upperpostprob0611<=UpperPostProba)) ) {
StartingDoseNextCRM07<<-StartDose+6
}
if (MeanSuccess06>0.25 & MeanSuccess06<=0.50 & ((lowerpostprob0611>=LowerPostProba) | (upperpostprob0611<=UpperPostProba)) ) {
StartingDoseNextCRM07<<-StartDose+4
}
if (MeanSuccess06>0.50 & MeanSuccess06<=0.90 & ((lowerpostprob0611>=LowerPostProba) | (upperpostprob0611<=UpperPostProba)) ) {
StartingDoseNextCRM07<<-StartDose+2
}
if (MeanSuccess06>0.90 & MeanSuccess06<=0.95 & ((lowerpostprob0611>=LowerPostProba) | (upperpostprob0611<=UpperPostProba)) ) {
StartingDoseNextCRM07<<-StartDose-6
}
}
NextStartDoseC0612<<-function(StartDose) {
if (MeanSuccess06<=0.25 & ((lowerpostprob0612>=LowerPostProba) | (upperpostprob0612<=UpperPostProba)) ) {
StartingDoseNextCRM07<<-StartDose+6
}
if (MeanSuccess06>0.25 & MeanSuccess06<=0.50 & ((lowerpostprob0612>=LowerPostProba) | (upperpostprob0612<=UpperPostProba)) ) {
StartingDoseNextCRM07<<-StartDose+4
}
if (MeanSuccess06>0.50 & MeanSuccess06<=0.90 & ((lowerpostprob0612>=LowerPostProba) | (upperpostprob0612<=UpperPostProba)) ) {
StartingDoseNextCRM07<<-StartDose+2
}
if (MeanSuccess06>0.90 & MeanSuccess06<=0.95 & ((lowerpostprob0612>=LowerPostProba) | (upperpostprob0612<=UpperPostProba)) ) {
StartingDoseNextCRM07<<-StartDose-6
}
}
NextStartDoseC0613<<-function(StartDose) {
if (MeanSuccess06<=0.25 & ((lowerpostprob0613>=LowerPostProba) | (upperpostprob0613<=UpperPostProba)) ) {
StartingDoseNextCRM07<<-StartDose+6
}
if (MeanSuccess06>0.25 & MeanSuccess06<=0.50 & ((lowerpostprob0613>=LowerPostProba) | (upperpostprob0613<=UpperPostProba)) ) {
StartingDoseNextCRM07<<-StartDose+4
}
if (MeanSuccess06>0.50 & MeanSuccess06<=0.90 & ((lowerpostprob0613>=LowerPostProba) | (upperpostprob0613<=UpperPostProba)) ) {
StartingDoseNextCRM07<<-StartDose+2
}
if (MeanSuccess06>0.90 & MeanSuccess06<=0.95 & ((lowerpostprob0613>=LowerPostProba) | (upperpostprob0613<=UpperPostProba)) ) {
StartingDoseNextCRM07<<-StartDose-6
}
}
NextStartDoseC0614<<-function(StartDose) {
if (MeanSuccess06<=0.25 & ((lowerpostprob0614>=LowerPostProba) | (upperpostprob0614<=UpperPostProba)) ) {
StartingDoseNextCRM07<<-StartDose+6
}
if (MeanSuccess06>0.25 & MeanSuccess06<=0.50 & ((lowerpostprob0614>=LowerPostProba) | (upperpostprob0614<=UpperPostProba)) ) {
StartingDoseNextCRM07<<-StartDose+4
}
if (MeanSuccess06>0.50 & MeanSuccess06<=0.90 & ((lowerpostprob0614>=LowerPostProba) | (upperpostprob0614<=UpperPostProba)) ) {
StartingDoseNextCRM07<<-StartDose+2
}
if (MeanSuccess06>0.90 & MeanSuccess06<=0.95 & ((lowerpostprob0614>=LowerPostProba) | (upperpostprob0614<=UpperPostProba)) ) {
StartingDoseNextCRM07<<-StartDose-6
}
}
NextStartDoseC0615<<-function(StartDose) {
if (MeanSuccess06<=0.25 & ((lowerpostprob0615>=LowerPostProba) | (upperpostprob0615<=UpperPostProba)) ) {
StartingDoseNextCRM07<<-StartDose+6
}
if (MeanSuccess06>0.25 & MeanSuccess06<=0.50 & ((lowerpostprob0615>=LowerPostProba) | (upperpostprob0615<=UpperPostProba)) ) {
StartingDoseNextCRM07<<-StartDose+4
}
if (MeanSuccess06>0.50 & MeanSuccess06<=0.90 & ((lowerpostprob0615>=LowerPostProba) | (upperpostprob0615<=UpperPostProba)) ) {
StartingDoseNextCRM07<<-StartDose+2
}
if (MeanSuccess06>0.90 & MeanSuccess06<=0.95 & ((lowerpostprob0615>=LowerPostProba) | (upperpostprob0615<=UpperPostProba)) ) {
StartingDoseNextCRM07<<-StartDose-6
}
}
NextStartDoseC0616<<-function(StartDose) {
if (MeanSuccess06<=0.25 & ((lowerpostprob0616>=LowerPostProba) | (upperpostprob0616<=UpperPostProba)) ) {
StartingDoseNextCRM07<<-StartDose+6
}
if (MeanSuccess06>0.25 & MeanSuccess06<=0.50 & ((lowerpostprob0616>=LowerPostProba) | (upperpostprob0616<=UpperPostProba)) ) {
StartingDoseNextCRM07<<-StartDose+4
}
if (MeanSuccess06>0.50 & MeanSuccess06<=0.90 & ((lowerpostprob0616>=LowerPostProba) | (upperpostprob0616<=UpperPostProba)) ) {
StartingDoseNextCRM07<<-StartDose+2
}
if (MeanSuccess06>0.90 & MeanSuccess06<=0.95 & ((lowerpostprob0616>=LowerPostProba) | (upperpostprob0616<=UpperPostProba)) ) {
StartingDoseNextCRM07<<-StartDose-6
}
}
NextStartDoseC0617<<-function(StartDose) {
if (MeanSuccess06<=0.25 & ((lowerpostprob0617>=LowerPostProba) | (upperpostprob0617<=UpperPostProba)) ) {
StartingDoseNextCRM07<<-StartDose+6
}
if (MeanSuccess06>0.25 & MeanSuccess06<=0.50 & ((lowerpostprob0617>=LowerPostProba) | (upperpostprob0617<=UpperPostProba)) ) {
StartingDoseNextCRM07<<-StartDose+4
}
if (MeanSuccess06>0.50 & MeanSuccess06<=0.90 & ((lowerpostprob0617>=LowerPostProba) | (upperpostprob0617<=UpperPostProba)) ) {
StartingDoseNextCRM07<<-StartDose+2
}
if (MeanSuccess06>0.90 & MeanSuccess06<=0.95 & ((lowerpostprob0617>=LowerPostProba) | (upperpostprob0617<=UpperPostProba)) ) {
StartingDoseNextCRM07<<-StartDose-6
}
}
NextStartDoseC0618<<-function(StartDose) {
if (MeanSuccess06<=0.25 & ((lowerpostprob0618>=LowerPostProba) | (upperpostprob0618<=UpperPostProba)) ) {
StartingDoseNextCRM07<<-StartDose+6
}
if (MeanSuccess06>0.25 & MeanSuccess06<=0.50 & ((lowerpostprob0618>=LowerPostProba) | (upperpostprob0618<=UpperPostProba)) ) {
StartingDoseNextCRM07<<-StartDose+4
}
if (MeanSuccess06>0.50 & MeanSuccess06<=0.90 & ((lowerpostprob0618>=LowerPostProba) | (upperpostprob0618<=UpperPostProba)) ) {
StartingDoseNextCRM07<<-StartDose+2
}
if (MeanSuccess06>0.90 & MeanSuccess06<=0.95 & ((lowerpostprob0618>=LowerPostProba) | (upperpostprob0618<=UpperPostProba)) ) {
StartingDoseNextCRM07<<-StartDose-6
}
}
NextStartDoseC0619<<-function(StartDose) {
if (MeanSuccess06<=0.25 & ((lowerpostprob0619>=LowerPostProba) | (upperpostprob0619<=UpperPostProba)) ) {
StartingDoseNextCRM07<<-StartDose+6
}
if (MeanSuccess06>0.25 & MeanSuccess06<=0.50 & ((lowerpostprob0619>=LowerPostProba) | (upperpostprob0619<=UpperPostProba)) ) {
StartingDoseNextCRM07<<-StartDose+4
}
if (MeanSuccess06>0.50 & MeanSuccess06<=0.90 & ((lowerpostprob0619>=LowerPostProba) | (upperpostprob0619<=UpperPostProba)) ) {
StartingDoseNextCRM07<<-StartDose+2
}
if (MeanSuccess06>0.90 & MeanSuccess06<=0.95 & ((lowerpostprob0619>=LowerPostProba) | (upperpostprob0619<=UpperPostProba)) ) {
StartingDoseNextCRM07<<-StartDose-6
}
}
NextStartDoseC0620<<-function(StartDose) {
if (MeanSuccess06<=0.25 & ((lowerpostprob0620>=LowerPostProba) | (upperpostprob0620<=UpperPostProba)) ) {
StartingDoseNextCRM07<<-StartDose+6
}
if (MeanSuccess06>0.25 & MeanSuccess06<=0.50 & ((lowerpostprob0620>=LowerPostProba) | (upperpostprob0620<=UpperPostProba)) ) {
StartingDoseNextCRM07<<-StartDose+4
}
if (MeanSuccess06>0.50 & MeanSuccess06<=0.90 & ((lowerpostprob0620>=LowerPostProba) | (upperpostprob0620<=UpperPostProba)) ) {
StartingDoseNextCRM07<<-StartDose+2
}
if (MeanSuccess06>0.90 & MeanSuccess06<=0.95 & ((lowerpostprob0620>=LowerPostProba) | (upperpostprob0620<=UpperPostProba)) ) {
StartingDoseNextCRM07<<-StartDose-6
}
}
NextStartDoseC0701<<-function(StartDose) {
if (MeanSuccess07<=0.25 & ((lowerpostprob0701>=LowerPostProba) | (upperpostprob0701<=UpperPostProba)) ) {
StartingDoseNextCRM08<<-StartDose+6
}
if (MeanSuccess07>0.25 & MeanSuccess07<=0.50 & ((lowerpostprob0701>=LowerPostProba) | (upperpostprob0701<=UpperPostProba)) ) {
StartingDoseNextCRM08<<-StartDose+4
}
if (MeanSuccess07>0.50 & MeanSuccess07<=0.90 & ((lowerpostprob0701>=LowerPostProba) | (upperpostprob0701<=UpperPostProba)) ) {
StartingDoseNextCRM08<<-StartDose+2
}
if (MeanSuccess07>0.90 & MeanSuccess07<=0.95 & ((lowerpostprob0701>=LowerPostProba) | (upperpostprob0701<=UpperPostProba)) ) {
StartingDoseNextCRM08<<-StartDose-6
}
}
NextStartDoseC0702<<-function(StartDose) {
if (MeanSuccess07<=0.25 & ((lowerpostprob0702>=LowerPostProba) | (upperpostprob0702<=UpperPostProba)) ) {
StartingDoseNextCRM08<<-StartDose+6
}
if (MeanSuccess07>0.25 & MeanSuccess07<=0.50 & ((lowerpostprob0702>=LowerPostProba) | (upperpostprob0702<=UpperPostProba)) ) {
StartingDoseNextCRM08<<-StartDose+4
}
if (MeanSuccess07>0.50 & MeanSuccess07<=0.90 & ((lowerpostprob0702>=LowerPostProba) | (upperpostprob0702<=UpperPostProba)) ) {
StartingDoseNextCRM08<<-StartDose+2
}
if (MeanSuccess07>0.90 & MeanSuccess07<=0.95 & ((lowerpostprob0702>=LowerPostProba) | (upperpostprob0702<=UpperPostProba)) ) {
StartingDoseNextCRM08<<-StartDose-6
}
}
NextStartDoseC0703<<-function(StartDose) {
if (MeanSuccess07<=0.25 & ((lowerpostprob0703>=LowerPostProba) | (upperpostprob0703<=UpperPostProba)) ) {
StartingDoseNextCRM08<<-StartDose+6
}
if (MeanSuccess07>0.25 & MeanSuccess07<=0.50 & ((lowerpostprob0703>=LowerPostProba) | (upperpostprob0703<=UpperPostProba)) ) {
StartingDoseNextCRM08<<-StartDose+4
}
if (MeanSuccess07>0.50 & MeanSuccess07<=0.90 & ((lowerpostprob0703>=LowerPostProba) | (upperpostprob0703<=UpperPostProba)) ) {
StartingDoseNextCRM08<<-StartDose+2
}
if (MeanSuccess07>0.90 & MeanSuccess07<=0.95 & ((lowerpostprob0703>=LowerPostProba) | (upperpostprob0703<=UpperPostProba)) ) {
StartingDoseNextCRM08<<-StartDose-6
}
}
NextStartDoseC0704<<-function(StartDose) {
if (MeanSuccess07<=0.25 & ((lowerpostprob0704>=LowerPostProba) | (upperpostprob0704<=UpperPostProba)) ) {
StartingDoseNextCRM08<<-StartDose+6
}
if (MeanSuccess07>0.25 & MeanSuccess07<=0.50 & ((lowerpostprob0704>=LowerPostProba) | (upperpostprob0704<=UpperPostProba)) ) {
StartingDoseNextCRM08<<-StartDose+4
}
if (MeanSuccess07>0.50 & MeanSuccess07<=0.90 & ((lowerpostprob0704>=LowerPostProba) | (upperpostprob0704<=UpperPostProba)) ) {
StartingDoseNextCRM08<<-StartDose+2
}
if (MeanSuccess07>0.90 & MeanSuccess07<=0.95 & ((lowerpostprob0704>=LowerPostProba) | (upperpostprob0704<=UpperPostProba)) ) {
StartingDoseNextCRM08<<-StartDose-6
}
}
NextStartDoseC0705<<-function(StartDose) {
if (MeanSuccess07<=0.25 & ((lowerpostprob0705>=LowerPostProba) | (upperpostprob0705<=UpperPostProba)) ) {
StartingDoseNextCRM08<<-StartDose+6
}
if (MeanSuccess07>0.25 & MeanSuccess07<=0.50 & ((lowerpostprob0705>=LowerPostProba) | (upperpostprob0705<=UpperPostProba)) ) {
StartingDoseNextCRM08<<-StartDose+4
}
if (MeanSuccess07>0.50 & MeanSuccess07<=0.90 & ((lowerpostprob0705>=LowerPostProba) | (upperpostprob0705<=UpperPostProba)) ) {
StartingDoseNextCRM08<<-StartDose+2
}
if (MeanSuccess07>0.90 & MeanSuccess07<=0.95 & ((lowerpostprob0705>=LowerPostProba) | (upperpostprob0705<=UpperPostProba)) ) {
StartingDoseNextCRM08<<-StartDose-6
}
}
NextStartDoseC0706<<-function(StartDose) {
if (MeanSuccess07<=0.25 & ((lowerpostprob0706>=LowerPostProba) | (upperpostprob0706<=UpperPostProba)) ) {
StartingDoseNextCRM08<<-StartDose+6
}
if (MeanSuccess07>0.25 & MeanSuccess07<=0.50 & ((lowerpostprob0706>=LowerPostProba) | (upperpostprob0706<=UpperPostProba)) ) {
StartingDoseNextCRM08<<-StartDose+4
}
if (MeanSuccess07>0.50 & MeanSuccess07<=0.90 & ((lowerpostprob0706>=LowerPostProba) | (upperpostprob0706<=UpperPostProba)) ) {
StartingDoseNextCRM08<<-StartDose+2
}
if (MeanSuccess07>0.90 & MeanSuccess07<=0.95 & ((lowerpostprob0706>=LowerPostProba) | (upperpostprob0706<=UpperPostProba)) ) {
StartingDoseNextCRM08<<-StartDose-6
}
}
NextStartDoseC0707<<-function(StartDose) {
if (MeanSuccess07<=0.25 & ((lowerpostprob0707>=LowerPostProba) | (upperpostprob0707<=UpperPostProba)) ) {
StartingDoseNextCRM08<<-StartDose+6
}
if (MeanSuccess07>0.25 & MeanSuccess07<=0.50 & ((lowerpostprob0707>=LowerPostProba) | (upperpostprob0707<=UpperPostProba)) ) {
StartingDoseNextCRM08<<-StartDose+4
}
if (MeanSuccess07>0.50 & MeanSuccess07<=0.90 & ((lowerpostprob0707>=LowerPostProba) | (upperpostprob0707<=UpperPostProba)) ) {
StartingDoseNextCRM08<<-StartDose+2
}
if (MeanSuccess07>0.90 & MeanSuccess07<=0.95 & ((lowerpostprob0707>=LowerPostProba) | (upperpostprob0707<=UpperPostProba)) ) {
StartingDoseNextCRM08<<-StartDose-6
}
}
NextStartDoseC0708<<-function(StartDose) {
if (MeanSuccess07<=0.25 & ((lowerpostprob0708>=LowerPostProba) | (upperpostprob0708<=UpperPostProba)) ) {
StartingDoseNextCRM08<<-StartDose+6
}
if (MeanSuccess07>0.25 & MeanSuccess07<=0.50 & ((lowerpostprob0708>=LowerPostProba) | (upperpostprob0708<=UpperPostProba)) ) {
StartingDoseNextCRM08<<-StartDose+4
}
if (MeanSuccess07>0.50 & MeanSuccess07<=0.90 & ((lowerpostprob0708>=LowerPostProba) | (upperpostprob0708<=UpperPostProba)) ) {
StartingDoseNextCRM08<<-StartDose+2
}
if (MeanSuccess07>0.90 & MeanSuccess07<=0.95 & ((lowerpostprob0708>=LowerPostProba) | (upperpostprob0708<=UpperPostProba)) ) {
StartingDoseNextCRM08<<-StartDose-6
}
}
NextStartDoseC0709<<-function(StartDose) {
if (MeanSuccess07<=0.25 & ((lowerpostprob0709>=LowerPostProba) | (upperpostprob0709<=UpperPostProba)) ) {
StartingDoseNextCRM08<<-StartDose+6
}
if (MeanSuccess07>0.25 & MeanSuccess07<=0.50 & ((lowerpostprob0709>=LowerPostProba) | (upperpostprob0709<=UpperPostProba)) ) {
StartingDoseNextCRM08<<-StartDose+4
}
if (MeanSuccess07>0.50 & MeanSuccess07<=0.90 & ((lowerpostprob0709>=LowerPostProba) | (upperpostprob0709<=UpperPostProba)) ) {
StartingDoseNextCRM08<<-StartDose+2
}
if (MeanSuccess07>0.90 & MeanSuccess07<=0.95 & ((lowerpostprob0709>=LowerPostProba) | (upperpostprob0709<=UpperPostProba)) ) {
StartingDoseNextCRM08<<-StartDose-6
}
}
NextStartDoseC0710<<-function(StartDose) {
if (MeanSuccess07<=0.25 & ((lowerpostprob0710>=LowerPostProba) | (upperpostprob0710<=UpperPostProba)) ) {
StartingDoseNextCRM08<<-StartDose+6
}
if (MeanSuccess07>0.25 & MeanSuccess07<=0.50 & ((lowerpostprob0710>=LowerPostProba) | (upperpostprob0710<=UpperPostProba)) ) {
StartingDoseNextCRM08<<-StartDose+4
}
if (MeanSuccess07>0.50 & MeanSuccess07<=0.90 & ((lowerpostprob0710>=LowerPostProba) | (upperpostprob0710<=UpperPostProba)) ) {
StartingDoseNextCRM08<<-StartDose+2
}
if (MeanSuccess07>0.90 & MeanSuccess07<=0.95 & ((lowerpostprob0710>=LowerPostProba) | (upperpostprob0710<=UpperPostProba)) ) {
StartingDoseNextCRM08<<-StartDose-6
}
}
NextStartDoseC0711<<-function(StartDose) {
if (MeanSuccess07<=0.25 & ((lowerpostprob0711>=LowerPostProba) | (upperpostprob0711<=UpperPostProba)) ) {
StartingDoseNextCRM08<<-StartDose+6
}
if (MeanSuccess07>0.25 & MeanSuccess07<=0.50 & ((lowerpostprob0711>=LowerPostProba) | (upperpostprob0711<=UpperPostProba)) ) {
StartingDoseNextCRM08<<-StartDose+4
}
if (MeanSuccess07>0.50 & MeanSuccess07<=0.90 & ((lowerpostprob0711>=LowerPostProba) | (upperpostprob0711<=UpperPostProba)) ) {
StartingDoseNextCRM08<<-StartDose+2
}
if (MeanSuccess07>0.90 & MeanSuccess07<=0.95 & ((lowerpostprob0711>=LowerPostProba) | (upperpostprob0711<=UpperPostProba)) ) {
StartingDoseNextCRM08<<-StartDose-6
}
}
NextStartDoseC0712<<-function(StartDose) {
if (MeanSuccess07<=0.25 & ((lowerpostprob0712>=LowerPostProba) | (upperpostprob0712<=UpperPostProba)) ) {
StartingDoseNextCRM08<<-StartDose+6
}
if (MeanSuccess07>0.25 & MeanSuccess07<=0.50 & ((lowerpostprob0712>=LowerPostProba) | (upperpostprob0712<=UpperPostProba)) ) {
StartingDoseNextCRM08<<-StartDose+4
}
if (MeanSuccess07>0.50 & MeanSuccess07<=0.90 & ((lowerpostprob0712>=LowerPostProba) | (upperpostprob0712<=UpperPostProba)) ) {
StartingDoseNextCRM08<<-StartDose+2
}
if (MeanSuccess07>0.90 & MeanSuccess07<=0.95 & ((lowerpostprob0712>=LowerPostProba) | (upperpostprob0712<=UpperPostProba)) ) {
StartingDoseNextCRM08<<-StartDose-6
}
}
NextStartDoseC0713<<-function(StartDose) {
if (MeanSuccess07<=0.25 & ((lowerpostprob0713>=LowerPostProba) | (upperpostprob0713<=UpperPostProba)) ) {
StartingDoseNextCRM08<<-StartDose+6
}
if (MeanSuccess07>0.25 & MeanSuccess07<=0.50 & ((lowerpostprob0713>=LowerPostProba) | (upperpostprob0713<=UpperPostProba)) ) {
StartingDoseNextCRM08<<-StartDose+4
}
if (MeanSuccess07>0.50 & MeanSuccess07<=0.90 & ((lowerpostprob0713>=LowerPostProba) | (upperpostprob0713<=UpperPostProba)) ) {
StartingDoseNextCRM08<<-StartDose+2
}
if (MeanSuccess07>0.90 & MeanSuccess07<=0.95 & ((lowerpostprob0713>=LowerPostProba) | (upperpostprob0713<=UpperPostProba)) ) {
StartingDoseNextCRM08<<-StartDose-6
}
}
NextStartDoseC0714<<-function(StartDose) {
if (MeanSuccess07<=0.25 & ((lowerpostprob0714>=LowerPostProba) | (upperpostprob0714<=UpperPostProba)) ) {
StartingDoseNextCRM08<<-StartDose+6
}
if (MeanSuccess07>0.25 & MeanSuccess07<=0.50 & ((lowerpostprob0714>=LowerPostProba) | (upperpostprob0714<=UpperPostProba)) ) {
StartingDoseNextCRM08<<-StartDose+4
}
if (MeanSuccess07>0.50 & MeanSuccess07<=0.90 & ((lowerpostprob0714>=LowerPostProba) | (upperpostprob0714<=UpperPostProba)) ) {
StartingDoseNextCRM08<<-StartDose+2
}
if (MeanSuccess07>0.90 & MeanSuccess07<=0.95 & ((lowerpostprob0714>=LowerPostProba) | (upperpostprob0714<=UpperPostProba)) ) {
StartingDoseNextCRM08<<-StartDose-6
}
}
NextStartDoseC0715<<-function(StartDose) {
if (MeanSuccess07<=0.25 & ((lowerpostprob0715>=LowerPostProba) | (upperpostprob0715<=UpperPostProba)) ) {
StartingDoseNextCRM08<<-StartDose+6
}
if (MeanSuccess07>0.25 & MeanSuccess07<=0.50 & ((lowerpostprob0715>=LowerPostProba) | (upperpostprob0715<=UpperPostProba)) ) {
StartingDoseNextCRM08<<-StartDose+4
}
if (MeanSuccess07>0.50 & MeanSuccess07<=0.90 & ((lowerpostprob0715>=LowerPostProba) | (upperpostprob0715<=UpperPostProba)) ) {
StartingDoseNextCRM08<<-StartDose+2
}
if (MeanSuccess07>0.90 & MeanSuccess07<=0.95 & ((lowerpostprob0715>=LowerPostProba) | (upperpostprob0715<=UpperPostProba)) ) {
StartingDoseNextCRM08<<-StartDose-6
}
}
NextStartDoseC0716<<-function(StartDose) {
if (MeanSuccess07<=0.25 & ((lowerpostprob0716>=LowerPostProba) | (upperpostprob0716<=UpperPostProba)) ) {
StartingDoseNextCRM08<<-StartDose+6
}
if (MeanSuccess07>0.25 & MeanSuccess07<=0.50 & ((lowerpostprob0716>=LowerPostProba) | (upperpostprob0716<=UpperPostProba)) ) {
StartingDoseNextCRM08<<-StartDose+4
}
if (MeanSuccess07>0.50 & MeanSuccess07<=0.90 & ((lowerpostprob0716>=LowerPostProba) | (upperpostprob0716<=UpperPostProba)) ) {
StartingDoseNextCRM08<<-StartDose+2
}
if (MeanSuccess07>0.90 & MeanSuccess07<=0.95 & ((lowerpostprob0716>=LowerPostProba) | (upperpostprob0716<=UpperPostProba)) ) {
StartingDoseNextCRM08<<-StartDose-6
}
}
NextStartDoseC0717<<-function(StartDose) {
if (MeanSuccess07<=0.25 & ((lowerpostprob0717>=LowerPostProba) | (upperpostprob0717<=UpperPostProba)) ) {
StartingDoseNextCRM08<<-StartDose+6
}
if (MeanSuccess07>0.25 & MeanSuccess07<=0.50 & ((lowerpostprob0717>=LowerPostProba) | (upperpostprob0717<=UpperPostProba)) ) {
StartingDoseNextCRM08<<-StartDose+4
}
if (MeanSuccess07>0.50 & MeanSuccess07<=0.90 & ((lowerpostprob0717>=LowerPostProba) | (upperpostprob0717<=UpperPostProba)) ) {
StartingDoseNextCRM08<<-StartDose+2
}
if (MeanSuccess07>0.90 & MeanSuccess07<=0.95 & ((lowerpostprob0717>=LowerPostProba) | (upperpostprob0717<=UpperPostProba)) ) {
StartingDoseNextCRM08<<-StartDose-6
}
}
NextStartDoseC0718<<-function(StartDose) {
if (MeanSuccess07<=0.25 & ((lowerpostprob0718>=LowerPostProba) | (upperpostprob0718<=UpperPostProba)) ) {
StartingDoseNextCRM08<<-StartDose+6
}
if (MeanSuccess07>0.25 & MeanSuccess07<=0.50 & ((lowerpostprob0718>=LowerPostProba) | (upperpostprob0718<=UpperPostProba)) ) {
StartingDoseNextCRM08<<-StartDose+4
}
if (MeanSuccess07>0.50 & MeanSuccess07<=0.90 & ((lowerpostprob0718>=LowerPostProba) | (upperpostprob0718<=UpperPostProba)) ) {
StartingDoseNextCRM08<<-StartDose+2
}
if (MeanSuccess07>0.90 & MeanSuccess07<=0.95 & ((lowerpostprob0718>=LowerPostProba) | (upperpostprob0718<=UpperPostProba)) ) {
StartingDoseNextCRM08<<-StartDose-6
}
}
NextStartDoseC0719<<-function(StartDose) {
if (MeanSuccess07<=0.25 & ((lowerpostprob0719>=LowerPostProba) | (upperpostprob0719<=UpperPostProba)) ) {
StartingDoseNextCRM08<<-StartDose+6
}
if (MeanSuccess07>0.25 & MeanSuccess07<=0.50 & ((lowerpostprob0719>=LowerPostProba) | (upperpostprob0719<=UpperPostProba)) ) {
StartingDoseNextCRM08<<-StartDose+4
}
if (MeanSuccess07>0.50 & MeanSuccess07<=0.90 & ((lowerpostprob0719>=LowerPostProba) | (upperpostprob0719<=UpperPostProba)) ) {
StartingDoseNextCRM08<<-StartDose+2
}
if (MeanSuccess07>0.90 & MeanSuccess07<=0.95 & ((lowerpostprob0719>=LowerPostProba) | (upperpostprob0719<=UpperPostProba)) ) {
StartingDoseNextCRM08<<-StartDose-6
}
}
NextStartDoseC0720<<-function(StartDose) {
if (MeanSuccess07<=0.25 & ((lowerpostprob0720>=LowerPostProba) | (upperpostprob0720<=UpperPostProba)) ) {
StartingDoseNextCRM08<<-StartDose+6
}
if (MeanSuccess07>0.25 & MeanSuccess07<=0.50 & ((lowerpostprob0720>=LowerPostProba) | (upperpostprob0720<=UpperPostProba)) ) {
StartingDoseNextCRM08<<-StartDose+4
}
if (MeanSuccess07>0.50 & MeanSuccess07<=0.90 & ((lowerpostprob0720>=LowerPostProba) | (upperpostprob0720<=UpperPostProba)) ) {
StartingDoseNextCRM08<<-StartDose+2
}
if (MeanSuccess07>0.90 & MeanSuccess07<=0.95 & ((lowerpostprob0720>=LowerPostProba) | (upperpostprob0720<=UpperPostProba)) ) {
StartingDoseNextCRM08<<-StartDose-6
}
}


NextStartDoseC0801<<-function(StartDose) {
if (MeanSuccess08<=0.25 & ((lowerpostprob0801>=LowerPostProba) | (upperpostprob0801<=UpperPostProba)) ) {
StartingDoseNextCRM09<<-StartDose+6
}
if (MeanSuccess08>0.25 & MeanSuccess08<=0.50 & ((lowerpostprob0801>=LowerPostProba) | (upperpostprob0801<=UpperPostProba)) ) {
StartingDoseNextCRM09<<-StartDose+4
}
if (MeanSuccess08>0.50 & MeanSuccess08<=0.90 & ((lowerpostprob0801>=LowerPostProba) | (upperpostprob0801<=UpperPostProba)) ) {
StartingDoseNextCRM09<<-StartDose+2
}
if (MeanSuccess08>0.90 & MeanSuccess08<=0.95 & ((lowerpostprob0801>=LowerPostProba) | (upperpostprob0801<=UpperPostProba)) ) {
StartingDoseNextCRM09<<-StartDose-6
}
}
NextStartDoseC0802<<-function(StartDose) {
if (MeanSuccess08<=0.25 & ((lowerpostprob0802>=LowerPostProba) | (upperpostprob0802<=UpperPostProba)) ) {
StartingDoseNextCRM09<<-StartDose+6
}
if (MeanSuccess08>0.25 & MeanSuccess08<=0.50 & ((lowerpostprob0802>=LowerPostProba) | (upperpostprob0802<=UpperPostProba)) ) {
StartingDoseNextCRM09<<-StartDose+4
}
if (MeanSuccess08>0.50 & MeanSuccess08<=0.90 & ((lowerpostprob0802>=LowerPostProba) | (upperpostprob0802<=UpperPostProba)) ) {
StartingDoseNextCRM09<<-StartDose+2
}
if (MeanSuccess08>0.90 & MeanSuccess08<=0.95 & ((lowerpostprob0802>=LowerPostProba) | (upperpostprob0802<=UpperPostProba)) ) {
StartingDoseNextCRM09<<-StartDose-6
}
}
NextStartDoseC0803<<-function(StartDose) {
if (MeanSuccess08<=0.25 & ((lowerpostprob0803>=LowerPostProba) | (upperpostprob0803<=UpperPostProba)) ) {
StartingDoseNextCRM09<<-StartDose+6
}
if (MeanSuccess08>0.25 & MeanSuccess08<=0.50 & ((lowerpostprob0803>=LowerPostProba) | (upperpostprob0803<=UpperPostProba)) ) {
StartingDoseNextCRM09<<-StartDose+4
}
if (MeanSuccess08>0.50 & MeanSuccess08<=0.90 & ((lowerpostprob0803>=LowerPostProba) | (upperpostprob0803<=UpperPostProba)) ) {
StartingDoseNextCRM09<<-StartDose+2
}
if (MeanSuccess08>0.90 & MeanSuccess08<=0.95 & ((lowerpostprob0803>=LowerPostProba) | (upperpostprob0803<=UpperPostProba)) ) {
StartingDoseNextCRM09<<-StartDose-6
}
}
NextStartDoseC0804<<-function(StartDose) {
if (MeanSuccess08<=0.25 & ((lowerpostprob0804>=LowerPostProba) | (upperpostprob0804<=UpperPostProba)) ) {
StartingDoseNextCRM09<<-StartDose+6
}
if (MeanSuccess08>0.25 & MeanSuccess08<=0.50 & ((lowerpostprob0804>=LowerPostProba) | (upperpostprob0804<=UpperPostProba)) ) {
StartingDoseNextCRM09<<-StartDose+4
}
if (MeanSuccess08>0.50 & MeanSuccess08<=0.90 & ((lowerpostprob0804>=LowerPostProba) | (upperpostprob0804<=UpperPostProba)) ) {
StartingDoseNextCRM09<<-StartDose+2
}
if (MeanSuccess08>0.90 & MeanSuccess08<=0.95 & ((lowerpostprob0804>=LowerPostProba) | (upperpostprob0804<=UpperPostProba)) ) {
StartingDoseNextCRM09<<-StartDose-6
}
}
NextStartDoseC0805<<-function(StartDose) {
if (MeanSuccess08<=0.25 & ((lowerpostprob0805>=LowerPostProba) | (upperpostprob0805<=UpperPostProba)) ) {
StartingDoseNextCRM09<<-StartDose+6
}
if (MeanSuccess08>0.25 & MeanSuccess08<=0.50 & ((lowerpostprob0805>=LowerPostProba) | (upperpostprob0805<=UpperPostProba)) ) {
StartingDoseNextCRM09<<-StartDose+4
}
if (MeanSuccess08>0.50 & MeanSuccess08<=0.90 & ((lowerpostprob0805>=LowerPostProba) | (upperpostprob0805<=UpperPostProba)) ) {
StartingDoseNextCRM09<<-StartDose+2
}
if (MeanSuccess08>0.90 & MeanSuccess08<=0.95 & ((lowerpostprob0805>=LowerPostProba) | (upperpostprob0805<=UpperPostProba)) ) {
StartingDoseNextCRM09<<-StartDose-6
}
}
NextStartDoseC0806<<-function(StartDose) {
if (MeanSuccess08<=0.25 & ((lowerpostprob0806>=LowerPostProba) | (upperpostprob0806<=UpperPostProba)) ) {
StartingDoseNextCRM09<<-StartDose+6
}
if (MeanSuccess08>0.25 & MeanSuccess08<=0.50 & ((lowerpostprob0806>=LowerPostProba) | (upperpostprob0806<=UpperPostProba)) ) {
StartingDoseNextCRM09<<-StartDose+4
}
if (MeanSuccess08>0.50 & MeanSuccess08<=0.90 & ((lowerpostprob0806>=LowerPostProba) | (upperpostprob0806<=UpperPostProba)) ) {
StartingDoseNextCRM09<<-StartDose+2
}
if (MeanSuccess08>0.90 & MeanSuccess08<=0.95 & ((lowerpostprob0806>=LowerPostProba) | (upperpostprob0806<=UpperPostProba)) ) {
StartingDoseNextCRM09<<-StartDose-6
}
}
NextStartDoseC0807<<-function(StartDose) {
if (MeanSuccess08<=0.25 & ((lowerpostprob0807>=LowerPostProba) | (upperpostprob0807<=UpperPostProba)) ) {
StartingDoseNextCRM09<<-StartDose+6
}
if (MeanSuccess08>0.25 & MeanSuccess08<=0.50 & ((lowerpostprob0807>=LowerPostProba) | (upperpostprob0807<=UpperPostProba)) ) {
StartingDoseNextCRM09<<-StartDose+4
}
if (MeanSuccess08>0.50 & MeanSuccess08<=0.90 & ((lowerpostprob0807>=LowerPostProba) | (upperpostprob0807<=UpperPostProba)) ) {
StartingDoseNextCRM09<<-StartDose+2
}
if (MeanSuccess08>0.90 & MeanSuccess08<=0.95 & ((lowerpostprob0807>=LowerPostProba) | (upperpostprob0807<=UpperPostProba)) ) {
StartingDoseNextCRM09<<-StartDose-6
}
}
NextStartDoseC0808<<-function(StartDose) {
if (MeanSuccess08<=0.25 & ((lowerpostprob0808>=LowerPostProba) | (upperpostprob0808<=UpperPostProba)) ) {
StartingDoseNextCRM09<<-StartDose+6
}
if (MeanSuccess08>0.25 & MeanSuccess08<=0.50 & ((lowerpostprob0808>=LowerPostProba) | (upperpostprob0808<=UpperPostProba)) ) {
StartingDoseNextCRM09<<-StartDose+4
}
if (MeanSuccess08>0.50 & MeanSuccess08<=0.90 & ((lowerpostprob0808>=LowerPostProba) | (upperpostprob0808<=UpperPostProba)) ) {
StartingDoseNextCRM09<<-StartDose+2
}
if (MeanSuccess08>0.90 & MeanSuccess08<=0.95 & ((lowerpostprob0808>=LowerPostProba) | (upperpostprob0808<=UpperPostProba)) ) {
StartingDoseNextCRM09<<-StartDose-6
}
}
NextStartDoseC0809<<-function(StartDose) {
if (MeanSuccess08<=0.25 & ((lowerpostprob0809>=LowerPostProba) | (upperpostprob0809<=UpperPostProba)) ) {
StartingDoseNextCRM09<<-StartDose+6
}
if (MeanSuccess08>0.25 & MeanSuccess08<=0.50 & ((lowerpostprob0809>=LowerPostProba) | (upperpostprob0809<=UpperPostProba)) ) {
StartingDoseNextCRM09<<-StartDose+4
}
if (MeanSuccess08>0.50 & MeanSuccess08<=0.90 & ((lowerpostprob0809>=LowerPostProba) | (upperpostprob0809<=UpperPostProba)) ) {
StartingDoseNextCRM09<<-StartDose+2
}
if (MeanSuccess08>0.90 & MeanSuccess08<=0.95 & ((lowerpostprob0809>=LowerPostProba) | (upperpostprob0809<=UpperPostProba)) ) {
StartingDoseNextCRM09<<-StartDose-6
}
}
NextStartDoseC0810<<-function(StartDose) {
if (MeanSuccess08<=0.25 & ((lowerpostprob0810>=LowerPostProba) | (upperpostprob0810<=UpperPostProba)) ) {
StartingDoseNextCRM09<<-StartDose+6
}
if (MeanSuccess08>0.25 & MeanSuccess08<=0.50 & ((lowerpostprob0810>=LowerPostProba) | (upperpostprob0810<=UpperPostProba)) ) {
StartingDoseNextCRM09<<-StartDose+4
}
if (MeanSuccess08>0.50 & MeanSuccess08<=0.90 & ((lowerpostprob0810>=LowerPostProba) | (upperpostprob0810<=UpperPostProba)) ) {
StartingDoseNextCRM09<<-StartDose+2
}
if (MeanSuccess08>0.90 & MeanSuccess08<=0.95 & ((lowerpostprob0810>=LowerPostProba) | (upperpostprob0810<=UpperPostProba)) ) {
StartingDoseNextCRM09<<-StartDose-6
}
}
NextStartDoseC0811<<-function(StartDose) {
if (MeanSuccess08<=0.25 & ((lowerpostprob0811>=LowerPostProba) | (upperpostprob0811<=UpperPostProba)) ) {
StartingDoseNextCRM09<<-StartDose+6
}
if (MeanSuccess08>0.25 & MeanSuccess08<=0.50 & ((lowerpostprob0811>=LowerPostProba) | (upperpostprob0811<=UpperPostProba)) ) {
StartingDoseNextCRM09<<-StartDose+4
}
if (MeanSuccess08>0.50 & MeanSuccess08<=0.90 & ((lowerpostprob0811>=LowerPostProba) | (upperpostprob0811<=UpperPostProba)) ) {
StartingDoseNextCRM09<<-StartDose+2
}
if (MeanSuccess08>0.90 & MeanSuccess08<=0.95 & ((lowerpostprob0811>=LowerPostProba) | (upperpostprob0811<=UpperPostProba)) ) {
StartingDoseNextCRM09<<-StartDose-6
}
}
NextStartDoseC0812<<-function(StartDose) {
if (MeanSuccess08<=0.25 & ((lowerpostprob0812>=LowerPostProba) | (upperpostprob0812<=UpperPostProba)) ) {
StartingDoseNextCRM09<<-StartDose+6
}
if (MeanSuccess08>0.25 & MeanSuccess08<=0.50 & ((lowerpostprob0812>=LowerPostProba) | (upperpostprob0812<=UpperPostProba)) ) {
StartingDoseNextCRM09<<-StartDose+4
}
if (MeanSuccess08>0.50 & MeanSuccess08<=0.90 & ((lowerpostprob0812>=LowerPostProba) | (upperpostprob0812<=UpperPostProba)) ) {
StartingDoseNextCRM09<<-StartDose+2
}
if (MeanSuccess08>0.90 & MeanSuccess08<=0.95 & ((lowerpostprob0812>=LowerPostProba) | (upperpostprob0812<=UpperPostProba)) ) {
StartingDoseNextCRM09<<-StartDose-6
}
}
NextStartDoseC0813<<-function(StartDose) {
if (MeanSuccess08<=0.25 & ((lowerpostprob0813>=LowerPostProba) | (upperpostprob0813<=UpperPostProba)) ) {
StartingDoseNextCRM09<<-StartDose+6
}
if (MeanSuccess08>0.25 & MeanSuccess08<=0.50 & ((lowerpostprob0813>=LowerPostProba) | (upperpostprob0813<=UpperPostProba)) ) {
StartingDoseNextCRM09<<-StartDose+4
}
if (MeanSuccess08>0.50 & MeanSuccess08<=0.90 & ((lowerpostprob0813>=LowerPostProba) | (upperpostprob0813<=UpperPostProba)) ) {
StartingDoseNextCRM09<<-StartDose+2
}
if (MeanSuccess08>0.90 & MeanSuccess08<=0.95 & ((lowerpostprob0813>=LowerPostProba) | (upperpostprob0813<=UpperPostProba)) ) {
StartingDoseNextCRM09<<-StartDose-6
}
}
NextStartDoseC0814<<-function(StartDose) {
if (MeanSuccess08<=0.25 & ((lowerpostprob0814>=LowerPostProba) | (upperpostprob0814<=UpperPostProba)) ) {
StartingDoseNextCRM09<<-StartDose+6
}
if (MeanSuccess08>0.25 & MeanSuccess08<=0.50 & ((lowerpostprob0814>=LowerPostProba) | (upperpostprob0814<=UpperPostProba)) ) {
StartingDoseNextCRM09<<-StartDose+4
}
if (MeanSuccess08>0.50 & MeanSuccess08<=0.90 & ((lowerpostprob0814>=LowerPostProba) | (upperpostprob0814<=UpperPostProba)) ) {
StartingDoseNextCRM09<<-StartDose+2
}
if (MeanSuccess08>0.90 & MeanSuccess08<=0.95 & ((lowerpostprob0814>=LowerPostProba) | (upperpostprob0814<=UpperPostProba)) ) {
StartingDoseNextCRM09<<-StartDose-6
}
}
NextStartDoseC0815<<-function(StartDose) {
if (MeanSuccess08<=0.25 & ((lowerpostprob0815>=LowerPostProba) | (upperpostprob0815<=UpperPostProba)) ) {
StartingDoseNextCRM09<<-StartDose+6
}
if (MeanSuccess08>0.25 & MeanSuccess08<=0.50 & ((lowerpostprob0815>=LowerPostProba) | (upperpostprob0815<=UpperPostProba)) ) {
StartingDoseNextCRM09<<-StartDose+4
}
if (MeanSuccess08>0.50 & MeanSuccess08<=0.90 & ((lowerpostprob0815>=LowerPostProba) | (upperpostprob0815<=UpperPostProba)) ) {
StartingDoseNextCRM09<<-StartDose+2
}
if (MeanSuccess08>0.90 & MeanSuccess08<=0.95 & ((lowerpostprob0815>=LowerPostProba) | (upperpostprob0815<=UpperPostProba)) ) {
StartingDoseNextCRM09<<-StartDose-6
}
}
NextStartDoseC0816<<-function(StartDose) {
if (MeanSuccess08<=0.25 & ((lowerpostprob0816>=LowerPostProba) | (upperpostprob0816<=UpperPostProba)) ) {
StartingDoseNextCRM09<<-StartDose+6
}
if (MeanSuccess08>0.25 & MeanSuccess08<=0.50 & ((lowerpostprob0816>=LowerPostProba) | (upperpostprob0816<=UpperPostProba)) ) {
StartingDoseNextCRM09<<-StartDose+4
}
if (MeanSuccess08>0.50 & MeanSuccess08<=0.90 & ((lowerpostprob0816>=LowerPostProba) | (upperpostprob0816<=UpperPostProba)) ) {
StartingDoseNextCRM09<<-StartDose+2
}
if (MeanSuccess08>0.90 & MeanSuccess08<=0.95 & ((lowerpostprob0816>=LowerPostProba) | (upperpostprob0816<=UpperPostProba)) ) {
StartingDoseNextCRM09<<-StartDose-6
}
}
NextStartDoseC0817<<-function(StartDose) {
if (MeanSuccess08<=0.25 & ((lowerpostprob0817>=LowerPostProba) | (upperpostprob0817<=UpperPostProba)) ) {
StartingDoseNextCRM09<<-StartDose+6
}
if (MeanSuccess08>0.25 & MeanSuccess08<=0.50 & ((lowerpostprob0817>=LowerPostProba) | (upperpostprob0817<=UpperPostProba)) ) {
StartingDoseNextCRM09<<-StartDose+4
}
if (MeanSuccess08>0.50 & MeanSuccess08<=0.90 & ((lowerpostprob0817>=LowerPostProba) | (upperpostprob0817<=UpperPostProba)) ) {
StartingDoseNextCRM09<<-StartDose+2
}
if (MeanSuccess08>0.90 & MeanSuccess08<=0.95 & ((lowerpostprob0817>=LowerPostProba) | (upperpostprob0817<=UpperPostProba)) ) {
StartingDoseNextCRM09<<-StartDose-6
}
}
NextStartDoseC0818<<-function(StartDose) {
if (MeanSuccess08<=0.25 & ((lowerpostprob0818>=LowerPostProba) | (upperpostprob0818<=UpperPostProba)) ) {
StartingDoseNextCRM09<<-StartDose+6
}
if (MeanSuccess08>0.25 & MeanSuccess08<=0.50 & ((lowerpostprob0818>=LowerPostProba) | (upperpostprob0818<=UpperPostProba)) ) {
StartingDoseNextCRM09<<-StartDose+4
}
if (MeanSuccess08>0.50 & MeanSuccess08<=0.90 & ((lowerpostprob0818>=LowerPostProba) | (upperpostprob0818<=UpperPostProba)) ) {
StartingDoseNextCRM09<<-StartDose+2
}
if (MeanSuccess08>0.90 & MeanSuccess08<=0.95 & ((lowerpostprob0818>=LowerPostProba) | (upperpostprob0818<=UpperPostProba)) ) {
StartingDoseNextCRM09<<-StartDose-6
}
}
NextStartDoseC0819<<-function(StartDose) {
if (MeanSuccess08<=0.25 & ((lowerpostprob0819>=LowerPostProba) | (upperpostprob0819<=UpperPostProba)) ) {
StartingDoseNextCRM09<<-StartDose+6
}
if (MeanSuccess08>0.25 & MeanSuccess08<=0.50 & ((lowerpostprob0819>=LowerPostProba) | (upperpostprob0819<=UpperPostProba)) ) {
StartingDoseNextCRM09<<-StartDose+4
}
if (MeanSuccess08>0.50 & MeanSuccess08<=0.90 & ((lowerpostprob0819>=LowerPostProba) | (upperpostprob0819<=UpperPostProba)) ) {
StartingDoseNextCRM09<<-StartDose+2
}
if (MeanSuccess08>0.90 & MeanSuccess08<=0.95 & ((lowerpostprob0819>=LowerPostProba) | (upperpostprob0819<=UpperPostProba)) ) {
StartingDoseNextCRM09<<-StartDose-6
}
}
NextStartDoseC0820<<-function(StartDose) {
if (MeanSuccess08<=0.25 & ((lowerpostprob0820>=LowerPostProba) | (upperpostprob0820<=UpperPostProba)) ) {
StartingDoseNextCRM09<<-StartDose+6
}
if (MeanSuccess08>0.25 & MeanSuccess08<=0.50 & ((lowerpostprob0820>=LowerPostProba) | (upperpostprob0820<=UpperPostProba)) ) {
StartingDoseNextCRM09<<-StartDose+4
}
if (MeanSuccess08>0.50 & MeanSuccess08<=0.90 & ((lowerpostprob0820>=LowerPostProba) | (upperpostprob0820<=UpperPostProba)) ) {
StartingDoseNextCRM09<<-StartDose+2
}
if (MeanSuccess08>0.90 & MeanSuccess08<=0.95 & ((lowerpostprob0820>=LowerPostProba) | (upperpostprob0820<=UpperPostProba)) ) {
StartingDoseNextCRM09<<-StartDose-6
}
}


NextStartDoseC0901<<-function(StartDose) {
if (MeanSuccess09<=0.25 & ((lowerpostprob0901>=LowerPostProba) | (upperpostprob0901<=UpperPostProba)) ) {
StartingDoseNextCRM10<<-StartDose+6
}
if (MeanSuccess09>0.25 & MeanSuccess09<=0.50 & ((lowerpostprob0901>=LowerPostProba) | (upperpostprob0901<=UpperPostProba)) ) {
StartingDoseNextCRM10<<-StartDose+4
}
if (MeanSuccess09>0.50 & MeanSuccess09<=0.90 & ((lowerpostprob0901>=LowerPostProba) | (upperpostprob0901<=UpperPostProba)) ) {
StartingDoseNextCRM10<<-StartDose+2
}
if (MeanSuccess09>0.90 & MeanSuccess09<=0.95 & ((lowerpostprob0901>=LowerPostProba) | (upperpostprob0901<=UpperPostProba)) ) {
StartingDoseNextCRM10<<-StartDose-6
}
}
NextStartDoseC0902<<-function(StartDose) {
if (MeanSuccess09<=0.25 & ((lowerpostprob0902>=LowerPostProba) | (upperpostprob0902<=UpperPostProba)) ) {
StartingDoseNextCRM10<<-StartDose+6
}
if (MeanSuccess09>0.25 & MeanSuccess09<=0.50 & ((lowerpostprob0902>=LowerPostProba) | (upperpostprob0902<=UpperPostProba)) ) {
StartingDoseNextCRM10<<-StartDose+4
}
if (MeanSuccess09>0.50 & MeanSuccess09<=0.90 & ((lowerpostprob0902>=LowerPostProba) | (upperpostprob0902<=UpperPostProba)) ) {
StartingDoseNextCRM10<<-StartDose+2
}
if (MeanSuccess09>0.90 & MeanSuccess09<=0.95 & ((lowerpostprob0902>=LowerPostProba) | (upperpostprob0902<=UpperPostProba)) ) {
StartingDoseNextCRM10<<-StartDose-6
}
}
NextStartDoseC0903<<-function(StartDose) {
if (MeanSuccess09<=0.25 & ((lowerpostprob0903>=LowerPostProba) | (upperpostprob0903<=UpperPostProba)) ) {
StartingDoseNextCRM10<<-StartDose+6
}
if (MeanSuccess09>0.25 & MeanSuccess09<=0.50 & ((lowerpostprob0903>=LowerPostProba) | (upperpostprob0903<=UpperPostProba)) ) {
StartingDoseNextCRM10<<-StartDose+4
}
if (MeanSuccess09>0.50 & MeanSuccess09<=0.90 & ((lowerpostprob0903>=LowerPostProba) | (upperpostprob0903<=UpperPostProba)) ) {
StartingDoseNextCRM10<<-StartDose+2
}
if (MeanSuccess09>0.90 & MeanSuccess09<=0.95 & ((lowerpostprob0903>=LowerPostProba) | (upperpostprob0903<=UpperPostProba)) ) {
StartingDoseNextCRM10<<-StartDose-6
}
}
NextStartDoseC0904<<-function(StartDose) {
if (MeanSuccess09<=0.25 & ((lowerpostprob0904>=LowerPostProba) | (upperpostprob0904<=UpperPostProba)) ) {
StartingDoseNextCRM10<<-StartDose+6
}
if (MeanSuccess09>0.25 & MeanSuccess09<=0.50 & ((lowerpostprob0904>=LowerPostProba) | (upperpostprob0904<=UpperPostProba)) ) {
StartingDoseNextCRM10<<-StartDose+4
}
if (MeanSuccess09>0.50 & MeanSuccess09<=0.90 & ((lowerpostprob0904>=LowerPostProba) | (upperpostprob0904<=UpperPostProba)) ) {
StartingDoseNextCRM10<<-StartDose+2
}
if (MeanSuccess09>0.90 & MeanSuccess09<=0.95 & ((lowerpostprob0904>=LowerPostProba) | (upperpostprob0904<=UpperPostProba)) ) {
StartingDoseNextCRM10<<-StartDose-6
}
}
NextStartDoseC0905<<-function(StartDose) {
if (MeanSuccess09<=0.25 & ((lowerpostprob0905>=LowerPostProba) | (upperpostprob0905<=UpperPostProba)) ) {
StartingDoseNextCRM10<<-StartDose+6
}
if (MeanSuccess09>0.25 & MeanSuccess09<=0.50 & ((lowerpostprob0905>=LowerPostProba) | (upperpostprob0905<=UpperPostProba)) ) {
StartingDoseNextCRM10<<-StartDose+4
}
if (MeanSuccess09>0.50 & MeanSuccess09<=0.90 & ((lowerpostprob0905>=LowerPostProba) | (upperpostprob0905<=UpperPostProba)) ) {
StartingDoseNextCRM10<<-StartDose+2
}
if (MeanSuccess09>0.90 & MeanSuccess09<=0.95 & ((lowerpostprob0905>=LowerPostProba) | (upperpostprob0905<=UpperPostProba)) ) {
StartingDoseNextCRM10<<-StartDose-6
}
}
NextStartDoseC0906<<-function(StartDose) {
if (MeanSuccess09<=0.25 & ((lowerpostprob0906>=LowerPostProba) | (upperpostprob0906<=UpperPostProba)) ) {
StartingDoseNextCRM10<<-StartDose+6
}
if (MeanSuccess09>0.25 & MeanSuccess09<=0.50 & ((lowerpostprob0906>=LowerPostProba) | (upperpostprob0906<=UpperPostProba)) ) {
StartingDoseNextCRM10<<-StartDose+4
}
if (MeanSuccess09>0.50 & MeanSuccess09<=0.90 & ((lowerpostprob0906>=LowerPostProba) | (upperpostprob0906<=UpperPostProba)) ) {
StartingDoseNextCRM10<<-StartDose+2
}
if (MeanSuccess09>0.90 & MeanSuccess09<=0.95 & ((lowerpostprob0906>=LowerPostProba) | (upperpostprob0906<=UpperPostProba)) ) {
StartingDoseNextCRM10<<-StartDose-6
}
}
NextStartDoseC0907<<-function(StartDose) {
if (MeanSuccess09<=0.25 & ((lowerpostprob0907>=LowerPostProba) | (upperpostprob0907<=UpperPostProba)) ) {
StartingDoseNextCRM10<<-StartDose+6
}
if (MeanSuccess09>0.25 & MeanSuccess09<=0.50 & ((lowerpostprob0907>=LowerPostProba) | (upperpostprob0907<=UpperPostProba)) ) {
StartingDoseNextCRM10<<-StartDose+4
}
if (MeanSuccess09>0.50 & MeanSuccess09<=0.90 & ((lowerpostprob0907>=LowerPostProba) | (upperpostprob0907<=UpperPostProba)) ) {
StartingDoseNextCRM10<<-StartDose+2
}
if (MeanSuccess09>0.90 & MeanSuccess09<=0.95 & ((lowerpostprob0907>=LowerPostProba) | (upperpostprob0907<=UpperPostProba)) ) {
StartingDoseNextCRM10<<-StartDose-6
}
}
NextStartDoseC0908<<-function(StartDose) {
if (MeanSuccess09<=0.25 & ((lowerpostprob0908>=LowerPostProba) | (upperpostprob0908<=UpperPostProba)) ) {
StartingDoseNextCRM10<<-StartDose+6
}
if (MeanSuccess09>0.25 & MeanSuccess09<=0.50 & ((lowerpostprob0908>=LowerPostProba) | (upperpostprob0908<=UpperPostProba)) ) {
StartingDoseNextCRM10<<-StartDose+4
}
if (MeanSuccess09>0.50 & MeanSuccess09<=0.90 & ((lowerpostprob0908>=LowerPostProba) | (upperpostprob0908<=UpperPostProba)) ) {
StartingDoseNextCRM10<<-StartDose+2
}
if (MeanSuccess09>0.90 & MeanSuccess09<=0.95 & ((lowerpostprob0908>=LowerPostProba) | (upperpostprob0908<=UpperPostProba)) ) {
StartingDoseNextCRM10<<-StartDose-6
}
}
NextStartDoseC0909<<-function(StartDose) {
if (MeanSuccess09<=0.25 & ((lowerpostprob0909>=LowerPostProba) | (upperpostprob0909<=UpperPostProba)) ) {
StartingDoseNextCRM10<<-StartDose+6
}
if (MeanSuccess09>0.25 & MeanSuccess09<=0.50 & ((lowerpostprob0909>=LowerPostProba) | (upperpostprob0909<=UpperPostProba)) ) {
StartingDoseNextCRM10<<-StartDose+4
}
if (MeanSuccess09>0.50 & MeanSuccess09<=0.90 & ((lowerpostprob0909>=LowerPostProba) | (upperpostprob0909<=UpperPostProba)) ) {
StartingDoseNextCRM10<<-StartDose+2
}
if (MeanSuccess09>0.90 & MeanSuccess09<=0.95 & ((lowerpostprob0909>=LowerPostProba) | (upperpostprob0909<=UpperPostProba)) ) {
StartingDoseNextCRM10<<-StartDose-6
}
}
NextStartDoseC0910<<-function(StartDose) {
if (MeanSuccess09<=0.25 & ((lowerpostprob0910>=LowerPostProba) | (upperpostprob0910<=UpperPostProba)) ) {
StartingDoseNextCRM10<<-StartDose+6
}
if (MeanSuccess09>0.25 & MeanSuccess09<=0.50 & ((lowerpostprob0910>=LowerPostProba) | (upperpostprob0910<=UpperPostProba)) ) {
StartingDoseNextCRM10<<-StartDose+4
}
if (MeanSuccess09>0.50 & MeanSuccess09<=0.90 & ((lowerpostprob0910>=LowerPostProba) | (upperpostprob0910<=UpperPostProba)) ) {
StartingDoseNextCRM10<<-StartDose+2
}
if (MeanSuccess09>0.90 & MeanSuccess09<=0.95 & ((lowerpostprob0910>=LowerPostProba) | (upperpostprob0910<=UpperPostProba)) ) {
StartingDoseNextCRM10<<-StartDose-6
}
}
NextStartDoseC0911<<-function(StartDose) {
if (MeanSuccess09<=0.25 & ((lowerpostprob0911>=LowerPostProba) | (upperpostprob0911<=UpperPostProba)) ) {
StartingDoseNextCRM10<<-StartDose+6
}
if (MeanSuccess09>0.25 & MeanSuccess09<=0.50 & ((lowerpostprob0911>=LowerPostProba) | (upperpostprob0911<=UpperPostProba)) ) {
StartingDoseNextCRM10<<-StartDose+4
}
if (MeanSuccess09>0.50 & MeanSuccess09<=0.90 & ((lowerpostprob0911>=LowerPostProba) | (upperpostprob0911<=UpperPostProba)) ) {
StartingDoseNextCRM10<<-StartDose+2
}
if (MeanSuccess09>0.90 & MeanSuccess09<=0.95 & ((lowerpostprob0911>=LowerPostProba) | (upperpostprob0911<=UpperPostProba)) ) {
StartingDoseNextCRM10<<-StartDose-6
}
}
NextStartDoseC0912<<-function(StartDose) {
if (MeanSuccess09<=0.25 & ((lowerpostprob0912>=LowerPostProba) | (upperpostprob0912<=UpperPostProba)) ) {
StartingDoseNextCRM10<<-StartDose+6
}
if (MeanSuccess09>0.25 & MeanSuccess09<=0.50 & ((lowerpostprob0912>=LowerPostProba) | (upperpostprob0912<=UpperPostProba)) ) {
StartingDoseNextCRM10<<-StartDose+4
}
if (MeanSuccess09>0.50 & MeanSuccess09<=0.90 & ((lowerpostprob0912>=LowerPostProba) | (upperpostprob0912<=UpperPostProba)) ) {
StartingDoseNextCRM10<<-StartDose+2
}
if (MeanSuccess09>0.90 & MeanSuccess09<=0.95 & ((lowerpostprob0912>=LowerPostProba) | (upperpostprob0912<=UpperPostProba)) ) {
StartingDoseNextCRM10<<-StartDose-6
}
}
NextStartDoseC0913<<-function(StartDose) {
if (MeanSuccess09<=0.25 & ((lowerpostprob0913>=LowerPostProba) | (upperpostprob0913<=UpperPostProba)) ) {
StartingDoseNextCRM10<<-StartDose+6
}
if (MeanSuccess09>0.25 & MeanSuccess09<=0.50 & ((lowerpostprob0913>=LowerPostProba) | (upperpostprob0913<=UpperPostProba)) ) {
StartingDoseNextCRM10<<-StartDose+4
}
if (MeanSuccess09>0.50 & MeanSuccess09<=0.90 & ((lowerpostprob0913>=LowerPostProba) | (upperpostprob0913<=UpperPostProba)) ) {
StartingDoseNextCRM10<<-StartDose+2
}
if (MeanSuccess09>0.90 & MeanSuccess09<=0.95 & ((lowerpostprob0913>=LowerPostProba) | (upperpostprob0913<=UpperPostProba)) ) {
StartingDoseNextCRM10<<-StartDose-6
}
}
NextStartDoseC0914<<-function(StartDose) {
if (MeanSuccess09<=0.25 & ((lowerpostprob0914>=LowerPostProba) | (upperpostprob0914<=UpperPostProba)) ) {
StartingDoseNextCRM10<<-StartDose+6
}
if (MeanSuccess09>0.25 & MeanSuccess09<=0.50 & ((lowerpostprob0914>=LowerPostProba) | (upperpostprob0914<=UpperPostProba)) ) {
StartingDoseNextCRM10<<-StartDose+4
}
if (MeanSuccess09>0.50 & MeanSuccess09<=0.90 & ((lowerpostprob0914>=LowerPostProba) | (upperpostprob0914<=UpperPostProba)) ) {
StartingDoseNextCRM10<<-StartDose+2
}
if (MeanSuccess09>0.90 & MeanSuccess09<=0.95 & ((lowerpostprob0914>=LowerPostProba) | (upperpostprob0914<=UpperPostProba)) ) {
StartingDoseNextCRM10<<-StartDose-6
}
}
NextStartDoseC0915<<-function(StartDose) {
if (MeanSuccess09<=0.25 & ((lowerpostprob0915>=LowerPostProba) | (upperpostprob0915<=UpperPostProba)) ) {
StartingDoseNextCRM10<<-StartDose+6
}
if (MeanSuccess09>0.25 & MeanSuccess09<=0.50 & ((lowerpostprob0915>=LowerPostProba) | (upperpostprob0915<=UpperPostProba)) ) {
StartingDoseNextCRM10<<-StartDose+4
}
if (MeanSuccess09>0.50 & MeanSuccess09<=0.90 & ((lowerpostprob0915>=LowerPostProba) | (upperpostprob0915<=UpperPostProba)) ) {
StartingDoseNextCRM10<<-StartDose+2
}
if (MeanSuccess09>0.90 & MeanSuccess09<=0.95 & ((lowerpostprob0915>=LowerPostProba) | (upperpostprob0915<=UpperPostProba)) ) {
StartingDoseNextCRM10<<-StartDose-6
}
}
NextStartDoseC0916<<-function(StartDose) {
if (MeanSuccess09<=0.25 & ((lowerpostprob0916>=LowerPostProba) | (upperpostprob0916<=UpperPostProba)) ) {
StartingDoseNextCRM10<<-StartDose+6
}
if (MeanSuccess09>0.25 & MeanSuccess09<=0.50 & ((lowerpostprob0916>=LowerPostProba) | (upperpostprob0916<=UpperPostProba)) ) {
StartingDoseNextCRM10<<-StartDose+4
}
if (MeanSuccess09>0.50 & MeanSuccess09<=0.90 & ((lowerpostprob0916>=LowerPostProba) | (upperpostprob0916<=UpperPostProba)) ) {
StartingDoseNextCRM10<<-StartDose+2
}
if (MeanSuccess09>0.90 & MeanSuccess09<=0.95 & ((lowerpostprob0916>=LowerPostProba) | (upperpostprob0916<=UpperPostProba)) ) {
StartingDoseNextCRM10<<-StartDose-6
}
}
NextStartDoseC0917<<-function(StartDose) {
if (MeanSuccess09<=0.25 & ((lowerpostprob0917>=LowerPostProba) | (upperpostprob0917<=UpperPostProba)) ) {
StartingDoseNextCRM10<<-StartDose+6
}
if (MeanSuccess09>0.25 & MeanSuccess09<=0.50 & ((lowerpostprob0917>=LowerPostProba) | (upperpostprob0917<=UpperPostProba)) ) {
StartingDoseNextCRM10<<-StartDose+4
}
if (MeanSuccess09>0.50 & MeanSuccess09<=0.90 & ((lowerpostprob0917>=LowerPostProba) | (upperpostprob0917<=UpperPostProba)) ) {
StartingDoseNextCRM10<<-StartDose+2
}
if (MeanSuccess09>0.90 & MeanSuccess09<=0.95 & ((lowerpostprob0917>=LowerPostProba) | (upperpostprob0917<=UpperPostProba)) ) {
StartingDoseNextCRM10<<-StartDose-6
}
}
NextStartDoseC0918<<-function(StartDose) {
if (MeanSuccess09<=0.25 & ((lowerpostprob0918>=LowerPostProba) | (upperpostprob0918<=UpperPostProba)) ) {
StartingDoseNextCRM10<<-StartDose+6
}
if (MeanSuccess09>0.25 & MeanSuccess09<=0.50 & ((lowerpostprob0918>=LowerPostProba) | (upperpostprob0918<=UpperPostProba)) ) {
StartingDoseNextCRM10<<-StartDose+4
}
if (MeanSuccess09>0.50 & MeanSuccess09<=0.90 & ((lowerpostprob0918>=LowerPostProba) | (upperpostprob0918<=UpperPostProba)) ) {
StartingDoseNextCRM10<<-StartDose+2
}
if (MeanSuccess09>0.90 & MeanSuccess09<=0.95 & ((lowerpostprob0918>=LowerPostProba) | (upperpostprob0918<=UpperPostProba)) ) {
StartingDoseNextCRM10<<-StartDose-6
}
}
NextStartDoseC0919<<-function(StartDose) {
if (MeanSuccess09<=0.25 & ((lowerpostprob0919>=LowerPostProba) | (upperpostprob0919<=UpperPostProba)) ) {
StartingDoseNextCRM10<<-StartDose+6
}
if (MeanSuccess09>0.25 & MeanSuccess09<=0.50 & ((lowerpostprob0919>=LowerPostProba) | (upperpostprob0919<=UpperPostProba)) ) {
StartingDoseNextCRM10<<-StartDose+4
}
if (MeanSuccess09>0.50 & MeanSuccess09<=0.90 & ((lowerpostprob0919>=LowerPostProba) | (upperpostprob0919<=UpperPostProba)) ) {
StartingDoseNextCRM10<<-StartDose+2
}
if (MeanSuccess09>0.90 & MeanSuccess09<=0.95 & ((lowerpostprob0919>=LowerPostProba) | (upperpostprob0919<=UpperPostProba)) ) {
StartingDoseNextCRM10<<-StartDose-6
}
}
NextStartDoseC0920<<-function(StartDose) {
if (MeanSuccess09<=0.25 & ((lowerpostprob0920>=LowerPostProba) | (upperpostprob0920<=UpperPostProba)) ) {
StartingDoseNextCRM10<<-StartDose+6
}
if (MeanSuccess09>0.25 & MeanSuccess09<=0.50 & ((lowerpostprob0920>=LowerPostProba) | (upperpostprob0920<=UpperPostProba)) ) {
StartingDoseNextCRM10<<-StartDose+4
}
if (MeanSuccess09>0.50 & MeanSuccess09<=0.90 & ((lowerpostprob0920>=LowerPostProba) | (upperpostprob0920<=UpperPostProba)) ) {
StartingDoseNextCRM10<<-StartDose+2
}
if (MeanSuccess09>0.90 & MeanSuccess09<=0.95 & ((lowerpostprob0920>=LowerPostProba) | (upperpostprob0920<=UpperPostProba)) ) {
StartingDoseNextCRM10<<-StartDose-6
}
}


CleanEnvir <<- function(x) {rm(list=deparse(substitute(x)),envir=.GlobalEnv)}

Fnloop<<-function(CS) { 
if (CS==4) {nloop<<-9}
if (CS==2) {nloop<<-19}
if (CS==1) {nloop<<-39}
}
Fnloop(CS=CohortSize)


# First Cohort
StartingDoseCRM01<<-StartingDose
AssignProbaStartDose(StartDose=StartingDoseCRM01)
FailureRate01(dose=3, SP1=SP1, SP2=SP2, SP3=SP3, SP4=SP4, SP5=SP5, SP6=SP6)

SuccessEvent01 <<- rbinom(cohort.size,1,1-SuccessProba01)
dosev<<-rep(first.dose, cohort.size)


mrs.dose 	<<- c(dosev)
mrs.response 	<<- c(SuccessEvent01)
nb.sujets <<- length(mrs.response)
CRM(cible,nb.sujets,nb.doses,mrs.response,mrs.dose,proba.list)


ci95m<<-data.frame(ci95)
ci95m$FinalEstimatedED[ci95m$nb == 1] <- 6
ci95m$FinalEstimatedED[ci95m$nb == 2] <- 5
ci95m$FinalEstimatedED[ci95m$nb == 3] <- 4
ci95m$FinalEstimatedED[ci95m$nb == 4] <- 3
ci95m$FinalEstimatedED[ci95m$nb == 5] <- 2
ci95m$FinalEstimatedED[ci95m$nb == 6] <- 1


ci95mOI<<-ci95m[ which(ci95m$FinalEstimatedED==3), ]
li95<<-ci95mOI$li9
ui95<<-ci95mOI$ui9
li95d<<-recode(li95,"0.85=0")
CI95OId<<-ui95-li95d
if (CI95OId<=CI95OITarget) {
CI95OI<=CI95OITarget+0.01
}
if (CI95OId>CI95OITarget) {
CI95OI<<-CI95OId
}
rm(ci95mOImean, ci95m, ci95)


dose1<<-abs(p.dose.list[nb.sujets,1]-(1-EDOI))
dose2<<-abs(p.dose.list[nb.sujets,2]-(1-EDOI))
dose3<<-abs(p.dose.list[nb.sujets,3]-(1-EDOI))
dose4<<-abs(p.dose.list[nb.sujets,4]-(1-EDOI))
dose5<<-abs(p.dose.list[nb.sujets,5]-(1-EDOI))
dose6<<-abs(p.dose.list[nb.sujets,6]-(1-EDOI))

new <- list("6"=dose6, "5"=dose5, "4"=dose4, "3"=dose3, "2"=dose2, "1"=dose1)
x_num <<- as.numeric(unlist(new))
dosec<<-names(which.min(new[new > 0]))
dose<<-strtoi(dosec)
dosen<<-as.numeric(dosec)


lowerpostprob0101<<-p.dose.list[nb.sujets,1]
upperpostprob0101<<-p.dose.list[nb.sujets,6]


DoseNumber<<-resul2[,2]
InverseSuccessEventResult<<-resul2[,3]
dataCRM1<<-cbind(DoseNumber,InverseSuccessEventResult)

dataCRM<<-as.data.frame(dataCRM1)
dataCRM$Success[InverseSuccessEventResult == 0] <<- 1
dataCRM$Success[InverseSuccessEventResult == 1] <<- 0
dataCRM$Dose<<-StartingDose 
dataCRM$PostProbaWM01<<-p.dose.list[,1]
dataCRM$PostProbaWM02<<-p.dose.list[,2]
dataCRM$PostProbaWM03<<-p.dose.list[,3]
dataCRM$PostProbaWM04<<-p.dose.list[,4]
dataCRM$PostProbaWM05<<-p.dose.list[,5]
dataCRM$PostProbaWM06<<-p.dose.list[,6]


MeanSuccess01<<-mean(dataCRM$Success)

if ((lowerpostprob0101 <= EDOfInterestCRM) & (EDOfInterestCRM <= upperpostprob0101)) {
EDinPosterior0101 <<- 1
} else {
EDinPosterior0101 <<- 0
}

nF<<-n_distinct(dataCRM$Success)
nD<<-n_distinct(dataCRM$Dose)

if ( (lowerpostprob0101 >= LowerPostProba) | 
     (EDinPosterior0101 == 0 & upperpostprob0101 <= UpperPostProba)) {
lowerpostprob01_i<<-lowerpostprob0101
NextStartDoseC0101(StartDose=StartingDoseCRM01)
StartingDoseNextCRM02_i<<-StartingDoseNextCRM02
}


if (exists("StartingDoseNextCRM02_i") == FALSE) {
for (j in 1:nloop) {


FailureRate01(dose=dose, SP1=SP1, SP2=SP2, SP3=SP3, SP4=SP4, SP5=SP5, SP6=SP6)
SuccessEvent01 <<- rbinom(cohort.size,1,1-SuccessProba01)
dosev<<-rep(dose, cohort.size)


mrs.dose 	<<- c(mrs.dose,dosev)
mrs.response 	<<- c(mrs.response, SuccessEvent01)
nb.sujets <<- length(mrs.response)
CRM(cible,nb.sujets,nb.doses,mrs.response,mrs.dose,proba.list)


dose1<<-abs(p.dose.list[nb.sujets,1]-(1-EDOI))
dose2<<-abs(p.dose.list[nb.sujets,2]-(1-EDOI))
dose3<<-abs(p.dose.list[nb.sujets,3]-(1-EDOI))
dose4<<-abs(p.dose.list[nb.sujets,4]-(1-EDOI))
dose5<<-abs(p.dose.list[nb.sujets,5]-(1-EDOI))
dose6<<-abs(p.dose.list[nb.sujets,6]-(1-EDOI))

new <<- list("6"=dose6, "5"=dose5, "4"=dose4, "3"=dose3, "2"=dose2, "1"=dose1)
x_num <<- as.numeric(unlist(new))
dosec<<-names(which.min(new[new > 0]))
dose<<-strtoi(dosec)
dosen<<-as.numeric(dosec)

ci95m<<-data.frame(ci95)

ci95m$FinalEstimatedED[ci95m$nb == 1] <- 6
ci95m$FinalEstimatedED[ci95m$nb == 2] <- 5
ci95m$FinalEstimatedED[ci95m$nb == 3] <- 4
ci95m$FinalEstimatedED[ci95m$nb == 4] <- 3
ci95m$FinalEstimatedED[ci95m$nb == 5] <- 2
ci95m$FinalEstimatedED[ci95m$nb == 6] <- 1


ci95mOImean<<-ci95m[ which(ci95m$nb==3 | ci95m$nb==5), ]
Toreplace0.85<<-mean(ci95mOImean$li95)
ci95mOImean4<<-ci95m[ which(ci95m$nb==4), ]
ci95mOImean4[ci95mOImean4== 0.85] <<- Toreplace0.85
ci95mOImean16<<-ci95m[ which(ci95m$nb==1 | ci95m$nb==2 | ci95m$nb==3 | ci95m$nb==5 | ci95m$nb==6), ]
ci95mF<<-rbind(ci95mOImean4,ci95mOImean16)
ci95mF[order(ci95mF$nb,decreasing = FALSE),]


ci95mOI<<-ci95mF[ which(ci95mF$FinalEstimatedED==dosen), ]
li95<<-ci95mOI$li9
ui95<<-ci95mOI$ui9
CI95OI<<-ui95-li95


rm(ci95mOImean, ci95m, ci95, EDinPosterior01_i)


if (j==2) {
lowerpostprob0102<<-p.dose.list[nb.sujets,1]
upperpostprob0102<<-p.dose.list[nb.sujets,6]
}
if (j==3) {
lowerpostprob0103<<-p.dose.list[nb.sujets,1]
upperpostprob0103<<-p.dose.list[nb.sujets,6]
}
if (j==4) {
lowerpostprob0104<<-p.dose.list[nb.sujets,1]
upperpostprob0104<<-p.dose.list[nb.sujets,6]
}
if (j==5) {
lowerpostprob0105<<-p.dose.list[nb.sujets,1]
upperpostprob0105<<-p.dose.list[nb.sujets,6]
}
if (j==6) {
lowerpostprob0106<<-p.dose.list[nb.sujets,1]
upperpostprob0106<<-p.dose.list[nb.sujets,6]
}
if (j==7) {
lowerpostprob0107<<-p.dose.list[nb.sujets,1]
upperpostprob0107<<-p.dose.list[nb.sujets,6]
}
if (j==8) {
lowerpostprob0108<<-p.dose.list[nb.sujets,1]
upperpostprob0108<<-p.dose.list[nb.sujets,6]
}
if (j==9) {
lowerpostprob0109<<-p.dose.list[nb.sujets,1]
upperpostprob0109<<-p.dose.list[nb.sujets,6]
}
if (j==10) {
lowerpostprob0110<<-p.dose.list[nb.sujets,1]
upperpostprob0110<<-p.dose.list[nb.sujets,6]
}
if (j==11) {
lowerpostprob0111<<-p.dose.list[nb.sujets,1]
upperpostprob0111<<-p.dose.list[nb.sujets,6]
}
if (j==12) {
lowerpostprob0112<<-p.dose.list[nb.sujets,1]
upperpostprob0112<<-p.dose.list[nb.sujets,6]
}
if (j==13) {
lowerpostprob0113<<-p.dose.list[nb.sujets,1]
upperpostprob0113<<-p.dose.list[nb.sujets,6]
}
if (j==14) {
lowerpostprob0114<<-p.dose.list[nb.sujets,1]
upperpostprob0114<<-p.dose.list[nb.sujets,6]
}
if (j==15) {
lowerpostprob0115<<-p.dose.list[nb.sujets,1]
upperpostprob0115<<-p.dose.list[nb.sujets,6]
}
if (j==16) {
lowerpostprob0116<<-p.dose.list[nb.sujets,1]
upperpostprob0116<<-p.dose.list[nb.sujets,6]
}
if (j==17) {
lowerpostprob0117<<-p.dose.list[nb.sujets,1]
upperpostprob0117<<-p.dose.list[nb.sujets,6]
}
if (j==18) {
lowerpostprob0118<<-p.dose.list[nb.sujets,1]
upperpostprob0118<<-p.dose.list[nb.sujets,6]
}
if (j==19) {
lowerpostprob0119<<-p.dose.list[nb.sujets,1]
upperpostprob0119<<-p.dose.list[nb.sujets,6]
}
if (j==20) {
lowerpostprob0120<<-p.dose.list[nb.sujets,1]
upperpostprob0120<<-p.dose.list[nb.sujets,6]
}

DoseNumber<<-resul2[,2]
InverseSuccessEventResult<<-resul2[,3]
dataCRM1<<-cbind(DoseNumber,InverseSuccessEventResult)

dataCRM<<-as.data.frame(dataCRM1)
dataCRM$Success[InverseSuccessEventResult == 0] <<- 1
dataCRM$Success[InverseSuccessEventResult == 1] <<- 0
dataCRM$Dose<<-StartingDose 
dataCRM$PostProbaWM01<<-p.dose.list[,1]
dataCRM$PostProbaWM02<<-p.dose.list[,2]
dataCRM$PostProbaWM03<<-p.dose.list[,3]
dataCRM$PostProbaWM04<<-p.dose.list[,4]
dataCRM$PostProbaWM05<<-p.dose.list[,5]
dataCRM$PostProbaWM06<<-p.dose.list[,6]

nF<<-n_distinct(dataCRM$Success)
nD<<-n_distinct(dataCRM$Dose)

MeanSuccess01<<-mean(dataCRM$Success)

if (j==2) {
CI95OI0102 <<- CI95OI
}
if (j==3) {
CI95OI0103 <<- CI95OI
if ((CI95OI0103 <= CI95OI0102) & (CI95OI0103 >= CI95OI0102*CIDecrease) | (CI95OI0103 <= CI95OILimit) | ((CI95OI0102-CI95OI0103) <= CI95OIDiff)) {
    break
   }
}
if (j==4) {
CI95OI0104 <<- CI95OI
if ((CI95OI0104 <= CI95OI0103) & (CI95OI0104 >= CI95OI0103*CIDecrease) | (CI95OI0104 <= CI95OILimit) | ((CI95OI0103-CI95OI0104) <= CI95OIDiff)) {
    break
   }
}
if (j==5) {
CI95OI0105 <<- CI95OI
if ((CI95OI0105 <= CI95OI0104) & (CI95OI0105 >= CI95OI0104*CIDecrease) | (CI95OI0105 <= CI95OILimit) | ((CI95OI0104-CI95OI0105) <= CI95OIDiff)) {
    break
   }
}
if (j==6) {
CI95OI0106 <<- CI95OI
if ((CI95OI0106 <= CI95OI0105) & (CI95OI0106 >= CI95OI0105*CIDecrease) | (CI95OI0106 <= CI95OILimit) | ((CI95OI0105-CI95OI0106) <= CI95OIDiff)) {
    break
   }
}
if (j==7) {
CI95OI0107 <<- CI95OI
if ((CI95OI0107 <= CI95OI0106) & (CI95OI0107 >= CI95OI0106*CIDecrease) | (CI95OI0107 <= CI95OILimit) | ((CI95OI0106-CI95OI0107) <= CI95OIDiff)) {
    break
   }
}
if (j==8) {
CI95OI0108 <<- CI95OI
if ((CI95OI0108 <= CI95OI0107) & (CI95OI0108 >= CI95OI0107*CIDecrease) | (CI95OI0108 <= CI95OILimit) | ((CI95OI0107-CI95OI0108) <= CI95OIDiff)) {
    break
   }
}
if (j==9) {
CI95OI0109 <<- CI95OI
if ((CI95OI0109 <= CI95OI0108) & (CI95OI0109 >= CI95OI0108*CIDecrease) | (CI95OI0109 <= CI95OILimit) | ((CI95OI0108-CI95OI0109) <= CI95OIDiff)) {
    break
   }
}
if (j==10) {
CI95OI0110 <<- CI95OI
if ((CI95OI0110 <= CI95OI0109) & (CI95OI0110 >= CI95OI0109*CIDecrease) | (CI95OI0110 <= CI95OILimit) | ((CI95OI0109-CI95OI0110) <= CI95OIDiff)) {
    break
   }
}

if (j==11) {
CI95OI0111 <<- CI95OI
if ((CI95OI0111 <= CI95OI0110) & (CI95OI0111 >= CI95OI0110*CIDecrease) | (CI95OI0111 <= CI95OILimit) | ((CI95OI0110-CI95OI0111) <= CI95OIDiff)) {
    break
   }
}
if (j==12) {
CI95OI0112 <<- CI95OI
if ((CI95OI0112 <= CI95OI0111) & (CI95OI0112 >= CI95OI0111*CIDecrease) | (CI95OI0112 <= CI95OILimit) | ((CI95OI0111-CI95OI0112) <= CI95OIDiff)) {
    break
   }
}
if (j==13) {
CI95OI0113 <<- CI95OI
if ((CI95OI0113 <= CI95OI0112) & (CI95OI0113 >= CI95OI0112*CIDecrease) | (CI95OI0113 <= CI95OILimit) | ((CI95OI0112-CI95OI0113) <= CI95OIDiff)) {
    break
   }
}
if (j==14) {
CI95OI0114 <<- CI95OI
if ((CI95OI0114 <= CI95OI0113) & (CI95OI0114 >= CI95OI0113*CIDecrease) | (CI95OI0114 <= CI95OILimit) | ((CI95OI0113-CI95OI0114) <= CI95OIDiff)) {
    break
   }
}
if (j==15) {
CI95OI0115 <<- CI95OI
if ((CI95OI0115 <= CI95OI0104) & (CI95OI0115 >= CI95OI0104*CIDecrease) | (CI95OI0115 <= CI95OILimit) | ((CI95OI0114-CI95OI0115) <= CI95OIDiff)) {
    break
   }
}
if (j==16) {
CI95OI0116 <<- CI95OI
if ((CI95OI0116 <= CI95OI0115) & (CI95OI0116 >= CI95OI0115*CIDecrease) | (CI95OI0116 <= CI95OILimit) | ((CI95OI0115-CI95OI0116) <= CI95OIDiff)) {
    break
   }
}
if (j==17) {
CI95OI0117 <<- CI95OI
if ((CI95OI0117 <= CI95OI0116) & (CI95OI0117 >= CI95OI0116*CIDecrease) | (CI95OI0117 <= CI95OILimit) | ((CI95OI0116-CI95OI0117) <= CI95OIDiff)) {
    break
   }
}
if (j==18) {
CI95OI0118 <<- CI95OI
if ((CI95OI0118 <= CI95OI0117) & (CI95OI0118 >= CI95OI0117*CIDecrease) | (CI95OI0118 <= CI95OILimit) | ((CI95OI0117-CI95OI0118) <= CI95OIDiff)) {
    break
   }
}
if (j==19) {
CI95OI0119 <<- CI95OI
if ((CI95OI0119 <= CI95OI0118) & (CI95OI0119 >= CI95OI0118*CIDecrease) | (CI95OI0119 <= CI95OILimit) | ((CI95OI0118-CI95OI0119) <= CI95OIDiff)) {
    break
   }
}
if (j==20) {
CI95OI0120 <<- CI95OI
if ((CI95OI0120 <= CI95OI0119) & (CI95OI0120 >= CI95OI0119*CIDecrease) | (CI95OI0120 <= CI95OILimit) | ((CI95OI0119-CI95OI0120) <= CI95OIDiff)) {
    break
   }
}


if (j==2) {
EDinPosterior0102 <<- 0
if (lowerpostprob0102 <= EDOfInterestCRM & EDOfInterestCRM <= upperpostprob0102) {
EDinPosterior0102 <<- 1
}

if ( (lowerpostprob0102 >= LowerPostProba) | 
     (EDinPosterior0102 == 0 & upperpostprob0102 <= UpperPostProba)) {
NextStartDoseC0102(StartDose=StartingDoseCRM01)
StartingDoseNextCRM02_i<<-StartingDoseNextCRM02

break
}

if (CohortSize==4 & j >= 2 & EDinPosterior0102 == 1 & MeanSuccess01 >= 0.98 ) {
StartingDoseNextCRM02<<-round(StartingDoseCRM01/2)
StartingDoseNextCRM02_i<<-StartingDoseNextCRM02

break
}
if (CohortSize==2 & j >= 5 & EDinPosterior0102 == 1 & MeanSuccess01 >= 0.98 ) {
StartingDoseNextCRM02<<-round(StartingDoseCRM01/2)
StartingDoseNextCRM02_i<<-StartingDoseNextCRM02
break

}
}
if (j==3) {
EDinPosterior0103 <<- 0
if (lowerpostprob0103 <= EDOfInterestCRM & EDOfInterestCRM <= upperpostprob0103) {
EDinPosterior0103 <<- 1
}

if ( (lowerpostprob0103 >= LowerPostProba) | 
     (EDinPosterior0103 == 0 & upperpostprob0103 <= UpperPostProba)) {

NextStartDoseC0103(StartDose=StartingDoseCRM01)
StartingDoseNextCRM02_i<<-StartingDoseNextCRM02

break
}

if (CohortSize==4 & j >= 2 & EDinPosterior0103 == 1 & MeanSuccess01 >= 0.98 ) {
StartingDoseNextCRM02<<-round(StartingDoseCRM01/2)
StartingDoseNextCRM02_i<<-StartingDoseNextCRM02

break
}
if (CohortSize==2 & j >= 5 & EDinPosterior0103 == 1 & MeanSuccess01 >= 0.98 ) {
StartingDoseNextCRM02<<-round(StartingDoseCRM01/2)
StartingDoseNextCRM02_i<<-StartingDoseNextCRM02
break

}
}
if (j==4) {
EDinPosterior0104 <<- 0
if (lowerpostprob0104 <= EDOfInterestCRM & EDOfInterestCRM <= upperpostprob0104) {
EDinPosterior0104 <<- 1
}

if ( (lowerpostprob0104 >= LowerPostProba) | 
     (EDinPosterior0104 == 0 & upperpostprob0104 <= UpperPostProba)) {

NextStartDoseC0104(StartDose=StartingDoseCRM01)
StartingDoseNextCRM02_i<<-StartingDoseNextCRM02

break
}

if (CohortSize==4 & j >= 2 & EDinPosterior0104 == 1 & MeanSuccess01 >= 0.98 ) {
StartingDoseNextCRM02<<-round(StartingDoseCRM01/2)
StartingDoseNextCRM02_i<<-StartingDoseNextCRM02

break
}
if (CohortSize==2 & j >= 5 & EDinPosterior0104 == 1 & MeanSuccess01 >= 0.98 ) {
StartingDoseNextCRM02<<-round(StartingDoseCRM01/2)
StartingDoseNextCRM02_i<<-StartingDoseNextCRM02
break

}
}
if (j==5) {
EDinPosterior0105 <<- 0
if (lowerpostprob0105 <= EDOfInterestCRM & EDOfInterestCRM <= upperpostprob0105) {
EDinPosterior0105 <<- 1
}

if ( (lowerpostprob0105 >= LowerPostProba) | 
     (EDinPosterior0105 == 0 & upperpostprob0105 <= UpperPostProba)) {

NextStartDoseC0105(StartDose=StartingDoseCRM01)
StartingDoseNextCRM02_i<<-StartingDoseNextCRM02

break
}

if (CohortSize==4 & j >= 2 & EDinPosterior0105 == 1 & MeanSuccess01 >= 0.98 ) {
StartingDoseNextCRM02<<-round(StartingDoseCRM01/2)
StartingDoseNextCRM02_i<<-StartingDoseNextCRM02

break
}
if (CohortSize==2 & j >= 5 & EDinPosterior0105 == 1 & MeanSuccess01 >= 0.98 ) {
StartingDoseNextCRM02<<-round(StartingDoseCRM01/2)
StartingDoseNextCRM02_i<<-StartingDoseNextCRM02
break

}
}
if (j==6) {
EDinPosterior0106 <<- 0
if (lowerpostprob0106 <= EDOfInterestCRM & EDOfInterestCRM <= upperpostprob0106) {
EDinPosterior0106 <<- 1
}

if ( (lowerpostprob0106 >= LowerPostProba) | 
     (EDinPosterior0106 == 0 & upperpostprob0106 <= UpperPostProba)) {

NextStartDoseC0106(StartDose=StartingDoseCRM01)
StartingDoseNextCRM02_i<<-StartingDoseNextCRM02

break
}

if (CohortSize==4 & j >= 2 & EDinPosterior0106 == 1 & MeanSuccess01 >= 0.98 ) {
StartingDoseNextCRM02<<-round(StartingDoseCRM01/2)
StartingDoseNextCRM02_i<<-StartingDoseNextCRM02

break
}
if (CohortSize==2 & j >= 5 & EDinPosterior0106 == 1 & MeanSuccess01 >= 0.98 ) {
StartingDoseNextCRM02<<-round(StartingDoseCRM01/2)
StartingDoseNextCRM02_i<<-StartingDoseNextCRM02
break

}
}

if (j==7) {
EDinPosterior0107 <<- 0
if (lowerpostprob0107 <= EDOfInterestCRM & EDOfInterestCRM <= upperpostprob0107) {
EDinPosterior0107 <<- 1
}

if ( (lowerpostprob0107 >= LowerPostProba) | 
     (EDinPosterior0107 == 0 & upperpostprob0107 <= UpperPostProba)) {

NextStartDoseC0107(StartDose=StartingDoseCRM01)
StartingDoseNextCRM02_i<<-StartingDoseNextCRM02

break
}

if (CohortSize==4 & j >= 2 & EDinPosterior0107 == 1 & MeanSuccess01 >= 0.98 ) {
StartingDoseNextCRM02<<-round(StartingDoseCRM01/2)
StartingDoseNextCRM02_i<<-StartingDoseNextCRM02

break
}
if (CohortSize==2 & j >= 5 & EDinPosterior0107 == 1 & MeanSuccess01 >= 0.98 ) {
StartingDoseNextCRM02<<-round(StartingDoseCRM01/2)
StartingDoseNextCRM02_i<<-StartingDoseNextCRM02
break

}
}
if (j==8) {
EDinPosterior0108 <<- 0
if (lowerpostprob0108 <= EDOfInterestCRM & EDOfInterestCRM <= upperpostprob0108) {
EDinPosterior0108 <<- 1
}

if ( (lowerpostprob0108 >= LowerPostProba) | 
     (EDinPosterior0108 == 0 & upperpostprob0108 <= UpperPostProba)) {

NextStartDoseC0108(StartDose=StartingDoseCRM01)
StartingDoseNextCRM02_i<<-StartingDoseNextCRM02

break
}

if (CohortSize==4 & j >= 2 & EDinPosterior0108 == 1 & MeanSuccess01 >= 0.98 ) {
StartingDoseNextCRM02<<-round(StartingDoseCRM01/2)
StartingDoseNextCRM02_i<<-StartingDoseNextCRM02

break
}
if (CohortSize==2 & j >= 5 & EDinPosterior0108 == 1 & MeanSuccess01 >= 0.98 ) {
StartingDoseNextCRM02<<-round(StartingDoseCRM01/2)
StartingDoseNextCRM02_i<<-StartingDoseNextCRM02
break

}
}
if (j==9) {
EDinPosterior0109 <<- 0
if (lowerpostprob0109 <= EDOfInterestCRM & EDOfInterestCRM <= upperpostprob0109) {
EDinPosterior0109 <<- 1
}

if ( (lowerpostprob0109 >= LowerPostProba) | 
     (EDinPosterior0109 == 0 & upperpostprob0109 <= UpperPostProba)) {

NextStartDoseC0109(StartDose=StartingDoseCRM01)
StartingDoseNextCRM02_i<<-StartingDoseNextCRM02

break
}

if (CohortSize==4 & j >= 2 & EDinPosterior0109 == 1 & MeanSuccess01 >= 0.98 ) {
StartingDoseNextCRM02<<-round(StartingDoseCRM01/2)
StartingDoseNextCRM02_i<<-StartingDoseNextCRM02

break
}
if (CohortSize==2 & j >= 5 & EDinPosterior0109 == 1 & MeanSuccess01 >= 0.98 ) {
StartingDoseNextCRM02<<-round(StartingDoseCRM01/2)
StartingDoseNextCRM02_i<<-StartingDoseNextCRM02
break

}
}
if (j==10) {
EDinPosterior0110 <<- 0
if (lowerpostprob0110 <= EDOfInterestCRM & EDOfInterestCRM <= upperpostprob0110) {
EDinPosterior0110 <<- 1
}

if ( (lowerpostprob0110 >= LowerPostProba) | 
     (EDinPosterior0110 == 0 & upperpostprob0110 <= UpperPostProba)) {

NextStartDoseC0110(StartDose=StartingDoseCRM01)
StartingDoseNextCRM02_i<<-StartingDoseNextCRM02

break
}

if (CohortSize==4 & j >= 2 & EDinPosterior0110 == 1 & MeanSuccess01 >= 0.98 ) {
StartingDoseNextCRM02<<-round(StartingDoseCRM01/2)
StartingDoseNextCRM02_i<<-StartingDoseNextCRM02

break
}
if (CohortSize==2 & j >= 5 & EDinPosterior0110 == 1 & MeanSuccess01 >= 0.98 ) {
StartingDoseNextCRM02<<-round(StartingDoseCRM01/2)
StartingDoseNextCRM02_i<<-StartingDoseNextCRM02
break

}
}
if (j==11) {
EDinPosterior0111 <<- 0
if (lowerpostprob0111 <= EDOfInterestCRM & EDOfInterestCRM <= upperpostprob0111) {
EDinPosterior0111 <<- 1
}

if ( (lowerpostprob0111 >= LowerPostProba) | 
     (EDinPosterior0111 == 0 & upperpostprob0111 <= UpperPostProba)) {

NextStartDoseC0111(StartDose=StartingDoseCRM01)
StartingDoseNextCRM02_i<<-StartingDoseNextCRM02

break
}

if (CohortSize==4 & j >= 2 & EDinPosterior0111 == 1 & MeanSuccess01 >= 0.98 ) {
StartingDoseNextCRM02<<-round(StartingDoseCRM01/2)
StartingDoseNextCRM02_i<<-StartingDoseNextCRM02

break
}
if (CohortSize==2 & j >= 5 & EDinPosterior0111 == 1 & MeanSuccess01 >= 0.98 ) {
StartingDoseNextCRM02<<-round(StartingDoseCRM01/2)
StartingDoseNextCRM02_i<<-StartingDoseNextCRM02
break

}
}
if (j==12) {
EDinPosterior0112 <<- 0
if (lowerpostprob0112 <= EDOfInterestCRM & EDOfInterestCRM <= upperpostprob0112) {
EDinPosterior0112 <<- 1
}

if ( (lowerpostprob0112 >= LowerPostProba) | 
     (EDinPosterior0112 == 0 & upperpostprob0112 <= UpperPostProba)) {

NextStartDoseC0112(StartDose=StartingDoseCRM01)
StartingDoseNextCRM02_i<<-StartingDoseNextCRM02

break
}

if (CohortSize==4 & j >= 2 & EDinPosterior0112 == 1 & MeanSuccess01 >= 0.98 ) {
StartingDoseNextCRM02<<-round(StartingDoseCRM01/2)
StartingDoseNextCRM02_i<<-StartingDoseNextCRM02

break
}
if (CohortSize==2 & j >= 5 & EDinPosterior0112 == 1 & MeanSuccess01 >= 0.98 ) {
StartingDoseNextCRM02<<-round(StartingDoseCRM01/2)
StartingDoseNextCRM02_i<<-StartingDoseNextCRM02
break

}
}
if (j==13) {
EDinPosterior0113 <<- 0
if (lowerpostprob0113 <= EDOfInterestCRM & EDOfInterestCRM <= upperpostprob0113) {
EDinPosterior0113 <<- 1
}

if ( (lowerpostprob0113 >= LowerPostProba) | 
     (EDinPosterior0113 == 0 & upperpostprob0113 <= UpperPostProba)) {

NextStartDoseC0113(StartDose=StartingDoseCRM01)
StartingDoseNextCRM02_i<<-StartingDoseNextCRM02

break
}

if (CohortSize==4 & j >= 2 & EDinPosterior0113 == 1 & MeanSuccess01 >= 0.98 ) {
StartingDoseNextCRM02<<-round(StartingDoseCRM01/2)
StartingDoseNextCRM02_i<<-StartingDoseNextCRM02

break
}
if (CohortSize==2 & j >= 5 & EDinPosterior0113 == 1 & MeanSuccess01 >= 0.98 ) {
StartingDoseNextCRM02<<-round(StartingDoseCRM01/2)
StartingDoseNextCRM02_i<<-StartingDoseNextCRM02
break

}
}
if (j==14) {
EDinPosterior0114 <<- 0
if (lowerpostprob0114 <= EDOfInterestCRM & EDOfInterestCRM <= upperpostprob0114) {
EDinPosterior0114 <<- 1
}

if ( (lowerpostprob0114 >= LowerPostProba) | 
     (EDinPosterior0114 == 0 & upperpostprob0114 <= UpperPostProba)) {

NextStartDoseC0114(StartDose=StartingDoseCRM01)
StartingDoseNextCRM02_i<<-StartingDoseNextCRM02

break
}

if (CohortSize==4 & j >= 2 & EDinPosterior0114 == 1 & MeanSuccess01 >= 0.98 ) {
StartingDoseNextCRM02<<-round(StartingDoseCRM01/2)
StartingDoseNextCRM02_i<<-StartingDoseNextCRM02

break
}
if (CohortSize==2 & j >= 5 & EDinPosterior0114 == 1 & MeanSuccess01 >= 0.98 ) {
StartingDoseNextCRM02<<-round(StartingDoseCRM01/2)
StartingDoseNextCRM02_i<<-StartingDoseNextCRM02
break

}
}
if (j==15) {
EDinPosterior0115 <<- 0
if (lowerpostprob0115 <= EDOfInterestCRM & EDOfInterestCRM <= upperpostprob0115) {
EDinPosterior0115 <<- 1
}

if ( (lowerpostprob0115 >= LowerPostProba) | 
     (EDinPosterior0115 == 0 & upperpostprob0115 <= UpperPostProba)) {

NextStartDoseC0115(StartDose=StartingDoseCRM01)
StartingDoseNextCRM02_i<<-StartingDoseNextCRM02

break
}

if (CohortSize==4 & j >= 2 & EDinPosterior0115 == 1 & MeanSuccess01 >= 0.98 ) {
StartingDoseNextCRM02<<-round(StartingDoseCRM01/2)
StartingDoseNextCRM02_i<<-StartingDoseNextCRM02

break
}
if (CohortSize==2 & j >= 5 & EDinPosterior0115 == 1 & MeanSuccess01 >= 0.98 ) {
StartingDoseNextCRM02<<-round(StartingDoseCRM01/2)
StartingDoseNextCRM02_i<<-StartingDoseNextCRM02
break

}
}
if (j==16) {
EDinPosterior0116 <<- 0
if (lowerpostprob0116 <= EDOfInterestCRM & EDOfInterestCRM <= upperpostprob0116) {
EDinPosterior0116 <<- 1
}

if ( (lowerpostprob0116 >= LowerPostProba) | 
     (EDinPosterior0116 == 0 & upperpostprob0116 <= UpperPostProba)) {

NextStartDoseC0116(StartDose=StartingDoseCRM01)
StartingDoseNextCRM02_i<<-StartingDoseNextCRM02

break
}

if (CohortSize==4 & j >= 2 & EDinPosterior0116 == 1 & MeanSuccess01 >= 0.98 ) {
StartingDoseNextCRM02<<-round(StartingDoseCRM01/2)
StartingDoseNextCRM02_i<<-StartingDoseNextCRM02

break
}
if (CohortSize==2 & j >= 5 & EDinPosterior0116 == 1 & MeanSuccess01 >= 0.98 ) {
StartingDoseNextCRM02<<-round(StartingDoseCRM01/2)
StartingDoseNextCRM02_i<<-StartingDoseNextCRM02
break

}
}

if (j==17) {
EDinPosterior0117 <<- 0
if (lowerpostprob0117 <= EDOfInterestCRM & EDOfInterestCRM <= upperpostprob0117) {
EDinPosterior0117 <<- 1
}

if ( (lowerpostprob0117 >= LowerPostProba) | 
     (EDinPosterior0117 == 0 & upperpostprob0117 <= UpperPostProba)) {

NextStartDoseC0117(StartDose=StartingDoseCRM01)
StartingDoseNextCRM02_i<<-StartingDoseNextCRM02

break
}

if (CohortSize==4 & j >= 2 & EDinPosterior0117 == 1 & MeanSuccess01 >= 0.98 ) {
StartingDoseNextCRM02<<-round(StartingDoseCRM01/2)
StartingDoseNextCRM02_i<<-StartingDoseNextCRM02

break
}
if (CohortSize==2 & j >= 5 & EDinPosterior0117 == 1 & MeanSuccess01 >= 0.98 ) {
StartingDoseNextCRM02<<-round(StartingDoseCRM01/2)
StartingDoseNextCRM02_i<<-StartingDoseNextCRM02
break

}
}
if (j==18) {
EDinPosterior0118 <<- 0
if (lowerpostprob0118 <= EDOfInterestCRM & EDOfInterestCRM <= upperpostprob0118) {
EDinPosterior0118 <<- 1
}

if ( (lowerpostprob0118 >= LowerPostProba) | 
     (EDinPosterior0118 == 0 & upperpostprob0118 <= UpperPostProba)) {

NextStartDoseC0118(StartDose=StartingDoseCRM01)
StartingDoseNextCRM02_i<<-StartingDoseNextCRM02

break
}

if (CohortSize==4 & j >= 2 & EDinPosterior0118 == 1 & MeanSuccess01 >= 0.98 ) {
StartingDoseNextCRM02<<-round(StartingDoseCRM01/2)
StartingDoseNextCRM02_i<<-StartingDoseNextCRM02

break
}
if (CohortSize==2 & j >= 5 & EDinPosterior0118 == 1 & MeanSuccess01 >= 0.98 ) {
StartingDoseNextCRM02<<-round(StartingDoseCRM01/2)
StartingDoseNextCRM02_i<<-StartingDoseNextCRM02
break

}
}
if (j==19) {
EDinPosterior0119 <<- 0
if (lowerpostprob0119 <= EDOfInterestCRM & EDOfInterestCRM <= upperpostprob0119) {
EDinPosterior0119 <<- 1
}

if ( (lowerpostprob0119 >= LowerPostProba) | 
     (EDinPosterior0119 == 0 & upperpostprob0119 <= UpperPostProba)) {

NextStartDoseC0119(StartDose=StartingDoseCRM01)
StartingDoseNextCRM02_i<<-StartingDoseNextCRM02

break
}

if (CohortSize==4 & j >= 2 & EDinPosterior0119 == 1 & MeanSuccess01 >= 0.98 ) {
StartingDoseNextCRM02<<-round(StartingDoseCRM01/2)
StartingDoseNextCRM02_i<<-StartingDoseNextCRM02

break
}
if (CohortSize==2 & j >= 5 & EDinPosterior0119 == 1 & MeanSuccess01 >= 0.98 ) {
StartingDoseNextCRM02<<-round(StartingDoseCRM01/2)
StartingDoseNextCRM02_i<<-StartingDoseNextCRM02
break

}
}
if (j==20) {
EDinPosterior0120 <<- 0
if (lowerpostprob0120 <= EDOfInterestCRM & EDOfInterestCRM <= upperpostprob0120) {
EDinPosterior0120 <<- 1
}

if ( (lowerpostprob0120 >= LowerPostProba) | 
     (EDinPosterior0120 == 0 & upperpostprob0120 <= UpperPostProba)) {

NextStartDoseC0120(StartDose=StartingDoseCRM01)
StartingDoseNextCRM02_i<<-StartingDoseNextCRM02

break
}

if (CohortSize==4 & j >= 2 & EDinPosterior0120 == 1 & MeanSuccess01 >= 0.98 ) {
StartingDoseNextCRM02<<-round(StartingDoseCRM01/2)
StartingDoseNextCRM02_i<<-StartingDoseNextCRM02

break
}
if (CohortSize==2 & j >= 5 & EDinPosterior0120 == 1 & MeanSuccess01 >= 0.98 ) {
StartingDoseNextCRM02<<-round(StartingDoseCRM01/2)
StartingDoseNextCRM02_i<<-StartingDoseNextCRM02
break

}
}


}#for loop
}#if loop

dataCRMdef<<-dataCRM


# start eventually a new crm

if (exists("StartingDoseNextCRM02_i") == TRUE) {
rm(dosen, ui95, li95, CI95OI)
rm(ci95mOImean, ci95m, ci95, EDinPosterior01_ij)


AssignProbaStartDose(StartDose=StartingDoseNextCRM02_i)
FailureRate02(dose=3, SP1=SP1, SP2=SP2, SP3=SP3, SP4=SP4, SP5=SP5, SP6=SP6)

SuccessEvent02 <<- rbinom(cohort.size,1,1-SuccessProba02)
dosev<<-rep(first.dose, cohort.size)

mrs.dose 	<<- c(dosev)
mrs.response 	<<- c(SuccessEvent02)
nb.sujets <<- length(mrs.response)
CRM(cible,nb.sujets,nb.doses,mrs.response,mrs.dose,proba.list)


ci95m<<-data.frame(ci95)
ci95m$FinalEstimatedED[ci95m$nb == 1] <- 6
ci95m$FinalEstimatedED[ci95m$nb == 2] <- 5
ci95m$FinalEstimatedED[ci95m$nb == 3] <- 4
ci95m$FinalEstimatedED[ci95m$nb == 4] <- 3
ci95m$FinalEstimatedED[ci95m$nb == 5] <- 2
ci95m$FinalEstimatedED[ci95m$nb == 6] <- 1


ci95mOI<<-ci95m[ which(ci95m$FinalEstimatedED==3), ]
li95<<-ci95mOI$li9
ui95<<-ci95mOI$ui9
li95d<<-recode(li95,"0.85=0")
CI95OId<<-ui95-li95d
if (CI95OId<=CI95OITarget) {
CI95OI<=CI95OITarget+0.01
}
if (CI95OId>CI95OITarget) {
CI95OI<<-CI95OId
}

rm(ci95mOImean)
rm(ci95m)
rm(ci95)


dose1<<-abs(p.dose.list[nb.sujets,1]-(1-EDOI))
dose2<<-abs(p.dose.list[nb.sujets,2]-(1-EDOI))
dose3<<-abs(p.dose.list[nb.sujets,3]-(1-EDOI))
dose4<<-abs(p.dose.list[nb.sujets,4]-(1-EDOI))
dose5<<-abs(p.dose.list[nb.sujets,5]-(1-EDOI))
dose6<<-abs(p.dose.list[nb.sujets,6]-(1-EDOI))

new <- list("6"=dose6, "5"=dose5, "4"=dose4, "3"=dose3, "2"=dose2, "1"=dose1)
x_num <<- as.numeric(unlist(new))
dosec<<-names(which.min(new[new > 0]))
dose<<-strtoi(dosec)
dosen<<-as.numeric(dosec)


lowerpostprob0201<<-p.dose.list[nb.sujets,1]
upperpostprob0201<<-p.dose.list[nb.sujets,6]
DoseNumber<<-resul2[,2]
InverseSuccessEventResult<<-resul2[,3]
dataCRM1<<-cbind(DoseNumber,InverseSuccessEventResult)

dataCRM<<-as.data.frame(dataCRM1)
dataCRM$Success[InverseSuccessEventResult == 0] <<- 1
dataCRM$Success[InverseSuccessEventResult == 1] <<- 0
dataCRM$Dose<<-StartingDoseNextCRM02 
dataCRM$PostProbaWM01<<-p.dose.list[,1]
dataCRM$PostProbaWM02<<-p.dose.list[,2]
dataCRM$PostProbaWM03<<-p.dose.list[,3]
dataCRM$PostProbaWM04<<-p.dose.list[,4]
dataCRM$PostProbaWM05<<-p.dose.list[,5]
dataCRM$PostProbaWM06<<-p.dose.list[,6]

nF<<-n_distinct(dataCRM$Success)
nD<<-n_distinct(dataCRM$Dose)

MeanSuccess02<<-mean(dataCRM$Success)


#rm(list="EDinPosterior02")
if ((lowerpostprob0201 <= EDOfInterestCRM) & (EDOfInterestCRM<= upperpostprob0201)) {
EDinPosterior0201 <<- 1
} else {
EDinPosterior0201 <<- 0
}


if ( (lowerpostprob0201 >= LowerPostProba) | 
     (EDinPosterior0201 == 0 & upperpostprob0201 <= UpperPostProba)) {
NextStartDoseC0201(StartDose=StartingDoseNextCRM02_i)
StartingDoseNextCRM03_i<<-StartingDoseNextCRM03
}


if (exists("StartingDoseNextCRM03_i") == FALSE) {
for (j in 1:nloop) {

rm(dosen, ui95, li95, CI95OI)
rm(ci95mOImean, ci95m, ci95, EDinPosterior02_i, EDinPosterior02_ij)


FailureRate02(dose=dose, SP1=SP1, SP2=SP2, SP3=SP3, SP4=SP4, SP5=SP5, SP6=SP6)
SuccessEvent02 <<- rbinom(cohort.size,1,1-SuccessProba02)
dosev<<-rep(dose, cohort.size)


mrs.dose 	<<- c(mrs.dose,dosev)
mrs.response 	<<- c(mrs.response, SuccessEvent02)
nb.sujets <<- length(mrs.response)
CRM(cible,nb.sujets,nb.doses,mrs.response,mrs.dose,proba.list)

dose1<<-abs(p.dose.list[nb.sujets,1]-(1-EDOI))
dose2<<-abs(p.dose.list[nb.sujets,2]-(1-EDOI))
dose3<<-abs(p.dose.list[nb.sujets,3]-(1-EDOI))
dose4<<-abs(p.dose.list[nb.sujets,4]-(1-EDOI))
dose5<<-abs(p.dose.list[nb.sujets,5]-(1-EDOI))
dose6<<-abs(p.dose.list[nb.sujets,6]-(1-EDOI))

new <- list("6"=dose6, "5"=dose5, "4"=dose4, "3"=dose3, "2"=dose2, "1"=dose1)
x_num <<- as.numeric(unlist(new))
dosec<<-names(which.min(new[new > 0]))
dose<<-strtoi(dosec)
dosen<<-as.numeric(dosec)

ci95m<<-data.frame(ci95)
ci95m$FinalEstimatedED[ci95m$nb == 1] <- 6
ci95m$FinalEstimatedED[ci95m$nb == 2] <- 5
ci95m$FinalEstimatedED[ci95m$nb == 3] <- 4
ci95m$FinalEstimatedED[ci95m$nb == 4] <- 3
ci95m$FinalEstimatedED[ci95m$nb == 5] <- 2
ci95m$FinalEstimatedED[ci95m$nb == 6] <- 1


ci95mOImean<<-ci95m[ which(ci95m$nb==3 | ci95m$nb==5), ]
Toreplace0.85<<-mean(ci95mOImean$li95)
ci95mOImean4<<-ci95m[ which(ci95m$nb==4), ]
ci95mOImean4[ci95mOImean4== 0.85] <- Toreplace0.85
ci95mOImean16<<-ci95m[ which(ci95m$nb==1 | ci95m$nb==2 | ci95m$nb==3 | ci95m$nb==5 | ci95m$nb==6), ]
ci95mF<<-rbind(ci95mOImean4,ci95mOImean16)
ci95mF[order(ci95mF$nb,decreasing = FALSE),]


ci95mOI<<-ci95mF[ which(ci95mF$FinalEstimatedED==dosen), ]
li95<<-ci95mOI$li9
ui95<<-ci95mOI$ui9
CI95OI<<-ui95-li95


rm(ci95mOImean)
rm(ci95m)
rm(ci95)

if (j==2) {
CI95OI0202 <<- CI95OI
}
if (j==3) {
CI95OI0203 <<- CI95OI
if ((CI95OI0203 <= CI95OI0202) & (CI95OI0203 >= CI95OI0202*CIDecrease) | (CI95OI0203 <= CI95OILimit) | ((CI95OI0202-CI95OI0203) <= CI95OIDiff)) {
    break
   }
}
if (j==4) {
CI95OI0204 <<- CI95OI
if ((CI95OI0204 <= CI95OI0203) & (CI95OI0204 >= CI95OI0203*CIDecrease) | (CI95OI0204 <= CI95OILimit) | ((CI95OI0203-CI95OI0204) <= CI95OIDiff)) {
    break
   }
}
if (j==5) {
CI95OI0205 <<- CI95OI
if ((CI95OI0205 <= CI95OI0204) & (CI95OI0205 >= CI95OI0204*CIDecrease) | (CI95OI0205 <= CI95OILimit) | ((CI95OI0204-CI95OI0205) <= CI95OIDiff)) {
    break
   }
}
if (j==6) {
CI95OI0206 <<- CI95OI
if ((CI95OI0206 <= CI95OI0205) & (CI95OI0206 >= CI95OI0205*CIDecrease) | (CI95OI0206 <= CI95OILimit) | ((CI95OI0205-CI95OI0206) <= CI95OIDiff)) {
    break
   }
}
if (j==7) {
CI95OI0207 <<- CI95OI
if ((CI95OI0207 <= CI95OI0206) & (CI95OI0207 >= CI95OI0206*CIDecrease) | (CI95OI0207 <= CI95OILimit) | ((CI95OI0206-CI95OI0207) <= CI95OIDiff)) {
    break
   }
}
if (j==8) {
CI95OI0208 <<- CI95OI
if ((CI95OI0208 <= CI95OI0207) & (CI95OI0208 >= CI95OI0207*CIDecrease) | (CI95OI0208 <= CI95OILimit) | ((CI95OI0207-CI95OI0208) <= CI95OIDiff)) {
    break
   }
}
if (j==9) {
CI95OI0209 <<- CI95OI
if ((CI95OI0209 <= CI95OI0208) & (CI95OI0209 >= CI95OI0208*CIDecrease) | (CI95OI0209 <= CI95OILimit) | ((CI95OI0208-CI95OI0209) <= CI95OIDiff)) {
    break
   }
}
if (j==10) {
CI95OI0210 <<- CI95OI
if ((CI95OI0210 <= CI95OI0209) & (CI95OI0210 >= CI95OI0209*CIDecrease) | (CI95OI0210 <= CI95OILimit) | ((CI95OI0209-CI95OI0210) <= CI95OIDiff)) {
    break
   }
}

if (j==11) {
CI95OI0211 <<- CI95OI
if ((CI95OI0211 <= CI95OI0210) & (CI95OI0211 >= CI95OI0210*CIDecrease) | (CI95OI0211 <= CI95OILimit) | ((CI95OI0210-CI95OI0211) <= CI95OIDiff)) {
    break
   }
}
if (j==12) {
CI95OI0212 <<- CI95OI
if ((CI95OI0212 <= CI95OI0211) & (CI95OI0212 >= CI95OI0211*CIDecrease) | (CI95OI0212 <= CI95OILimit) | ((CI95OI0211-CI95OI0212) <= CI95OIDiff)) {
    break
   }
}
if (j==13) {
CI95OI0213 <<- CI95OI
if ((CI95OI0213 <= CI95OI0212) & (CI95OI0213 >= CI95OI0212*CIDecrease) | (CI95OI0213 <= CI95OILimit) | ((CI95OI0212-CI95OI0213) <= CI95OIDiff)) {
    break
   }
}
if (j==14) {
CI95OI0214 <<- CI95OI
if ((CI95OI0214 <= CI95OI0213) & (CI95OI0214 >= CI95OI0213*CIDecrease) | (CI95OI0214 <= CI95OILimit) | ((CI95OI0213-CI95OI0214) <= CI95OIDiff)) {
    break
   }
}
if (j==15) {
CI95OI0215 <<- CI95OI
if ((CI95OI0215 <= CI95OI0204) & (CI95OI0215 >= CI95OI0204*CIDecrease) | (CI95OI0215 <= CI95OILimit) | ((CI95OI0214-CI95OI0215) <= CI95OIDiff)) {
    break
   }
}
if (j==16) {
CI95OI0216 <<- CI95OI
if ((CI95OI0216 <= CI95OI0215) & (CI95OI0216 >= CI95OI0215*CIDecrease) | (CI95OI0216 <= CI95OILimit) | ((CI95OI0215-CI95OI0216) <= CI95OIDiff)) {
    break
   }
}
if (j==17) {
CI95OI0217 <<- CI95OI
if ((CI95OI0217 <= CI95OI0216) & (CI95OI0217 >= CI95OI0216*CIDecrease) | (CI95OI0217 <= CI95OILimit) | ((CI95OI0216-CI95OI0217) <= CI95OIDiff)) {
    break
   }
}
if (j==18) {
CI95OI0218 <<- CI95OI
if ((CI95OI0218 <= CI95OI0217) & (CI95OI0218 >= CI95OI0217*CIDecrease) | (CI95OI0218 <= CI95OILimit) | ((CI95OI0217-CI95OI0218) <= CI95OIDiff)) {
    break
   }
}
if (j==19) {
CI95OI0219 <<- CI95OI
if ((CI95OI0219 <= CI95OI0218) & (CI95OI0219 >= CI95OI0218*CIDecrease) | (CI95OI0219 <= CI95OILimit) | ((CI95OI0218-CI95OI0219) <= CI95OIDiff)) {
    break
   }
}
if (j==20) {
CI95OI0220 <<- CI95OI
if ((CI95OI0220 <= CI95OI0219) & (CI95OI0220 >= CI95OI0219*CIDecrease) | (CI95OI0220 <= CI95OILimit) | ((CI95OI0219-CI95OI0220) <= CI95OIDiff)) {
    break
   }
}


if (j==2) {
lowerpostprob0202<<-p.dose.list[nb.sujets,1]
upperpostprob0202<<-p.dose.list[nb.sujets,6]
}
if (j==3) {
lowerpostprob0203<<-p.dose.list[nb.sujets,1]
upperpostprob0203<<-p.dose.list[nb.sujets,6]
}
if (j==4) {
lowerpostprob0204<<-p.dose.list[nb.sujets,1]
upperpostprob0204<<-p.dose.list[nb.sujets,6]
}
if (j==5) {
lowerpostprob0205<<-p.dose.list[nb.sujets,1]
upperpostprob0205<<-p.dose.list[nb.sujets,6]
}
if (j==6) {
lowerpostprob0206<<-p.dose.list[nb.sujets,1]
upperpostprob0206<<-p.dose.list[nb.sujets,6]
}
if (j==7) {
lowerpostprob0207<<-p.dose.list[nb.sujets,1]
upperpostprob0207<<-p.dose.list[nb.sujets,6]
}
if (j==8) {
lowerpostprob0208<<-p.dose.list[nb.sujets,1]
upperpostprob0208<<-p.dose.list[nb.sujets,6]
}
if (j==9) {
lowerpostprob0209<<-p.dose.list[nb.sujets,1]
upperpostprob0209<<-p.dose.list[nb.sujets,6]
}
if (j==10) {
lowerpostprob0210<<-p.dose.list[nb.sujets,1]
upperpostprob0210<<-p.dose.list[nb.sujets,6]
}
if (j==11) {
lowerpostprob0211<<-p.dose.list[nb.sujets,1]
upperpostprob0211<<-p.dose.list[nb.sujets,6]
}
if (j==12) {
lowerpostprob0212<<-p.dose.list[nb.sujets,1]
upperpostprob0212<<-p.dose.list[nb.sujets,6]
}
if (j==13) {
lowerpostprob0213<<-p.dose.list[nb.sujets,1]
upperpostprob0213<<-p.dose.list[nb.sujets,6]
}
if (j==14) {
lowerpostprob0214<<-p.dose.list[nb.sujets,1]
upperpostprob0214<<-p.dose.list[nb.sujets,6]
}
if (j==15) {
lowerpostprob0215<<-p.dose.list[nb.sujets,1]
upperpostprob0215<<-p.dose.list[nb.sujets,6]
}
if (j==16) {
lowerpostprob0216<<-p.dose.list[nb.sujets,1]
upperpostprob0216<<-p.dose.list[nb.sujets,6]
}
if (j==17) {
lowerpostprob0217<<-p.dose.list[nb.sujets,1]
upperpostprob0217<<-p.dose.list[nb.sujets,6]
}
if (j==18) {
lowerpostprob0218<<-p.dose.list[nb.sujets,1]
upperpostprob0218<<-p.dose.list[nb.sujets,6]
}
if (j==19) {
lowerpostprob0219<<-p.dose.list[nb.sujets,1]
upperpostprob0219<<-p.dose.list[nb.sujets,6]
}
if (j==20) {
lowerpostprob0220<<-p.dose.list[nb.sujets,1]
upperpostprob0220<<-p.dose.list[nb.sujets,6]
}


DoseNumber<<-resul2[,2]
InverseSuccessEventResult<<-resul2[,3]
dataCRM1<<-cbind(DoseNumber,InverseSuccessEventResult)

dataCRM<<-as.data.frame(dataCRM1)
dataCRM$Success[InverseSuccessEventResult == 0] <<- 1
dataCRM$Success[InverseSuccessEventResult == 1] <<- 0
dataCRM$Dose<<-StartingDoseNextCRM02
dataCRM$PostProbaWM01<<-p.dose.list[,1]
dataCRM$PostProbaWM02<<-p.dose.list[,2]
dataCRM$PostProbaWM03<<-p.dose.list[,3]
dataCRM$PostProbaWM04<<-p.dose.list[,4]
dataCRM$PostProbaWM05<<-p.dose.list[,5]
dataCRM$PostProbaWM06<<-p.dose.list[,6]

MeanSuccess02<<-mean(dataCRM$Success)


if (j==2) {
EDinPosterior0202 <<- 0
if (lowerpostprob0202 <= EDOfInterestCRM & EDOfInterestCRM <= upperpostprob0202) {
EDinPosterior0202 <<- 1
}

if ( (lowerpostprob0202 >= LowerPostProba) | 
     (EDinPosterior0202 == 0 & upperpostprob0202 <= UpperPostProba)) {
NextStartDoseC0202(StartDose=StartingDoseNextCRM02_i)
StartingDoseNextCRM03_i<<-StartingDoseNextCRM03

break
}

if (CohortSize==4 & j >= 2 & EDinPosterior0202 == 1 & MeanSuccess02 >= 0.98 ) {
StartingDoseNextCRM03<<-round(StartingDoseNextCRM02_i/2)
StartingDoseNextCRM03_i<<-StartingDoseNextCRM03

break
}
if (CohortSize==2 & j >= 5 & EDinPosterior0202 == 1 & MeanSuccess02 >= 0.98 ) {
StartingDoseNextCRM03<<-round(StartingDoseNextCRM02_i/2)
StartingDoseNextCRM03_i<<-StartingDoseNextCRM03
break

}
}
if (j==3) {
EDinPosterior0203 <<- 0
if (lowerpostprob0203 <= EDOfInterestCRM & EDOfInterestCRM <= upperpostprob0203) {
EDinPosterior0203 <<- 1
}

if ( (lowerpostprob0203 >= LowerPostProba) | 
     (EDinPosterior0203 == 0 & upperpostprob0203 <= UpperPostProba)) {

NextStartDoseC0203(StartDose=StartingDoseNextCRM02_i)
StartingDoseNextCRM03_i<<-StartingDoseNextCRM03

break
}

if (CohortSize==4 & j >= 2 & EDinPosterior0203 == 1 & MeanSuccess02 >= 0.98 ) {
StartingDoseNextCRM03<<-round(StartingDoseNextCRM02_i/2)
StartingDoseNextCRM03_i<<-StartingDoseNextCRM03

break
}
if (CohortSize==2 & j >= 5 & EDinPosterior0203 == 1 & MeanSuccess02 >= 0.98 ) {
StartingDoseNextCRM03<<-round(StartingDoseNextCRM02_i/2)
StartingDoseNextCRM03_i<<-StartingDoseNextCRM03
break

}
}
if (j==4) {
EDinPosterior0204 <<- 0
if (lowerpostprob0204 <= EDOfInterestCRM & EDOfInterestCRM <= upperpostprob0204) {
EDinPosterior0204 <<- 1
}

if ( (lowerpostprob0204 >= LowerPostProba) | 
     (EDinPosterior0204 == 0 & upperpostprob0204 <= UpperPostProba)) {

NextStartDoseC0204(StartDose=StartingDoseNextCRM02_i)
StartingDoseNextCRM03_i<<-StartingDoseNextCRM03

break
}

if (CohortSize==4 & j >= 2 & EDinPosterior0204 == 1 & MeanSuccess02 >= 0.98 ) {
StartingDoseNextCRM03<<-round(StartingDoseNextCRM02_i/2)
StartingDoseNextCRM03_i<<-StartingDoseNextCRM03

break
}
if (CohortSize==2 & j >= 5 & EDinPosterior0204 == 1 & MeanSuccess02 >= 0.98 ) {
StartingDoseNextCRM03<<-round(StartingDoseNextCRM02_i/2)
StartingDoseNextCRM03_i<<-StartingDoseNextCRM03
break

}
}
if (j==5) {
EDinPosterior0205 <<- 0
if (lowerpostprob0205 <= EDOfInterestCRM & EDOfInterestCRM <= upperpostprob0205) {
EDinPosterior0205 <<- 1
}

if ( (lowerpostprob0205 >= LowerPostProba) | 
     (EDinPosterior0205 == 0 & upperpostprob0205 <= UpperPostProba)) {

NextStartDoseC0205(StartDose=StartingDoseNextCRM02_i)
StartingDoseNextCRM03_i<<-StartingDoseNextCRM03

break
}

if (CohortSize==4 & j >= 2 & EDinPosterior0205 == 1 & MeanSuccess02 >= 0.98 ) {
StartingDoseNextCRM03<<-round(StartingDoseNextCRM02_i/2)
StartingDoseNextCRM03_i<<-StartingDoseNextCRM03

break
}
if (CohortSize==2 & j >= 5 & EDinPosterior0205 == 1 & MeanSuccess02 >= 0.98 ) {
StartingDoseNextCRM03<<-round(StartingDoseNextCRM02_i/2)
StartingDoseNextCRM03_i<<-StartingDoseNextCRM03
break

}
}
if (j==6) {
EDinPosterior0206 <<- 0
if (lowerpostprob0206 <= EDOfInterestCRM & EDOfInterestCRM <= upperpostprob0206) {
EDinPosterior0206 <<- 1
}

if ( (lowerpostprob0206 >= LowerPostProba) | 
     (EDinPosterior0206 == 0 & upperpostprob0206 <= UpperPostProba)) {

NextStartDoseC0206(StartDose=StartingDoseNextCRM02_i)
StartingDoseNextCRM03_i<<-StartingDoseNextCRM03

break
}

if (CohortSize==4 & j >= 2 & EDinPosterior0206 == 1 & MeanSuccess02 >= 0.98 ) {
StartingDoseNextCRM03<<-round(StartingDoseNextCRM02_i/2)
StartingDoseNextCRM03_i<<-StartingDoseNextCRM03

break
}
if (CohortSize==2 & j >= 5 & EDinPosterior0206 == 1 & MeanSuccess02 >= 0.98 ) {
StartingDoseNextCRM03<<-round(StartingDoseNextCRM02_i/2)
StartingDoseNextCRM03_i<<-StartingDoseNextCRM03
break

}
}

if (j==7) {
EDinPosterior0207 <<- 0
if (lowerpostprob0207 <= EDOfInterestCRM & EDOfInterestCRM <= upperpostprob0207) {
EDinPosterior0207 <<- 1
}

if ( (lowerpostprob0207 >= LowerPostProba) | 
     (EDinPosterior0207 == 0 & upperpostprob0207 <= UpperPostProba)) {

NextStartDoseC0207(StartDose=StartingDoseNextCRM02_i)
StartingDoseNextCRM03_i<<-StartingDoseNextCRM03

break
}

if (CohortSize==4 & j >= 2 & EDinPosterior0207 == 1 & MeanSuccess02 >= 0.98 ) {
StartingDoseNextCRM03<<-round(StartingDoseNextCRM02_i/2)
StartingDoseNextCRM03_i<<-StartingDoseNextCRM03

break
}
if (CohortSize==2 & j >= 5 & EDinPosterior0207 == 1 & MeanSuccess02 >= 0.98 ) {
StartingDoseNextCRM03<<-round(StartingDoseNextCRM02_i/2)
StartingDoseNextCRM03_i<<-StartingDoseNextCRM03
break

}
}
if (j==8) {
EDinPosterior0208 <<- 0
if (lowerpostprob0208 <= EDOfInterestCRM & EDOfInterestCRM <= upperpostprob0208) {
EDinPosterior0208 <<- 1
}

if ( (lowerpostprob0208 >= LowerPostProba) | 
     (EDinPosterior0208 == 0 & upperpostprob0208 <= UpperPostProba)) {

NextStartDoseC0208(StartDose=StartingDoseNextCRM02_i)
StartingDoseNextCRM03_i<<-StartingDoseNextCRM03

break
}

if (CohortSize==4 & j >= 2 & EDinPosterior0208 == 1 & MeanSuccess02 >= 0.98 ) {
StartingDoseNextCRM03<<-round(StartingDoseNextCRM02_i/2)
StartingDoseNextCRM03_i<<-StartingDoseNextCRM03

break
}
if (CohortSize==2 & j >= 5 & EDinPosterior0208 == 1 & MeanSuccess02 >= 0.98 ) {
StartingDoseNextCRM03<<-round(StartingDoseNextCRM02_i/2)
StartingDoseNextCRM03_i<<-StartingDoseNextCRM03
break

}
}
if (j==9) {
EDinPosterior0209 <<- 0
if (lowerpostprob0209 <= EDOfInterestCRM & EDOfInterestCRM <= upperpostprob0209) {
EDinPosterior0209 <<- 1
}

if ( (lowerpostprob0209 >= LowerPostProba) | 
     (EDinPosterior0209 == 0 & upperpostprob0209 <= UpperPostProba)) {

NextStartDoseC0209(StartDose=StartingDoseNextCRM02_i)
StartingDoseNextCRM03_i<<-StartingDoseNextCRM03

break
}

if (CohortSize==4 & j >= 2 & EDinPosterior0209 == 1 & MeanSuccess02 >= 0.98 ) {
StartingDoseNextCRM03<<-round(StartingDoseNextCRM02_i/2)
StartingDoseNextCRM03_i<<-StartingDoseNextCRM03

break
}
if (CohortSize==2 & j >= 5 & EDinPosterior0209 == 1 & MeanSuccess02 >= 0.98 ) {
StartingDoseNextCRM03<<-round(StartingDoseNextCRM02_i/2)
StartingDoseNextCRM03_i<<-StartingDoseNextCRM03
break

}
}
if (j==10) {
EDinPosterior0210 <<- 0
if (lowerpostprob0210 <= EDOfInterestCRM & EDOfInterestCRM <= upperpostprob0210) {
EDinPosterior0210 <<- 1
}

if ( (lowerpostprob0210 >= LowerPostProba) | 
     (EDinPosterior0210 == 0 & upperpostprob0210 <= UpperPostProba)) {

NextStartDoseC0210(StartDose=StartingDoseNextCRM02_i)
StartingDoseNextCRM03_i<<-StartingDoseNextCRM03

break
}

if (CohortSize==4 & j >= 2 & EDinPosterior0210 == 1 & MeanSuccess02 >= 0.98 ) {
StartingDoseNextCRM03<<-round(StartingDoseNextCRM02_i/2)
StartingDoseNextCRM03_i<<-StartingDoseNextCRM03

break
}
if (CohortSize==2 & j >= 5 & EDinPosterior0210 == 1 & MeanSuccess02 >= 0.98 ) {
StartingDoseNextCRM03<<-round(StartingDoseNextCRM02_i/2)
StartingDoseNextCRM03_i<<-StartingDoseNextCRM03
break

}
}
if (j==11) {
EDinPosterior0211 <<- 0
if (lowerpostprob0211 <= EDOfInterestCRM & EDOfInterestCRM <= upperpostprob0211) {
EDinPosterior0211 <<- 1
}

if ( (lowerpostprob0211 >= LowerPostProba) | 
     (EDinPosterior0211 == 0 & upperpostprob0211 <= UpperPostProba)) {

NextStartDoseC0211(StartDose=StartingDoseNextCRM02_i)
StartingDoseNextCRM03_i<<-StartingDoseNextCRM03

break
}

if (CohortSize==4 & j >= 2 & EDinPosterior0211 == 1 & MeanSuccess02 >= 0.98 ) {
StartingDoseNextCRM03<<-round(StartingDoseNextCRM02_i/2)
StartingDoseNextCRM03_i<<-StartingDoseNextCRM03

break
}
if (CohortSize==2 & j >= 5 & EDinPosterior0211 == 1 & MeanSuccess02 >= 0.98 ) {
StartingDoseNextCRM03<<-round(StartingDoseNextCRM02_i/2)
StartingDoseNextCRM03_i<<-StartingDoseNextCRM03
break

}
}
if (j==12) {
EDinPosterior0212 <<- 0
if (lowerpostprob0212 <= EDOfInterestCRM & EDOfInterestCRM <= upperpostprob0212) {
EDinPosterior0212 <<- 1
}

if ( (lowerpostprob0212 >= LowerPostProba) | 
     (EDinPosterior0212 == 0 & upperpostprob0212 <= UpperPostProba)) {

NextStartDoseC0212(StartDose=StartingDoseNextCRM02_i)
StartingDoseNextCRM03_i<<-StartingDoseNextCRM03

break
}

if (CohortSize==4 & j >= 2 & EDinPosterior0212 == 1 & MeanSuccess02 >= 0.98 ) {
StartingDoseNextCRM03<<-round(StartingDoseNextCRM02_i/2)
StartingDoseNextCRM03_i<<-StartingDoseNextCRM03

break
}
if (CohortSize==2 & j >= 5 & EDinPosterior0212 == 1 & MeanSuccess02 >= 0.98 ) {
StartingDoseNextCRM03<<-round(StartingDoseNextCRM02_i/2)
StartingDoseNextCRM03_i<<-StartingDoseNextCRM03
break

}
}
if (j==13) {
EDinPosterior0213 <<- 0
if (lowerpostprob0213 <= EDOfInterestCRM & EDOfInterestCRM <= upperpostprob0213) {
EDinPosterior0213 <<- 1
}

if ( (lowerpostprob0213 >= LowerPostProba) | 
     (EDinPosterior0213 == 0 & upperpostprob0213 <= UpperPostProba)) {

NextStartDoseC0213(StartDose=StartingDoseNextCRM02_i)
StartingDoseNextCRM03_i<<-StartingDoseNextCRM03

break
}

if (CohortSize==4 & j >= 2 & EDinPosterior0213 == 1 & MeanSuccess02 >= 0.98 ) {
StartingDoseNextCRM03<<-round(StartingDoseNextCRM02_i/2)
StartingDoseNextCRM03_i<<-StartingDoseNextCRM03

break
}
if (CohortSize==2 & j >= 5 & EDinPosterior0213 == 1 & MeanSuccess02 >= 0.98 ) {
StartingDoseNextCRM03<<-round(StartingDoseNextCRM02_i/2)
StartingDoseNextCRM03_i<<-StartingDoseNextCRM03
break

}
}
if (j==14) {
EDinPosterior0214 <<- 0
if (lowerpostprob0214 <= EDOfInterestCRM & EDOfInterestCRM <= upperpostprob0214) {
EDinPosterior0214 <<- 1
}

if ( (lowerpostprob0214 >= LowerPostProba) | 
     (EDinPosterior0214 == 0 & upperpostprob0214 <= UpperPostProba)) {

NextStartDoseC0214(StartDose=StartingDoseNextCRM02_i)
StartingDoseNextCRM03_i<<-StartingDoseNextCRM03

break
}

if (CohortSize==4 & j >= 2 & EDinPosterior0214 == 1 & MeanSuccess02 >= 0.98 ) {
StartingDoseNextCRM03<<-round(StartingDoseNextCRM02_i/2)
StartingDoseNextCRM03_i<<-StartingDoseNextCRM03

break
}
if (CohortSize==2 & j >= 5 & EDinPosterior0214 == 1 & MeanSuccess02 >= 0.98 ) {
StartingDoseNextCRM03<<-round(StartingDoseNextCRM02_i/2)
StartingDoseNextCRM03_i<<-StartingDoseNextCRM03
break

}
}
if (j==15) {
EDinPosterior0215 <<- 0
if (lowerpostprob0215 <= EDOfInterestCRM & EDOfInterestCRM <= upperpostprob0215) {
EDinPosterior0215 <<- 1
}

if ( (lowerpostprob0215 >= LowerPostProba) | 
     (EDinPosterior0215 == 0 & upperpostprob0215 <= UpperPostProba)) {

NextStartDoseC0215(StartDose=StartingDoseNextCRM02_i)
StartingDoseNextCRM03_i<<-StartingDoseNextCRM03

break
}

if (CohortSize==4 & j >= 2 & EDinPosterior0215 == 1 & MeanSuccess02 >= 0.98 ) {
StartingDoseNextCRM03<<-round(StartingDoseNextCRM02_i/2)
StartingDoseNextCRM03_i<<-StartingDoseNextCRM03

break
}
if (CohortSize==2 & j >= 5 & EDinPosterior0215 == 1 & MeanSuccess02 >= 0.98 ) {
StartingDoseNextCRM03<<-round(StartingDoseNextCRM02_i/2)
StartingDoseNextCRM03_i<<-StartingDoseNextCRM03
break

}
}
if (j==16) {
EDinPosterior0216 <<- 0
if (lowerpostprob0216 <= EDOfInterestCRM & EDOfInterestCRM <= upperpostprob0216) {
EDinPosterior0216 <<- 1
}

if ( (lowerpostprob0216 >= LowerPostProba) | 
     (EDinPosterior0216 == 0 & upperpostprob0216 <= UpperPostProba)) {

NextStartDoseC0216(StartDose=StartingDoseNextCRM02_i)
StartingDoseNextCRM03_i<<-StartingDoseNextCRM03

break
}

if (CohortSize==4 & j >= 2 & EDinPosterior0216 == 1 & MeanSuccess02 >= 0.98 ) {
StartingDoseNextCRM03<<-round(StartingDoseNextCRM02_i/2)
StartingDoseNextCRM03_i<<-StartingDoseNextCRM03

break
}
if (CohortSize==2 & j >= 5 & EDinPosterior0216 == 1 & MeanSuccess02 >= 0.98 ) {
StartingDoseNextCRM03<<-round(StartingDoseNextCRM02_i/2)
StartingDoseNextCRM03_i<<-StartingDoseNextCRM03
break

}
}

if (j==17) {
EDinPosterior0217 <<- 0
if (lowerpostprob0217 <= EDOfInterestCRM & EDOfInterestCRM <= upperpostprob0217) {
EDinPosterior0217 <<- 1
}

if ( (lowerpostprob0217 >= LowerPostProba) | 
     (EDinPosterior0217 == 0 & upperpostprob0217 <= UpperPostProba)) {

NextStartDoseC0217(StartDose=StartingDoseNextCRM02_i)
StartingDoseNextCRM03_i<<-StartingDoseNextCRM03

break
}

if (CohortSize==4 & j >= 2 & EDinPosterior0217 == 1 & MeanSuccess02 >= 0.98 ) {
StartingDoseNextCRM03<<-round(StartingDoseNextCRM02_i/2)
StartingDoseNextCRM03_i<<-StartingDoseNextCRM03

break
}
if (CohortSize==2 & j >= 5 & EDinPosterior0217 == 1 & MeanSuccess02 >= 0.98 ) {
StartingDoseNextCRM03<<-round(StartingDoseNextCRM02_i/2)
StartingDoseNextCRM03_i<<-StartingDoseNextCRM03
break

}
}
if (j==18) {
EDinPosterior0218 <<- 0
if (lowerpostprob0218 <= EDOfInterestCRM & EDOfInterestCRM <= upperpostprob0218) {
EDinPosterior0218 <<- 1
}

if ( (lowerpostprob0218 >= LowerPostProba) | 
     (EDinPosterior0218 == 0 & upperpostprob0218 <= UpperPostProba)) {

NextStartDoseC0218(StartDose=StartingDoseNextCRM02_i)
StartingDoseNextCRM03_i<<-StartingDoseNextCRM03

break
}

if (CohortSize==4 & j >= 2 & EDinPosterior0218 == 1 & MeanSuccess02 >= 0.98 ) {
StartingDoseNextCRM03<<-round(StartingDoseNextCRM02_i/2)
StartingDoseNextCRM03_i<<-StartingDoseNextCRM03

break
}
if (CohortSize==2 & j >= 5 & EDinPosterior0218 == 1 & MeanSuccess02 >= 0.98 ) {
StartingDoseNextCRM03<<-round(StartingDoseNextCRM02_i/2)
StartingDoseNextCRM03_i<<-StartingDoseNextCRM03
break

}
}
if (j==19) {
EDinPosterior0219 <<- 0
if (lowerpostprob0219 <= EDOfInterestCRM & EDOfInterestCRM <= upperpostprob0219) {
EDinPosterior0219 <<- 1
}

if ( (lowerpostprob0219 >= LowerPostProba) | 
     (EDinPosterior0219 == 0 & upperpostprob0219 <= UpperPostProba)) {

NextStartDoseC0219(StartDose=StartingDoseNextCRM02_i)
StartingDoseNextCRM03_i<<-StartingDoseNextCRM03

break
}

if (CohortSize==4 & j >= 2 & EDinPosterior0219 == 1 & MeanSuccess02 >= 0.98 ) {
StartingDoseNextCRM03<<-round(StartingDoseNextCRM02_i/2)
StartingDoseNextCRM03_i<<-StartingDoseNextCRM03

break
}
if (CohortSize==2 & j >= 5 & EDinPosterior0219 == 1 & MeanSuccess02 >= 0.98 ) {
StartingDoseNextCRM03<<-round(StartingDoseNextCRM02_i/2)
StartingDoseNextCRM03_i<<-StartingDoseNextCRM03
break

}
}
if (j==20) {
EDinPosterior0220 <<- 0
if (lowerpostprob0220 <= EDOfInterestCRM & EDOfInterestCRM <= upperpostprob0220) {
EDinPosterior0220 <<- 1
}

if ( (lowerpostprob0220 >= LowerPostProba) | 
     (EDinPosterior0220 == 0 & upperpostprob0220 <= UpperPostProba)) {

NextStartDoseC0220(StartDose=StartingDoseNextCRM02_i)
StartingDoseNextCRM03_i<<-StartingDoseNextCRM03

break
}

if (CohortSize==4 & j >= 2 & EDinPosterior0220 == 1 & MeanSuccess02 >= 0.98 ) {
StartingDoseNextCRM03<<-round(StartingDoseNextCRM02_i/2)
StartingDoseNextCRM03_i<<-StartingDoseNextCRM03

break
}
if (CohortSize==2 & j >= 5 & EDinPosterior0220 == 1 & MeanSuccess02 >= 0.98 ) {
StartingDoseNextCRM03<<-round(StartingDoseNextCRM02_i/2)
StartingDoseNextCRM03_i<<-StartingDoseNextCRM03
break

}
}


}
}#for loop
dataCRMdef<<-rbind(dataCRMdef,dataCRM)

}#if loop

# start eventually a new crm


if (exists("StartingDoseNextCRM03_i") == TRUE) {

rm(dosen, ui95, li95, CI95OI)
rm(ci95mOImean, ci95m, ci95, EDinPosterior02_i, EDinPosterior02_ij)


AssignProbaStartDose(StartDose=StartingDoseNextCRM03_i)
FailureRate03(dose=3, SP1=SP1, SP2=SP2, SP3=SP3, SP4=SP4, SP5=SP5, SP6=SP6)

SuccessEvent03 <<- rbinom(cohort.size,1,1-SuccessProba03)
dosev<<-rep(first.dose, cohort.size)


mrs.dose 	<<- c(dosev)
mrs.response 	<<- c(SuccessEvent03)
nb.sujets <<- length(mrs.response)
CRM(cible,nb.sujets,nb.doses,mrs.response,mrs.dose,proba.list)


ci95m<<-data.frame(ci95)
ci95m$FinalEstimatedED[ci95m$nb == 1] <- 6
ci95m$FinalEstimatedED[ci95m$nb == 2] <- 5
ci95m$FinalEstimatedED[ci95m$nb == 3] <- 4
ci95m$FinalEstimatedED[ci95m$nb == 4] <- 3
ci95m$FinalEstimatedED[ci95m$nb == 5] <- 2
ci95m$FinalEstimatedED[ci95m$nb == 6] <- 1


ci95mOI<<-ci95m[ which(ci95m$FinalEstimatedED==3), ]
li95<<-ci95mOI$li9
ui95<<-ci95mOI$ui9
li95d<<-recode(li95,"0.85=0")
CI95OId<<-ui95-li95d
if (CI95OId<=CI95OITarget) {
CI95OI<=CI95OITarget+0.01
}
if (CI95OId>CI95OITarget) {
CI95OI<<-CI95OId
}
rm(ci95mOImean)
rm(ci95m)
rm(ci95)


dose1<<-abs(p.dose.list[nb.sujets,1]-(1-EDOI))
dose2<<-abs(p.dose.list[nb.sujets,2]-(1-EDOI))
dose3<<-abs(p.dose.list[nb.sujets,3]-(1-EDOI))
dose4<<-abs(p.dose.list[nb.sujets,4]-(1-EDOI))
dose5<<-abs(p.dose.list[nb.sujets,5]-(1-EDOI))
dose6<<-abs(p.dose.list[nb.sujets,6]-(1-EDOI))

new <- list("6"=dose6, "5"=dose5, "4"=dose4, "3"=dose3, "2"=dose2, "1"=dose1)
x_num <<- as.numeric(unlist(new))
dosec<<-names(which.min(new[new > 0]))
dose<<-strtoi(dosec)
dosen<<-as.numeric(dosec)

lowerpostprob0301<<-p.dose.list[nb.sujets,1]
upperpostprob0301<<-p.dose.list[nb.sujets,6]
DoseNumber<<-resul2[,2]
InverseSuccessEventResult<<-resul2[,3]
dataCRM1<<-cbind(DoseNumber,InverseSuccessEventResult)

dataCRM<<-as.data.frame(dataCRM1)
dataCRM$Success[InverseSuccessEventResult == 0] <<- 1
dataCRM$Success[InverseSuccessEventResult == 1] <<- 0
dataCRM$Dose<<-StartingDoseNextCRM03 
dataCRM$PostProbaWM01<<-p.dose.list[,1]
dataCRM$PostProbaWM02<<-p.dose.list[,2]
dataCRM$PostProbaWM03<<-p.dose.list[,3]
dataCRM$PostProbaWM04<<-p.dose.list[,4]
dataCRM$PostProbaWM05<<-p.dose.list[,5]
dataCRM$PostProbaWM06<<-p.dose.list[,6]

MeanSuccess03<<-mean(dataCRM$Success)

#rm(list="EDinPosterior03")
if ((lowerpostprob0301 <= EDOfInterestCRM) & (EDOfInterestCRM<= upperpostprob0301)) {
EDinPosterior0301 <<- 1
} else {
EDinPosterior0301 <<- 0
}


nF<<-n_distinct(dataCRM$Success)
nD<<-n_distinct(dataCRM$Dose)


if ( (lowerpostprob0301 >= LowerPostProba) | 
     ((EDinPosterior0301 == 0) & (upperpostprob0301 <= UpperPostProba))) {

NextStartDoseC0301(StartDose=StartingDoseNextCRM03_i)
StartingDoseNextCRM04_i<<-StartingDoseNextCRM04

}


if (exists("StartingDoseNextCRM04_i") == FALSE) {
for (j in 1:nloop) {
rm(dosen, ui95, li95, CI95OI)
rm(ci95mOImean, ci95m, ci95, EDinPosterior03_i, EDinPosterior03_ij)


FailureRate03(dose=dose, SP1=SP1, SP2=SP2, SP3=SP3, SP4=SP4, SP5=SP5, SP6=SP6)
SuccessEvent03 <<- rbinom(cohort.size,1,1-SuccessProba03)
dosev<<-rep(dose, cohort.size)


mrs.dose 	<<- c(mrs.dose,dosev)
mrs.response 	<<- c(mrs.response, SuccessEvent03)
nb.sujets <<- length(mrs.response)
CRM(cible,nb.sujets,nb.doses,mrs.response,mrs.dose,proba.list)


ci95m<<-data.frame(ci95)
ci95m$FinalEstimatedED[ci95m$nb == 1] <- 6
ci95m$FinalEstimatedED[ci95m$nb == 2] <- 5
ci95m$FinalEstimatedED[ci95m$nb == 3] <- 4
ci95m$FinalEstimatedED[ci95m$nb == 4] <- 3
ci95m$FinalEstimatedED[ci95m$nb == 5] <- 2
ci95m$FinalEstimatedED[ci95m$nb == 6] <- 1


ci95mOImean<<-ci95m[ which(ci95m$nb==3 | ci95m$nb==5), ]
Toreplace0.85<<-mean(ci95mOImean$li95)
ci95mOImean4<<-ci95m[ which(ci95m$nb==4), ]
ci95mOImean4[ci95mOImean4== 0.85] <- Toreplace0.85
ci95mOImean16<<-ci95m[ which(ci95m$nb==1 | ci95m$nb==2 | ci95m$nb==3 | ci95m$nb==5 | ci95m$nb==6), ]
ci95mF<<-rbind(ci95mOImean4,ci95mOImean16)
ci95mF[order(ci95mF$nb,decreasing = FALSE),]


ci95mOI<<-ci95mF[ which(ci95mF$FinalEstimatedED==dosen), ]
li95<<-ci95mOI$li9
ui95<<-ci95mOI$ui9
CI95OI<<-ui95-li95

if (j==2) {
CI95OI0302 <<- CI95OI
}
if (j==3) {
CI95OI0303 <<- CI95OI
if ((CI95OI0303 <= CI95OI0302) & (CI95OI0303 >= CI95OI0302*CIDecrease) | (CI95OI0303 <= CI95OILimit) | ((CI95OI0302-CI95OI0303) <= CI95OIDiff)) {
    break
   }
}
if (j==4) {
CI95OI0304 <<- CI95OI
if ((CI95OI0304 <= CI95OI0303) & (CI95OI0304 >= CI95OI0303*CIDecrease) | (CI95OI0304 <= CI95OILimit) | ((CI95OI0303-CI95OI0304) <= CI95OIDiff)) {
    break
   }
}
if (j==5) {
CI95OI0305 <<- CI95OI
if ((CI95OI0305 <= CI95OI0304) & (CI95OI0305 >= CI95OI0304*CIDecrease) | (CI95OI0305 <= CI95OILimit) | ((CI95OI0304-CI95OI0305) <= CI95OIDiff)) {
    break
   }
}
if (j==6) {
CI95OI0306 <<- CI95OI
if ((CI95OI0306 <= CI95OI0305) & (CI95OI0306 >= CI95OI0305*CIDecrease) | (CI95OI0306 <= CI95OILimit) | ((CI95OI0305-CI95OI0306) <= CI95OIDiff)) {
    break
   }
}
if (j==7) {
CI95OI0307 <<- CI95OI
if ((CI95OI0307 <= CI95OI0306) & (CI95OI0307 >= CI95OI0306*CIDecrease) | (CI95OI0307 <= CI95OILimit) | ((CI95OI0306-CI95OI0307) <= CI95OIDiff)) {
    break
   }
}
if (j==8) {
CI95OI0308 <<- CI95OI
if ((CI95OI0308 <= CI95OI0307) & (CI95OI0308 >= CI95OI0307*CIDecrease) | (CI95OI0308 <= CI95OILimit) | ((CI95OI0307-CI95OI0308) <= CI95OIDiff)) {
    break
   }
}
if (j==9) {
CI95OI0309 <<- CI95OI
if ((CI95OI0309 <= CI95OI0308) & (CI95OI0309 >= CI95OI0308*CIDecrease) | (CI95OI0309 <= CI95OILimit) | ((CI95OI0308-CI95OI0309) <= CI95OIDiff)) {
    break
   }
}
if (j==10) {
CI95OI0310 <<- CI95OI
if ((CI95OI0310 <= CI95OI0309) & (CI95OI0310 >= CI95OI0309*CIDecrease) | (CI95OI0310 <= CI95OILimit) | ((CI95OI0309-CI95OI0310) <= CI95OIDiff)) {
    break
   }
}

if (j==11) {
CI95OI0311 <<- CI95OI
if ((CI95OI0311 <= CI95OI0310) & (CI95OI0311 >= CI95OI0310*CIDecrease) | (CI95OI0311 <= CI95OILimit) | ((CI95OI0310-CI95OI0311) <= CI95OIDiff)) {
    break
   }
}
if (j==12) {
CI95OI0312 <<- CI95OI
if ((CI95OI0312 <= CI95OI0311) & (CI95OI0312 >= CI95OI0311*CIDecrease) | (CI95OI0312 <= CI95OILimit) | ((CI95OI0311-CI95OI0312) <= CI95OIDiff)) {
    break
   }
}
if (j==13) {
CI95OI0313 <<- CI95OI
if ((CI95OI0313 <= CI95OI0312) & (CI95OI0313 >= CI95OI0312*CIDecrease) | (CI95OI0313 <= CI95OILimit) | ((CI95OI0312-CI95OI0313) <= CI95OIDiff)) {
    break
   }
}
if (j==14) {
CI95OI0314 <<- CI95OI
if ((CI95OI0314 <= CI95OI0313) & (CI95OI0314 >= CI95OI0313*CIDecrease) | (CI95OI0314 <= CI95OILimit) | ((CI95OI0313-CI95OI0314) <= CI95OIDiff)) {
    break
   }
}
if (j==15) {
CI95OI0315 <<- CI95OI
if ((CI95OI0315 <= CI95OI0304) & (CI95OI0315 >= CI95OI0304*CIDecrease) | (CI95OI0315 <= CI95OILimit) | ((CI95OI0314-CI95OI0315) <= CI95OIDiff)) {
    break
   }
}
if (j==16) {
CI95OI0316 <<- CI95OI
if ((CI95OI0316 <= CI95OI0315) & (CI95OI0316 >= CI95OI0315*CIDecrease) | (CI95OI0316 <= CI95OILimit) | ((CI95OI0315-CI95OI0316) <= CI95OIDiff)) {
    break
   }
}
if (j==17) {
CI95OI0317 <<- CI95OI
if ((CI95OI0317 <= CI95OI0316) & (CI95OI0317 >= CI95OI0316*CIDecrease) | (CI95OI0317 <= CI95OILimit) | ((CI95OI0316-CI95OI0317) <= CI95OIDiff)) {
    break
   }
}
if (j==18) {
CI95OI0318 <<- CI95OI
if ((CI95OI0318 <= CI95OI0317) & (CI95OI0318 >= CI95OI0317*CIDecrease) | (CI95OI0318 <= CI95OILimit) | ((CI95OI0317-CI95OI0318) <= CI95OIDiff)) {
    break
   }
}
if (j==19) {
CI95OI0319 <<- CI95OI
if ((CI95OI0319 <= CI95OI0318) & (CI95OI0319 >= CI95OI0318*CIDecrease) | (CI95OI0319 <= CI95OILimit) | ((CI95OI0318-CI95OI0319) <= CI95OIDiff)) {
    break
   }
}
if (j==20) {
CI95OI0320 <<- CI95OI
if ((CI95OI0320 <= CI95OI0319) & (CI95OI0320 >= CI95OI0319*CIDecrease) | (CI95OI0320 <= CI95OILimit) | ((CI95OI0319-CI95OI0320) <= CI95OIDiff)) {
    break
   }
}

rm(ci95mOImean)
rm(ci95m)
rm(ci95)


dose1<<-abs(p.dose.list[nb.sujets,1]-(1-EDOI))
dose2<<-abs(p.dose.list[nb.sujets,2]-(1-EDOI))
dose3<<-abs(p.dose.list[nb.sujets,3]-(1-EDOI))
dose4<<-abs(p.dose.list[nb.sujets,4]-(1-EDOI))
dose5<<-abs(p.dose.list[nb.sujets,5]-(1-EDOI))
dose6<<-abs(p.dose.list[nb.sujets,6]-(1-EDOI))

new <- list("6"=dose6, "5"=dose5, "4"=dose4, "3"=dose3, "2"=dose2, "1"=dose1)
x_num <<- as.numeric(unlist(new))
dosec<<-names(which.min(new[new > 0]))
dose<<-strtoi(dosec)
dosen<<-as.numeric(dosec)


if (j==2) {
lowerpostprob0302<<-p.dose.list[nb.sujets,1]
upperpostprob0302<<-p.dose.list[nb.sujets,6]
}
if (j==3) {
lowerpostprob0303<<-p.dose.list[nb.sujets,1]
upperpostprob0303<<-p.dose.list[nb.sujets,6]
}
if (j==4) {
lowerpostprob0304<<-p.dose.list[nb.sujets,1]
upperpostprob0304<<-p.dose.list[nb.sujets,6]
}
if (j==5) {
lowerpostprob0305<<-p.dose.list[nb.sujets,1]
upperpostprob0305<<-p.dose.list[nb.sujets,6]
}
if (j==6) {
lowerpostprob0306<<-p.dose.list[nb.sujets,1]
upperpostprob0306<<-p.dose.list[nb.sujets,6]
}
if (j==7) {
lowerpostprob0307<<-p.dose.list[nb.sujets,1]
upperpostprob0307<<-p.dose.list[nb.sujets,6]
}
if (j==8) {
lowerpostprob0308<<-p.dose.list[nb.sujets,1]
upperpostprob0308<<-p.dose.list[nb.sujets,6]
}
if (j==9) {
lowerpostprob0309<<-p.dose.list[nb.sujets,1]
upperpostprob0309<<-p.dose.list[nb.sujets,6]
}
if (j==10) {
lowerpostprob0310<<-p.dose.list[nb.sujets,1]
upperpostprob0310<<-p.dose.list[nb.sujets,6]
}
if (j==11) {
lowerpostprob0311<<-p.dose.list[nb.sujets,1]
upperpostprob0311<<-p.dose.list[nb.sujets,6]
}
if (j==12) {
lowerpostprob0312<<-p.dose.list[nb.sujets,1]
upperpostprob0312<<-p.dose.list[nb.sujets,6]
}
if (j==13) {
lowerpostprob0313<<-p.dose.list[nb.sujets,1]
upperpostprob0313<<-p.dose.list[nb.sujets,6]
}
if (j==14) {
lowerpostprob0314<<-p.dose.list[nb.sujets,1]
upperpostprob0314<<-p.dose.list[nb.sujets,6]
}
if (j==15) {
lowerpostprob0315<<-p.dose.list[nb.sujets,1]
upperpostprob0315<<-p.dose.list[nb.sujets,6]
}
if (j==16) {
lowerpostprob0316<<-p.dose.list[nb.sujets,1]
upperpostprob0316<<-p.dose.list[nb.sujets,6]
}
if (j==17) {
lowerpostprob0317<<-p.dose.list[nb.sujets,1]
upperpostprob0317<<-p.dose.list[nb.sujets,6]
}
if (j==18) {
lowerpostprob0318<<-p.dose.list[nb.sujets,1]
upperpostprob0318<<-p.dose.list[nb.sujets,6]
}
if (j==19) {
lowerpostprob0319<<-p.dose.list[nb.sujets,1]
upperpostprob0319<<-p.dose.list[nb.sujets,6]
}
if (j==20) {
lowerpostprob0320<<-p.dose.list[nb.sujets,1]
upperpostprob0320<<-p.dose.list[nb.sujets,6]
}

DoseNumber<<-resul2[,2]
InverseSuccessEventResult<<-resul2[,3]
dataCRM1<<-cbind(DoseNumber,InverseSuccessEventResult)

dataCRM<<-as.data.frame(dataCRM1)
dataCRM$Success[InverseSuccessEventResult == 0] <<- 1
dataCRM$Success[InverseSuccessEventResult == 1] <<- 0
dataCRM$Dose<<-StartingDoseNextCRM03
dataCRM$PostProbaWM01<<-p.dose.list[,1]
dataCRM$PostProbaWM02<<-p.dose.list[,2]
dataCRM$PostProbaWM03<<-p.dose.list[,3]
dataCRM$PostProbaWM04<<-p.dose.list[,4]
dataCRM$PostProbaWM05<<-p.dose.list[,5]
dataCRM$PostProbaWM06<<-p.dose.list[,6]

MeanSuccess03<<-mean(dataCRM$Success)


if (j==2) {
EDinPosterior0302 <<- 0
if (lowerpostprob0302 <= EDOfInterestCRM & EDOfInterestCRM <= upperpostprob0302) {
EDinPosterior0302 <<- 1
}

if ( (lowerpostprob0302 >= LowerPostProba) | 
     (EDinPosterior0302 == 0 & upperpostprob0302 <= UpperPostProba)) {
NextStartDoseC0302(StartDose=StartingDoseNextCRM03_i)
StartingDoseNextCRM04_i<<-StartingDoseNextCRM04

break
}

if (CohortSize==4 & j >= 2 & EDinPosterior0302 == 1 & MeanSuccess03 >= 0.98 ) {
StartingDoseNextCRM04<<-round(StartingDoseNextCRM03_i/2)
StartingDoseNextCRM04_i<<-StartingDoseNextCRM04

break
}
if (CohortSize==2 & j >= 5 & EDinPosterior0302 == 1 & MeanSuccess03 >= 0.98 ) {
StartingDoseNextCRM04<<-round(StartingDoseNextCRM03_i/2)
StartingDoseNextCRM04_i<<-StartingDoseNextCRM04
break

}
}
if (j==3) {
EDinPosterior0303 <<- 0
if (lowerpostprob0303 <= EDOfInterestCRM & EDOfInterestCRM <= upperpostprob0303) {
EDinPosterior0303 <<- 1
}

if ( (lowerpostprob0303 >= LowerPostProba) | 
     (EDinPosterior0303 == 0 & upperpostprob0303 <= UpperPostProba)) {

NextStartDoseC0303(StartDose=StartingDoseNextCRM03_i)
StartingDoseNextCRM04_i<<-StartingDoseNextCRM04

break
}

if (CohortSize==4 & j >= 2 & EDinPosterior0303 == 1 & MeanSuccess03 >= 0.98 ) {
StartingDoseNextCRM04<<-round(StartingDoseNextCRM03_i/2)
StartingDoseNextCRM04_i<<-StartingDoseNextCRM04

break
}
if (CohortSize==2 & j >= 5 & EDinPosterior0303 == 1 & MeanSuccess03 >= 0.98 ) {
StartingDoseNextCRM04<<-round(StartingDoseNextCRM03_i/2)
StartingDoseNextCRM04_i<<-StartingDoseNextCRM04
break

}
}
if (j==4) {
EDinPosterior0304 <<- 0
if (lowerpostprob0304 <= EDOfInterestCRM & EDOfInterestCRM <= upperpostprob0304) {
EDinPosterior0304 <<- 1
}

if ( (lowerpostprob0304 >= LowerPostProba) | 
     (EDinPosterior0304 == 0 & upperpostprob0304 <= UpperPostProba)) {

NextStartDoseC0304(StartDose=StartingDoseNextCRM03_i)
StartingDoseNextCRM04_i<<-StartingDoseNextCRM04

break
}

if (CohortSize==4 & j >= 2 & EDinPosterior0304 == 1 & MeanSuccess03 >= 0.98 ) {
StartingDoseNextCRM04<<-round(StartingDoseNextCRM03_i/2)
StartingDoseNextCRM04_i<<-StartingDoseNextCRM04

break
}
if (CohortSize==2 & j >= 5 & EDinPosterior0304 == 1 & MeanSuccess03 >= 0.98 ) {
StartingDoseNextCRM04<<-round(StartingDoseNextCRM03_i/2)
StartingDoseNextCRM04_i<<-StartingDoseNextCRM04
break

}
}
if (j==5) {
EDinPosterior0305 <<- 0
if (lowerpostprob0305 <= EDOfInterestCRM & EDOfInterestCRM <= upperpostprob0305) {
EDinPosterior0305 <<- 1
}

if ( (lowerpostprob0305 >= LowerPostProba) | 
     (EDinPosterior0305 == 0 & upperpostprob0305 <= UpperPostProba)) {

NextStartDoseC0305(StartDose=StartingDoseNextCRM03_i)
StartingDoseNextCRM04_i<<-StartingDoseNextCRM04

break
}

if (CohortSize==4 & j >= 2 & EDinPosterior0305 == 1 & MeanSuccess03 >= 0.98 ) {
StartingDoseNextCRM04<<-round(StartingDoseNextCRM03_i/2)
StartingDoseNextCRM04_i<<-StartingDoseNextCRM04

break
}
if (CohortSize==2 & j >= 5 & EDinPosterior0305 == 1 & MeanSuccess03 >= 0.98 ) {
StartingDoseNextCRM04<<-round(StartingDoseNextCRM03_i/2)
StartingDoseNextCRM04_i<<-StartingDoseNextCRM04
break

}
}
if (j==6) {
EDinPosterior0306 <<- 0
if (lowerpostprob0306 <= EDOfInterestCRM & EDOfInterestCRM <= upperpostprob0306) {
EDinPosterior0306 <<- 1
}

if ( (lowerpostprob0306 >= LowerPostProba) | 
     (EDinPosterior0306 == 0 & upperpostprob0306 <= UpperPostProba)) {

NextStartDoseC0306(StartDose=StartingDoseNextCRM03_i)
StartingDoseNextCRM04_i<<-StartingDoseNextCRM04

break
}

if (CohortSize==4 & j >= 2 & EDinPosterior0306 == 1 & MeanSuccess03 >= 0.98 ) {
StartingDoseNextCRM04<<-round(StartingDoseNextCRM03_i/2)
StartingDoseNextCRM04_i<<-StartingDoseNextCRM04

break
}
if (CohortSize==2 & j >= 5 & EDinPosterior0306 == 1 & MeanSuccess03 >= 0.98 ) {
StartingDoseNextCRM04<<-round(StartingDoseNextCRM03_i/2)
StartingDoseNextCRM04_i<<-StartingDoseNextCRM04
break

}
}

if (j==7) {
EDinPosterior0307 <<- 0
if (lowerpostprob0307 <= EDOfInterestCRM & EDOfInterestCRM <= upperpostprob0307) {
EDinPosterior0307 <<- 1
}

if ( (lowerpostprob0307 >= LowerPostProba) | 
     (EDinPosterior0307 == 0 & upperpostprob0307 <= UpperPostProba)) {

NextStartDoseC0307(StartDose=StartingDoseNextCRM03_i)
StartingDoseNextCRM04_i<<-StartingDoseNextCRM04

break
}

if (CohortSize==4 & j >= 2 & EDinPosterior0307 == 1 & MeanSuccess03 >= 0.98 ) {
StartingDoseNextCRM04<<-round(StartingDoseNextCRM03_i/2)
StartingDoseNextCRM04_i<<-StartingDoseNextCRM04

break
}
if (CohortSize==2 & j >= 5 & EDinPosterior0307 == 1 & MeanSuccess03 >= 0.98 ) {
StartingDoseNextCRM04<<-round(StartingDoseNextCRM03_i/2)
StartingDoseNextCRM04_i<<-StartingDoseNextCRM04
break

}
}
if (j==8) {
EDinPosterior0308 <<- 0
if (lowerpostprob0308 <= EDOfInterestCRM & EDOfInterestCRM <= upperpostprob0308) {
EDinPosterior0308 <<- 1
}

if ( (lowerpostprob0308 >= LowerPostProba) | 
     (EDinPosterior0308 == 0 & upperpostprob0308 <= UpperPostProba)) {

NextStartDoseC0308(StartDose=StartingDoseNextCRM03_i)
StartingDoseNextCRM04_i<<-StartingDoseNextCRM04

break
}

if (CohortSize==4 & j >= 2 & EDinPosterior0308 == 1 & MeanSuccess03 >= 0.98 ) {
StartingDoseNextCRM04<<-round(StartingDoseNextCRM03_i/2)
StartingDoseNextCRM04_i<<-StartingDoseNextCRM04

break
}
if (CohortSize==2 & j >= 5 & EDinPosterior0308 == 1 & MeanSuccess03 >= 0.98 ) {
StartingDoseNextCRM04<<-round(StartingDoseNextCRM03_i/2)
StartingDoseNextCRM04_i<<-StartingDoseNextCRM04
break

}
}
if (j==9) {
EDinPosterior0309 <<- 0
if (lowerpostprob0309 <= EDOfInterestCRM & EDOfInterestCRM <= upperpostprob0309) {
EDinPosterior0309 <<- 1
}

if ( (lowerpostprob0309 >= LowerPostProba) | 
     (EDinPosterior0309 == 0 & upperpostprob0309 <= UpperPostProba)) {

NextStartDoseC0309(StartDose=StartingDoseNextCRM03_i)
StartingDoseNextCRM04_i<<-StartingDoseNextCRM04

break
}

if (CohortSize==4 & j >= 2 & EDinPosterior0309 == 1 & MeanSuccess03 >= 0.98 ) {
StartingDoseNextCRM04<<-round(StartingDoseNextCRM03_i/2)
StartingDoseNextCRM04_i<<-StartingDoseNextCRM04

break
}
if (CohortSize==2 & j >= 5 & EDinPosterior0309 == 1 & MeanSuccess03 >= 0.98 ) {
StartingDoseNextCRM04<<-round(StartingDoseNextCRM03_i/2)
StartingDoseNextCRM04_i<<-StartingDoseNextCRM04
break

}
}
if (j==10) {
EDinPosterior0310 <<- 0
if (lowerpostprob0310 <= EDOfInterestCRM & EDOfInterestCRM <= upperpostprob0310) {
EDinPosterior0310 <<- 1
}

if ( (lowerpostprob0310 >= LowerPostProba) | 
     (EDinPosterior0310 == 0 & upperpostprob0310 <= UpperPostProba)) {

NextStartDoseC0310(StartDose=StartingDoseNextCRM03_i)
StartingDoseNextCRM04_i<<-StartingDoseNextCRM04

break
}

if (CohortSize==4 & j >= 2 & EDinPosterior0310 == 1 & MeanSuccess03 >= 0.98 ) {
StartingDoseNextCRM04<<-round(StartingDoseNextCRM03_i/2)
StartingDoseNextCRM04_i<<-StartingDoseNextCRM04

break
}
if (CohortSize==2 & j >= 5 & EDinPosterior0310 == 1 & MeanSuccess03 >= 0.98 ) {
StartingDoseNextCRM04<<-round(StartingDoseNextCRM03_i/2)
StartingDoseNextCRM04_i<<-StartingDoseNextCRM04
break

}
}
if (j==11) {
EDinPosterior0311 <<- 0
if (lowerpostprob0311 <= EDOfInterestCRM & EDOfInterestCRM <= upperpostprob0311) {
EDinPosterior0311 <<- 1
}

if ( (lowerpostprob0311 >= LowerPostProba) | 
     (EDinPosterior0311 == 0 & upperpostprob0311 <= UpperPostProba)) {

NextStartDoseC0311(StartDose=StartingDoseNextCRM03_i)
StartingDoseNextCRM04_i<<-StartingDoseNextCRM04

break
}

if (CohortSize==4 & j >= 2 & EDinPosterior0311 == 1 & MeanSuccess03 >= 0.98 ) {
StartingDoseNextCRM04<<-round(StartingDoseNextCRM03_i/2)
StartingDoseNextCRM04_i<<-StartingDoseNextCRM04

break
}
if (CohortSize==2 & j >= 5 & EDinPosterior0311 == 1 & MeanSuccess03 >= 0.98 ) {
StartingDoseNextCRM04<<-round(StartingDoseNextCRM03_i/2)
StartingDoseNextCRM04_i<<-StartingDoseNextCRM04
break

}
}
if (j==12) {
EDinPosterior0312 <<- 0
if (lowerpostprob0312 <= EDOfInterestCRM & EDOfInterestCRM <= upperpostprob0312) {
EDinPosterior0312 <<- 1
}

if ( (lowerpostprob0312 >= LowerPostProba) | 
     (EDinPosterior0312 == 0 & upperpostprob0312 <= UpperPostProba)) {

NextStartDoseC0312(StartDose=StartingDoseNextCRM03_i)
StartingDoseNextCRM04_i<<-StartingDoseNextCRM04

break
}

if (CohortSize==4 & j >= 2 & EDinPosterior0312 == 1 & MeanSuccess03 >= 0.98 ) {
StartingDoseNextCRM04<<-round(StartingDoseNextCRM03_i/2)
StartingDoseNextCRM04_i<<-StartingDoseNextCRM04

break
}
if (CohortSize==2 & j >= 5 & EDinPosterior0312 == 1 & MeanSuccess03 >= 0.98 ) {
StartingDoseNextCRM04<<-round(StartingDoseNextCRM03_i/2)
StartingDoseNextCRM04_i<<-StartingDoseNextCRM04
break

}
}
if (j==13) {
EDinPosterior0313 <<- 0
if (lowerpostprob0313 <= EDOfInterestCRM & EDOfInterestCRM <= upperpostprob0313) {
EDinPosterior0313 <<- 1
}

if ( (lowerpostprob0313 >= LowerPostProba) | 
     (EDinPosterior0313 == 0 & upperpostprob0313 <= UpperPostProba)) {

NextStartDoseC0313(StartDose=StartingDoseNextCRM03_i)
StartingDoseNextCRM04_i<<-StartingDoseNextCRM04

break
}

if (CohortSize==4 & j >= 2 & EDinPosterior0313 == 1 & MeanSuccess03 >= 0.98 ) {
StartingDoseNextCRM04<<-round(StartingDoseNextCRM03_i/2)
StartingDoseNextCRM04_i<<-StartingDoseNextCRM04

break
}
if (CohortSize==2 & j >= 5 & EDinPosterior0313 == 1 & MeanSuccess03 >= 0.98 ) {
StartingDoseNextCRM04<<-round(StartingDoseNextCRM03_i/2)
StartingDoseNextCRM04_i<<-StartingDoseNextCRM04
break

}
}
if (j==14) {
EDinPosterior0314 <<- 0
if (lowerpostprob0314 <= EDOfInterestCRM & EDOfInterestCRM <= upperpostprob0314) {
EDinPosterior0314 <<- 1
}

if ( (lowerpostprob0314 >= LowerPostProba) | 
     (EDinPosterior0314 == 0 & upperpostprob0314 <= UpperPostProba)) {

NextStartDoseC0314(StartDose=StartingDoseNextCRM03_i)
StartingDoseNextCRM04_i<<-StartingDoseNextCRM04

break
}

if (CohortSize==4 & j >= 2 & EDinPosterior0314 == 1 & MeanSuccess03 >= 0.98 ) {
StartingDoseNextCRM04<<-round(StartingDoseNextCRM03_i/2)
StartingDoseNextCRM04_i<<-StartingDoseNextCRM04

break
}
if (CohortSize==2 & j >= 5 & EDinPosterior0314 == 1 & MeanSuccess03 >= 0.98 ) {
StartingDoseNextCRM04<<-round(StartingDoseNextCRM03_i/2)
StartingDoseNextCRM04_i<<-StartingDoseNextCRM04
break

}
}
if (j==15) {
EDinPosterior0315 <<- 0
if (lowerpostprob0315 <= EDOfInterestCRM & EDOfInterestCRM <= upperpostprob0315) {
EDinPosterior0315 <<- 1
}

if ( (lowerpostprob0315 >= LowerPostProba) | 
     (EDinPosterior0315 == 0 & upperpostprob0315 <= UpperPostProba)) {

NextStartDoseC0315(StartDose=StartingDoseNextCRM03_i)
StartingDoseNextCRM04_i<<-StartingDoseNextCRM04

break
}

if (CohortSize==4 & j >= 2 & EDinPosterior0315 == 1 & MeanSuccess03 >= 0.98 ) {
StartingDoseNextCRM04<<-round(StartingDoseNextCRM03_i/2)
StartingDoseNextCRM04_i<<-StartingDoseNextCRM04

break
}
if (CohortSize==2 & j >= 5 & EDinPosterior0315 == 1 & MeanSuccess03 >= 0.98 ) {
StartingDoseNextCRM04<<-round(StartingDoseNextCRM03_i/2)
StartingDoseNextCRM04_i<<-StartingDoseNextCRM04
break

}
}
if (j==16) {
EDinPosterior0316 <<- 0
if (lowerpostprob0316 <= EDOfInterestCRM & EDOfInterestCRM <= upperpostprob0316) {
EDinPosterior0316 <<- 1
}

if ( (lowerpostprob0316 >= LowerPostProba) | 
     (EDinPosterior0316 == 0 & upperpostprob0316 <= UpperPostProba)) {

NextStartDoseC0316(StartDose=StartingDoseNextCRM03_i)
StartingDoseNextCRM04_i<<-StartingDoseNextCRM04

break
}

if (CohortSize==4 & j >= 2 & EDinPosterior0316 == 1 & MeanSuccess03 >= 0.98 ) {
StartingDoseNextCRM04<<-round(StartingDoseNextCRM03_i/2)
StartingDoseNextCRM04_i<<-StartingDoseNextCRM04

break
}
if (CohortSize==2 & j >= 5 & EDinPosterior0316 == 1 & MeanSuccess03 >= 0.98 ) {
StartingDoseNextCRM04<<-round(StartingDoseNextCRM03_i/2)
StartingDoseNextCRM04_i<<-StartingDoseNextCRM04
break

}
}

if (j==17) {
EDinPosterior0317 <<- 0
if (lowerpostprob0317 <= EDOfInterestCRM & EDOfInterestCRM <= upperpostprob0317) {
EDinPosterior0317 <<- 1
}

if ( (lowerpostprob0317 >= LowerPostProba) | 
     (EDinPosterior0317 == 0 & upperpostprob0317 <= UpperPostProba)) {

NextStartDoseC0317(StartDose=StartingDoseNextCRM03_i)
StartingDoseNextCRM04_i<<-StartingDoseNextCRM04

break
}

if (CohortSize==4 & j >= 2 & EDinPosterior0317 == 1 & MeanSuccess03 >= 0.98 ) {
StartingDoseNextCRM04<<-round(StartingDoseNextCRM03_i/2)
StartingDoseNextCRM04_i<<-StartingDoseNextCRM04

break
}
if (CohortSize==2 & j >= 5 & EDinPosterior0317 == 1 & MeanSuccess03 >= 0.98 ) {
StartingDoseNextCRM04<<-round(StartingDoseNextCRM03_i/2)
StartingDoseNextCRM04_i<<-StartingDoseNextCRM04
break

}
}
if (j==18) {
EDinPosterior0318 <<- 0
if (lowerpostprob0318 <= EDOfInterestCRM & EDOfInterestCRM <= upperpostprob0318) {
EDinPosterior0318 <<- 1
}

if ( (lowerpostprob0318 >= LowerPostProba) | 
     (EDinPosterior0318 == 0 & upperpostprob0318 <= UpperPostProba)) {

NextStartDoseC0318(StartDose=StartingDoseNextCRM03_i)
StartingDoseNextCRM04_i<<-StartingDoseNextCRM04

break
}

if (CohortSize==4 & j >= 2 & EDinPosterior0318 == 1 & MeanSuccess03 >= 0.98 ) {
StartingDoseNextCRM04<<-round(StartingDoseNextCRM03_i/2)
StartingDoseNextCRM04_i<<-StartingDoseNextCRM04

break
}
if (CohortSize==2 & j >= 5 & EDinPosterior0318 == 1 & MeanSuccess03 >= 0.98 ) {
StartingDoseNextCRM04<<-round(StartingDoseNextCRM03_i/2)
StartingDoseNextCRM04_i<<-StartingDoseNextCRM04
break

}
}
if (j==19) {
EDinPosterior0319 <<- 0
if (lowerpostprob0319 <= EDOfInterestCRM & EDOfInterestCRM <= upperpostprob0319) {
EDinPosterior0319 <<- 1
}

if ( (lowerpostprob0319 >= LowerPostProba) | 
     (EDinPosterior0319 == 0 & upperpostprob0319 <= UpperPostProba)) {

NextStartDoseC0319(StartDose=StartingDoseNextCRM03_i)
StartingDoseNextCRM04_i<<-StartingDoseNextCRM04

break
}

if (CohortSize==4 & j >= 2 & EDinPosterior0319 == 1 & MeanSuccess03 >= 0.98 ) {
StartingDoseNextCRM04<<-round(StartingDoseNextCRM03_i/2)
StartingDoseNextCRM04_i<<-StartingDoseNextCRM04

break
}
if (CohortSize==2 & j >= 5 & EDinPosterior0319 == 1 & MeanSuccess03 >= 0.98 ) {
StartingDoseNextCRM04<<-round(StartingDoseNextCRM03_i/2)
StartingDoseNextCRM04_i<<-StartingDoseNextCRM04
break

}
}
if (j==20) {
EDinPosterior0320 <<- 0
if (lowerpostprob0320 <= EDOfInterestCRM & EDOfInterestCRM <= upperpostprob0320) {
EDinPosterior0320 <<- 1
}

if ( (lowerpostprob0320 >= LowerPostProba) | 
     (EDinPosterior0320 == 0 & upperpostprob0320 <= UpperPostProba)) {

NextStartDoseC0320(StartDose=StartingDoseNextCRM03_i)
StartingDoseNextCRM04_i<<-StartingDoseNextCRM04

break
}

if (CohortSize==4 & j >= 2 & EDinPosterior0320 == 1 & MeanSuccess03 >= 0.98 ) {
StartingDoseNextCRM04<<-round(StartingDoseNextCRM03_i/2)
StartingDoseNextCRM04_i<<-StartingDoseNextCRM04

break
}
if (CohortSize==2 & j >= 5 & EDinPosterior0320 == 1 & MeanSuccess03 >= 0.98 ) {
StartingDoseNextCRM04<<-round(StartingDoseNextCRM03_i/2)
StartingDoseNextCRM04_i<<-StartingDoseNextCRM04
break

}
}


}
}#for loop
dataCRMdef<<-rbind(dataCRMdef,dataCRM)

}#if loop

# start eventually a new crm


if (exists("StartingDoseNextCRM04_i") == TRUE) {
rm(dosen, ui95, li95, CI95OI)
rm(ci95mOImean, ci95m, ci95, EDinPosterior03_i, EDinPosterior03_ij)


AssignProbaStartDose(StartDose=StartingDoseNextCRM04_i)
FailureRate04(dose=3, SP1=SP1, SP2=SP2, SP3=SP3, SP4=SP4, SP5=SP5, SP6=SP6)

SuccessEvent04 <<- rbinom(cohort.size,1,1-SuccessProba04)
dosev<<-rep(first.dose, cohort.size)


mrs.dose 	<<- c(dosev)
mrs.response 	<<- c(SuccessEvent04)
nb.sujets <<- length(mrs.response)
CRM(cible,nb.sujets,nb.doses,mrs.response,mrs.dose,proba.list)


ci95m<<-data.frame(ci95)
ci95m$FinalEstimatedED[ci95m$nb == 1] <- 6
ci95m$FinalEstimatedED[ci95m$nb == 2] <- 5
ci95m$FinalEstimatedED[ci95m$nb == 3] <- 4
ci95m$FinalEstimatedED[ci95m$nb == 4] <- 3
ci95m$FinalEstimatedED[ci95m$nb == 5] <- 2
ci95m$FinalEstimatedED[ci95m$nb == 6] <- 1


ci95mOI<<-ci95m[ which(ci95m$FinalEstimatedED==3), ]
li95<<-ci95mOI$li9
ui95<<-ci95mOI$ui9
li95d<<-recode(li95,"0.85=0")
CI95OId<<-ui95-li95d
if (CI95OId<=CI95OITarget) {
CI95OI<=CI95OITarget+0.01
}
if (CI95OId>CI95OITarget) {
CI95OI<<-CI95OId
}


dose1<<-abs(p.dose.list[nb.sujets,1]-(1-EDOI))
dose2<<-abs(p.dose.list[nb.sujets,2]-(1-EDOI))
dose3<<-abs(p.dose.list[nb.sujets,3]-(1-EDOI))
dose4<<-abs(p.dose.list[nb.sujets,4]-(1-EDOI))
dose5<<-abs(p.dose.list[nb.sujets,5]-(1-EDOI))
dose6<<-abs(p.dose.list[nb.sujets,6]-(1-EDOI))


new <- list("6"=dose6, "5"=dose5, "4"=dose4, "3"=dose3, "2"=dose2, "1"=dose1)
x_num <<- as.numeric(unlist(new))
dosec<<-names(which.min(new[new > 0]))
dose<<-strtoi(dosec)
dosen<<-as.numeric(dosec)

lowerpostprob0401<<-p.dose.list[nb.sujets,1]
upperpostprob0401<<-p.dose.list[nb.sujets,6]

DoseNumber<<-resul2[,2]
InverseSuccessEventResult<<-resul2[,3]
dataCRM1<<-cbind(DoseNumber,InverseSuccessEventResult)

dataCRM<<-as.data.frame(dataCRM1)
dataCRM$Success[InverseSuccessEventResult == 0] <<- 1
dataCRM$Success[InverseSuccessEventResult == 1] <<- 0
dataCRM$Dose<<-StartingDoseNextCRM04 
dataCRM$PostProbaWM01<<-p.dose.list[,1]
dataCRM$PostProbaWM02<<-p.dose.list[,2]
dataCRM$PostProbaWM03<<-p.dose.list[,3]
dataCRM$PostProbaWM04<<-p.dose.list[,4]
dataCRM$PostProbaWM05<<-p.dose.list[,5]
dataCRM$PostProbaWM06<<-p.dose.list[,6]

MeanSuccess04<<-mean(dataCRM$Success)


if ((lowerpostprob0401 <= EDOfInterestCRM) & (EDOfInterestCRM<= upperpostprob0401)) {
EDinPosterior0401 <<- 1
} else {
EDinPosterior0401 <<- 0
}


nF<<-n_distinct(dataCRM$Success)
nD<<-n_distinct(dataCRM$Dose)


if ( (lowerpostprob0401 >= LowerPostProba) | 
     (EDinPosterior0401 == 0 & upperpostprob0401 <= UpperPostProba)) {

NextStartDoseC0401(StartDose=StartingDoseNextCRM04_i)
StartingDoseNextCRM05_i<<-StartingDoseNextCRM05

}

if (exists("StartingDoseNextCRM05_i") == FALSE) {
for (j in 1:nloop) {
rm(dosen, ui95, li95, CI95OI)
rm(ci95mOImean, ci95m, ci95, EDinPosterior04_i, EDinPosterior04_ij)


FailureRate04(dose=dose, SP1=SP1, SP2=SP2, SP3=SP3, SP4=SP4, SP5=SP5, SP6=SP6)
SuccessEvent04 <<- rbinom(cohort.size,1,1-SuccessProba04)

dosev<<-rep(dose, cohort.size)


mrs.dose 	<<- c(mrs.dose,dosev)
mrs.response 	<<- c(mrs.response, SuccessEvent04)
nb.sujets <<- length(mrs.response)
CRM(cible,nb.sujets,nb.doses,mrs.response,mrs.dose,proba.list)


ci95m<<-data.frame(ci95)
ci95m$FinalEstimatedED[ci95m$nb == 1] <- 6
ci95m$FinalEstimatedED[ci95m$nb == 2] <- 5
ci95m$FinalEstimatedED[ci95m$nb == 3] <- 4
ci95m$FinalEstimatedED[ci95m$nb == 4] <- 3
ci95m$FinalEstimatedED[ci95m$nb == 5] <- 2
ci95m$FinalEstimatedED[ci95m$nb == 6] <- 1


ci95mOImean<<-ci95m[ which(ci95m$nb==3 | ci95m$nb==5), ]
Toreplace0.85<<-mean(ci95mOImean$li95)
ci95mOImean4<<-ci95m[ which(ci95m$nb==4), ]
ci95mOImean4[ci95mOImean4== 0.85] <- Toreplace0.85
ci95mOImean16<<-ci95m[ which(ci95m$nb==1 | ci95m$nb==2 | ci95m$nb==3 | ci95m$nb==5 | ci95m$nb==6), ]
ci95mF<<-rbind(ci95mOImean4,ci95mOImean16)
ci95mF[order(ci95mF$nb,decreasing = FALSE),]


ci95mOI<<-ci95mF[ which(ci95mF$FinalEstimatedED==dosen), ]
li95<<-ci95mOI$li9
ui95<<-ci95mOI$ui9
CI95OI<<-ui95-li95

if (j==2) {
CI95OI0402 <<- CI95OI
}
if (j==3) {
CI95OI0403 <<- CI95OI
if ((CI95OI0403 <= CI95OI0402) & (CI95OI0403 >= CI95OI0402*CIDecrease) | (CI95OI0403 <= CI95OILimit) | ((CI95OI0402-CI95OI0403) <= CI95OIDiff)) {
    break
   }
}
if (j==4) {
CI95OI0404 <<- CI95OI
if ((CI95OI0404 <= CI95OI0403) & (CI95OI0404 >= CI95OI0403*CIDecrease) | (CI95OI0404 <= CI95OILimit) | ((CI95OI0403-CI95OI0404) <= CI95OIDiff)) {
    break
   }
}
if (j==5) {
CI95OI0405 <<- CI95OI
if ((CI95OI0405 <= CI95OI0404) & (CI95OI0405 >= CI95OI0404*CIDecrease) | (CI95OI0405 <= CI95OILimit) | ((CI95OI0404-CI95OI0405) <= CI95OIDiff)) {
    break
   }
}
if (j==6) {
CI95OI0406 <<- CI95OI
if ((CI95OI0406 <= CI95OI0405) & (CI95OI0406 >= CI95OI0405*CIDecrease) | (CI95OI0406 <= CI95OILimit) | ((CI95OI0405-CI95OI0406) <= CI95OIDiff)) {
    break
   }
}
if (j==7) {
CI95OI0407 <<- CI95OI
if ((CI95OI0407 <= CI95OI0406) & (CI95OI0407 >= CI95OI0406*CIDecrease) | (CI95OI0407 <= CI95OILimit) | ((CI95OI0406-CI95OI0407) <= CI95OIDiff)) {
    break
   }
}
if (j==8) {
CI95OI0408 <<- CI95OI
if ((CI95OI0408 <= CI95OI0407) & (CI95OI0408 >= CI95OI0407*CIDecrease) | (CI95OI0408 <= CI95OILimit) | ((CI95OI0407-CI95OI0408) <= CI95OIDiff)) {
    break
   }
}
if (j==9) {
CI95OI0409 <<- CI95OI
if ((CI95OI0409 <= CI95OI0408) & (CI95OI0409 >= CI95OI0408*CIDecrease) | (CI95OI0409 <= CI95OILimit) | ((CI95OI0408-CI95OI0409) <= CI95OIDiff)) {
    break
   }
}
if (j==10) {
CI95OI0410 <<- CI95OI
if ((CI95OI0410 <= CI95OI0409) & (CI95OI0410 >= CI95OI0409*CIDecrease) | (CI95OI0410 <= CI95OILimit) | ((CI95OI0409-CI95OI0410) <= CI95OIDiff)) {
    break
   }
}

if (j==11) {
CI95OI0411 <<- CI95OI
if ((CI95OI0411 <= CI95OI0410) & (CI95OI0411 >= CI95OI0410*CIDecrease) | (CI95OI0411 <= CI95OILimit) | ((CI95OI0410-CI95OI0411) <= CI95OIDiff)) {
    break
   }
}
if (j==12) {
CI95OI0412 <<- CI95OI
if ((CI95OI0412 <= CI95OI0411) & (CI95OI0412 >= CI95OI0411*CIDecrease) | (CI95OI0412 <= CI95OILimit) | ((CI95OI0411-CI95OI0412) <= CI95OIDiff)) {
    break
   }
}
if (j==13) {
CI95OI0413 <<- CI95OI
if ((CI95OI0413 <= CI95OI0412) & (CI95OI0413 >= CI95OI0412*CIDecrease) | (CI95OI0413 <= CI95OILimit) | ((CI95OI0412-CI95OI0413) <= CI95OIDiff)) {
    break
   }
}
if (j==14) {
CI95OI0414 <<- CI95OI
if ((CI95OI0414 <= CI95OI0413) & (CI95OI0414 >= CI95OI0413*CIDecrease) | (CI95OI0414 <= CI95OILimit) | ((CI95OI0413-CI95OI0414) <= CI95OIDiff)) {
    break
   }
}
if (j==15) {
CI95OI0415 <<- CI95OI
if ((CI95OI0415 <= CI95OI0404) & (CI95OI0415 >= CI95OI0404*CIDecrease) | (CI95OI0415 <= CI95OILimit) | ((CI95OI0414-CI95OI0415) <= CI95OIDiff)) {
    break
   }
}
if (j==16) {
CI95OI0416 <<- CI95OI
if ((CI95OI0416 <= CI95OI0415) & (CI95OI0416 >= CI95OI0415*CIDecrease) | (CI95OI0416 <= CI95OILimit) | ((CI95OI0415-CI95OI0416) <= CI95OIDiff)) {
    break
   }
}
if (j==17) {
CI95OI0417 <<- CI95OI
if ((CI95OI0417 <= CI95OI0416) & (CI95OI0417 >= CI95OI0416*CIDecrease) | (CI95OI0417 <= CI95OILimit) | ((CI95OI0416-CI95OI0417) <= CI95OIDiff)) {
    break
   }
}
if (j==18) {
CI95OI0418 <<- CI95OI
if ((CI95OI0418 <= CI95OI0417) & (CI95OI0418 >= CI95OI0417*CIDecrease) | (CI95OI0418 <= CI95OILimit) | ((CI95OI0417-CI95OI0418) <= CI95OIDiff)) {
    break
   }
}
if (j==19) {
CI95OI0419 <<- CI95OI
if ((CI95OI0419 <= CI95OI0418) & (CI95OI0419 >= CI95OI0418*CIDecrease) | (CI95OI0419 <= CI95OILimit) | ((CI95OI0418-CI95OI0419) <= CI95OIDiff)) {
    break
   }
}
if (j==20) {
CI95OI0420 <<- CI95OI
if ((CI95OI0420 <= CI95OI0419) & (CI95OI0420 >= CI95OI0419*CIDecrease) | (CI95OI0420 <= CI95OILimit) | ((CI95OI0419-CI95OI0420) <= CI95OIDiff)) {
    break
   }
}


dose1<<-abs(p.dose.list[nb.sujets,1]-(1-EDOI))
dose2<<-abs(p.dose.list[nb.sujets,2]-(1-EDOI))
dose3<<-abs(p.dose.list[nb.sujets,3]-(1-EDOI))
dose4<<-abs(p.dose.list[nb.sujets,4]-(1-EDOI))
dose5<<-abs(p.dose.list[nb.sujets,5]-(1-EDOI))
dose6<<-abs(p.dose.list[nb.sujets,6]-(1-EDOI))

new <- list("6"=dose6, "5"=dose5, "4"=dose4, "3"=dose3, "2"=dose2, "1"=dose1)
x_num <<- as.numeric(unlist(new))
dosec<<-names(which.min(new[new > 0]))
dose<<-strtoi(dosec)
dosen<<-as.numeric(dosec)


if (j==2) {
lowerpostprob0402<<-p.dose.list[nb.sujets,1]
upperpostprob0402<<-p.dose.list[nb.sujets,6]
}
if (j==3) {
lowerpostprob0403<<-p.dose.list[nb.sujets,1]
upperpostprob0403<<-p.dose.list[nb.sujets,6]
}
if (j==4) {
lowerpostprob0404<<-p.dose.list[nb.sujets,1]
upperpostprob0404<<-p.dose.list[nb.sujets,6]
}
if (j==5) {
lowerpostprob0405<<-p.dose.list[nb.sujets,1]
upperpostprob0405<<-p.dose.list[nb.sujets,6]
}
if (j==6) {
lowerpostprob0406<<-p.dose.list[nb.sujets,1]
upperpostprob0406<<-p.dose.list[nb.sujets,6]
}
if (j==7) {
lowerpostprob0407<<-p.dose.list[nb.sujets,1]
upperpostprob0407<<-p.dose.list[nb.sujets,6]
}
if (j==8) {
lowerpostprob0408<<-p.dose.list[nb.sujets,1]
upperpostprob0408<<-p.dose.list[nb.sujets,6]
}
if (j==9) {
lowerpostprob0409<<-p.dose.list[nb.sujets,1]
upperpostprob0409<<-p.dose.list[nb.sujets,6]
}
if (j==10) {
lowerpostprob0410<<-p.dose.list[nb.sujets,1]
upperpostprob0410<<-p.dose.list[nb.sujets,6]
}
if (j==11) {
lowerpostprob0411<<-p.dose.list[nb.sujets,1]
upperpostprob0411<<-p.dose.list[nb.sujets,6]
}
if (j==12) {
lowerpostprob0412<<-p.dose.list[nb.sujets,1]
upperpostprob0412<<-p.dose.list[nb.sujets,6]
}
if (j==13) {
lowerpostprob0413<<-p.dose.list[nb.sujets,1]
upperpostprob0413<<-p.dose.list[nb.sujets,6]
}
if (j==14) {
lowerpostprob0414<<-p.dose.list[nb.sujets,1]
upperpostprob0414<<-p.dose.list[nb.sujets,6]
}
if (j==15) {
lowerpostprob0415<<-p.dose.list[nb.sujets,1]
upperpostprob0415<<-p.dose.list[nb.sujets,6]
}
if (j==16) {
lowerpostprob0416<<-p.dose.list[nb.sujets,1]
upperpostprob0416<<-p.dose.list[nb.sujets,6]
}
if (j==17) {
lowerpostprob0417<<-p.dose.list[nb.sujets,1]
upperpostprob0417<<-p.dose.list[nb.sujets,6]
}
if (j==18) {
lowerpostprob0418<<-p.dose.list[nb.sujets,1]
upperpostprob0418<<-p.dose.list[nb.sujets,6]
}
if (j==19) {
lowerpostprob0419<<-p.dose.list[nb.sujets,1]
upperpostprob0419<<-p.dose.list[nb.sujets,6]
}
if (j==20) {
lowerpostprob0420<<-p.dose.list[nb.sujets,1]
upperpostprob0420<<-p.dose.list[nb.sujets,6]
}

DoseNumber<<-resul2[,2]
InverseSuccessEventResult<<-resul2[,3]
dataCRM1<<-cbind(DoseNumber,InverseSuccessEventResult)

dataCRM<<-as.data.frame(dataCRM1)
dataCRM$Success[InverseSuccessEventResult == 0] <<- 1
dataCRM$Success[InverseSuccessEventResult == 1] <<- 0
dataCRM$Dose<<-StartingDoseNextCRM04
dataCRM$PostProbaWM01<<-p.dose.list[,1]
dataCRM$PostProbaWM02<<-p.dose.list[,2]
dataCRM$PostProbaWM03<<-p.dose.list[,3]
dataCRM$PostProbaWM04<<-p.dose.list[,4]
dataCRM$PostProbaWM05<<-p.dose.list[,5]
dataCRM$PostProbaWM06<<-p.dose.list[,6]

MeanSuccess04<<-mean(dataCRM$Success)


if (j==2) {
EDinPosterior0402 <<- 0
if (lowerpostprob0402 <= EDOfInterestCRM & EDOfInterestCRM <= upperpostprob0402) {
EDinPosterior0402 <<- 1
}

if ( (lowerpostprob0402 >= LowerPostProba) | 
     (EDinPosterior0402 == 0 & upperpostprob0402 <= UpperPostProba)) {
NextStartDoseC0402(StartDose=StartingDoseNextCRM04_i)
StartingDoseNextCRM05_i<<-StartingDoseNextCRM05

break
}

if (CohortSize==4 & j >= 2 & EDinPosterior0402 == 1 & MeanSuccess04 >= 0.98 ) {
StartingDoseNextCRM05<<-round(StartingDoseNextCRM04_i/2)
StartingDoseNextCRM05_i<<-StartingDoseNextCRM05

break
}
if (CohortSize==2 & j >= 5 & EDinPosterior0402 == 1 & MeanSuccess04 >= 0.98 ) {
StartingDoseNextCRM05<<-round(StartingDoseNextCRM04_i/2)
StartingDoseNextCRM05_i<<-StartingDoseNextCRM05
break

}
}
if (j==3) {
EDinPosterior0403 <<- 0
if (lowerpostprob0403 <= EDOfInterestCRM & EDOfInterestCRM <= upperpostprob0403) {
EDinPosterior0403 <<- 1
}

if ( (lowerpostprob0403 >= LowerPostProba) | 
     (EDinPosterior0403 == 0 & upperpostprob0403 <= UpperPostProba)) {

NextStartDoseC0403(StartDose=StartingDoseNextCRM04_i)
StartingDoseNextCRM05_i<<-StartingDoseNextCRM05

break
}

if (CohortSize==4 & j >= 2 & EDinPosterior0403 == 1 & MeanSuccess04 >= 0.98 ) {
StartingDoseNextCRM05<<-round(StartingDoseNextCRM04_i/2)
StartingDoseNextCRM05_i<<-StartingDoseNextCRM05

break
}
if (CohortSize==2 & j >= 5 & EDinPosterior0403 == 1 & MeanSuccess04 >= 0.98 ) {
StartingDoseNextCRM05<<-round(StartingDoseNextCRM04_i/2)
StartingDoseNextCRM05_i<<-StartingDoseNextCRM05
break

}
}
if (j==4) {
EDinPosterior0404 <<- 0
if (lowerpostprob0404 <= EDOfInterestCRM & EDOfInterestCRM <= upperpostprob0404) {
EDinPosterior0404 <<- 1
}

if ( (lowerpostprob0404 >= LowerPostProba) | 
     (EDinPosterior0404 == 0 & upperpostprob0404 <= UpperPostProba)) {

NextStartDoseC0404(StartDose=StartingDoseNextCRM04_i)
StartingDoseNextCRM05_i<<-StartingDoseNextCRM05

break
}

if (CohortSize==4 & j >= 2 & EDinPosterior0404 == 1 & MeanSuccess04 >= 0.98 ) {
StartingDoseNextCRM05<<-round(StartingDoseNextCRM04_i/2)
StartingDoseNextCRM05_i<<-StartingDoseNextCRM05

break
}
if (CohortSize==2 & j >= 5 & EDinPosterior0404 == 1 & MeanSuccess04 >= 0.98 ) {
StartingDoseNextCRM05<<-round(StartingDoseNextCRM04_i/2)
StartingDoseNextCRM05_i<<-StartingDoseNextCRM05
break

}
}
if (j==5) {
EDinPosterior0405 <<- 0
if (lowerpostprob0405 <= EDOfInterestCRM & EDOfInterestCRM <= upperpostprob0405) {
EDinPosterior0405 <<- 1
}

if ( (lowerpostprob0405 >= LowerPostProba) | 
     (EDinPosterior0405 == 0 & upperpostprob0405 <= UpperPostProba)) {

NextStartDoseC0405(StartDose=StartingDoseNextCRM04_i)
StartingDoseNextCRM05_i<<-StartingDoseNextCRM05

break
}

if (CohortSize==4 & j >= 2 & EDinPosterior0405 == 1 & MeanSuccess04 >= 0.98 ) {
StartingDoseNextCRM05<<-round(StartingDoseNextCRM04_i/2)
StartingDoseNextCRM05_i<<-StartingDoseNextCRM05

break
}
if (CohortSize==2 & j >= 5 & EDinPosterior0405 == 1 & MeanSuccess04 >= 0.98 ) {
StartingDoseNextCRM05<<-round(StartingDoseNextCRM04_i/2)
StartingDoseNextCRM05_i<<-StartingDoseNextCRM05
break

}
}
if (j==6) {
EDinPosterior0406 <<- 0
if (lowerpostprob0406 <= EDOfInterestCRM & EDOfInterestCRM <= upperpostprob0406) {
EDinPosterior0406 <<- 1
}

if ( (lowerpostprob0406 >= LowerPostProba) | 
     (EDinPosterior0406 == 0 & upperpostprob0406 <= UpperPostProba)) {

NextStartDoseC0406(StartDose=StartingDoseNextCRM04_i)
StartingDoseNextCRM05_i<<-StartingDoseNextCRM05

break
}

if (CohortSize==4 & j >= 2 & EDinPosterior0406 == 1 & MeanSuccess04 >= 0.98 ) {
StartingDoseNextCRM05<<-round(StartingDoseNextCRM04_i/2)
StartingDoseNextCRM05_i<<-StartingDoseNextCRM05

break
}
if (CohortSize==2 & j >= 5 & EDinPosterior0406 == 1 & MeanSuccess04 >= 0.98 ) {
StartingDoseNextCRM05<<-round(StartingDoseNextCRM04_i/2)
StartingDoseNextCRM05_i<<-StartingDoseNextCRM05
break

}
}

if (j==7) {
EDinPosterior0407 <<- 0
if (lowerpostprob0407 <= EDOfInterestCRM & EDOfInterestCRM <= upperpostprob0407) {
EDinPosterior0407 <<- 1
}

if ( (lowerpostprob0407 >= LowerPostProba) | 
     (EDinPosterior0407 == 0 & upperpostprob0407 <= UpperPostProba)) {

NextStartDoseC0407(StartDose=StartingDoseNextCRM04_i)
StartingDoseNextCRM05_i<<-StartingDoseNextCRM05

break
}

if (CohortSize==4 & j >= 2 & EDinPosterior0407 == 1 & MeanSuccess04 >= 0.98 ) {
StartingDoseNextCRM05<<-round(StartingDoseNextCRM04_i/2)
StartingDoseNextCRM05_i<<-StartingDoseNextCRM05

break
}
if (CohortSize==2 & j >= 5 & EDinPosterior0407 == 1 & MeanSuccess04 >= 0.98 ) {
StartingDoseNextCRM05<<-round(StartingDoseNextCRM04_i/2)
StartingDoseNextCRM05_i<<-StartingDoseNextCRM05
break

}
}
if (j==8) {
EDinPosterior0408 <<- 0
if (lowerpostprob0408 <= EDOfInterestCRM & EDOfInterestCRM <= upperpostprob0408) {
EDinPosterior0408 <<- 1
}

if ( (lowerpostprob0408 >= LowerPostProba) | 
     (EDinPosterior0408 == 0 & upperpostprob0408 <= UpperPostProba)) {

NextStartDoseC0408(StartDose=StartingDoseNextCRM04_i)
StartingDoseNextCRM05_i<<-StartingDoseNextCRM05

break
}

if (CohortSize==4 & j >= 2 & EDinPosterior0408 == 1 & MeanSuccess04 >= 0.98 ) {
StartingDoseNextCRM05<<-round(StartingDoseNextCRM04_i/2)
StartingDoseNextCRM05_i<<-StartingDoseNextCRM05

break
}
if (CohortSize==2 & j >= 5 & EDinPosterior0408 == 1 & MeanSuccess04 >= 0.98 ) {
StartingDoseNextCRM05<<-round(StartingDoseNextCRM04_i/2)
StartingDoseNextCRM05_i<<-StartingDoseNextCRM05
break

}
}
if (j==9) {
EDinPosterior0409 <<- 0
if (lowerpostprob0409 <= EDOfInterestCRM & EDOfInterestCRM <= upperpostprob0409) {
EDinPosterior0409 <<- 1
}

if ( (lowerpostprob0409 >= LowerPostProba) | 
     (EDinPosterior0409 == 0 & upperpostprob0409 <= UpperPostProba)) {

NextStartDoseC0409(StartDose=StartingDoseNextCRM04_i)
StartingDoseNextCRM05_i<<-StartingDoseNextCRM05

break
}

if (CohortSize==4 & j >= 2 & EDinPosterior0409 == 1 & MeanSuccess04 >= 0.98 ) {
StartingDoseNextCRM05<<-round(StartingDoseNextCRM04_i/2)
StartingDoseNextCRM05_i<<-StartingDoseNextCRM05

break
}
if (CohortSize==2 & j >= 5 & EDinPosterior0409 == 1 & MeanSuccess04 >= 0.98 ) {
StartingDoseNextCRM05<<-round(StartingDoseNextCRM04_i/2)
StartingDoseNextCRM05_i<<-StartingDoseNextCRM05
break

}
}
if (j==10) {
EDinPosterior0410 <<- 0
if (lowerpostprob0410 <= EDOfInterestCRM & EDOfInterestCRM <= upperpostprob0410) {
EDinPosterior0410 <<- 1
}

if ( (lowerpostprob0410 >= LowerPostProba) | 
     (EDinPosterior0410 == 0 & upperpostprob0410 <= UpperPostProba)) {

NextStartDoseC0410(StartDose=StartingDoseNextCRM04_i)
StartingDoseNextCRM05_i<<-StartingDoseNextCRM05

break
}

if (CohortSize==4 & j >= 2 & EDinPosterior0410 == 1 & MeanSuccess04 >= 0.98 ) {
StartingDoseNextCRM05<<-round(StartingDoseNextCRM04_i/2)
StartingDoseNextCRM05_i<<-StartingDoseNextCRM05

break
}
if (CohortSize==2 & j >= 5 & EDinPosterior0410 == 1 & MeanSuccess04 >= 0.98 ) {
StartingDoseNextCRM05<<-round(StartingDoseNextCRM04_i/2)
StartingDoseNextCRM05_i<<-StartingDoseNextCRM05
break

}
}
if (j==11) {
EDinPosterior0411 <<- 0
if (lowerpostprob0411 <= EDOfInterestCRM & EDOfInterestCRM <= upperpostprob0411) {
EDinPosterior0411 <<- 1
}

if ( (lowerpostprob0411 >= LowerPostProba) | 
     (EDinPosterior0411 == 0 & upperpostprob0411 <= UpperPostProba)) {

NextStartDoseC0411(StartDose=StartingDoseNextCRM04_i)
StartingDoseNextCRM05_i<<-StartingDoseNextCRM05

break
}

if (CohortSize==4 & j >= 2 & EDinPosterior0411 == 1 & MeanSuccess04 >= 0.98 ) {
StartingDoseNextCRM05<<-round(StartingDoseNextCRM04_i/2)
StartingDoseNextCRM05_i<<-StartingDoseNextCRM05

break
}
if (CohortSize==2 & j >= 5 & EDinPosterior0411 == 1 & MeanSuccess04 >= 0.98 ) {
StartingDoseNextCRM05<<-round(StartingDoseNextCRM04_i/2)
StartingDoseNextCRM05_i<<-StartingDoseNextCRM05
break

}
}
if (j==12) {
EDinPosterior0412 <<- 0
if (lowerpostprob0412 <= EDOfInterestCRM & EDOfInterestCRM <= upperpostprob0412) {
EDinPosterior0412 <<- 1
}

if ( (lowerpostprob0412 >= LowerPostProba) | 
     (EDinPosterior0412 == 0 & upperpostprob0412 <= UpperPostProba)) {

NextStartDoseC0412(StartDose=StartingDoseNextCRM04_i)
StartingDoseNextCRM05_i<<-StartingDoseNextCRM05

break
}

if (CohortSize==4 & j >= 2 & EDinPosterior0412 == 1 & MeanSuccess04 >= 0.98 ) {
StartingDoseNextCRM05<<-round(StartingDoseNextCRM04_i/2)
StartingDoseNextCRM05_i<<-StartingDoseNextCRM05

break
}
if (CohortSize==2 & j >= 5 & EDinPosterior0412 == 1 & MeanSuccess04 >= 0.98 ) {
StartingDoseNextCRM05<<-round(StartingDoseNextCRM04_i/2)
StartingDoseNextCRM05_i<<-StartingDoseNextCRM05
break

}
}
if (j==13) {
EDinPosterior0413 <<- 0
if (lowerpostprob0413 <= EDOfInterestCRM & EDOfInterestCRM <= upperpostprob0413) {
EDinPosterior0413 <<- 1
}

if ( (lowerpostprob0413 >= LowerPostProba) | 
     (EDinPosterior0413 == 0 & upperpostprob0413 <= UpperPostProba)) {

NextStartDoseC0413(StartDose=StartingDoseNextCRM04_i)
StartingDoseNextCRM05_i<<-StartingDoseNextCRM05

break
}

if (CohortSize==4 & j >= 2 & EDinPosterior0413 == 1 & MeanSuccess04 >= 0.98 ) {
StartingDoseNextCRM05<<-round(StartingDoseNextCRM04_i/2)
StartingDoseNextCRM05_i<<-StartingDoseNextCRM05

break
}
if (CohortSize==2 & j >= 5 & EDinPosterior0413 == 1 & MeanSuccess04 >= 0.98 ) {
StartingDoseNextCRM05<<-round(StartingDoseNextCRM04_i/2)
StartingDoseNextCRM05_i<<-StartingDoseNextCRM05
break

}
}
if (j==14) {
EDinPosterior0414 <<- 0
if (lowerpostprob0414 <= EDOfInterestCRM & EDOfInterestCRM <= upperpostprob0414) {
EDinPosterior0414 <<- 1
}

if ( (lowerpostprob0414 >= LowerPostProba) | 
     (EDinPosterior0414 == 0 & upperpostprob0414 <= UpperPostProba)) {

NextStartDoseC0414(StartDose=StartingDoseNextCRM04_i)
StartingDoseNextCRM05_i<<-StartingDoseNextCRM05

break
}

if (CohortSize==4 & j >= 2 & EDinPosterior0414 == 1 & MeanSuccess04 >= 0.98 ) {
StartingDoseNextCRM05<<-round(StartingDoseNextCRM04_i/2)
StartingDoseNextCRM05_i<<-StartingDoseNextCRM05

break
}
if (CohortSize==2 & j >= 5 & EDinPosterior0414 == 1 & MeanSuccess04 >= 0.98 ) {
StartingDoseNextCRM05<<-round(StartingDoseNextCRM04_i/2)
StartingDoseNextCRM05_i<<-StartingDoseNextCRM05
break

}
}
if (j==15) {
EDinPosterior0415 <<- 0
if (lowerpostprob0415 <= EDOfInterestCRM & EDOfInterestCRM <= upperpostprob0415) {
EDinPosterior0415 <<- 1
}

if ( (lowerpostprob0415 >= LowerPostProba) | 
     (EDinPosterior0415 == 0 & upperpostprob0415 <= UpperPostProba)) {

NextStartDoseC0415(StartDose=StartingDoseNextCRM04_i)
StartingDoseNextCRM05_i<<-StartingDoseNextCRM05

break
}

if (CohortSize==4 & j >= 2 & EDinPosterior0415 == 1 & MeanSuccess04 >= 0.98 ) {
StartingDoseNextCRM05<<-round(StartingDoseNextCRM04_i/2)
StartingDoseNextCRM05_i<<-StartingDoseNextCRM05

break
}
if (CohortSize==2 & j >= 5 & EDinPosterior0415 == 1 & MeanSuccess04 >= 0.98 ) {
StartingDoseNextCRM05<<-round(StartingDoseNextCRM04_i/2)
StartingDoseNextCRM05_i<<-StartingDoseNextCRM05
break

}
}
if (j==16) {
EDinPosterior0416 <<- 0
if (lowerpostprob0416 <= EDOfInterestCRM & EDOfInterestCRM <= upperpostprob0416) {
EDinPosterior0416 <<- 1
}

if ( (lowerpostprob0416 >= LowerPostProba) | 
     (EDinPosterior0416 == 0 & upperpostprob0416 <= UpperPostProba)) {

NextStartDoseC0416(StartDose=StartingDoseNextCRM04_i)
StartingDoseNextCRM05_i<<-StartingDoseNextCRM05

break
}

if (CohortSize==4 & j >= 2 & EDinPosterior0416 == 1 & MeanSuccess04 >= 0.98 ) {
StartingDoseNextCRM05<<-round(StartingDoseNextCRM04_i/2)
StartingDoseNextCRM05_i<<-StartingDoseNextCRM05

break
}
if (CohortSize==2 & j >= 5 & EDinPosterior0416 == 1 & MeanSuccess04 >= 0.98 ) {
StartingDoseNextCRM05<<-round(StartingDoseNextCRM04_i/2)
StartingDoseNextCRM05_i<<-StartingDoseNextCRM05
break

}
}

if (j==17) {
EDinPosterior0417 <<- 0
if (lowerpostprob0417 <= EDOfInterestCRM & EDOfInterestCRM <= upperpostprob0417) {
EDinPosterior0417 <<- 1
}

if ( (lowerpostprob0417 >= LowerPostProba) | 
     (EDinPosterior0417 == 0 & upperpostprob0417 <= UpperPostProba)) {

NextStartDoseC0417(StartDose=StartingDoseNextCRM04_i)
StartingDoseNextCRM05_i<<-StartingDoseNextCRM05

break
}

if (CohortSize==4 & j >= 2 & EDinPosterior0417 == 1 & MeanSuccess04 >= 0.98 ) {
StartingDoseNextCRM05<<-round(StartingDoseNextCRM04_i/2)
StartingDoseNextCRM05_i<<-StartingDoseNextCRM05

break
}
if (CohortSize==2 & j >= 5 & EDinPosterior0417 == 1 & MeanSuccess04 >= 0.98 ) {
StartingDoseNextCRM05<<-round(StartingDoseNextCRM04_i/2)
StartingDoseNextCRM05_i<<-StartingDoseNextCRM05
break

}
}
if (j==18) {
EDinPosterior0418 <<- 0
if (lowerpostprob0418 <= EDOfInterestCRM & EDOfInterestCRM <= upperpostprob0418) {
EDinPosterior0418 <<- 1
}

if ( (lowerpostprob0418 >= LowerPostProba) | 
     (EDinPosterior0418 == 0 & upperpostprob0418 <= UpperPostProba)) {

NextStartDoseC0418(StartDose=StartingDoseNextCRM04_i)
StartingDoseNextCRM05_i<<-StartingDoseNextCRM05

break
}

if (CohortSize==4 & j >= 2 & EDinPosterior0418 == 1 & MeanSuccess04 >= 0.98 ) {
StartingDoseNextCRM05<<-round(StartingDoseNextCRM04_i/2)
StartingDoseNextCRM05_i<<-StartingDoseNextCRM05

break
}
if (CohortSize==2 & j >= 5 & EDinPosterior0418 == 1 & MeanSuccess04 >= 0.98 ) {
StartingDoseNextCRM05<<-round(StartingDoseNextCRM04_i/2)
StartingDoseNextCRM05_i<<-StartingDoseNextCRM05
break

}
}
if (j==19) {
EDinPosterior0419 <<- 0
if (lowerpostprob0419 <= EDOfInterestCRM & EDOfInterestCRM <= upperpostprob0419) {
EDinPosterior0419 <<- 1
}

if ( (lowerpostprob0419 >= LowerPostProba) | 
     (EDinPosterior0419 == 0 & upperpostprob0419 <= UpperPostProba)) {

NextStartDoseC0419(StartDose=StartingDoseNextCRM04_i)
StartingDoseNextCRM05_i<<-StartingDoseNextCRM05

break
}

if (CohortSize==4 & j >= 2 & EDinPosterior0419 == 1 & MeanSuccess04 >= 0.98 ) {
StartingDoseNextCRM05<<-round(StartingDoseNextCRM04_i/2)
StartingDoseNextCRM05_i<<-StartingDoseNextCRM05

break
}
if (CohortSize==2 & j >= 5 & EDinPosterior0419 == 1 & MeanSuccess04 >= 0.98 ) {
StartingDoseNextCRM05<<-round(StartingDoseNextCRM04_i/2)
StartingDoseNextCRM05_i<<-StartingDoseNextCRM05
break

}
}
if (j==20) {
EDinPosterior0420 <<- 0
if (lowerpostprob0420 <= EDOfInterestCRM & EDOfInterestCRM <= upperpostprob0420) {
EDinPosterior0420 <<- 1
}

if ( (lowerpostprob0420 >= LowerPostProba) | 
     (EDinPosterior0420 == 0 & upperpostprob0420 <= UpperPostProba)) {

NextStartDoseC0420(StartDose=StartingDoseNextCRM04_i)
StartingDoseNextCRM05_i<<-StartingDoseNextCRM05

break
}

if (CohortSize==4 & j >= 2 & EDinPosterior0420 == 1 & MeanSuccess04 >= 0.98 ) {
StartingDoseNextCRM05<<-round(StartingDoseNextCRM04_i/2)
StartingDoseNextCRM05_i<<-StartingDoseNextCRM05

break
}
if (CohortSize==2 & j >= 5 & EDinPosterior0420 == 1 & MeanSuccess04 >= 0.98 ) {
StartingDoseNextCRM05<<-round(StartingDoseNextCRM04_i/2)
StartingDoseNextCRM05_i<<-StartingDoseNextCRM05
break

}
}


}
}#for loop
dataCRMdef<<-rbind(dataCRMdef,dataCRM)

}#if loop


# start eventually a new crm

if (exists("StartingDoseNextCRM05_i") == TRUE) {

rm(dosen, ui95, li95, CI95OI)
rm(ci95mOImean, ci95m, ci95, EDinPosterior04_i, EDinPosterior04_ij)


AssignProbaStartDose(StartDose=StartingDoseNextCRM05_i)
FailureRate05(dose=3, SP1=SP1, SP2=SP2, SP3=SP3, SP4=SP4, SP5=SP5, SP6=SP6)

SuccessEvent05 <<- rbinom(cohort.size,1,1-SuccessProba05)
dosev<<-rep(first.dose, cohort.size)


mrs.dose 	<<- c(dosev)
mrs.response 	<<- c(SuccessEvent05)
nb.sujets <<- length(mrs.response)
CRM(cible,nb.sujets,nb.doses,mrs.response,mrs.dose,proba.list)


ci95m<<-data.frame(ci95)
ci95m$FinalEstimatedED[ci95m$nb == 1] <- 6
ci95m$FinalEstimatedED[ci95m$nb == 2] <- 5
ci95m$FinalEstimatedED[ci95m$nb == 3] <- 4
ci95m$FinalEstimatedED[ci95m$nb == 4] <- 3
ci95m$FinalEstimatedED[ci95m$nb == 5] <- 2
ci95m$FinalEstimatedED[ci95m$nb == 6] <- 1


ci95mOI<<-ci95m[ which(ci95m$FinalEstimatedED==3), ]
li95<<-ci95mOI$li9
ui95<<-ci95mOI$ui9
li95d<<-recode(li95,"0.85=0")
CI95OId<<-ui95-li95d
if (CI95OId<=CI95OITarget) {
CI95OI<=CI95OITarget+0.01
}
if (CI95OId>CI95OITarget) {
CI95OI<<-CI95OId
}


dose1<<-abs(p.dose.list[nb.sujets,1]-(1-EDOI))
dose2<<-abs(p.dose.list[nb.sujets,2]-(1-EDOI))
dose3<<-abs(p.dose.list[nb.sujets,3]-(1-EDOI))
dose4<<-abs(p.dose.list[nb.sujets,4]-(1-EDOI))
dose5<<-abs(p.dose.list[nb.sujets,5]-(1-EDOI))
dose6<<-abs(p.dose.list[nb.sujets,6]-(1-EDOI))

new <- list("6"=dose6, "5"=dose5, "4"=dose4, "3"=dose3, "2"=dose2, "1"=dose1)
x_num <<- as.numeric(unlist(new))
dosec<<-names(which.min(new[new > 0]))
dose<<-strtoi(dosec)
dosen<<-as.numeric(dosec)

lowerpostprob0501<<-p.dose.list[nb.sujets,1]
upperpostprob0501<<-p.dose.list[nb.sujets,6]
DoseNumber<<-resul2[,2]
InverseSuccessEventResult<<-resul2[,3]
dataCRM1<<-cbind(DoseNumber,InverseSuccessEventResult)

dataCRM<<-as.data.frame(dataCRM1)
dataCRM$Success[InverseSuccessEventResult == 0] <<- 1
dataCRM$Success[InverseSuccessEventResult == 1] <<- 0
dataCRM$Dose<<-StartingDoseNextCRM05 
dataCRM$PostProbaWM01<<-p.dose.list[,1]
dataCRM$PostProbaWM02<<-p.dose.list[,2]
dataCRM$PostProbaWM03<<-p.dose.list[,3]
dataCRM$PostProbaWM04<<-p.dose.list[,4]
dataCRM$PostProbaWM05<<-p.dose.list[,5]
dataCRM$PostProbaWM06<<-p.dose.list[,6]

MeanSuccess05<<-mean(dataCRM$Success)
nF<<-n_distinct(dataCRM$Success)
nD<<-n_distinct(dataCRM$Dose)

#rm(list="EDinPosterior05")
if ((lowerpostprob0501 <= EDOfInterestCRM) & (EDOfInterestCRM<= upperpostprob0501)) {
EDinPosterior0501 <<- 1
} else {
EDinPosterior0501 <<- 0
}


if ( (lowerpostprob0501 >= LowerPostProba) | 
     (EDinPosterior0501 == 0 & upperpostprob0501 <= UpperPostProba)) {

NextStartDoseC0501(StartDose=StartingDoseNextCRM05_i)
StartingDoseNextCRM06_i<<-StartingDoseNextCRM06

}


if (exists("StartingDoseNextCRM06_i") == FALSE) {
for (j in 1:nloop) {
rm(dosen, ui95, li95, CI95OI)
rm(ci95mOImean, ci95m, ci95, EDinPosterior05_i, EDinPosterior05_ij)


FailureRate05(dose=dose, SP1=SP1, SP2=SP2, SP3=SP3, SP4=SP4, SP5=SP5, SP6=SP6)
SuccessEvent05 <<- rbinom(cohort.size,1,1-SuccessProba05)
dosev<<-rep(dose, cohort.size)


mrs.dose 	<<- c(mrs.dose,dosev)
mrs.response 	<<- c(mrs.response, SuccessEvent05)
nb.sujets <<- length(mrs.response)
CRM(cible,nb.sujets,nb.doses,mrs.response,mrs.dose,proba.list)

dose1<<-abs(p.dose.list[nb.sujets,1]-(1-EDOI))
dose2<<-abs(p.dose.list[nb.sujets,2]-(1-EDOI))
dose3<<-abs(p.dose.list[nb.sujets,3]-(1-EDOI))
dose4<<-abs(p.dose.list[nb.sujets,4]-(1-EDOI))
dose5<<-abs(p.dose.list[nb.sujets,5]-(1-EDOI))
dose6<<-abs(p.dose.list[nb.sujets,6]-(1-EDOI))

new <- list("6"=dose6, "5"=dose5, "4"=dose4, "3"=dose3, "2"=dose2, "1"=dose1)
x_num <<- as.numeric(unlist(new))
dosec<<-names(which.min(new[new > 0]))
dose<<-strtoi(dosec)
dosen<<-as.numeric(dosec)

ci95m<<-data.frame(ci95)
ci95m$FinalEstimatedED[ci95m$nb == 1] <- 6
ci95m$FinalEstimatedED[ci95m$nb == 2] <- 5
ci95m$FinalEstimatedED[ci95m$nb == 3] <- 4
ci95m$FinalEstimatedED[ci95m$nb == 4] <- 3
ci95m$FinalEstimatedED[ci95m$nb == 5] <- 2
ci95m$FinalEstimatedED[ci95m$nb == 6] <- 1


ci95mOImean<<-ci95m[ which(ci95m$nb==3 | ci95m$nb==5), ]
Toreplace0.85<<-mean(ci95mOImean$li95)
ci95mOImean4<<-ci95m[ which(ci95m$nb==4), ]
ci95mOImean4[ci95mOImean4== 0.85] <- Toreplace0.85
ci95mOImean16<<-ci95m[ which(ci95m$nb==1 | ci95m$nb==2 | ci95m$nb==3 | ci95m$nb==5 | ci95m$nb==6), ]
ci95mF<<-rbind(ci95mOImean4,ci95mOImean16)
ci95mF[order(ci95mF$nb,decreasing = FALSE),]


ci95mOI<<-ci95mF[ which(ci95mF$FinalEstimatedED==dosen), ]
li95<<-ci95mOI$li9
ui95<<-ci95mOI$ui9
CI95OI<<-ui95-li95

if (j==2) {
CI95OI0502 <<- CI95OI
}
if (j==3) {
CI95OI0503 <<- CI95OI
if ((CI95OI0503 <= CI95OI0502) & (CI95OI0503 >= CI95OI0502*CIDecrease) | (CI95OI0503 <= CI95OILimit) | ((CI95OI0502-CI95OI0503) <= CI95OIDiff)) {
    break
   }
}
if (j==4) {
CI95OI0504 <<- CI95OI
if ((CI95OI0504 <= CI95OI0503) & (CI95OI0504 >= CI95OI0503*CIDecrease) | (CI95OI0504 <= CI95OILimit) | ((CI95OI0503-CI95OI0504) <= CI95OIDiff)) {
    break
   }
}
if (j==5) {
CI95OI0505 <<- CI95OI
if ((CI95OI0505 <= CI95OI0504) & (CI95OI0505 >= CI95OI0504*CIDecrease) | (CI95OI0505 <= CI95OILimit) | ((CI95OI0504-CI95OI0505) <= CI95OIDiff)) {
    break
   }
}
if (j==6) {
CI95OI0506 <<- CI95OI
if ((CI95OI0506 <= CI95OI0505) & (CI95OI0506 >= CI95OI0505*CIDecrease) | (CI95OI0506 <= CI95OILimit) | ((CI95OI0505-CI95OI0506) <= CI95OIDiff)) {
    break
   }
}
if (j==7) {
CI95OI0507 <<- CI95OI
if ((CI95OI0507 <= CI95OI0506) & (CI95OI0507 >= CI95OI0506*CIDecrease) | (CI95OI0507 <= CI95OILimit) | ((CI95OI0506-CI95OI0507) <= CI95OIDiff)) {
    break
   }
}
if (j==8) {
CI95OI0508 <<- CI95OI
if ((CI95OI0508 <= CI95OI0507) & (CI95OI0508 >= CI95OI0507*CIDecrease) | (CI95OI0508 <= CI95OILimit) | ((CI95OI0507-CI95OI0508) <= CI95OIDiff)) {
    break
   }
}
if (j==9) {
CI95OI0509 <<- CI95OI
if ((CI95OI0509 <= CI95OI0508) & (CI95OI0509 >= CI95OI0508*CIDecrease) | (CI95OI0509 <= CI95OILimit) | ((CI95OI0508-CI95OI0509) <= CI95OIDiff)) {
    break
   }
}
if (j==10) {
CI95OI0510 <<- CI95OI
if ((CI95OI0510 <= CI95OI0509) & (CI95OI0510 >= CI95OI0509*CIDecrease) | (CI95OI0510 <= CI95OILimit) | ((CI95OI0509-CI95OI0510) <= CI95OIDiff)) {
    break
   }
}

if (j==11) {
CI95OI0511 <<- CI95OI
if ((CI95OI0511 <= CI95OI0510) & (CI95OI0511 >= CI95OI0510*CIDecrease) | (CI95OI0511 <= CI95OILimit) | ((CI95OI0510-CI95OI0511) <= CI95OIDiff)) {
    break
   }
}
if (j==12) {
CI95OI0512 <<- CI95OI
if ((CI95OI0512 <= CI95OI0511) & (CI95OI0512 >= CI95OI0511*CIDecrease) | (CI95OI0512 <= CI95OILimit) | ((CI95OI0511-CI95OI0512) <= CI95OIDiff)) {
    break
   }
}
if (j==13) {
CI95OI0513 <<- CI95OI
if ((CI95OI0513 <= CI95OI0512) & (CI95OI0513 >= CI95OI0512*CIDecrease) | (CI95OI0513 <= CI95OILimit) | ((CI95OI0512-CI95OI0513) <= CI95OIDiff)) {
    break
   }
}
if (j==14) {
CI95OI0514 <<- CI95OI
if ((CI95OI0514 <= CI95OI0513) & (CI95OI0514 >= CI95OI0513*CIDecrease) | (CI95OI0514 <= CI95OILimit) | ((CI95OI0513-CI95OI0514) <= CI95OIDiff)) {
    break
   }
}
if (j==15) {
CI95OI0515 <<- CI95OI
if ((CI95OI0515 <= CI95OI0504) & (CI95OI0515 >= CI95OI0504*CIDecrease) | (CI95OI0515 <= CI95OILimit) | ((CI95OI0514-CI95OI0515) <= CI95OIDiff)) {
    break
   }
}
if (j==16) {
CI95OI0516 <<- CI95OI
if ((CI95OI0516 <= CI95OI0515) & (CI95OI0516 >= CI95OI0515*CIDecrease) | (CI95OI0516 <= CI95OILimit) | ((CI95OI0515-CI95OI0516) <= CI95OIDiff)) {
    break
   }
}
if (j==17) {
CI95OI0517 <<- CI95OI
if ((CI95OI0517 <= CI95OI0516) & (CI95OI0517 >= CI95OI0516*CIDecrease) | (CI95OI0517 <= CI95OILimit) | ((CI95OI0516-CI95OI0517) <= CI95OIDiff)) {
    break
   }
}
if (j==18) {
CI95OI0518 <<- CI95OI
if ((CI95OI0518 <= CI95OI0517) & (CI95OI0518 >= CI95OI0517*CIDecrease) | (CI95OI0518 <= CI95OILimit) | ((CI95OI0517-CI95OI0518) <= CI95OIDiff)) {
    break
   }
}
if (j==19) {
CI95OI0519 <<- CI95OI
if ((CI95OI0519 <= CI95OI0518) & (CI95OI0519 >= CI95OI0518*CIDecrease) | (CI95OI0519 <= CI95OILimit) | ((CI95OI0518-CI95OI0519) <= CI95OIDiff)) {
    break
   }
}
if (j==20) {
CI95OI0520 <<- CI95OI
if ((CI95OI0520 <= CI95OI0519) & (CI95OI0520 >= CI95OI0519*CIDecrease) | (CI95OI0520 <= CI95OILimit) | ((CI95OI0519-CI95OI0520) <= CI95OIDiff)) {
    break
   }
}


if (j==2) {
lowerpostprob0502<<-p.dose.list[nb.sujets,1]
upperpostprob0502<<-p.dose.list[nb.sujets,6]
}
if (j==3) {
lowerpostprob0503<<-p.dose.list[nb.sujets,1]
upperpostprob0503<<-p.dose.list[nb.sujets,6]
}
if (j==4) {
lowerpostprob0504<<-p.dose.list[nb.sujets,1]
upperpostprob0504<<-p.dose.list[nb.sujets,6]
}
if (j==5) {
lowerpostprob0505<<-p.dose.list[nb.sujets,1]
upperpostprob0505<<-p.dose.list[nb.sujets,6]
}
if (j==6) {
lowerpostprob0506<<-p.dose.list[nb.sujets,1]
upperpostprob0506<<-p.dose.list[nb.sujets,6]
}
if (j==7) {
lowerpostprob0507<<-p.dose.list[nb.sujets,1]
upperpostprob0507<<-p.dose.list[nb.sujets,6]
}
if (j==8) {
lowerpostprob0508<<-p.dose.list[nb.sujets,1]
upperpostprob0508<<-p.dose.list[nb.sujets,6]
}
if (j==9) {
lowerpostprob0509<<-p.dose.list[nb.sujets,1]
upperpostprob0509<<-p.dose.list[nb.sujets,6]
}
if (j==10) {
lowerpostprob0510<<-p.dose.list[nb.sujets,1]
upperpostprob0510<<-p.dose.list[nb.sujets,6]
}
if (j==11) {
lowerpostprob0511<<-p.dose.list[nb.sujets,1]
upperpostprob0511<<-p.dose.list[nb.sujets,6]
}
if (j==12) {
lowerpostprob0512<<-p.dose.list[nb.sujets,1]
upperpostprob0512<<-p.dose.list[nb.sujets,6]
}
if (j==13) {
lowerpostprob0513<<-p.dose.list[nb.sujets,1]
upperpostprob0513<<-p.dose.list[nb.sujets,6]
}
if (j==14) {
lowerpostprob0514<<-p.dose.list[nb.sujets,1]
upperpostprob0514<<-p.dose.list[nb.sujets,6]
}
if (j==15) {
lowerpostprob0515<<-p.dose.list[nb.sujets,1]
upperpostprob0515<<-p.dose.list[nb.sujets,6]
}
if (j==16) {
lowerpostprob0516<<-p.dose.list[nb.sujets,1]
upperpostprob0516<<-p.dose.list[nb.sujets,6]
}
if (j==17) {
lowerpostprob0517<<-p.dose.list[nb.sujets,1]
upperpostprob0517<<-p.dose.list[nb.sujets,6]
}
if (j==18) {
lowerpostprob0518<<-p.dose.list[nb.sujets,1]
upperpostprob0518<<-p.dose.list[nb.sujets,6]
}
if (j==19) {
lowerpostprob0519<<-p.dose.list[nb.sujets,1]
upperpostprob0519<<-p.dose.list[nb.sujets,6]
}
if (j==20) {
lowerpostprob0520<<-p.dose.list[nb.sujets,1]
upperpostprob0520<<-p.dose.list[nb.sujets,6]
}

DoseNumber<<-resul2[,2]
InverseSuccessEventResult<<-resul2[,3]
dataCRM1<<-cbind(DoseNumber,InverseSuccessEventResult)

dataCRM<<-as.data.frame(dataCRM1)
dataCRM$Success[InverseSuccessEventResult == 0] <<- 1
dataCRM$Success[InverseSuccessEventResult == 1] <<- 0
dataCRM$Dose<<-StartingDoseNextCRM05
dataCRM$PostProbaWM01<<-p.dose.list[,1]
dataCRM$PostProbaWM02<<-p.dose.list[,2]
dataCRM$PostProbaWM03<<-p.dose.list[,3]
dataCRM$PostProbaWM04<<-p.dose.list[,4]
dataCRM$PostProbaWM05<<-p.dose.list[,5]
dataCRM$PostProbaWM06<<-p.dose.list[,6]

MeanSuccess05<<-mean(dataCRM$Success)


if (j==2) {
EDinPosterior0502 <<- 0
if (lowerpostprob0502 <= EDOfInterestCRM & EDOfInterestCRM <= upperpostprob0502) {
EDinPosterior0502 <<- 1
}

if ( (lowerpostprob0502 >= LowerPostProba) | 
     (EDinPosterior0502 == 0 & upperpostprob0502 <= UpperPostProba)) {
NextStartDoseC0502(StartDose=StartingDoseNextCRM05_i)
StartingDoseNextCRM06_i<<-StartingDoseNextCRM06

break
}

if (CohortSize==4 & j >= 2 & EDinPosterior0502 == 1 & MeanSuccess05 >= 0.98 ) {
StartingDoseNextCRM06<<-round(StartingDoseNextCRM05_i/2)
StartingDoseNextCRM06_i<<-StartingDoseNextCRM06

break
}
if (CohortSize==2 & j >= 5 & EDinPosterior0502 == 1 & MeanSuccess05 >= 0.98 ) {
StartingDoseNextCRM06<<-round(StartingDoseNextCRM05_i/2)
StartingDoseNextCRM06_i<<-StartingDoseNextCRM06
break

}
}
if (j==3) {
EDinPosterior0503 <<- 0
if (lowerpostprob0503 <= EDOfInterestCRM & EDOfInterestCRM <= upperpostprob0503) {
EDinPosterior0503 <<- 1
}

if ( (lowerpostprob0503 >= LowerPostProba) | 
     (EDinPosterior0503 == 0 & upperpostprob0503 <= UpperPostProba)) {

NextStartDoseC0503(StartDose=StartingDoseNextCRM05_i)
StartingDoseNextCRM06_i<<-StartingDoseNextCRM06

break
}

if (CohortSize==4 & j >= 2 & EDinPosterior0503 == 1 & MeanSuccess05 >= 0.98 ) {
StartingDoseNextCRM06<<-round(StartingDoseNextCRM05_i/2)
StartingDoseNextCRM06_i<<-StartingDoseNextCRM06

break
}
if (CohortSize==2 & j >= 5 & EDinPosterior0503 == 1 & MeanSuccess05 >= 0.98 ) {
StartingDoseNextCRM06<<-round(StartingDoseNextCRM05_i/2)
StartingDoseNextCRM06_i<<-StartingDoseNextCRM06
break

}
}
if (j==4) {
EDinPosterior0504 <<- 0
if (lowerpostprob0504 <= EDOfInterestCRM & EDOfInterestCRM <= upperpostprob0504) {
EDinPosterior0504 <<- 1
}

if ( (lowerpostprob0504 >= LowerPostProba) | 
     (EDinPosterior0504 == 0 & upperpostprob0504 <= UpperPostProba)) {

NextStartDoseC0504(StartDose=StartingDoseNextCRM05_i)
StartingDoseNextCRM06_i<<-StartingDoseNextCRM06

break
}

if (CohortSize==4 & j >= 2 & EDinPosterior0504 == 1 & MeanSuccess05 >= 0.98 ) {
StartingDoseNextCRM06<<-round(StartingDoseNextCRM05_i/2)
StartingDoseNextCRM06_i<<-StartingDoseNextCRM06

break
}
if (CohortSize==2 & j >= 5 & EDinPosterior0504 == 1 & MeanSuccess05 >= 0.98 ) {
StartingDoseNextCRM06<<-round(StartingDoseNextCRM05_i/2)
StartingDoseNextCRM06_i<<-StartingDoseNextCRM06
break

}
}
if (j==5) {
EDinPosterior0505 <<- 0
if (lowerpostprob0505 <= EDOfInterestCRM & EDOfInterestCRM <= upperpostprob0505) {
EDinPosterior0505 <<- 1
}

if ( (lowerpostprob0505 >= LowerPostProba) | 
     (EDinPosterior0505 == 0 & upperpostprob0505 <= UpperPostProba)) {

NextStartDoseC0505(StartDose=StartingDoseNextCRM05_i)
StartingDoseNextCRM06_i<<-StartingDoseNextCRM06

break
}

if (CohortSize==4 & j >= 2 & EDinPosterior0505 == 1 & MeanSuccess05 >= 0.98 ) {
StartingDoseNextCRM06<<-round(StartingDoseNextCRM05_i/2)
StartingDoseNextCRM06_i<<-StartingDoseNextCRM06

break
}
if (CohortSize==2 & j >= 5 & EDinPosterior0505 == 1 & MeanSuccess05 >= 0.98 ) {
StartingDoseNextCRM06<<-round(StartingDoseNextCRM05_i/2)
StartingDoseNextCRM06_i<<-StartingDoseNextCRM06
break

}
}
if (j==6) {
EDinPosterior0506 <<- 0
if (lowerpostprob0506 <= EDOfInterestCRM & EDOfInterestCRM <= upperpostprob0506) {
EDinPosterior0506 <<- 1
}

if ( (lowerpostprob0506 >= LowerPostProba) | 
     (EDinPosterior0506 == 0 & upperpostprob0506 <= UpperPostProba)) {

NextStartDoseC0506(StartDose=StartingDoseNextCRM05_i)
StartingDoseNextCRM06_i<<-StartingDoseNextCRM06

break
}

if (CohortSize==4 & j >= 2 & EDinPosterior0506 == 1 & MeanSuccess05 >= 0.98 ) {
StartingDoseNextCRM06<<-round(StartingDoseNextCRM05_i/2)
StartingDoseNextCRM06_i<<-StartingDoseNextCRM06

break
}
if (CohortSize==2 & j >= 5 & EDinPosterior0506 == 1 & MeanSuccess05 >= 0.98 ) {
StartingDoseNextCRM06<<-round(StartingDoseNextCRM05_i/2)
StartingDoseNextCRM06_i<<-StartingDoseNextCRM06
break

}
}

if (j==7) {
EDinPosterior0507 <<- 0
if (lowerpostprob0507 <= EDOfInterestCRM & EDOfInterestCRM <= upperpostprob0507) {
EDinPosterior0507 <<- 1
}

if ( (lowerpostprob0507 >= LowerPostProba) | 
     (EDinPosterior0507 == 0 & upperpostprob0507 <= UpperPostProba)) {

NextStartDoseC0507(StartDose=StartingDoseNextCRM05_i)
StartingDoseNextCRM06_i<<-StartingDoseNextCRM06

break
}

if (CohortSize==4 & j >= 2 & EDinPosterior0507 == 1 & MeanSuccess05 >= 0.98 ) {
StartingDoseNextCRM06<<-round(StartingDoseNextCRM05_i/2)
StartingDoseNextCRM06_i<<-StartingDoseNextCRM06

break
}
if (CohortSize==2 & j >= 5 & EDinPosterior0507 == 1 & MeanSuccess05 >= 0.98 ) {
StartingDoseNextCRM06<<-round(StartingDoseNextCRM05_i/2)
StartingDoseNextCRM06_i<<-StartingDoseNextCRM06
break

}
}
if (j==8) {
EDinPosterior0508 <<- 0
if (lowerpostprob0508 <= EDOfInterestCRM & EDOfInterestCRM <= upperpostprob0508) {
EDinPosterior0508 <<- 1
}

if ( (lowerpostprob0508 >= LowerPostProba) | 
     (EDinPosterior0508 == 0 & upperpostprob0508 <= UpperPostProba)) {

NextStartDoseC0508(StartDose=StartingDoseNextCRM05_i)
StartingDoseNextCRM06_i<<-StartingDoseNextCRM06

break
}

if (CohortSize==4 & j >= 2 & EDinPosterior0508 == 1 & MeanSuccess05 >= 0.98 ) {
StartingDoseNextCRM06<<-round(StartingDoseNextCRM05_i/2)
StartingDoseNextCRM06_i<<-StartingDoseNextCRM06

break
}
if (CohortSize==2 & j >= 5 & EDinPosterior0508 == 1 & MeanSuccess05 >= 0.98 ) {
StartingDoseNextCRM06<<-round(StartingDoseNextCRM05_i/2)
StartingDoseNextCRM06_i<<-StartingDoseNextCRM06
break

}
}
if (j==9) {
EDinPosterior0509 <<- 0
if (lowerpostprob0509 <= EDOfInterestCRM & EDOfInterestCRM <= upperpostprob0509) {
EDinPosterior0509 <<- 1
}

if ( (lowerpostprob0509 >= LowerPostProba) | 
     (EDinPosterior0509 == 0 & upperpostprob0509 <= UpperPostProba)) {

NextStartDoseC0509(StartDose=StartingDoseNextCRM05_i)
StartingDoseNextCRM06_i<<-StartingDoseNextCRM06

break
}

if (CohortSize==4 & j >= 2 & EDinPosterior0509 == 1 & MeanSuccess05 >= 0.98 ) {
StartingDoseNextCRM06<<-round(StartingDoseNextCRM05_i/2)
StartingDoseNextCRM06_i<<-StartingDoseNextCRM06

break
}
if (CohortSize==2 & j >= 5 & EDinPosterior0509 == 1 & MeanSuccess05 >= 0.98 ) {
StartingDoseNextCRM06<<-round(StartingDoseNextCRM05_i/2)
StartingDoseNextCRM06_i<<-StartingDoseNextCRM06
break

}
}
if (j==10) {
EDinPosterior0510 <<- 0
if (lowerpostprob0510 <= EDOfInterestCRM & EDOfInterestCRM <= upperpostprob0510) {
EDinPosterior0510 <<- 1
}

if ( (lowerpostprob0510 >= LowerPostProba) | 
     (EDinPosterior0510 == 0 & upperpostprob0510 <= UpperPostProba)) {

NextStartDoseC0510(StartDose=StartingDoseNextCRM05_i)
StartingDoseNextCRM06_i<<-StartingDoseNextCRM06

break
}

if (CohortSize==4 & j >= 2 & EDinPosterior0510 == 1 & MeanSuccess05 >= 0.98 ) {
StartingDoseNextCRM06<<-round(StartingDoseNextCRM05_i/2)
StartingDoseNextCRM06_i<<-StartingDoseNextCRM06

break
}
if (CohortSize==2 & j >= 5 & EDinPosterior0510 == 1 & MeanSuccess05 >= 0.98 ) {
StartingDoseNextCRM06<<-round(StartingDoseNextCRM05_i/2)
StartingDoseNextCRM06_i<<-StartingDoseNextCRM06
break

}
}
if (j==11) {
EDinPosterior0511 <<- 0
if (lowerpostprob0511 <= EDOfInterestCRM & EDOfInterestCRM <= upperpostprob0511) {
EDinPosterior0511 <<- 1
}

if ( (lowerpostprob0511 >= LowerPostProba) | 
     (EDinPosterior0511 == 0 & upperpostprob0511 <= UpperPostProba)) {

NextStartDoseC0511(StartDose=StartingDoseNextCRM05_i)
StartingDoseNextCRM06_i<<-StartingDoseNextCRM06

break
}

if (CohortSize==4 & j >= 2 & EDinPosterior0511 == 1 & MeanSuccess05 >= 0.98 ) {
StartingDoseNextCRM06<<-round(StartingDoseNextCRM05_i/2)
StartingDoseNextCRM06_i<<-StartingDoseNextCRM06

break
}
if (CohortSize==2 & j >= 5 & EDinPosterior0511 == 1 & MeanSuccess05 >= 0.98 ) {
StartingDoseNextCRM06<<-round(StartingDoseNextCRM05_i/2)
StartingDoseNextCRM06_i<<-StartingDoseNextCRM06
break

}
}
if (j==12) {
EDinPosterior0512 <<- 0
if (lowerpostprob0512 <= EDOfInterestCRM & EDOfInterestCRM <= upperpostprob0512) {
EDinPosterior0512 <<- 1
}

if ( (lowerpostprob0512 >= LowerPostProba) | 
     (EDinPosterior0512 == 0 & upperpostprob0512 <= UpperPostProba)) {

NextStartDoseC0512(StartDose=StartingDoseNextCRM05_i)
StartingDoseNextCRM06_i<<-StartingDoseNextCRM06

break
}

if (CohortSize==4 & j >= 2 & EDinPosterior0512 == 1 & MeanSuccess05 >= 0.98 ) {
StartingDoseNextCRM06<<-round(StartingDoseNextCRM05_i/2)
StartingDoseNextCRM06_i<<-StartingDoseNextCRM06

break
}
if (CohortSize==2 & j >= 5 & EDinPosterior0512 == 1 & MeanSuccess05 >= 0.98 ) {
StartingDoseNextCRM06<<-round(StartingDoseNextCRM05_i/2)
StartingDoseNextCRM06_i<<-StartingDoseNextCRM06
break

}
}
if (j==13) {
EDinPosterior0513 <<- 0
if (lowerpostprob0513 <= EDOfInterestCRM & EDOfInterestCRM <= upperpostprob0513) {
EDinPosterior0513 <<- 1
}

if ( (lowerpostprob0513 >= LowerPostProba) | 
     (EDinPosterior0513 == 0 & upperpostprob0513 <= UpperPostProba)) {

NextStartDoseC0513(StartDose=StartingDoseNextCRM05_i)
StartingDoseNextCRM06_i<<-StartingDoseNextCRM06

break
}

if (CohortSize==4 & j >= 2 & EDinPosterior0513 == 1 & MeanSuccess05 >= 0.98 ) {
StartingDoseNextCRM06<<-round(StartingDoseNextCRM05_i/2)
StartingDoseNextCRM06_i<<-StartingDoseNextCRM06

break
}
if (CohortSize==2 & j >= 5 & EDinPosterior0513 == 1 & MeanSuccess05 >= 0.98 ) {
StartingDoseNextCRM06<<-round(StartingDoseNextCRM05_i/2)
StartingDoseNextCRM06_i<<-StartingDoseNextCRM06
break

}
}
if (j==14) {
EDinPosterior0514 <<- 0
if (lowerpostprob0514 <= EDOfInterestCRM & EDOfInterestCRM <= upperpostprob0514) {
EDinPosterior0514 <<- 1
}

if ( (lowerpostprob0514 >= LowerPostProba) | 
     (EDinPosterior0514 == 0 & upperpostprob0514 <= UpperPostProba)) {

NextStartDoseC0514(StartDose=StartingDoseNextCRM05_i)
StartingDoseNextCRM06_i<<-StartingDoseNextCRM06

break
}

if (CohortSize==4 & j >= 2 & EDinPosterior0514 == 1 & MeanSuccess05 >= 0.98 ) {
StartingDoseNextCRM06<<-round(StartingDoseNextCRM05_i/2)
StartingDoseNextCRM06_i<<-StartingDoseNextCRM06

break
}
if (CohortSize==2 & j >= 5 & EDinPosterior0514 == 1 & MeanSuccess05 >= 0.98 ) {
StartingDoseNextCRM06<<-round(StartingDoseNextCRM05_i/2)
StartingDoseNextCRM06_i<<-StartingDoseNextCRM06
break

}
}
if (j==15) {
EDinPosterior0515 <<- 0
if (lowerpostprob0515 <= EDOfInterestCRM & EDOfInterestCRM <= upperpostprob0515) {
EDinPosterior0515 <<- 1
}

if ( (lowerpostprob0515 >= LowerPostProba) | 
     (EDinPosterior0515 == 0 & upperpostprob0515 <= UpperPostProba)) {

NextStartDoseC0515(StartDose=StartingDoseNextCRM05_i)
StartingDoseNextCRM06_i<<-StartingDoseNextCRM06

break
}

if (CohortSize==4 & j >= 2 & EDinPosterior0515 == 1 & MeanSuccess05 >= 0.98 ) {
StartingDoseNextCRM06<<-round(StartingDoseNextCRM05_i/2)
StartingDoseNextCRM06_i<<-StartingDoseNextCRM06

break
}
if (CohortSize==2 & j >= 5 & EDinPosterior0515 == 1 & MeanSuccess05 >= 0.98 ) {
StartingDoseNextCRM06<<-round(StartingDoseNextCRM05_i/2)
StartingDoseNextCRM06_i<<-StartingDoseNextCRM06
break

}
}
if (j==16) {
EDinPosterior0516 <<- 0
if (lowerpostprob0516 <= EDOfInterestCRM & EDOfInterestCRM <= upperpostprob0516) {
EDinPosterior0516 <<- 1
}

if ( (lowerpostprob0516 >= LowerPostProba) | 
     (EDinPosterior0516 == 0 & upperpostprob0516 <= UpperPostProba)) {

NextStartDoseC0516(StartDose=StartingDoseNextCRM05_i)
StartingDoseNextCRM06_i<<-StartingDoseNextCRM06

break
}

if (CohortSize==4 & j >= 2 & EDinPosterior0516 == 1 & MeanSuccess05 >= 0.98 ) {
StartingDoseNextCRM06<<-round(StartingDoseNextCRM05_i/2)
StartingDoseNextCRM06_i<<-StartingDoseNextCRM06

break
}
if (CohortSize==2 & j >= 5 & EDinPosterior0516 == 1 & MeanSuccess05 >= 0.98 ) {
StartingDoseNextCRM06<<-round(StartingDoseNextCRM05_i/2)
StartingDoseNextCRM06_i<<-StartingDoseNextCRM06
break

}
}

if (j==17) {
EDinPosterior0517 <<- 0
if (lowerpostprob0517 <= EDOfInterestCRM & EDOfInterestCRM <= upperpostprob0517) {
EDinPosterior0517 <<- 1
}

if ( (lowerpostprob0517 >= LowerPostProba) | 
     (EDinPosterior0517 == 0 & upperpostprob0517 <= UpperPostProba)) {

NextStartDoseC0517(StartDose=StartingDoseNextCRM05_i)
StartingDoseNextCRM06_i<<-StartingDoseNextCRM06

break
}

if (CohortSize==4 & j >= 2 & EDinPosterior0517 == 1 & MeanSuccess05 >= 0.98 ) {
StartingDoseNextCRM06<<-round(StartingDoseNextCRM05_i/2)
StartingDoseNextCRM06_i<<-StartingDoseNextCRM06

break
}
if (CohortSize==2 & j >= 5 & EDinPosterior0517 == 1 & MeanSuccess05 >= 0.98 ) {
StartingDoseNextCRM06<<-round(StartingDoseNextCRM05_i/2)
StartingDoseNextCRM06_i<<-StartingDoseNextCRM06
break

}
}
if (j==18) {
EDinPosterior0518 <<- 0
if (lowerpostprob0518 <= EDOfInterestCRM & EDOfInterestCRM <= upperpostprob0518) {
EDinPosterior0518 <<- 1
}

if ( (lowerpostprob0518 >= LowerPostProba) | 
     (EDinPosterior0518 == 0 & upperpostprob0518 <= UpperPostProba)) {

NextStartDoseC0518(StartDose=StartingDoseNextCRM05_i)
StartingDoseNextCRM06_i<<-StartingDoseNextCRM06

break
}

if (CohortSize==4 & j >= 2 & EDinPosterior0518 == 1 & MeanSuccess05 >= 0.98 ) {
StartingDoseNextCRM06<<-round(StartingDoseNextCRM05_i/2)
StartingDoseNextCRM06_i<<-StartingDoseNextCRM06

break
}
if (CohortSize==2 & j >= 5 & EDinPosterior0518 == 1 & MeanSuccess05 >= 0.98 ) {
StartingDoseNextCRM06<<-round(StartingDoseNextCRM05_i/2)
StartingDoseNextCRM06_i<<-StartingDoseNextCRM06
break

}
}
if (j==19) {
EDinPosterior0519 <<- 0
if (lowerpostprob0519 <= EDOfInterestCRM & EDOfInterestCRM <= upperpostprob0519) {
EDinPosterior0519 <<- 1
}

if ( (lowerpostprob0519 >= LowerPostProba) | 
     (EDinPosterior0519 == 0 & upperpostprob0519 <= UpperPostProba)) {

NextStartDoseC0519(StartDose=StartingDoseNextCRM05_i)
StartingDoseNextCRM06_i<<-StartingDoseNextCRM06

break
}

if (CohortSize==4 & j >= 2 & EDinPosterior0519 == 1 & MeanSuccess05 >= 0.98 ) {
StartingDoseNextCRM06<<-round(StartingDoseNextCRM05_i/2)
StartingDoseNextCRM06_i<<-StartingDoseNextCRM06

break
}
if (CohortSize==2 & j >= 5 & EDinPosterior0519 == 1 & MeanSuccess05 >= 0.98 ) {
StartingDoseNextCRM06<<-round(StartingDoseNextCRM05_i/2)
StartingDoseNextCRM06_i<<-StartingDoseNextCRM06
break

}
}
if (j==20) {
EDinPosterior0520 <<- 0
if (lowerpostprob0520 <= EDOfInterestCRM & EDOfInterestCRM <= upperpostprob0520) {
EDinPosterior0520 <<- 1
}

if ( (lowerpostprob0520 >= LowerPostProba) | 
     (EDinPosterior0520 == 0 & upperpostprob0520 <= UpperPostProba)) {

NextStartDoseC0520(StartDose=StartingDoseNextCRM05_i)
StartingDoseNextCRM06_i<<-StartingDoseNextCRM06

break
}

if (CohortSize==4 & j >= 2 & EDinPosterior0520 == 1 & MeanSuccess05 >= 0.98 ) {
StartingDoseNextCRM06<<-round(StartingDoseNextCRM05_i/2)
StartingDoseNextCRM06_i<<-StartingDoseNextCRM06

break
}
if (CohortSize==2 & j >= 5 & EDinPosterior0520 == 1 & MeanSuccess05 >= 0.98 ) {
StartingDoseNextCRM06<<-round(StartingDoseNextCRM05_i/2)
StartingDoseNextCRM06_i<<-StartingDoseNextCRM06
break

}
}


}
}#for loop
dataCRMdef<<-rbind(dataCRMdef,dataCRM)

}#if loop

# start eventually a new crm

if (exists("StartingDoseNextCRM06_i") == TRUE) {
rm(dosen, ui95, li95, CI95OI)
rm(ci95mOImean, ci95m, ci95, EDinPosterior05_i, EDinPosterior05_ij)


AssignProbaStartDose(StartDose=StartingDoseNextCRM06_i)
FailureRate06(dose=3, SP1=SP1, SP2=SP2, SP3=SP3, SP4=SP4, SP5=SP5, SP6=SP6)

SuccessEvent06 <<- rbinom(cohort.size,1,1-SuccessProba06)
dosev<<-rep(first.dose, cohort.size)


mrs.dose 	<<- c(dosev)
mrs.response 	<<- c(SuccessEvent06)
nb.sujets <<- length(mrs.response)
CRM(cible,nb.sujets,nb.doses,mrs.response,mrs.dose,proba.list)


ci95m<<-data.frame(ci95)
ci95m$FinalEstimatedED[ci95m$nb == 1] <- 6
ci95m$FinalEstimatedED[ci95m$nb == 2] <- 5
ci95m$FinalEstimatedED[ci95m$nb == 3] <- 4
ci95m$FinalEstimatedED[ci95m$nb == 4] <- 3
ci95m$FinalEstimatedED[ci95m$nb == 5] <- 2
ci95m$FinalEstimatedED[ci95m$nb == 6] <- 1


ci95mOI<<-ci95m[ which(ci95m$FinalEstimatedED==3), ]
li95<<-ci95mOI$li9
ui95<<-ci95mOI$ui9
li95d<<-recode(li95,"0.85=0")
CI95OId<<-ui95-li95d
if (CI95OId<=CI95OITarget) {
CI95OI<=CI95OITarget+0.01
}
if (CI95OId>CI95OITarget) {
CI95OI<<-CI95OId
}


dose1<<-abs(p.dose.list[nb.sujets,1]-(1-EDOI))
dose2<<-abs(p.dose.list[nb.sujets,2]-(1-EDOI))
dose3<<-abs(p.dose.list[nb.sujets,3]-(1-EDOI))
dose4<<-abs(p.dose.list[nb.sujets,4]-(1-EDOI))
dose5<<-abs(p.dose.list[nb.sujets,5]-(1-EDOI))
dose6<<-abs(p.dose.list[nb.sujets,6]-(1-EDOI))

new <- list("6"=dose6, "5"=dose5, "4"=dose4, "3"=dose3, "2"=dose2, "1"=dose1)
x_num <<- as.numeric(unlist(new))
dosec<<-names(which.min(new[new > 0]))
dose<<-strtoi(dosec)
dosen<<-as.numeric(dosec)

lowerpostprob0601<<-p.dose.list[nb.sujets,1]
upperpostprob0601<<-p.dose.list[nb.sujets,6]
DoseNumber<<-resul2[,2]
InverseSuccessEventResult<<-resul2[,3]
dataCRM1<<-cbind(DoseNumber,InverseSuccessEventResult)

dataCRM<<-as.data.frame(dataCRM1)
dataCRM$Success[InverseSuccessEventResult == 0] <<- 1
dataCRM$Success[InverseSuccessEventResult == 1] <<- 0
dataCRM$Dose<<-StartingDoseNextCRM06 
dataCRM$PostProbaWM01<<-p.dose.list[,1]
dataCRM$PostProbaWM02<<-p.dose.list[,2]
dataCRM$PostProbaWM03<<-p.dose.list[,3]
dataCRM$PostProbaWM04<<-p.dose.list[,4]
dataCRM$PostProbaWM05<<-p.dose.list[,5]
dataCRM$PostProbaWM06<<-p.dose.list[,6]

MeanSuccess06<<-mean(dataCRM$Success)
nF<<-n_distinct(dataCRM$Success)
nD<<-n_distinct(dataCRM$Dose)


if ((lowerpostprob0601 <= EDOfInterestCRM) & (EDOfInterestCRM<= upperpostprob0601)) {
EDinPosterior0601 <<- 1
} else {
EDinPosterior0601 <<- 0
}


if ( (lowerpostprob0601 >= LowerPostProba) | 
     (EDinPosterior0601 == 0 & upperpostprob0601 <= UpperPostProba)) {

NextStartDoseC0601(StartDose=StartingDoseNextCRM06_i)
StartingDoseNextCRM07_i<<-StartingDoseNextCRM07

}


if (exists("StartingDoseNextCRM07_i") == FALSE) {
for (j in 1:nloop) {
rm(dosen, ui95, li95, CI95OI)
rm(ci95mOImean, ci95m, ci95, EDinPosterior06_i, EDinPosterior06_ij)

FailureRate06(dose=dose, SP1=SP1, SP2=SP2, SP3=SP3, SP4=SP4, SP5=SP5, SP6=SP6)
SuccessEvent06 <<- rbinom(cohort.size,1,1-SuccessProba06)
dosev<<-rep(dose, cohort.size)


mrs.dose 	<<- c(mrs.dose,dosev)
mrs.response 	<<- c(mrs.response, SuccessEvent06)
nb.sujets <<- length(mrs.response)
CRM(cible,nb.sujets,nb.doses,mrs.response,mrs.dose,proba.list)

dose1<<-abs(p.dose.list[nb.sujets,1]-(1-EDOI))
dose2<<-abs(p.dose.list[nb.sujets,2]-(1-EDOI))
dose3<<-abs(p.dose.list[nb.sujets,3]-(1-EDOI))
dose4<<-abs(p.dose.list[nb.sujets,4]-(1-EDOI))
dose5<<-abs(p.dose.list[nb.sujets,5]-(1-EDOI))
dose6<<-abs(p.dose.list[nb.sujets,6]-(1-EDOI))

new <- list("6"=dose6, "5"=dose5, "4"=dose4, "3"=dose3, "2"=dose2, "1"=dose1)
x_num <<- as.numeric(unlist(new))
dosec<<-names(which.min(new[new > 0]))
dose<<-strtoi(dosec)
dosen<<-as.numeric(dosec)

ci95m<<-data.frame(ci95)
ci95m$FinalEstimatedED[ci95m$nb == 1] <<- 6
ci95m$FinalEstimatedED[ci95m$nb == 2] <<- 5
ci95m$FinalEstimatedED[ci95m$nb == 3] <<- 4
ci95m$FinalEstimatedED[ci95m$nb == 4] <<- 3
ci95m$FinalEstimatedED[ci95m$nb == 5] <<- 2
ci95m$FinalEstimatedED[ci95m$nb == 6] <<- 1


ci95mOImean<<-ci95m[ which(ci95m$nb==3 | ci95m$nb==5), ]
Toreplace0.85<<-mean(ci95mOImean$li95)
ci95mOImean4<<-ci95m[ which(ci95m$nb==4), ]
ci95mOImean4[ci95mOImean4== 0.85] <<- Toreplace0.85
ci95mOImean16<<-ci95m[ which(ci95m$nb==1 | ci95m$nb==2 | ci95m$nb==3 | ci95m$nb==5 | ci95m$nb==6), ]
ci95mF<<-rbind(ci95mOImean4,ci95mOImean16)
ci95mF[order(ci95mF$nb,decreasing = FALSE),]


ci95mOI<<-ci95mF[ which(ci95mF$FinalEstimatedED==dosen), ]
li95<<-ci95mOI$li9
ui95<<-ci95mOI$ui9
CI95OI<<-ui95-li95

if (j==2) {
CI95OI0602 <<- CI95OI
}
if (j==3) {
CI95OI0603 <<- CI95OI
if ((CI95OI0603 <= CI95OI0602) & (CI95OI0603 >= CI95OI0602*CIDecrease) | (CI95OI0603 <= CI95OILimit) | ((CI95OI0602-CI95OI0603) <= CI95OIDiff)) {
    break
   }
}
if (j==4) {
CI95OI0604 <<- CI95OI
if ((CI95OI0604 <= CI95OI0603) & (CI95OI0604 >= CI95OI0603*CIDecrease) | (CI95OI0604 <= CI95OILimit) | ((CI95OI0603-CI95OI0604) <= CI95OIDiff)) {
    break
   }
}
if (j==5) {
CI95OI0605 <<- CI95OI
if ((CI95OI0605 <= CI95OI0604) & (CI95OI0605 >= CI95OI0604*CIDecrease) | (CI95OI0605 <= CI95OILimit) | ((CI95OI0604-CI95OI0605) <= CI95OIDiff)) {
    break
   }
}
if (j==6) {
CI95OI0606 <<- CI95OI
if ((CI95OI0606 <= CI95OI0605) & (CI95OI0606 >= CI95OI0605*CIDecrease) | (CI95OI0606 <= CI95OILimit) | ((CI95OI0605-CI95OI0606) <= CI95OIDiff)) {
    break
   }
}
if (j==7) {
CI95OI0607 <<- CI95OI
if ((CI95OI0607 <= CI95OI0606) & (CI95OI0607 >= CI95OI0606*CIDecrease) | (CI95OI0607 <= CI95OILimit) | ((CI95OI0606-CI95OI0607) <= CI95OIDiff)) {
    break
   }
}
if (j==8) {
CI95OI0608 <<- CI95OI
if ((CI95OI0608 <= CI95OI0607) & (CI95OI0608 >= CI95OI0607*CIDecrease) | (CI95OI0608 <= CI95OILimit) | ((CI95OI0607-CI95OI0608) <= CI95OIDiff)) {
    break
   }
}
if (j==9) {
CI95OI0609 <<- CI95OI
if ((CI95OI0609 <= CI95OI0608) & (CI95OI0609 >= CI95OI0608*CIDecrease) | (CI95OI0609 <= CI95OILimit) | ((CI95OI0608-CI95OI0609) <= CI95OIDiff)) {
    break
   }
}
if (j==10) {
CI95OI0610 <<- CI95OI
if ((CI95OI0610 <= CI95OI0609) & (CI95OI0610 >= CI95OI0609*CIDecrease) | (CI95OI0610 <= CI95OILimit) | ((CI95OI0609-CI95OI0610) <= CI95OIDiff)) {
    break
   }
}

if (j==11) {
CI95OI0611 <<- CI95OI
if ((CI95OI0611 <= CI95OI0610) & (CI95OI0611 >= CI95OI0610*CIDecrease) | (CI95OI0611 <= CI95OILimit) | ((CI95OI0610-CI95OI0611) <= CI95OIDiff)) {
    break
   }
}
if (j==12) {
CI95OI0612 <<- CI95OI
if ((CI95OI0612 <= CI95OI0611) & (CI95OI0612 >= CI95OI0611*CIDecrease) | (CI95OI0612 <= CI95OILimit) | ((CI95OI0611-CI95OI0612) <= CI95OIDiff)) {
    break
   }
}
if (j==13) {
CI95OI0613 <<- CI95OI
if ((CI95OI0613 <= CI95OI0612) & (CI95OI0613 >= CI95OI0612*CIDecrease) | (CI95OI0613 <= CI95OILimit) | ((CI95OI0612-CI95OI0613) <= CI95OIDiff)) {
    break
   }
}
if (j==14) {
CI95OI0614 <<- CI95OI
if ((CI95OI0614 <= CI95OI0613) & (CI95OI0614 >= CI95OI0613*CIDecrease) | (CI95OI0614 <= CI95OILimit) | ((CI95OI0613-CI95OI0614) <= CI95OIDiff)) {
    break
   }
}
if (j==15) {
CI95OI0615 <<- CI95OI
if ((CI95OI0615 <= CI95OI0604) & (CI95OI0615 >= CI95OI0604*CIDecrease) | (CI95OI0615 <= CI95OILimit) | ((CI95OI0614-CI95OI0615) <= CI95OIDiff)) {
    break
   }
}
if (j==16) {
CI95OI0616 <<- CI95OI
if ((CI95OI0616 <= CI95OI0615) & (CI95OI0616 >= CI95OI0615*CIDecrease) | (CI95OI0616 <= CI95OILimit) | ((CI95OI0615-CI95OI0616) <= CI95OIDiff)) {
    break
   }
}
if (j==17) {
CI95OI0617 <<- CI95OI
if ((CI95OI0617 <= CI95OI0616) & (CI95OI0617 >= CI95OI0616*CIDecrease) | (CI95OI0617 <= CI95OILimit) | ((CI95OI0616-CI95OI0617) <= CI95OIDiff)) {
    break
   }
}
if (j==18) {
CI95OI0618 <<- CI95OI
if ((CI95OI0618 <= CI95OI0617) & (CI95OI0618 >= CI95OI0617*CIDecrease) | (CI95OI0618 <= CI95OILimit) | ((CI95OI0617-CI95OI0618) <= CI95OIDiff)) {
    break
   }
}
if (j==19) {
CI95OI0619 <<- CI95OI
if ((CI95OI0619 <= CI95OI0618) & (CI95OI0619 >= CI95OI0618*CIDecrease) | (CI95OI0619 <= CI95OILimit) | ((CI95OI0618-CI95OI0619) <= CI95OIDiff)) {
    break
   }
}
if (j==20) {
CI95OI0620 <<- CI95OI
if ((CI95OI0620 <= CI95OI0619) & (CI95OI0620 >= CI95OI0619*CIDecrease) | (CI95OI0620 <= CI95OILimit) | ((CI95OI0619-CI95OI0620) <= CI95OIDiff)) {
    break
   }
}

rm(ci95mOImean)
rm(ci95m)
rm(ci95)


if (j==2) {
lowerpostprob0602<<-p.dose.list[nb.sujets,1]
upperpostprob0602<<-p.dose.list[nb.sujets,6]
}
if (j==3) {
lowerpostprob0603<<-p.dose.list[nb.sujets,1]
upperpostprob0603<<-p.dose.list[nb.sujets,6]
}
if (j==4) {
lowerpostprob0604<<-p.dose.list[nb.sujets,1]
upperpostprob0604<<-p.dose.list[nb.sujets,6]
}
if (j==5) {
lowerpostprob0605<<-p.dose.list[nb.sujets,1]
upperpostprob0605<<-p.dose.list[nb.sujets,6]
}
if (j==6) {
lowerpostprob0606<<-p.dose.list[nb.sujets,1]
upperpostprob0606<<-p.dose.list[nb.sujets,6]
}
if (j==7) {
lowerpostprob0607<<-p.dose.list[nb.sujets,1]
upperpostprob0607<<-p.dose.list[nb.sujets,6]
}
if (j==8) {
lowerpostprob0608<<-p.dose.list[nb.sujets,1]
upperpostprob0608<<-p.dose.list[nb.sujets,6]
}
if (j==9) {
lowerpostprob0609<<-p.dose.list[nb.sujets,1]
upperpostprob0609<<-p.dose.list[nb.sujets,6]
}
if (j==10) {
lowerpostprob0610<<-p.dose.list[nb.sujets,1]
upperpostprob0610<<-p.dose.list[nb.sujets,6]
}
if (j==11) {
lowerpostprob0611<<-p.dose.list[nb.sujets,1]
upperpostprob0611<<-p.dose.list[nb.sujets,6]
}
if (j==12) {
lowerpostprob0612<<-p.dose.list[nb.sujets,1]
upperpostprob0612<<-p.dose.list[nb.sujets,6]
}
if (j==13) {
lowerpostprob0613<<-p.dose.list[nb.sujets,1]
upperpostprob0613<<-p.dose.list[nb.sujets,6]
}
if (j==14) {
lowerpostprob0614<<-p.dose.list[nb.sujets,1]
upperpostprob0614<<-p.dose.list[nb.sujets,6]
}
if (j==15) {
lowerpostprob0615<<-p.dose.list[nb.sujets,1]
upperpostprob0615<<-p.dose.list[nb.sujets,6]
}
if (j==16) {
lowerpostprob0616<<-p.dose.list[nb.sujets,1]
upperpostprob0616<<-p.dose.list[nb.sujets,6]
}
if (j==17) {
lowerpostprob0617<<-p.dose.list[nb.sujets,1]
upperpostprob0617<<-p.dose.list[nb.sujets,6]
}
if (j==18) {
lowerpostprob0618<<-p.dose.list[nb.sujets,1]
upperpostprob0618<<-p.dose.list[nb.sujets,6]
}
if (j==19) {
lowerpostprob0619<<-p.dose.list[nb.sujets,1]
upperpostprob0619<<-p.dose.list[nb.sujets,6]
}
if (j==20) {
lowerpostprob0620<<-p.dose.list[nb.sujets,1]
upperpostprob0620<<-p.dose.list[nb.sujets,6]
}

DoseNumber<<-resul2[,2]
InverseSuccessEventResult<<-resul2[,3]
dataCRM1<<-cbind(DoseNumber,InverseSuccessEventResult)

dataCRM<<-as.data.frame(dataCRM1)
dataCRM$Success[InverseSuccessEventResult == 0] <<- 1
dataCRM$Success[InverseSuccessEventResult == 1] <<- 0
dataCRM$Dose<<-StartingDoseNextCRM06
dataCRM$PostProbaWM01<<-p.dose.list[,1]
dataCRM$PostProbaWM02<<-p.dose.list[,2]
dataCRM$PostProbaWM03<<-p.dose.list[,3]
dataCRM$PostProbaWM04<<-p.dose.list[,4]
dataCRM$PostProbaWM05<<-p.dose.list[,5]
dataCRM$PostProbaWM06<<-p.dose.list[,6]

MeanSuccess06<<-mean(dataCRM$Success)
#rm(list="EDinPosterior06")


nF<<-n_distinct(dataCRM$Success)
nD<<-n_distinct(dataCRM$Dose)


if (j==2) {
EDinPosterior0602 <<- 0
if (lowerpostprob0602 <= EDOfInterestCRM & EDOfInterestCRM <= upperpostprob0602) {
EDinPosterior0602 <<- 1
}

if ( (lowerpostprob0602 >= LowerPostProba) | 
     (EDinPosterior0602 == 0 & upperpostprob0602 <= UpperPostProba)) {
NextStartDoseC0602(StartDose=StartingDoseNextCRM06_i)
StartingDoseNextCRM07_i<<-StartingDoseNextCRM07

break
}

if (CohortSize==4 & j >= 2 & EDinPosterior0602 == 1 & MeanSuccess06 >= 0.98 ) {
StartingDoseNextCRM07<<-round(StartingDoseNextCRM06_i/2)
StartingDoseNextCRM07_i<<-StartingDoseNextCRM07

break
}
if (CohortSize==2 & j >= 5 & EDinPosterior0602 == 1 & MeanSuccess06 >= 0.98 ) {
StartingDoseNextCRM07<<-round(StartingDoseNextCRM06_i/2)
StartingDoseNextCRM07_i<<-StartingDoseNextCRM07
break

}
}
if (j==3) {
EDinPosterior0603 <<- 0
if (lowerpostprob0603 <= EDOfInterestCRM & EDOfInterestCRM <= upperpostprob0603) {
EDinPosterior0603 <<- 1
}

if ( (lowerpostprob0603 >= LowerPostProba) | 
     (EDinPosterior0603 == 0 & upperpostprob0603 <= UpperPostProba)) {

NextStartDoseC0603(StartDose=StartingDoseNextCRM06_i)
StartingDoseNextCRM07_i<<-StartingDoseNextCRM07

break
}

if (CohortSize==4 & j >= 2 & EDinPosterior0603 == 1 & MeanSuccess06 >= 0.98 ) {
StartingDoseNextCRM07<<-round(StartingDoseNextCRM06_i/2)
StartingDoseNextCRM07_i<<-StartingDoseNextCRM07

break
}
if (CohortSize==2 & j >= 5 & EDinPosterior0603 == 1 & MeanSuccess06 >= 0.98 ) {
StartingDoseNextCRM07<<-round(StartingDoseNextCRM06_i/2)
StartingDoseNextCRM07_i<<-StartingDoseNextCRM07
break

}
}
if (j==4) {
EDinPosterior0604 <<- 0
if (lowerpostprob0604 <= EDOfInterestCRM & EDOfInterestCRM <= upperpostprob0604) {
EDinPosterior0604 <<- 1
}

if ( (lowerpostprob0604 >= LowerPostProba) | 
     (EDinPosterior0604 == 0 & upperpostprob0604 <= UpperPostProba)) {

NextStartDoseC0604(StartDose=StartingDoseNextCRM06_i)
StartingDoseNextCRM07_i<<-StartingDoseNextCRM07

break
}

if (CohortSize==4 & j >= 2 & EDinPosterior0604 == 1 & MeanSuccess06 >= 0.98 ) {
StartingDoseNextCRM07<<-round(StartingDoseNextCRM06_i/2)
StartingDoseNextCRM07_i<<-StartingDoseNextCRM07

break
}
if (CohortSize==2 & j >= 5 & EDinPosterior0604 == 1 & MeanSuccess06 >= 0.98 ) {
StartingDoseNextCRM07<<-round(StartingDoseNextCRM06_i/2)
StartingDoseNextCRM07_i<<-StartingDoseNextCRM07
break

}
}
if (j==5) {
EDinPosterior0605 <<- 0
if (lowerpostprob0605 <= EDOfInterestCRM & EDOfInterestCRM <= upperpostprob0605) {
EDinPosterior0605 <<- 1
}

if ( (lowerpostprob0605 >= LowerPostProba) | 
     (EDinPosterior0605 == 0 & upperpostprob0605 <= UpperPostProba)) {

NextStartDoseC0605(StartDose=StartingDoseNextCRM06_i)
StartingDoseNextCRM07_i<<-StartingDoseNextCRM07

break
}

if (CohortSize==4 & j >= 2 & EDinPosterior0605 == 1 & MeanSuccess06 >= 0.98 ) {
StartingDoseNextCRM07<<-round(StartingDoseNextCRM06_i/2)
StartingDoseNextCRM07_i<<-StartingDoseNextCRM07

break
}
if (CohortSize==2 & j >= 5 & EDinPosterior0605 == 1 & MeanSuccess06 >= 0.98 ) {
StartingDoseNextCRM07<<-round(StartingDoseNextCRM06_i/2)
StartingDoseNextCRM07_i<<-StartingDoseNextCRM07
break

}
}
if (j==6) {
EDinPosterior0606 <<- 0
if (lowerpostprob0606 <= EDOfInterestCRM & EDOfInterestCRM <= upperpostprob0606) {
EDinPosterior0606 <<- 1
}

if ( (lowerpostprob0606 >= LowerPostProba) | 
     (EDinPosterior0606 == 0 & upperpostprob0606 <= UpperPostProba)) {

NextStartDoseC0606(StartDose=StartingDoseNextCRM06_i)
StartingDoseNextCRM07_i<<-StartingDoseNextCRM07

break
}

if (CohortSize==4 & j >= 2 & EDinPosterior0606 == 1 & MeanSuccess06 >= 0.98 ) {
StartingDoseNextCRM07<<-round(StartingDoseNextCRM06_i/2)
StartingDoseNextCRM07_i<<-StartingDoseNextCRM07

break
}
if (CohortSize==2 & j >= 5 & EDinPosterior0606 == 1 & MeanSuccess06 >= 0.98 ) {
StartingDoseNextCRM07<<-round(StartingDoseNextCRM06_i/2)
StartingDoseNextCRM07_i<<-StartingDoseNextCRM07
break

}
}

if (j==7) {
EDinPosterior0607 <<- 0
if (lowerpostprob0607 <= EDOfInterestCRM & EDOfInterestCRM <= upperpostprob0607) {
EDinPosterior0607 <<- 1
}

if ( (lowerpostprob0607 >= LowerPostProba) | 
     (EDinPosterior0607 == 0 & upperpostprob0607 <= UpperPostProba)) {

NextStartDoseC0607(StartDose=StartingDoseNextCRM06_i)
StartingDoseNextCRM07_i<<-StartingDoseNextCRM07

break
}

if (CohortSize==4 & j >= 2 & EDinPosterior0607 == 1 & MeanSuccess06 >= 0.98 ) {
StartingDoseNextCRM07<<-round(StartingDoseNextCRM06_i/2)
StartingDoseNextCRM07_i<<-StartingDoseNextCRM07

break
}
if (CohortSize==2 & j >= 5 & EDinPosterior0607 == 1 & MeanSuccess06 >= 0.98 ) {
StartingDoseNextCRM07<<-round(StartingDoseNextCRM06_i/2)
StartingDoseNextCRM07_i<<-StartingDoseNextCRM07
break

}
}
if (j==8) {
EDinPosterior0608 <<- 0
if (lowerpostprob0608 <= EDOfInterestCRM & EDOfInterestCRM <= upperpostprob0608) {
EDinPosterior0608 <<- 1
}

if ( (lowerpostprob0608 >= LowerPostProba) | 
     (EDinPosterior0608 == 0 & upperpostprob0608 <= UpperPostProba)) {

NextStartDoseC0608(StartDose=StartingDoseNextCRM06_i)
StartingDoseNextCRM07_i<<-StartingDoseNextCRM07

break
}

if (CohortSize==4 & j >= 2 & EDinPosterior0608 == 1 & MeanSuccess06 >= 0.98 ) {
StartingDoseNextCRM07<<-round(StartingDoseNextCRM06_i/2)
StartingDoseNextCRM07_i<<-StartingDoseNextCRM07

break
}
if (CohortSize==2 & j >= 5 & EDinPosterior0608 == 1 & MeanSuccess06 >= 0.98 ) {
StartingDoseNextCRM07<<-round(StartingDoseNextCRM06_i/2)
StartingDoseNextCRM07_i<<-StartingDoseNextCRM07
break

}
}
if (j==9) {
EDinPosterior0609 <<- 0
if (lowerpostprob0609 <= EDOfInterestCRM & EDOfInterestCRM <= upperpostprob0609) {
EDinPosterior0609 <<- 1
}

if ( (lowerpostprob0609 >= LowerPostProba) | 
     (EDinPosterior0609 == 0 & upperpostprob0609 <= UpperPostProba)) {

NextStartDoseC0609(StartDose=StartingDoseNextCRM06_i)
StartingDoseNextCRM07_i<<-StartingDoseNextCRM07

break
}

if (CohortSize==4 & j >= 2 & EDinPosterior0609 == 1 & MeanSuccess06 >= 0.98 ) {
StartingDoseNextCRM07<<-round(StartingDoseNextCRM06_i/2)
StartingDoseNextCRM07_i<<-StartingDoseNextCRM07

break
}
if (CohortSize==2 & j >= 5 & EDinPosterior0609 == 1 & MeanSuccess06 >= 0.98 ) {
StartingDoseNextCRM07<<-round(StartingDoseNextCRM06_i/2)
StartingDoseNextCRM07_i<<-StartingDoseNextCRM07
break

}
}
if (j==10) {
EDinPosterior0610 <<- 0
if (lowerpostprob0610 <= EDOfInterestCRM & EDOfInterestCRM <= upperpostprob0610) {
EDinPosterior0610 <<- 1
}

if ( (lowerpostprob0610 >= LowerPostProba) | 
     (EDinPosterior0610 == 0 & upperpostprob0610 <= UpperPostProba)) {

NextStartDoseC0610(StartDose=StartingDoseNextCRM06_i)
StartingDoseNextCRM07_i<<-StartingDoseNextCRM07

break
}

if (CohortSize==4 & j >= 2 & EDinPosterior0610 == 1 & MeanSuccess06 >= 0.98 ) {
StartingDoseNextCRM07<<-round(StartingDoseNextCRM06_i/2)
StartingDoseNextCRM07_i<<-StartingDoseNextCRM07

break
}
if (CohortSize==2 & j >= 5 & EDinPosterior0610 == 1 & MeanSuccess06 >= 0.98 ) {
StartingDoseNextCRM07<<-round(StartingDoseNextCRM06_i/2)
StartingDoseNextCRM07_i<<-StartingDoseNextCRM07
break

}
}
if (j==11) {
EDinPosterior0611 <<- 0
if (lowerpostprob0611 <= EDOfInterestCRM & EDOfInterestCRM <= upperpostprob0611) {
EDinPosterior0611 <<- 1
}

if ( (lowerpostprob0611 >= LowerPostProba) | 
     (EDinPosterior0611 == 0 & upperpostprob0611 <= UpperPostProba)) {

NextStartDoseC0611(StartDose=StartingDoseNextCRM06_i)
StartingDoseNextCRM07_i<<-StartingDoseNextCRM07

break
}

if (CohortSize==4 & j >= 2 & EDinPosterior0611 == 1 & MeanSuccess06 >= 0.98 ) {
StartingDoseNextCRM07<<-round(StartingDoseNextCRM06_i/2)
StartingDoseNextCRM07_i<<-StartingDoseNextCRM07

break
}
if (CohortSize==2 & j >= 5 & EDinPosterior0611 == 1 & MeanSuccess06 >= 0.98 ) {
StartingDoseNextCRM07<<-round(StartingDoseNextCRM06_i/2)
StartingDoseNextCRM07_i<<-StartingDoseNextCRM07
break

}
}
if (j==12) {
EDinPosterior0612 <<- 0
if (lowerpostprob0612 <= EDOfInterestCRM & EDOfInterestCRM <= upperpostprob0612) {
EDinPosterior0612 <<- 1
}

if ( (lowerpostprob0612 >= LowerPostProba) | 
     (EDinPosterior0612 == 0 & upperpostprob0612 <= UpperPostProba)) {

NextStartDoseC0612(StartDose=StartingDoseNextCRM06_i)
StartingDoseNextCRM07_i<<-StartingDoseNextCRM07

break
}

if (CohortSize==4 & j >= 2 & EDinPosterior0612 == 1 & MeanSuccess06 >= 0.98 ) {
StartingDoseNextCRM07<<-round(StartingDoseNextCRM06_i/2)
StartingDoseNextCRM07_i<<-StartingDoseNextCRM07

break
}
if (CohortSize==2 & j >= 5 & EDinPosterior0612 == 1 & MeanSuccess06 >= 0.98 ) {
StartingDoseNextCRM07<<-round(StartingDoseNextCRM06_i/2)
StartingDoseNextCRM07_i<<-StartingDoseNextCRM07
break

}
}
if (j==13) {
EDinPosterior0613 <<- 0
if (lowerpostprob0613 <= EDOfInterestCRM & EDOfInterestCRM <= upperpostprob0613) {
EDinPosterior0613 <<- 1
}

if ( (lowerpostprob0613 >= LowerPostProba) | 
     (EDinPosterior0613 == 0 & upperpostprob0613 <= UpperPostProba)) {

NextStartDoseC0613(StartDose=StartingDoseNextCRM06_i)
StartingDoseNextCRM07_i<<-StartingDoseNextCRM07

break
}

if (CohortSize==4 & j >= 2 & EDinPosterior0613 == 1 & MeanSuccess06 >= 0.98 ) {
StartingDoseNextCRM07<<-round(StartingDoseNextCRM06_i/2)
StartingDoseNextCRM07_i<<-StartingDoseNextCRM07

break
}
if (CohortSize==2 & j >= 5 & EDinPosterior0613 == 1 & MeanSuccess06 >= 0.98 ) {
StartingDoseNextCRM07<<-round(StartingDoseNextCRM06_i/2)
StartingDoseNextCRM07_i<<-StartingDoseNextCRM07
break

}
}
if (j==14) {
EDinPosterior0614 <<- 0
if (lowerpostprob0614 <= EDOfInterestCRM & EDOfInterestCRM <= upperpostprob0614) {
EDinPosterior0614 <<- 1
}

if ( (lowerpostprob0614 >= LowerPostProba) | 
     (EDinPosterior0614 == 0 & upperpostprob0614 <= UpperPostProba)) {

NextStartDoseC0614(StartDose=StartingDoseNextCRM06_i)
StartingDoseNextCRM07_i<<-StartingDoseNextCRM07

break
}

if (CohortSize==4 & j >= 2 & EDinPosterior0614 == 1 & MeanSuccess06 >= 0.98 ) {
StartingDoseNextCRM07<<-round(StartingDoseNextCRM06_i/2)
StartingDoseNextCRM07_i<<-StartingDoseNextCRM07

break
}
if (CohortSize==2 & j >= 5 & EDinPosterior0614 == 1 & MeanSuccess06 >= 0.98 ) {
StartingDoseNextCRM07<<-round(StartingDoseNextCRM06_i/2)
StartingDoseNextCRM07_i<<-StartingDoseNextCRM07
break

}
}
if (j==15) {
EDinPosterior0615 <<- 0
if (lowerpostprob0615 <= EDOfInterestCRM & EDOfInterestCRM <= upperpostprob0615) {
EDinPosterior0615 <<- 1
}

if ( (lowerpostprob0615 >= LowerPostProba) | 
     (EDinPosterior0615 == 0 & upperpostprob0615 <= UpperPostProba)) {

NextStartDoseC0615(StartDose=StartingDoseNextCRM06_i)
StartingDoseNextCRM07_i<<-StartingDoseNextCRM07

break
}

if (CohortSize==4 & j >= 2 & EDinPosterior0615 == 1 & MeanSuccess06 >= 0.98 ) {
StartingDoseNextCRM07<<-round(StartingDoseNextCRM06_i/2)
StartingDoseNextCRM07_i<<-StartingDoseNextCRM07

break
}
if (CohortSize==2 & j >= 5 & EDinPosterior0615 == 1 & MeanSuccess06 >= 0.98 ) {
StartingDoseNextCRM07<<-round(StartingDoseNextCRM06_i/2)
StartingDoseNextCRM07_i<<-StartingDoseNextCRM07
break

}
}
if (j==16) {
EDinPosterior0616 <<- 0
if (lowerpostprob0616 <= EDOfInterestCRM & EDOfInterestCRM <= upperpostprob0616) {
EDinPosterior0616 <<- 1
}

if ( (lowerpostprob0616 >= LowerPostProba) | 
     (EDinPosterior0616 == 0 & upperpostprob0616 <= UpperPostProba)) {

NextStartDoseC0616(StartDose=StartingDoseNextCRM06_i)
StartingDoseNextCRM07_i<<-StartingDoseNextCRM07

break
}

if (CohortSize==4 & j >= 2 & EDinPosterior0616 == 1 & MeanSuccess06 >= 0.98 ) {
StartingDoseNextCRM07<<-round(StartingDoseNextCRM06_i/2)
StartingDoseNextCRM07_i<<-StartingDoseNextCRM07

break
}
if (CohortSize==2 & j >= 5 & EDinPosterior0616 == 1 & MeanSuccess06 >= 0.98 ) {
StartingDoseNextCRM07<<-round(StartingDoseNextCRM06_i/2)
StartingDoseNextCRM07_i<<-StartingDoseNextCRM07
break

}
}

if (j==17) {
EDinPosterior0617 <<- 0
if (lowerpostprob0617 <= EDOfInterestCRM & EDOfInterestCRM <= upperpostprob0617) {
EDinPosterior0617 <<- 1
}

if ( (lowerpostprob0617 >= LowerPostProba) | 
     (EDinPosterior0617 == 0 & upperpostprob0617 <= UpperPostProba)) {

NextStartDoseC0617(StartDose=StartingDoseNextCRM06_i)
StartingDoseNextCRM07_i<<-StartingDoseNextCRM07

break
}

if (CohortSize==4 & j >= 2 & EDinPosterior0617 == 1 & MeanSuccess06 >= 0.98 ) {
StartingDoseNextCRM07<<-round(StartingDoseNextCRM06_i/2)
StartingDoseNextCRM07_i<<-StartingDoseNextCRM07

break
}
if (CohortSize==2 & j >= 5 & EDinPosterior0617 == 1 & MeanSuccess06 >= 0.98 ) {
StartingDoseNextCRM07<<-round(StartingDoseNextCRM06_i/2)
StartingDoseNextCRM07_i<<-StartingDoseNextCRM07
break

}
}
if (j==18) {
EDinPosterior0618 <<- 0
if (lowerpostprob0618 <= EDOfInterestCRM & EDOfInterestCRM <= upperpostprob0618) {
EDinPosterior0618 <<- 1
}

if ( (lowerpostprob0618 >= LowerPostProba) | 
     (EDinPosterior0618 == 0 & upperpostprob0618 <= UpperPostProba)) {

NextStartDoseC0618(StartDose=StartingDoseNextCRM06_i)
StartingDoseNextCRM07_i<<-StartingDoseNextCRM07

break
}

if (CohortSize==4 & j >= 2 & EDinPosterior0618 == 1 & MeanSuccess06 >= 0.98 ) {
StartingDoseNextCRM07<<-round(StartingDoseNextCRM06_i/2)
StartingDoseNextCRM07_i<<-StartingDoseNextCRM07

break
}
if (CohortSize==2 & j >= 5 & EDinPosterior0618 == 1 & MeanSuccess06 >= 0.98 ) {
StartingDoseNextCRM07<<-round(StartingDoseNextCRM06_i/2)
StartingDoseNextCRM07_i<<-StartingDoseNextCRM07
break

}
}
if (j==19) {
EDinPosterior0619 <<- 0
if (lowerpostprob0619 <= EDOfInterestCRM & EDOfInterestCRM <= upperpostprob0619) {
EDinPosterior0619 <<- 1
}

if ( (lowerpostprob0619 >= LowerPostProba) | 
     (EDinPosterior0619 == 0 & upperpostprob0619 <= UpperPostProba)) {

NextStartDoseC0619(StartDose=StartingDoseNextCRM06_i)
StartingDoseNextCRM07_i<<-StartingDoseNextCRM07

break
}

if (CohortSize==4 & j >= 2 & EDinPosterior0619 == 1 & MeanSuccess06 >= 0.98 ) {
StartingDoseNextCRM07<<-round(StartingDoseNextCRM06_i/2)
StartingDoseNextCRM07_i<<-StartingDoseNextCRM07

break
}
if (CohortSize==2 & j >= 5 & EDinPosterior0619 == 1 & MeanSuccess06 >= 0.98 ) {
StartingDoseNextCRM07<<-round(StartingDoseNextCRM06_i/2)
StartingDoseNextCRM07_i<<-StartingDoseNextCRM07
break

}
}
if (j==20) {
EDinPosterior0620 <<- 0
if (lowerpostprob0620 <= EDOfInterestCRM & EDOfInterestCRM <= upperpostprob0620) {
EDinPosterior0620 <<- 1
}

if ( (lowerpostprob0620 >= LowerPostProba) | 
     (EDinPosterior0620 == 0 & upperpostprob0620 <= UpperPostProba)) {

NextStartDoseC0620(StartDose=StartingDoseNextCRM06_i)
StartingDoseNextCRM07_i<<-StartingDoseNextCRM07

break
}

if (CohortSize==4 & j >= 2 & EDinPosterior0620 == 1 & MeanSuccess06 >= 0.98 ) {
StartingDoseNextCRM07<<-round(StartingDoseNextCRM06_i/2)
StartingDoseNextCRM07_i<<-StartingDoseNextCRM07

break
}
if (CohortSize==2 & j >= 5 & EDinPosterior0620 == 1 & MeanSuccess06 >= 0.98 ) {
StartingDoseNextCRM07<<-round(StartingDoseNextCRM06_i/2)
StartingDoseNextCRM07_i<<-StartingDoseNextCRM07
break

}
}


}
}#for loop
dataCRMdef<<-rbind(dataCRMdef,dataCRM)

}#if loop


# start eventually a new crm

if (exists("StartingDoseNextCRM07_i") == TRUE) {
rm(dosen, ui95, li95, CI95OI)
rm(ci95mOImean, ci95m, ci95, EDinPosterior06_i, EDinPosterior06_ij)


AssignProbaStartDose(StartDose=StartingDoseNextCRM07_i)
FailureRate07(dose=3, SP1=SP1, SP2=SP2, SP3=SP3, SP4=SP4, SP5=SP5, SP6=SP6)

SuccessEvent07 <<- rbinom(cohort.size,1,1-SuccessProba07)
dosev<<-rep(first.dose, cohort.size)


mrs.dose 	<<- c(dosev)
mrs.response 	<<- c(SuccessEvent07)
nb.sujets <<- length(mrs.response)
CRM(cible,nb.sujets,nb.doses,mrs.response,mrs.dose,proba.list)


ci95m<<-data.frame(ci95)
ci95m$FinalEstimatedED[ci95m$nb == 1] <- 6
ci95m$FinalEstimatedED[ci95m$nb == 2] <- 5
ci95m$FinalEstimatedED[ci95m$nb == 3] <- 4
ci95m$FinalEstimatedED[ci95m$nb == 4] <- 3
ci95m$FinalEstimatedED[ci95m$nb == 5] <- 2
ci95m$FinalEstimatedED[ci95m$nb == 6] <- 1


ci95mOI<<-ci95m[ which(ci95m$FinalEstimatedED==3), ]
li95<<-ci95mOI$li9
ui95<<-ci95mOI$ui9
li95d<<-recode(li95,"0.85=0")
CI95OId<<-ui95-li95d
if (CI95OId<=CI95OITarget) {
CI95OI<=CI95OITarget+0.01
}
if (CI95OId>CI95OITarget) {
CI95OI<<-CI95OId
}

rm(ci95mOImean)
rm(ci95m)
rm(ci95)

dose1<<-abs(p.dose.list[nb.sujets,1]-(1-EDOI))
dose2<<-abs(p.dose.list[nb.sujets,2]-(1-EDOI))
dose3<<-abs(p.dose.list[nb.sujets,3]-(1-EDOI))
dose4<<-abs(p.dose.list[nb.sujets,4]-(1-EDOI))
dose5<<-abs(p.dose.list[nb.sujets,5]-(1-EDOI))
dose6<<-abs(p.dose.list[nb.sujets,6]-(1-EDOI))

new <- list("6"=dose6, "5"=dose5, "4"=dose4, "3"=dose3, "2"=dose2, "1"=dose1)
x_num <<- as.numeric(unlist(new))
dosec<<-names(which.min(new[new > 0]))
dose<<-strtoi(dosec)
dosen<<-as.numeric(dosec)

lowerpostprob0701<<-p.dose.list[nb.sujets,1]
upperpostprob0701<<-p.dose.list[nb.sujets,6]
DoseNumber<<-resul2[,2]
InverseSuccessEventResult<<-resul2[,3]
dataCRM1<<-cbind(DoseNumber,InverseSuccessEventResult)

dataCRM<<-as.data.frame(dataCRM1)
dataCRM$Success[InverseSuccessEventResult == 0] <<- 1
dataCRM$Success[InverseSuccessEventResult == 1] <<- 0
dataCRM$Dose<<-StartingDoseNextCRM07 
dataCRM$PostProbaWM01<<-p.dose.list[,1]
dataCRM$PostProbaWM02<<-p.dose.list[,2]
dataCRM$PostProbaWM03<<-p.dose.list[,3]
dataCRM$PostProbaWM04<<-p.dose.list[,4]
dataCRM$PostProbaWM05<<-p.dose.list[,5]
dataCRM$PostProbaWM06<<-p.dose.list[,6]

MeanSuccess07<<-mean(dataCRM$Success)
nF<<-n_distinct(dataCRM$Success)
nD<<-n_distinct(dataCRM$Dose)

#rm(list="EDinPosterior07")
if ((lowerpostprob0701 <= EDOfInterestCRM) & (EDOfInterestCRM<= upperpostprob0701)) {
EDinPosterior0701 <<- 1
} else {
EDinPosterior0701 <<- 0
}


if ( (lowerpostprob0701 >= LowerPostProba) | 
     (EDinPosterior0701 == 0 & upperpostprob0701 <= UpperPostProba)) {

NextStartDoseC0701(StartDose=StartingDoseNextCRM07_i)
StartingDoseNextCRM08_i<<-StartingDoseNextCRM08

}


if (exists("StartingDoseNextCRM08_i") == FALSE) {
for (j in 1:nloop) {
rm(dosen, ui95, li95, CI95OI)
rm(ci95mOImean, ci95m, ci95, EDinPosterior07_i, EDinPosterior07_ij)


FailureRate07(dose=dose, SP1=SP1, SP2=SP2, SP3=SP3, SP4=SP4, SP5=SP5, SP6=SP6)
SuccessEvent07 <<- rbinom(cohort.size,1,1-SuccessProba07)
dosev<<-rep(dose, cohort.size)


mrs.dose 	<<- c(mrs.dose,dosev)
mrs.response 	<<- c(mrs.response, SuccessEvent07)
nb.sujets <<- length(mrs.response)
CRM(cible,nb.sujets,nb.doses,mrs.response,mrs.dose,proba.list)

dose1<<-abs(p.dose.list[nb.sujets,1]-(1-EDOI))
dose2<<-abs(p.dose.list[nb.sujets,2]-(1-EDOI))
dose3<<-abs(p.dose.list[nb.sujets,3]-(1-EDOI))
dose4<<-abs(p.dose.list[nb.sujets,4]-(1-EDOI))
dose5<<-abs(p.dose.list[nb.sujets,5]-(1-EDOI))
dose6<<-abs(p.dose.list[nb.sujets,6]-(1-EDOI))

new <- list("6"=dose6, "5"=dose5, "4"=dose4, "3"=dose3, "2"=dose2, "1"=dose1)
x_num <<- as.numeric(unlist(new))
dosec<<-names(which.min(new[new > 0]))
dose<<-strtoi(dosec)
dosen<<-as.numeric(dosec)

ci95m<<-data.frame(ci95)
ci95m$FinalEstimatedED[ci95m$nb == 1] <- 6
ci95m$FinalEstimatedED[ci95m$nb == 2] <- 5
ci95m$FinalEstimatedED[ci95m$nb == 3] <- 4
ci95m$FinalEstimatedED[ci95m$nb == 4] <- 3
ci95m$FinalEstimatedED[ci95m$nb == 5] <- 2
ci95m$FinalEstimatedED[ci95m$nb == 6] <- 1


ci95mOImean<<-ci95m[ which(ci95m$nb==3 | ci95m$nb==5), ]
Toreplace0.85<<-mean(ci95mOImean$li95)
ci95mOImean4<<-ci95m[ which(ci95m$nb==4), ]
ci95mOImean4[ci95mOImean4== 0.85] <- Toreplace0.85
ci95mOImean16<<-ci95m[ which(ci95m$nb==1 | ci95m$nb==2 | ci95m$nb==3 | ci95m$nb==5 | ci95m$nb==6), ]
ci95mF<<-rbind(ci95mOImean4,ci95mOImean16)
ci95mF[order(ci95mF$nb,decreasing = FALSE),]


ci95mOI<<-ci95mF[ which(ci95mF$FinalEstimatedED==dosen), ]
li95<<-ci95mOI$li9
ui95<<-ci95mOI$ui9
CI95OI<<-ui95-li95

if (j==2) {
CI95OI0702 <<- CI95OI
}
if (j==3) {
CI95OI0703 <<- CI95OI
if ((CI95OI0703 <= CI95OI0702) & (CI95OI0703 >= CI95OI0702*CIDecrease) | (CI95OI0703 <= CI95OILimit) | ((CI95OI0702-CI95OI0703) <= CI95OIDiff)) {
    break
   }
}
if (j==4) {
CI95OI0704 <<- CI95OI
if ((CI95OI0704 <= CI95OI0703) & (CI95OI0704 >= CI95OI0703*CIDecrease) | (CI95OI0704 <= CI95OILimit) | ((CI95OI0703-CI95OI0704) <= CI95OIDiff)) {
    break
   }
}
if (j==5) {
CI95OI0705 <<- CI95OI
if ((CI95OI0705 <= CI95OI0704) & (CI95OI0705 >= CI95OI0704*CIDecrease) | (CI95OI0705 <= CI95OILimit) | ((CI95OI0704-CI95OI0705) <= CI95OIDiff)) {
    break
   }
}
if (j==6) {
CI95OI0706 <<- CI95OI
if ((CI95OI0706 <= CI95OI0705) & (CI95OI0706 >= CI95OI0705*CIDecrease) | (CI95OI0706 <= CI95OILimit) | ((CI95OI0705-CI95OI0706) <= CI95OIDiff)) {
    break
   }
}
if (j==7) {
CI95OI0707 <<- CI95OI
if ((CI95OI0707 <= CI95OI0706) & (CI95OI0707 >= CI95OI0706*CIDecrease) | (CI95OI0707 <= CI95OILimit) | ((CI95OI0706-CI95OI0707) <= CI95OIDiff)) {
    break
   }
}
if (j==8) {
CI95OI0708 <<- CI95OI
if ((CI95OI0708 <= CI95OI0707) & (CI95OI0708 >= CI95OI0707*CIDecrease) | (CI95OI0708 <= CI95OILimit) | ((CI95OI0707-CI95OI0708) <= CI95OIDiff)) {
    break
   }
}
if (j==9) {
CI95OI0709 <<- CI95OI
if ((CI95OI0709 <= CI95OI0708) & (CI95OI0709 >= CI95OI0708*CIDecrease) | (CI95OI0709 <= CI95OILimit) | ((CI95OI0708-CI95OI0709) <= CI95OIDiff)) {
    break
   }
}
if (j==10) {
CI95OI0710 <<- CI95OI
if ((CI95OI0710 <= CI95OI0709) & (CI95OI0710 >= CI95OI0709*CIDecrease) | (CI95OI0710 <= CI95OILimit) | ((CI95OI0709-CI95OI0710) <= CI95OIDiff)) {
    break
   }
}

if (j==11) {
CI95OI0711 <<- CI95OI
if ((CI95OI0711 <= CI95OI0710) & (CI95OI0711 >= CI95OI0710*CIDecrease) | (CI95OI0711 <= CI95OILimit) | ((CI95OI0710-CI95OI0711) <= CI95OIDiff)) {
    break
   }
}
if (j==12) {
CI95OI0712 <<- CI95OI
if ((CI95OI0712 <= CI95OI0711) & (CI95OI0712 >= CI95OI0711*CIDecrease) | (CI95OI0712 <= CI95OILimit) | ((CI95OI0711-CI95OI0712) <= CI95OIDiff)) {
    break
   }
}
if (j==13) {
CI95OI0713 <<- CI95OI
if ((CI95OI0713 <= CI95OI0712) & (CI95OI0713 >= CI95OI0712*CIDecrease) | (CI95OI0713 <= CI95OILimit) | ((CI95OI0712-CI95OI0713) <= CI95OIDiff)) {
    break
   }
}
if (j==14) {
CI95OI0714 <<- CI95OI
if ((CI95OI0714 <= CI95OI0713) & (CI95OI0714 >= CI95OI0713*CIDecrease) | (CI95OI0714 <= CI95OILimit) | ((CI95OI0713-CI95OI0714) <= CI95OIDiff)) {
    break
   }
}
if (j==15) {
CI95OI0715 <<- CI95OI
if ((CI95OI0715 <= CI95OI0704) & (CI95OI0715 >= CI95OI0704*CIDecrease) | (CI95OI0715 <= CI95OILimit) | ((CI95OI0714-CI95OI0715) <= CI95OIDiff)) {
    break
   }
}
if (j==16) {
CI95OI0716 <<- CI95OI
if ((CI95OI0716 <= CI95OI0715) & (CI95OI0716 >= CI95OI0715*CIDecrease) | (CI95OI0716 <= CI95OILimit) | ((CI95OI0715-CI95OI0716) <= CI95OIDiff)) {
    break
   }
}
if (j==17) {
CI95OI0717 <<- CI95OI
if ((CI95OI0717 <= CI95OI0716) & (CI95OI0717 >= CI95OI0716*CIDecrease) | (CI95OI0717 <= CI95OILimit) | ((CI95OI0716-CI95OI0717) <= CI95OIDiff)) {
    break
   }
}
if (j==18) {
CI95OI0718 <<- CI95OI
if ((CI95OI0718 <= CI95OI0717) & (CI95OI0718 >= CI95OI0717*CIDecrease) | (CI95OI0718 <= CI95OILimit) | ((CI95OI0717-CI95OI0718) <= CI95OIDiff)) {
    break
   }
}
if (j==19) {
CI95OI0719 <<- CI95OI
if ((CI95OI0719 <= CI95OI0718) & (CI95OI0719 >= CI95OI0718*CIDecrease) | (CI95OI0719 <= CI95OILimit) | ((CI95OI0718-CI95OI0719) <= CI95OIDiff)) {
    break
   }
}
if (j==20) {
CI95OI0720 <<- CI95OI
if ((CI95OI0720 <= CI95OI0719) & (CI95OI0720 >= CI95OI0719*CIDecrease) | (CI95OI0720 <= CI95OILimit) | ((CI95OI0719-CI95OI0720) <= CI95OIDiff)) {
    break
   }
}

rm(ci95mOImean)
rm(ci95m)
rm(ci95)


if (j==2) {
lowerpostprob0702<<-p.dose.list[nb.sujets,1]
upperpostprob0702<<-p.dose.list[nb.sujets,6]
}
if (j==3) {
lowerpostprob0703<<-p.dose.list[nb.sujets,1]
upperpostprob0703<<-p.dose.list[nb.sujets,6]
}
if (j==4) {
lowerpostprob0704<<-p.dose.list[nb.sujets,1]
upperpostprob0704<<-p.dose.list[nb.sujets,6]
}
if (j==5) {
lowerpostprob0705<<-p.dose.list[nb.sujets,1]
upperpostprob0705<<-p.dose.list[nb.sujets,6]
}
if (j==6) {
lowerpostprob0706<<-p.dose.list[nb.sujets,1]
upperpostprob0706<<-p.dose.list[nb.sujets,6]
}
if (j==7) {
lowerpostprob0707<<-p.dose.list[nb.sujets,1]
upperpostprob0707<<-p.dose.list[nb.sujets,6]
}
if (j==8) {
lowerpostprob0708<<-p.dose.list[nb.sujets,1]
upperpostprob0708<<-p.dose.list[nb.sujets,6]
}
if (j==9) {
lowerpostprob0709<<-p.dose.list[nb.sujets,1]
upperpostprob0709<<-p.dose.list[nb.sujets,6]
}
if (j==10) {
lowerpostprob0710<<-p.dose.list[nb.sujets,1]
upperpostprob0710<<-p.dose.list[nb.sujets,6]
}
if (j==11) {
lowerpostprob0711<<-p.dose.list[nb.sujets,1]
upperpostprob0711<<-p.dose.list[nb.sujets,6]
}
if (j==12) {
lowerpostprob0712<<-p.dose.list[nb.sujets,1]
upperpostprob0712<<-p.dose.list[nb.sujets,6]
}
if (j==13) {
lowerpostprob0713<<-p.dose.list[nb.sujets,1]
upperpostprob0713<<-p.dose.list[nb.sujets,6]
}
if (j==14) {
lowerpostprob0714<<-p.dose.list[nb.sujets,1]
upperpostprob0714<<-p.dose.list[nb.sujets,6]
}
if (j==15) {
lowerpostprob0715<<-p.dose.list[nb.sujets,1]
upperpostprob0715<<-p.dose.list[nb.sujets,6]
}
if (j==16) {
lowerpostprob0716<<-p.dose.list[nb.sujets,1]
upperpostprob0716<<-p.dose.list[nb.sujets,6]
}
if (j==17) {
lowerpostprob0717<<-p.dose.list[nb.sujets,1]
upperpostprob0717<<-p.dose.list[nb.sujets,6]
}
if (j==18) {
lowerpostprob0718<<-p.dose.list[nb.sujets,1]
upperpostprob0718<<-p.dose.list[nb.sujets,6]
}
if (j==19) {
lowerpostprob0719<<-p.dose.list[nb.sujets,1]
upperpostprob0719<<-p.dose.list[nb.sujets,6]
}
if (j==20) {
lowerpostprob0720<<-p.dose.list[nb.sujets,1]
upperpostprob0720<<-p.dose.list[nb.sujets,6]
}

DoseNumber<<-resul2[,2]
InverseSuccessEventResult<<-resul2[,3]
dataCRM1<<-cbind(DoseNumber,InverseSuccessEventResult)

dataCRM<<-as.data.frame(dataCRM1)
dataCRM$Success[InverseSuccessEventResult == 0] <<- 1
dataCRM$Success[InverseSuccessEventResult == 1] <<- 0
dataCRM$Dose<<-StartingDoseNextCRM07
dataCRM$PostProbaWM01<<-p.dose.list[,1]
dataCRM$PostProbaWM02<<-p.dose.list[,2]
dataCRM$PostProbaWM03<<-p.dose.list[,3]
dataCRM$PostProbaWM04<<-p.dose.list[,4]
dataCRM$PostProbaWM05<<-p.dose.list[,5]
dataCRM$PostProbaWM06<<-p.dose.list[,6]

MeanSuccess07<<-mean(dataCRM$Success)
#rm(list="EDinPosterior07")


nF<<-n_distinct(dataCRM$Success)
nD<<-n_distinct(dataCRM$Dose)


if (j==2) {
EDinPosterior0702 <<- 0
if (lowerpostprob0702 <= EDOfInterestCRM & EDOfInterestCRM <= upperpostprob0702) {
EDinPosterior0702 <<- 1
}

if ( (lowerpostprob0702 >= LowerPostProba) | 
     (EDinPosterior0702 == 0 & upperpostprob0702 <= UpperPostProba)) {
NextStartDoseC0702(StartDose=StartingDoseNextCRM07_i)
StartingDoseNextCRM08_i<<-StartingDoseNextCRM08

break
}

if (CohortSize==4 & j >= 2 & EDinPosterior0702 == 1 & MeanSuccess07 >= 0.98 ) {
StartingDoseNextCRM08<<-round(StartingDoseNextCRM07_i/2)
StartingDoseNextCRM08_i<<-StartingDoseNextCRM08

break
}
if (CohortSize==2 & j >= 5 & EDinPosterior0702 == 1 & MeanSuccess07 >= 0.98 ) {
StartingDoseNextCRM08<<-round(StartingDoseNextCRM07_i/2)
StartingDoseNextCRM08_i<<-StartingDoseNextCRM08
break

}
}
if (j==3) {
EDinPosterior0703 <<- 0
if (lowerpostprob0703 <= EDOfInterestCRM & EDOfInterestCRM <= upperpostprob0703) {
EDinPosterior0703 <<- 1
}

if ( (lowerpostprob0703 >= LowerPostProba) | 
     (EDinPosterior0703 == 0 & upperpostprob0703 <= UpperPostProba)) {

NextStartDoseC0703(StartDose=StartingDoseNextCRM07_i)
StartingDoseNextCRM08_i<<-StartingDoseNextCRM08

break
}

if (CohortSize==4 & j >= 2 & EDinPosterior0703 == 1 & MeanSuccess07 >= 0.98 ) {
StartingDoseNextCRM08<<-round(StartingDoseNextCRM07_i/2)
StartingDoseNextCRM08_i<<-StartingDoseNextCRM08

break
}
if (CohortSize==2 & j >= 5 & EDinPosterior0703 == 1 & MeanSuccess07 >= 0.98 ) {
StartingDoseNextCRM08<<-round(StartingDoseNextCRM07_i/2)
StartingDoseNextCRM08_i<<-StartingDoseNextCRM08
break

}
}
if (j==4) {
EDinPosterior0704 <<- 0
if (lowerpostprob0704 <= EDOfInterestCRM & EDOfInterestCRM <= upperpostprob0704) {
EDinPosterior0704 <<- 1
}

if ( (lowerpostprob0704 >= LowerPostProba) | 
     (EDinPosterior0704 == 0 & upperpostprob0704 <= UpperPostProba)) {

NextStartDoseC0704(StartDose=StartingDoseNextCRM07_i)
StartingDoseNextCRM08_i<<-StartingDoseNextCRM08

break
}

if (CohortSize==4 & j >= 2 & EDinPosterior0704 == 1 & MeanSuccess07 >= 0.98 ) {
StartingDoseNextCRM08<<-round(StartingDoseNextCRM07_i/2)
StartingDoseNextCRM08_i<<-StartingDoseNextCRM08

break
}
if (CohortSize==2 & j >= 5 & EDinPosterior0704 == 1 & MeanSuccess07 >= 0.98 ) {
StartingDoseNextCRM08<<-round(StartingDoseNextCRM07_i/2)
StartingDoseNextCRM08_i<<-StartingDoseNextCRM08
break

}
}
if (j==5) {
EDinPosterior0705 <<- 0
if (lowerpostprob0705 <= EDOfInterestCRM & EDOfInterestCRM <= upperpostprob0705) {
EDinPosterior0705 <<- 1
}

if ( (lowerpostprob0705 >= LowerPostProba) | 
     (EDinPosterior0705 == 0 & upperpostprob0705 <= UpperPostProba)) {

NextStartDoseC0705(StartDose=StartingDoseNextCRM07_i)
StartingDoseNextCRM08_i<<-StartingDoseNextCRM08

break
}

if (CohortSize==4 & j >= 2 & EDinPosterior0705 == 1 & MeanSuccess07 >= 0.98 ) {
StartingDoseNextCRM08<<-round(StartingDoseNextCRM07_i/2)
StartingDoseNextCRM08_i<<-StartingDoseNextCRM08

break
}
if (CohortSize==2 & j >= 5 & EDinPosterior0705 == 1 & MeanSuccess07 >= 0.98 ) {
StartingDoseNextCRM08<<-round(StartingDoseNextCRM07_i/2)
StartingDoseNextCRM08_i<<-StartingDoseNextCRM08
break

}
}
if (j==6) {
EDinPosterior0706 <<- 0
if (lowerpostprob0706 <= EDOfInterestCRM & EDOfInterestCRM <= upperpostprob0706) {
EDinPosterior0706 <<- 1
}

if ( (lowerpostprob0706 >= LowerPostProba) | 
     (EDinPosterior0706 == 0 & upperpostprob0706 <= UpperPostProba)) {

NextStartDoseC0706(StartDose=StartingDoseNextCRM07_i)
StartingDoseNextCRM08_i<<-StartingDoseNextCRM08

break
}

if (CohortSize==4 & j >= 2 & EDinPosterior0706 == 1 & MeanSuccess07 >= 0.98 ) {
StartingDoseNextCRM08<<-round(StartingDoseNextCRM07_i/2)
StartingDoseNextCRM08_i<<-StartingDoseNextCRM08

break
}
if (CohortSize==2 & j >= 5 & EDinPosterior0706 == 1 & MeanSuccess07 >= 0.98 ) {
StartingDoseNextCRM08<<-round(StartingDoseNextCRM07_i/2)
StartingDoseNextCRM08_i<<-StartingDoseNextCRM08
break

}
}

if (j==7) {
EDinPosterior0707 <<- 0
if (lowerpostprob0707 <= EDOfInterestCRM & EDOfInterestCRM <= upperpostprob0707) {
EDinPosterior0707 <<- 1
}

if ( (lowerpostprob0707 >= LowerPostProba) | 
     (EDinPosterior0707 == 0 & upperpostprob0707 <= UpperPostProba)) {

NextStartDoseC0707(StartDose=StartingDoseNextCRM07_i)
StartingDoseNextCRM08_i<<-StartingDoseNextCRM08

break
}

if (CohortSize==4 & j >= 2 & EDinPosterior0707 == 1 & MeanSuccess07 >= 0.98 ) {
StartingDoseNextCRM08<<-round(StartingDoseNextCRM07_i/2)
StartingDoseNextCRM08_i<<-StartingDoseNextCRM08

break
}
if (CohortSize==2 & j >= 5 & EDinPosterior0707 == 1 & MeanSuccess07 >= 0.98 ) {
StartingDoseNextCRM08<<-round(StartingDoseNextCRM07_i/2)
StartingDoseNextCRM08_i<<-StartingDoseNextCRM08
break

}
}
if (j==8) {
EDinPosterior0708 <<- 0
if (lowerpostprob0708 <= EDOfInterestCRM & EDOfInterestCRM <= upperpostprob0708) {
EDinPosterior0708 <<- 1
}

if ( (lowerpostprob0708 >= LowerPostProba) | 
     (EDinPosterior0708 == 0 & upperpostprob0708 <= UpperPostProba)) {

NextStartDoseC0708(StartDose=StartingDoseNextCRM07_i)
StartingDoseNextCRM08_i<<-StartingDoseNextCRM08

break
}

if (CohortSize==4 & j >= 2 & EDinPosterior0708 == 1 & MeanSuccess07 >= 0.98 ) {
StartingDoseNextCRM08<<-round(StartingDoseNextCRM07_i/2)
StartingDoseNextCRM08_i<<-StartingDoseNextCRM08

break
}
if (CohortSize==2 & j >= 5 & EDinPosterior0708 == 1 & MeanSuccess07 >= 0.98 ) {
StartingDoseNextCRM08<<-round(StartingDoseNextCRM07_i/2)
StartingDoseNextCRM08_i<<-StartingDoseNextCRM08
break

}
}
if (j==9) {
EDinPosterior0709 <<- 0
if (lowerpostprob0709 <= EDOfInterestCRM & EDOfInterestCRM <= upperpostprob0709) {
EDinPosterior0709 <<- 1
}

if ( (lowerpostprob0709 >= LowerPostProba) | 
     (EDinPosterior0709 == 0 & upperpostprob0709 <= UpperPostProba)) {

NextStartDoseC0709(StartDose=StartingDoseNextCRM07_i)
StartingDoseNextCRM08_i<<-StartingDoseNextCRM08

break
}

if (CohortSize==4 & j >= 2 & EDinPosterior0709 == 1 & MeanSuccess07 >= 0.98 ) {
StartingDoseNextCRM08<<-round(StartingDoseNextCRM07_i/2)
StartingDoseNextCRM08_i<<-StartingDoseNextCRM08

break
}
if (CohortSize==2 & j >= 5 & EDinPosterior0709 == 1 & MeanSuccess07 >= 0.98 ) {
StartingDoseNextCRM08<<-round(StartingDoseNextCRM07_i/2)
StartingDoseNextCRM08_i<<-StartingDoseNextCRM08
break

}
}
if (j==10) {
EDinPosterior0710 <<- 0
if (lowerpostprob0710 <= EDOfInterestCRM & EDOfInterestCRM <= upperpostprob0710) {
EDinPosterior0710 <<- 1
}

if ( (lowerpostprob0710 >= LowerPostProba) | 
     (EDinPosterior0710 == 0 & upperpostprob0710 <= UpperPostProba)) {

NextStartDoseC0710(StartDose=StartingDoseNextCRM07_i)
StartingDoseNextCRM08_i<<-StartingDoseNextCRM08

break
}

if (CohortSize==4 & j >= 2 & EDinPosterior0710 == 1 & MeanSuccess07 >= 0.98 ) {
StartingDoseNextCRM08<<-round(StartingDoseNextCRM07_i/2)
StartingDoseNextCRM08_i<<-StartingDoseNextCRM08

break
}
if (CohortSize==2 & j >= 5 & EDinPosterior0710 == 1 & MeanSuccess07 >= 0.98 ) {
StartingDoseNextCRM08<<-round(StartingDoseNextCRM07_i/2)
StartingDoseNextCRM08_i<<-StartingDoseNextCRM08
break

}
}
if (j==11) {
EDinPosterior0711 <<- 0
if (lowerpostprob0711 <= EDOfInterestCRM & EDOfInterestCRM <= upperpostprob0711) {
EDinPosterior0711 <<- 1
}

if ( (lowerpostprob0711 >= LowerPostProba) | 
     (EDinPosterior0711 == 0 & upperpostprob0711 <= UpperPostProba)) {

NextStartDoseC0711(StartDose=StartingDoseNextCRM07_i)
StartingDoseNextCRM08_i<<-StartingDoseNextCRM08

break
}

if (CohortSize==4 & j >= 2 & EDinPosterior0711 == 1 & MeanSuccess07 >= 0.98 ) {
StartingDoseNextCRM08<<-round(StartingDoseNextCRM07_i/2)
StartingDoseNextCRM08_i<<-StartingDoseNextCRM08

break
}
if (CohortSize==2 & j >= 5 & EDinPosterior0711 == 1 & MeanSuccess07 >= 0.98 ) {
StartingDoseNextCRM08<<-round(StartingDoseNextCRM07_i/2)
StartingDoseNextCRM08_i<<-StartingDoseNextCRM08
break

}
}
if (j==12) {
EDinPosterior0712 <<- 0
if (lowerpostprob0712 <= EDOfInterestCRM & EDOfInterestCRM <= upperpostprob0712) {
EDinPosterior0712 <<- 1
}

if ( (lowerpostprob0712 >= LowerPostProba) | 
     (EDinPosterior0712 == 0 & upperpostprob0712 <= UpperPostProba)) {

NextStartDoseC0712(StartDose=StartingDoseNextCRM07_i)
StartingDoseNextCRM08_i<<-StartingDoseNextCRM08

break
}

if (CohortSize==4 & j >= 2 & EDinPosterior0712 == 1 & MeanSuccess07 >= 0.98 ) {
StartingDoseNextCRM08<<-round(StartingDoseNextCRM07_i/2)
StartingDoseNextCRM08_i<<-StartingDoseNextCRM08

break
}
if (CohortSize==2 & j >= 5 & EDinPosterior0712 == 1 & MeanSuccess07 >= 0.98 ) {
StartingDoseNextCRM08<<-round(StartingDoseNextCRM07_i/2)
StartingDoseNextCRM08_i<<-StartingDoseNextCRM08
break

}
}
if (j==13) {
EDinPosterior0713 <<- 0
if (lowerpostprob0713 <= EDOfInterestCRM & EDOfInterestCRM <= upperpostprob0713) {
EDinPosterior0713 <<- 1
}

if ( (lowerpostprob0713 >= LowerPostProba) | 
     (EDinPosterior0713 == 0 & upperpostprob0713 <= UpperPostProba)) {

NextStartDoseC0713(StartDose=StartingDoseNextCRM07_i)
StartingDoseNextCRM08_i<<-StartingDoseNextCRM08

break
}

if (CohortSize==4 & j >= 2 & EDinPosterior0713 == 1 & MeanSuccess07 >= 0.98 ) {
StartingDoseNextCRM08<<-round(StartingDoseNextCRM07_i/2)
StartingDoseNextCRM08_i<<-StartingDoseNextCRM08

break
}
if (CohortSize==2 & j >= 5 & EDinPosterior0713 == 1 & MeanSuccess07 >= 0.98 ) {
StartingDoseNextCRM08<<-round(StartingDoseNextCRM07_i/2)
StartingDoseNextCRM08_i<<-StartingDoseNextCRM08
break

}
}
if (j==14) {
EDinPosterior0714 <<- 0
if (lowerpostprob0714 <= EDOfInterestCRM & EDOfInterestCRM <= upperpostprob0714) {
EDinPosterior0714 <<- 1
}

if ( (lowerpostprob0714 >= LowerPostProba) | 
     (EDinPosterior0714 == 0 & upperpostprob0714 <= UpperPostProba)) {

NextStartDoseC0714(StartDose=StartingDoseNextCRM07_i)
StartingDoseNextCRM08_i<<-StartingDoseNextCRM08

break
}

if (CohortSize==4 & j >= 2 & EDinPosterior0714 == 1 & MeanSuccess07 >= 0.98 ) {
StartingDoseNextCRM08<<-round(StartingDoseNextCRM07_i/2)
StartingDoseNextCRM08_i<<-StartingDoseNextCRM08

break
}
if (CohortSize==2 & j >= 5 & EDinPosterior0714 == 1 & MeanSuccess07 >= 0.98 ) {
StartingDoseNextCRM08<<-round(StartingDoseNextCRM07_i/2)
StartingDoseNextCRM08_i<<-StartingDoseNextCRM08
break

}
}
if (j==15) {
EDinPosterior0715 <<- 0
if (lowerpostprob0715 <= EDOfInterestCRM & EDOfInterestCRM <= upperpostprob0715) {
EDinPosterior0715 <<- 1
}

if ( (lowerpostprob0715 >= LowerPostProba) | 
     (EDinPosterior0715 == 0 & upperpostprob0715 <= UpperPostProba)) {

NextStartDoseC0715(StartDose=StartingDoseNextCRM07_i)
StartingDoseNextCRM08_i<<-StartingDoseNextCRM08

break
}

if (CohortSize==4 & j >= 2 & EDinPosterior0715 == 1 & MeanSuccess07 >= 0.98 ) {
StartingDoseNextCRM08<<-round(StartingDoseNextCRM07_i/2)
StartingDoseNextCRM08_i<<-StartingDoseNextCRM08

break
}
if (CohortSize==2 & j >= 5 & EDinPosterior0715 == 1 & MeanSuccess07 >= 0.98 ) {
StartingDoseNextCRM08<<-round(StartingDoseNextCRM07_i/2)
StartingDoseNextCRM08_i<<-StartingDoseNextCRM08
break

}
}
if (j==16) {
EDinPosterior0716 <<- 0
if (lowerpostprob0716 <= EDOfInterestCRM & EDOfInterestCRM <= upperpostprob0716) {
EDinPosterior0716 <<- 1
}

if ( (lowerpostprob0716 >= LowerPostProba) | 
     (EDinPosterior0716 == 0 & upperpostprob0716 <= UpperPostProba)) {

NextStartDoseC0716(StartDose=StartingDoseNextCRM07_i)
StartingDoseNextCRM08_i<<-StartingDoseNextCRM08

break
}

if (CohortSize==4 & j >= 2 & EDinPosterior0716 == 1 & MeanSuccess07 >= 0.98 ) {
StartingDoseNextCRM08<<-round(StartingDoseNextCRM07_i/2)
StartingDoseNextCRM08_i<<-StartingDoseNextCRM08

break
}
if (CohortSize==2 & j >= 5 & EDinPosterior0716 == 1 & MeanSuccess07 >= 0.98 ) {
StartingDoseNextCRM08<<-round(StartingDoseNextCRM07_i/2)
StartingDoseNextCRM08_i<<-StartingDoseNextCRM08
break

}
}

if (j==17) {
EDinPosterior0717 <<- 0
if (lowerpostprob0717 <= EDOfInterestCRM & EDOfInterestCRM <= upperpostprob0717) {
EDinPosterior0717 <<- 1
}

if ( (lowerpostprob0717 >= LowerPostProba) | 
     (EDinPosterior0717 == 0 & upperpostprob0717 <= UpperPostProba)) {

NextStartDoseC0717(StartDose=StartingDoseNextCRM07_i)
StartingDoseNextCRM08_i<<-StartingDoseNextCRM08

break
}

if (CohortSize==4 & j >= 2 & EDinPosterior0717 == 1 & MeanSuccess07 >= 0.98 ) {
StartingDoseNextCRM08<<-round(StartingDoseNextCRM07_i/2)
StartingDoseNextCRM08_i<<-StartingDoseNextCRM08

break
}
if (CohortSize==2 & j >= 5 & EDinPosterior0717 == 1 & MeanSuccess07 >= 0.98 ) {
StartingDoseNextCRM08<<-round(StartingDoseNextCRM07_i/2)
StartingDoseNextCRM08_i<<-StartingDoseNextCRM08
break

}
}
if (j==18) {
EDinPosterior0718 <<- 0
if (lowerpostprob0718 <= EDOfInterestCRM & EDOfInterestCRM <= upperpostprob0718) {
EDinPosterior0718 <<- 1
}

if ( (lowerpostprob0718 >= LowerPostProba) | 
     (EDinPosterior0718 == 0 & upperpostprob0718 <= UpperPostProba)) {

NextStartDoseC0718(StartDose=StartingDoseNextCRM07_i)
StartingDoseNextCRM08_i<<-StartingDoseNextCRM08

break
}

if (CohortSize==4 & j >= 2 & EDinPosterior0718 == 1 & MeanSuccess07 >= 0.98 ) {
StartingDoseNextCRM08<<-round(StartingDoseNextCRM07_i/2)
StartingDoseNextCRM08_i<<-StartingDoseNextCRM08

break
}
if (CohortSize==2 & j >= 5 & EDinPosterior0718 == 1 & MeanSuccess07 >= 0.98 ) {
StartingDoseNextCRM08<<-round(StartingDoseNextCRM07_i/2)
StartingDoseNextCRM08_i<<-StartingDoseNextCRM08
break

}
}
if (j==19) {
EDinPosterior0719 <<- 0
if (lowerpostprob0719 <= EDOfInterestCRM & EDOfInterestCRM <= upperpostprob0719) {
EDinPosterior0719 <<- 1
}

if ( (lowerpostprob0719 >= LowerPostProba) | 
     (EDinPosterior0719 == 0 & upperpostprob0719 <= UpperPostProba)) {

NextStartDoseC0719(StartDose=StartingDoseNextCRM07_i)
StartingDoseNextCRM08_i<<-StartingDoseNextCRM08

break
}

if (CohortSize==4 & j >= 2 & EDinPosterior0719 == 1 & MeanSuccess07 >= 0.98 ) {
StartingDoseNextCRM08<<-round(StartingDoseNextCRM07_i/2)
StartingDoseNextCRM08_i<<-StartingDoseNextCRM08

break
}
if (CohortSize==2 & j >= 5 & EDinPosterior0719 == 1 & MeanSuccess07 >= 0.98 ) {
StartingDoseNextCRM08<<-round(StartingDoseNextCRM07_i/2)
StartingDoseNextCRM08_i<<-StartingDoseNextCRM08
break

}
}
if (j==20) {
EDinPosterior0720 <<- 0
if (lowerpostprob0720 <= EDOfInterestCRM & EDOfInterestCRM <= upperpostprob0720) {
EDinPosterior0720 <<- 1
}

if ( (lowerpostprob0720 >= LowerPostProba) | 
     (EDinPosterior0720 == 0 & upperpostprob0720 <= UpperPostProba)) {

NextStartDoseC0720(StartDose=StartingDoseNextCRM07_i)
StartingDoseNextCRM08_i<<-StartingDoseNextCRM08

break
}

if (CohortSize==4 & j >= 2 & EDinPosterior0720 == 1 & MeanSuccess07 >= 0.98 ) {
StartingDoseNextCRM08<<-round(StartingDoseNextCRM07_i/2)
StartingDoseNextCRM08_i<<-StartingDoseNextCRM08

break
}
if (CohortSize==2 & j >= 5 & EDinPosterior0720 == 1 & MeanSuccess07 >= 0.98 ) {
StartingDoseNextCRM08<<-round(StartingDoseNextCRM07_i/2)
StartingDoseNextCRM08_i<<-StartingDoseNextCRM08
break

}
}

}
}#for loop
dataCRMdef<<-rbind(dataCRMdef,dataCRM)

}#if loop

# start eventually a new crm

if (exists("StartingDoseNextCRM08_i") == TRUE) {
rm(dosen, ui95, li95, CI95OI)
rm(ci95mOImean, ci95m, ci95, EDinPosterior07_i, EDinPosterior07_ij)


AssignProbaStartDose(StartDose=StartingDoseNextCRM08_i)
FailureRate08(dose=3, SP1=SP1, SP2=SP2, SP3=SP3, SP4=SP4, SP5=SP5, SP6=SP6)

SuccessEvent08 <<- rbinom(cohort.size,1,1-SuccessProba08)
dosev<<-rep(first.dose, cohort.size)


mrs.dose 	<<- c(dosev)
mrs.response 	<<- c(SuccessEvent08)
nb.sujets <<- length(mrs.response)
CRM(cible,nb.sujets,nb.doses,mrs.response,mrs.dose,proba.list)


ci95m<<-data.frame(ci95)
ci95m$FinalEstimatedED[ci95m$nb == 1] <- 6
ci95m$FinalEstimatedED[ci95m$nb == 2] <- 5
ci95m$FinalEstimatedED[ci95m$nb == 3] <- 4
ci95m$FinalEstimatedED[ci95m$nb == 4] <- 3
ci95m$FinalEstimatedED[ci95m$nb == 5] <- 2
ci95m$FinalEstimatedED[ci95m$nb == 6] <- 1


ci95mOI<<-ci95m[ which(ci95m$FinalEstimatedED==3), ]
li95<<-ci95mOI$li9
ui95<<-ci95mOI$ui9
li95d<<-recode(li95,"0.85=0")
CI95OId<<-ui95-li95d
if (CI95OId<=CI95OITarget) {
CI95OI<=CI95OITarget+0.01
}
if (CI95OId>CI95OITarget) {
CI95OI<<-CI95OId
}

rm(ci95mOImean)
rm(ci95m)
rm(ci95)

dose1<<-abs(p.dose.list[nb.sujets,1]-(1-EDOI))
dose2<<-abs(p.dose.list[nb.sujets,2]-(1-EDOI))
dose3<<-abs(p.dose.list[nb.sujets,3]-(1-EDOI))
dose4<<-abs(p.dose.list[nb.sujets,4]-(1-EDOI))
dose5<<-abs(p.dose.list[nb.sujets,5]-(1-EDOI))
dose6<<-abs(p.dose.list[nb.sujets,6]-(1-EDOI))

new <- list("6"=dose6, "5"=dose5, "4"=dose4, "3"=dose3, "2"=dose2, "1"=dose1)
x_num <<- as.numeric(unlist(new))
dosec<<-names(which.min(new[new > 0]))
dose<<-strtoi(dosec)
dosen<<-as.numeric(dosec)

lowerpostprob0801<<-p.dose.list[nb.sujets,1]
upperpostprob0801<<-p.dose.list[nb.sujets,6]
DoseNumber<<-resul2[,2]
InverseSuccessEventResult<<-resul2[,3]
dataCRM1<<-cbind(DoseNumber,InverseSuccessEventResult)

dataCRM<<-as.data.frame(dataCRM1)
dataCRM$Success[InverseSuccessEventResult == 0] <<- 1
dataCRM$Success[InverseSuccessEventResult == 1] <<- 0
dataCRM$Dose<<-StartingDoseNextCRM08 
dataCRM$PostProbaWM01<<-p.dose.list[,1]
dataCRM$PostProbaWM02<<-p.dose.list[,2]
dataCRM$PostProbaWM03<<-p.dose.list[,3]
dataCRM$PostProbaWM04<<-p.dose.list[,4]
dataCRM$PostProbaWM05<<-p.dose.list[,5]
dataCRM$PostProbaWM06<<-p.dose.list[,6]

MeanSuccess08<<-mean(dataCRM$Success)
nF<<-n_distinct(dataCRM$Success)
nD<<-n_distinct(dataCRM$Dose)

#rm(list="EDinPosterior08")
if ((lowerpostprob0801 <= EDOfInterestCRM) & (EDOfInterestCRM<= upperpostprob0801)) {
EDinPosterior0801 <<- 1
} else {
EDinPosterior0801 <<- 0
}


if ( (lowerpostprob0801 >= LowerPostProba) | 
     (EDinPosterior0801 == 0 & upperpostprob0801 <= UpperPostProba)) {

NextStartDoseC0801(StartDose=StartingDoseNextCRM08_i)
StartingDoseNextCRM09_i<<-StartingDoseNextCRM09

}

if (exists("StartingDoseNextCRM09_i") == FALSE) {
for (j in 1:nloop) {
rm(dosen)
rm(ui95)
rm(li95)
rm(CI95OI)


FailureRate08(dose=dose, SP1=SP1, SP2=SP2, SP3=SP3, SP4=SP4, SP5=SP5, SP6=SP6)
SuccessEvent08 <<- rbinom(cohort.size,1,1-SuccessProba08)
dosev<<-rep(dose, cohort.size)


mrs.dose 	<<- c(mrs.dose,dosev)
mrs.response 	<<- c(mrs.response, SuccessEvent08)
nb.sujets <<- length(mrs.response)
CRM(cible,nb.sujets,nb.doses,mrs.response,mrs.dose,proba.list)

dose1<<-abs(p.dose.list[nb.sujets,1]-(1-EDOI))
dose2<<-abs(p.dose.list[nb.sujets,2]-(1-EDOI))
dose3<<-abs(p.dose.list[nb.sujets,3]-(1-EDOI))
dose4<<-abs(p.dose.list[nb.sujets,4]-(1-EDOI))
dose5<<-abs(p.dose.list[nb.sujets,5]-(1-EDOI))
dose6<<-abs(p.dose.list[nb.sujets,6]-(1-EDOI))

new <- list("6"=dose6, "5"=dose5, "4"=dose4, "3"=dose3, "2"=dose2, "1"=dose1)
x_num <<- as.numeric(unlist(new))
dosec<<-names(which.min(new[new > 0]))
dose<<-strtoi(dosec)
dosen<<-as.numeric(dosec)

ci95m<<-data.frame(ci95)
ci95m$FinalEstimatedED[ci95m$nb == 1] <- 6
ci95m$FinalEstimatedED[ci95m$nb == 2] <- 5
ci95m$FinalEstimatedED[ci95m$nb == 3] <- 4
ci95m$FinalEstimatedED[ci95m$nb == 4] <- 3
ci95m$FinalEstimatedED[ci95m$nb == 5] <- 2
ci95m$FinalEstimatedED[ci95m$nb == 6] <- 1


ci95mOImean<<-ci95m[ which(ci95m$nb==3 | ci95m$nb==5), ]
Toreplace0.85<<-mean(ci95mOImean$li95)
ci95mOImean4<<-ci95m[ which(ci95m$nb==4), ]
ci95mOImean4[ci95mOImean4== 0.85] <- Toreplace0.85
ci95mOImean16<<-ci95m[ which(ci95m$nb==1 | ci95m$nb==2 | ci95m$nb==3 | ci95m$nb==5 | ci95m$nb==6), ]
ci95mF<<-rbind(ci95mOImean4,ci95mOImean16)
ci95mF[order(ci95mF$nb,decreasing = FALSE),]


ci95mOI<<-ci95mF[ which(ci95mF$FinalEstimatedED==dosen), ]
li95<<-ci95mOI$li9
ui95<<-ci95mOI$ui9
CI95OI<<-ui95-li95

if (j==2) {
CI95OI0802 <<- CI95OI
}
if (j==3) {
CI95OI0803 <<- CI95OI
if ((CI95OI0803 <= CI95OI0802) & (CI95OI0803 >= CI95OI0802*CIDecrease) | (CI95OI0803 <= CI95OILimit) | ((CI95OI0802-CI95OI0803) <= CI95OIDiff)) {
    break
   }
}
if (j==4) {
CI95OI0804 <<- CI95OI
if ((CI95OI0804 <= CI95OI0803) & (CI95OI0804 >= CI95OI0803*CIDecrease) | (CI95OI0804 <= CI95OILimit) | ((CI95OI0803-CI95OI0804) <= CI95OIDiff)) {
    break
   }
}
if (j==5) {
CI95OI0805 <<- CI95OI
if ((CI95OI0805 <= CI95OI0804) & (CI95OI0805 >= CI95OI0804*CIDecrease) | (CI95OI0805 <= CI95OILimit) | ((CI95OI0804-CI95OI0805) <= CI95OIDiff)) {
    break
   }
}
if (j==6) {
CI95OI0806 <<- CI95OI
if ((CI95OI0806 <= CI95OI0805) & (CI95OI0806 >= CI95OI0805*CIDecrease) | (CI95OI0806 <= CI95OILimit) | ((CI95OI0805-CI95OI0806) <= CI95OIDiff)) {
    break
   }
}
if (j==7) {
CI95OI0807 <<- CI95OI
if ((CI95OI0807 <= CI95OI0806) & (CI95OI0807 >= CI95OI0806*CIDecrease) | (CI95OI0807 <= CI95OILimit) | ((CI95OI0806-CI95OI0807) <= CI95OIDiff)) {
    break
   }
}
if (j==8) {
CI95OI0808 <<- CI95OI
if ((CI95OI0808 <= CI95OI0807) & (CI95OI0808 >= CI95OI0807*CIDecrease) | (CI95OI0808 <= CI95OILimit) | ((CI95OI0807-CI95OI0808) <= CI95OIDiff)) {
    break
   }
}
if (j==9) {
CI95OI0809 <<- CI95OI
if ((CI95OI0809 <= CI95OI0808) & (CI95OI0809 >= CI95OI0808*CIDecrease) | (CI95OI0809 <= CI95OILimit) | ((CI95OI0808-CI95OI0809) <= CI95OIDiff)) {
    break
   }
}
if (j==10) {
CI95OI0810 <<- CI95OI
if ((CI95OI0810 <= CI95OI0809) & (CI95OI0810 >= CI95OI0809*CIDecrease) | (CI95OI0810 <= CI95OILimit) | ((CI95OI0809-CI95OI0810) <= CI95OIDiff)) {
    break
   }
}

if (j==11) {
CI95OI0811 <<- CI95OI
if ((CI95OI0811 <= CI95OI0810) & (CI95OI0811 >= CI95OI0810*CIDecrease) | (CI95OI0811 <= CI95OILimit) | ((CI95OI0810-CI95OI0811) <= CI95OIDiff)) {
    break
   }
}
if (j==12) {
CI95OI0812 <<- CI95OI
if ((CI95OI0812 <= CI95OI0811) & (CI95OI0812 >= CI95OI0811*CIDecrease) | (CI95OI0812 <= CI95OILimit) | ((CI95OI0811-CI95OI0812) <= CI95OIDiff)) {
    break
   }
}
if (j==13) {
CI95OI0813 <<- CI95OI
if ((CI95OI0813 <= CI95OI0812) & (CI95OI0813 >= CI95OI0812*CIDecrease) | (CI95OI0813 <= CI95OILimit) | ((CI95OI0812-CI95OI0813) <= CI95OIDiff)) {
    break
   }
}
if (j==14) {
CI95OI0814 <<- CI95OI
if ((CI95OI0814 <= CI95OI0813) & (CI95OI0814 >= CI95OI0813*CIDecrease) | (CI95OI0814 <= CI95OILimit) | ((CI95OI0813-CI95OI0814) <= CI95OIDiff)) {
    break
   }
}
if (j==15) {
CI95OI0815 <<- CI95OI
if ((CI95OI0815 <= CI95OI0804) & (CI95OI0815 >= CI95OI0804*CIDecrease) | (CI95OI0815 <= CI95OILimit) | ((CI95OI0814-CI95OI0815) <= CI95OIDiff)) {
    break
   }
}
if (j==16) {
CI95OI0816 <<- CI95OI
if ((CI95OI0816 <= CI95OI0815) & (CI95OI0816 >= CI95OI0815*CIDecrease) | (CI95OI0816 <= CI95OILimit) | ((CI95OI0815-CI95OI0816) <= CI95OIDiff)) {
    break
   }
}
if (j==17) {
CI95OI0817 <<- CI95OI
if ((CI95OI0817 <= CI95OI0816) & (CI95OI0817 >= CI95OI0816*CIDecrease) | (CI95OI0817 <= CI95OILimit) | ((CI95OI0816-CI95OI0817) <= CI95OIDiff)) {
    break
   }
}
if (j==18) {
CI95OI0818 <<- CI95OI
if ((CI95OI0818 <= CI95OI0817) & (CI95OI0818 >= CI95OI0817*CIDecrease) | (CI95OI0818 <= CI95OILimit) | ((CI95OI0817-CI95OI0818) <= CI95OIDiff)) {
    break
   }
}
if (j==19) {
CI95OI0819 <<- CI95OI
if ((CI95OI0819 <= CI95OI0818) & (CI95OI0819 >= CI95OI0818*CIDecrease) | (CI95OI0819 <= CI95OILimit) | ((CI95OI0818-CI95OI0819) <= CI95OIDiff)) {
    break
   }
}
if (j==20) {
CI95OI0820 <<- CI95OI
if ((CI95OI0820 <= CI95OI0819) & (CI95OI0820 >= CI95OI0819*CIDecrease) | (CI95OI0820 <= CI95OILimit) | ((CI95OI0819-CI95OI0820) <= CI95OIDiff)) {
    break
   }
}

rm(ci95mOImean)
rm(ci95m)
rm(ci95)


if (j==2) {
lowerpostprob0802<<-p.dose.list[nb.sujets,1]
upperpostprob0802<<-p.dose.list[nb.sujets,6]
}
if (j==3) {
lowerpostprob0803<<-p.dose.list[nb.sujets,1]
upperpostprob0803<<-p.dose.list[nb.sujets,6]
}
if (j==4) {
lowerpostprob0804<<-p.dose.list[nb.sujets,1]
upperpostprob0804<<-p.dose.list[nb.sujets,6]
}
if (j==5) {
lowerpostprob0805<<-p.dose.list[nb.sujets,1]
upperpostprob0805<<-p.dose.list[nb.sujets,6]
}
if (j==6) {
lowerpostprob0806<<-p.dose.list[nb.sujets,1]
upperpostprob0806<<-p.dose.list[nb.sujets,6]
}
if (j==7) {
lowerpostprob0807<<-p.dose.list[nb.sujets,1]
upperpostprob0807<<-p.dose.list[nb.sujets,6]
}
if (j==8) {
lowerpostprob0808<<-p.dose.list[nb.sujets,1]
upperpostprob0808<<-p.dose.list[nb.sujets,6]
}
if (j==9) {
lowerpostprob0809<<-p.dose.list[nb.sujets,1]
upperpostprob0809<<-p.dose.list[nb.sujets,6]
}
if (j==10) {
lowerpostprob0810<<-p.dose.list[nb.sujets,1]
upperpostprob0810<<-p.dose.list[nb.sujets,6]
}
if (j==11) {
lowerpostprob0811<<-p.dose.list[nb.sujets,1]
upperpostprob0811<<-p.dose.list[nb.sujets,6]
}
if (j==12) {
lowerpostprob0812<<-p.dose.list[nb.sujets,1]
upperpostprob0812<<-p.dose.list[nb.sujets,6]
}
if (j==13) {
lowerpostprob0813<<-p.dose.list[nb.sujets,1]
upperpostprob0813<<-p.dose.list[nb.sujets,6]
}
if (j==14) {
lowerpostprob0814<<-p.dose.list[nb.sujets,1]
upperpostprob0814<<-p.dose.list[nb.sujets,6]
}
if (j==15) {
lowerpostprob0815<<-p.dose.list[nb.sujets,1]
upperpostprob0815<<-p.dose.list[nb.sujets,6]
}
if (j==16) {
lowerpostprob0816<<-p.dose.list[nb.sujets,1]
upperpostprob0816<<-p.dose.list[nb.sujets,6]
}
if (j==17) {
lowerpostprob0817<<-p.dose.list[nb.sujets,1]
upperpostprob0817<<-p.dose.list[nb.sujets,6]
}
if (j==18) {
lowerpostprob0818<<-p.dose.list[nb.sujets,1]
upperpostprob0818<<-p.dose.list[nb.sujets,6]
}
if (j==19) {
lowerpostprob0819<<-p.dose.list[nb.sujets,1]
upperpostprob0819<<-p.dose.list[nb.sujets,6]
}
if (j==20) {
lowerpostprob0820<<-p.dose.list[nb.sujets,1]
upperpostprob0820<<-p.dose.list[nb.sujets,6]
}


DoseNumber<<-resul2[,2]
InverseSuccessEventResult<<-resul2[,3]
dataCRM1<<-cbind(DoseNumber,InverseSuccessEventResult)

dataCRM<<-as.data.frame(dataCRM1)
dataCRM$Success[InverseSuccessEventResult == 0] <<- 1
dataCRM$Success[InverseSuccessEventResult == 1] <<- 0
dataCRM$Dose<<-StartingDoseNextCRM08
dataCRM$PostProbaWM01<<-p.dose.list[,1]
dataCRM$PostProbaWM02<<-p.dose.list[,2]
dataCRM$PostProbaWM03<<-p.dose.list[,3]
dataCRM$PostProbaWM04<<-p.dose.list[,4]
dataCRM$PostProbaWM05<<-p.dose.list[,5]
dataCRM$PostProbaWM06<<-p.dose.list[,6]

MeanSuccess08<<-mean(dataCRM$Success)


if (j==2) {
EDinPosterior0802 <<- 0
if (lowerpostprob0802 <= EDOfInterestCRM & EDOfInterestCRM <= upperpostprob0802) {
EDinPosterior0802 <<- 1
}

if ( (lowerpostprob0802 >= LowerPostProba) | 
     (EDinPosterior0802 == 0 & upperpostprob0802 <= UpperPostProba)) {
NextStartDoseC0802(StartDose=StartingDoseNextCRM08_i)
StartingDoseNextCRM09_i<<-StartingDoseNextCRM09

break
}

if (CohortSize==4 & j >= 2 & EDinPosterior0802 == 1 & MeanSuccess08 >= 0.98 ) {
StartingDoseNextCRM09<<-round(StartingDoseNextCRM08_i/2)
StartingDoseNextCRM09_i<<-StartingDoseNextCRM09

break
}
if (CohortSize==2 & j >= 5 & EDinPosterior0802 == 1 & MeanSuccess08 >= 0.98 ) {
StartingDoseNextCRM09<<-round(StartingDoseNextCRM08_i/2)
StartingDoseNextCRM09_i<<-StartingDoseNextCRM09
break

}
}
if (j==3) {
EDinPosterior0803 <<- 0
if (lowerpostprob0803 <= EDOfInterestCRM & EDOfInterestCRM <= upperpostprob0803) {
EDinPosterior0803 <<- 1
}

if ( (lowerpostprob0803 >= LowerPostProba) | 
     (EDinPosterior0803 == 0 & upperpostprob0803 <= UpperPostProba)) {

NextStartDoseC0803(StartDose=StartingDoseNextCRM08_i)
StartingDoseNextCRM09_i<<-StartingDoseNextCRM09

break
}

if (CohortSize==4 & j >= 2 & EDinPosterior0803 == 1 & MeanSuccess08 >= 0.98 ) {
StartingDoseNextCRM09<<-round(StartingDoseNextCRM08_i/2)
StartingDoseNextCRM09_i<<-StartingDoseNextCRM09

break
}
if (CohortSize==2 & j >= 5 & EDinPosterior0803 == 1 & MeanSuccess08 >= 0.98 ) {
StartingDoseNextCRM09<<-round(StartingDoseNextCRM08_i/2)
StartingDoseNextCRM09_i<<-StartingDoseNextCRM09
break

}
}
if (j==4) {
EDinPosterior0804 <<- 0
if (lowerpostprob0804 <= EDOfInterestCRM & EDOfInterestCRM <= upperpostprob0804) {
EDinPosterior0804 <<- 1
}

if ( (lowerpostprob0804 >= LowerPostProba) | 
     (EDinPosterior0804 == 0 & upperpostprob0804 <= UpperPostProba)) {

NextStartDoseC0804(StartDose=StartingDoseNextCRM08_i)
StartingDoseNextCRM09_i<<-StartingDoseNextCRM09

break
}

if (CohortSize==4 & j >= 2 & EDinPosterior0804 == 1 & MeanSuccess08 >= 0.98 ) {
StartingDoseNextCRM09<<-round(StartingDoseNextCRM08_i/2)
StartingDoseNextCRM09_i<<-StartingDoseNextCRM09

break
}
if (CohortSize==2 & j >= 5 & EDinPosterior0804 == 1 & MeanSuccess08 >= 0.98 ) {
StartingDoseNextCRM09<<-round(StartingDoseNextCRM08_i/2)
StartingDoseNextCRM09_i<<-StartingDoseNextCRM09
break

}
}
if (j==5) {
EDinPosterior0805 <<- 0
if (lowerpostprob0805 <= EDOfInterestCRM & EDOfInterestCRM <= upperpostprob0805) {
EDinPosterior0805 <<- 1
}

if ( (lowerpostprob0805 >= LowerPostProba) | 
     (EDinPosterior0805 == 0 & upperpostprob0805 <= UpperPostProba)) {

NextStartDoseC0805(StartDose=StartingDoseNextCRM08_i)
StartingDoseNextCRM09_i<<-StartingDoseNextCRM09

break
}

if (CohortSize==4 & j >= 2 & EDinPosterior0805 == 1 & MeanSuccess08 >= 0.98 ) {
StartingDoseNextCRM09<<-round(StartingDoseNextCRM08_i/2)
StartingDoseNextCRM09_i<<-StartingDoseNextCRM09

break
}
if (CohortSize==2 & j >= 5 & EDinPosterior0805 == 1 & MeanSuccess08 >= 0.98 ) {
StartingDoseNextCRM09<<-round(StartingDoseNextCRM08_i/2)
StartingDoseNextCRM09_i<<-StartingDoseNextCRM09
break

}
}
if (j==6) {
EDinPosterior0806 <<- 0
if (lowerpostprob0806 <= EDOfInterestCRM & EDOfInterestCRM <= upperpostprob0806) {
EDinPosterior0806 <<- 1
}

if ( (lowerpostprob0806 >= LowerPostProba) | 
     (EDinPosterior0806 == 0 & upperpostprob0806 <= UpperPostProba)) {

NextStartDoseC0806(StartDose=StartingDoseNextCRM08_i)
StartingDoseNextCRM09_i<<-StartingDoseNextCRM09

break
}

if (CohortSize==4 & j >= 2 & EDinPosterior0806 == 1 & MeanSuccess08 >= 0.98 ) {
StartingDoseNextCRM09<<-round(StartingDoseNextCRM08_i/2)
StartingDoseNextCRM09_i<<-StartingDoseNextCRM09

break
}
if (CohortSize==2 & j >= 5 & EDinPosterior0806 == 1 & MeanSuccess08 >= 0.98 ) {
StartingDoseNextCRM09<<-round(StartingDoseNextCRM08_i/2)
StartingDoseNextCRM09_i<<-StartingDoseNextCRM09
break

}
}

if (j==7) {
EDinPosterior0807 <<- 0
if (lowerpostprob0807 <= EDOfInterestCRM & EDOfInterestCRM <= upperpostprob0807) {
EDinPosterior0807 <<- 1
}

if ( (lowerpostprob0807 >= LowerPostProba) | 
     (EDinPosterior0807 == 0 & upperpostprob0807 <= UpperPostProba)) {

NextStartDoseC0807(StartDose=StartingDoseNextCRM08_i)
StartingDoseNextCRM09_i<<-StartingDoseNextCRM09

break
}

if (CohortSize==4 & j >= 2 & EDinPosterior0807 == 1 & MeanSuccess08 >= 0.98 ) {
StartingDoseNextCRM09<<-round(StartingDoseNextCRM08_i/2)
StartingDoseNextCRM09_i<<-StartingDoseNextCRM09

break
}
if (CohortSize==2 & j >= 5 & EDinPosterior0807 == 1 & MeanSuccess08 >= 0.98 ) {
StartingDoseNextCRM09<<-round(StartingDoseNextCRM08_i/2)
StartingDoseNextCRM09_i<<-StartingDoseNextCRM09
break

}
}
if (j==8) {
EDinPosterior0808 <<- 0
if (lowerpostprob0808 <= EDOfInterestCRM & EDOfInterestCRM <= upperpostprob0808) {
EDinPosterior0808 <<- 1
}

if ( (lowerpostprob0808 >= LowerPostProba) | 
     (EDinPosterior0808 == 0 & upperpostprob0808 <= UpperPostProba)) {

NextStartDoseC0808(StartDose=StartingDoseNextCRM08_i)
StartingDoseNextCRM09_i<<-StartingDoseNextCRM09

break
}

if (CohortSize==4 & j >= 2 & EDinPosterior0808 == 1 & MeanSuccess08 >= 0.98 ) {
StartingDoseNextCRM09<<-round(StartingDoseNextCRM08_i/2)
StartingDoseNextCRM09_i<<-StartingDoseNextCRM09

break
}
if (CohortSize==2 & j >= 5 & EDinPosterior0808 == 1 & MeanSuccess08 >= 0.98 ) {
StartingDoseNextCRM09<<-round(StartingDoseNextCRM08_i/2)
StartingDoseNextCRM09_i<<-StartingDoseNextCRM09
break

}
}
if (j==9) {
EDinPosterior0809 <<- 0
if (lowerpostprob0809 <= EDOfInterestCRM & EDOfInterestCRM <= upperpostprob0809) {
EDinPosterior0809 <<- 1
}

if ( (lowerpostprob0809 >= LowerPostProba) | 
     (EDinPosterior0809 == 0 & upperpostprob0809 <= UpperPostProba)) {

NextStartDoseC0809(StartDose=StartingDoseNextCRM08_i)
StartingDoseNextCRM09_i<<-StartingDoseNextCRM09

break
}

if (CohortSize==4 & j >= 2 & EDinPosterior0809 == 1 & MeanSuccess08 >= 0.98 ) {
StartingDoseNextCRM09<<-round(StartingDoseNextCRM08_i/2)
StartingDoseNextCRM09_i<<-StartingDoseNextCRM09

break
}
if (CohortSize==2 & j >= 5 & EDinPosterior0809 == 1 & MeanSuccess08 >= 0.98 ) {
StartingDoseNextCRM09<<-round(StartingDoseNextCRM08_i/2)
StartingDoseNextCRM09_i<<-StartingDoseNextCRM09
break

}
}
if (j==10) {
EDinPosterior0810 <<- 0
if (lowerpostprob0810 <= EDOfInterestCRM & EDOfInterestCRM <= upperpostprob0810) {
EDinPosterior0810 <<- 1
}

if ( (lowerpostprob0810 >= LowerPostProba) | 
     (EDinPosterior0810 == 0 & upperpostprob0810 <= UpperPostProba)) {

NextStartDoseC0810(StartDose=StartingDoseNextCRM08_i)
StartingDoseNextCRM09_i<<-StartingDoseNextCRM09

break
}

if (CohortSize==4 & j >= 2 & EDinPosterior0810 == 1 & MeanSuccess08 >= 0.98 ) {
StartingDoseNextCRM09<<-round(StartingDoseNextCRM08_i/2)
StartingDoseNextCRM09_i<<-StartingDoseNextCRM09

break
}
if (CohortSize==2 & j >= 5 & EDinPosterior0810 == 1 & MeanSuccess08 >= 0.98 ) {
StartingDoseNextCRM09<<-round(StartingDoseNextCRM08_i/2)
StartingDoseNextCRM09_i<<-StartingDoseNextCRM09
break

}
}
if (j==11) {
EDinPosterior0811 <<- 0
if (lowerpostprob0811 <= EDOfInterestCRM & EDOfInterestCRM <= upperpostprob0811) {
EDinPosterior0811 <<- 1
}

if ( (lowerpostprob0811 >= LowerPostProba) | 
     (EDinPosterior0811 == 0 & upperpostprob0811 <= UpperPostProba)) {

NextStartDoseC0811(StartDose=StartingDoseNextCRM08_i)
StartingDoseNextCRM09_i<<-StartingDoseNextCRM09

break
}

if (CohortSize==4 & j >= 2 & EDinPosterior0811 == 1 & MeanSuccess08 >= 0.98 ) {
StartingDoseNextCRM09<<-round(StartingDoseNextCRM08_i/2)
StartingDoseNextCRM09_i<<-StartingDoseNextCRM09

break
}
if (CohortSize==2 & j >= 5 & EDinPosterior0811 == 1 & MeanSuccess08 >= 0.98 ) {
StartingDoseNextCRM09<<-round(StartingDoseNextCRM08_i/2)
StartingDoseNextCRM09_i<<-StartingDoseNextCRM09
break

}
}
if (j==12) {
EDinPosterior0812 <<- 0
if (lowerpostprob0812 <= EDOfInterestCRM & EDOfInterestCRM <= upperpostprob0812) {
EDinPosterior0812 <<- 1
}

if ( (lowerpostprob0812 >= LowerPostProba) | 
     (EDinPosterior0812 == 0 & upperpostprob0812 <= UpperPostProba)) {

NextStartDoseC0812(StartDose=StartingDoseNextCRM08_i)
StartingDoseNextCRM09_i<<-StartingDoseNextCRM09

break
}

if (CohortSize==4 & j >= 2 & EDinPosterior0812 == 1 & MeanSuccess08 >= 0.98 ) {
StartingDoseNextCRM09<<-round(StartingDoseNextCRM08_i/2)
StartingDoseNextCRM09_i<<-StartingDoseNextCRM09

break
}
if (CohortSize==2 & j >= 5 & EDinPosterior0812 == 1 & MeanSuccess08 >= 0.98 ) {
StartingDoseNextCRM09<<-round(StartingDoseNextCRM08_i/2)
StartingDoseNextCRM09_i<<-StartingDoseNextCRM09
break

}
}
if (j==13) {
EDinPosterior0813 <<- 0
if (lowerpostprob0813 <= EDOfInterestCRM & EDOfInterestCRM <= upperpostprob0813) {
EDinPosterior0813 <<- 1
}

if ( (lowerpostprob0813 >= LowerPostProba) | 
     (EDinPosterior0813 == 0 & upperpostprob0813 <= UpperPostProba)) {

NextStartDoseC0813(StartDose=StartingDoseNextCRM08_i)
StartingDoseNextCRM09_i<<-StartingDoseNextCRM09

break
}

if (CohortSize==4 & j >= 2 & EDinPosterior0813 == 1 & MeanSuccess08 >= 0.98 ) {
StartingDoseNextCRM09<<-round(StartingDoseNextCRM08_i/2)
StartingDoseNextCRM09_i<<-StartingDoseNextCRM09

break
}
if (CohortSize==2 & j >= 5 & EDinPosterior0813 == 1 & MeanSuccess08 >= 0.98 ) {
StartingDoseNextCRM09<<-round(StartingDoseNextCRM08_i/2)
StartingDoseNextCRM09_i<<-StartingDoseNextCRM09
break

}
}
if (j==14) {
EDinPosterior0814 <<- 0
if (lowerpostprob0814 <= EDOfInterestCRM & EDOfInterestCRM <= upperpostprob0814) {
EDinPosterior0814 <<- 1
}

if ( (lowerpostprob0814 >= LowerPostProba) | 
     (EDinPosterior0814 == 0 & upperpostprob0814 <= UpperPostProba)) {

NextStartDoseC0814(StartDose=StartingDoseNextCRM08_i)
StartingDoseNextCRM09_i<<-StartingDoseNextCRM09

break
}

if (CohortSize==4 & j >= 2 & EDinPosterior0814 == 1 & MeanSuccess08 >= 0.98 ) {
StartingDoseNextCRM09<<-round(StartingDoseNextCRM08_i/2)
StartingDoseNextCRM09_i<<-StartingDoseNextCRM09

break
}
if (CohortSize==2 & j >= 5 & EDinPosterior0814 == 1 & MeanSuccess08 >= 0.98 ) {
StartingDoseNextCRM09<<-round(StartingDoseNextCRM08_i/2)
StartingDoseNextCRM09_i<<-StartingDoseNextCRM09
break

}
}
if (j==15) {
EDinPosterior0815 <<- 0
if (lowerpostprob0815 <= EDOfInterestCRM & EDOfInterestCRM <= upperpostprob0815) {
EDinPosterior0815 <<- 1
}

if ( (lowerpostprob0815 >= LowerPostProba) | 
     (EDinPosterior0815 == 0 & upperpostprob0815 <= UpperPostProba)) {

NextStartDoseC0815(StartDose=StartingDoseNextCRM08_i)
StartingDoseNextCRM09_i<<-StartingDoseNextCRM09

break
}

if (CohortSize==4 & j >= 2 & EDinPosterior0815 == 1 & MeanSuccess08 >= 0.98 ) {
StartingDoseNextCRM09<<-round(StartingDoseNextCRM08_i/2)
StartingDoseNextCRM09_i<<-StartingDoseNextCRM09

break
}
if (CohortSize==2 & j >= 5 & EDinPosterior0815 == 1 & MeanSuccess08 >= 0.98 ) {
StartingDoseNextCRM09<<-round(StartingDoseNextCRM08_i/2)
StartingDoseNextCRM09_i<<-StartingDoseNextCRM09
break

}
}
if (j==16) {
EDinPosterior0816 <<- 0
if (lowerpostprob0816 <= EDOfInterestCRM & EDOfInterestCRM <= upperpostprob0816) {
EDinPosterior0816 <<- 1
}

if ( (lowerpostprob0816 >= LowerPostProba) | 
     (EDinPosterior0816 == 0 & upperpostprob0816 <= UpperPostProba)) {

NextStartDoseC0816(StartDose=StartingDoseNextCRM08_i)
StartingDoseNextCRM09_i<<-StartingDoseNextCRM09

break
}

if (CohortSize==4 & j >= 2 & EDinPosterior0816 == 1 & MeanSuccess08 >= 0.98 ) {
StartingDoseNextCRM09<<-round(StartingDoseNextCRM08_i/2)
StartingDoseNextCRM09_i<<-StartingDoseNextCRM09

break
}
if (CohortSize==2 & j >= 5 & EDinPosterior0816 == 1 & MeanSuccess08 >= 0.98 ) {
StartingDoseNextCRM09<<-round(StartingDoseNextCRM08_i/2)
StartingDoseNextCRM09_i<<-StartingDoseNextCRM09
break

}
}

if (j==17) {
EDinPosterior0817 <<- 0
if (lowerpostprob0817 <= EDOfInterestCRM & EDOfInterestCRM <= upperpostprob0817) {
EDinPosterior0817 <<- 1
}

if ( (lowerpostprob0817 >= LowerPostProba) | 
     (EDinPosterior0817 == 0 & upperpostprob0817 <= UpperPostProba)) {

NextStartDoseC0817(StartDose=StartingDoseNextCRM08_i)
StartingDoseNextCRM09_i<<-StartingDoseNextCRM09

break
}

if (CohortSize==4 & j >= 2 & EDinPosterior0817 == 1 & MeanSuccess08 >= 0.98 ) {
StartingDoseNextCRM09<<-round(StartingDoseNextCRM08_i/2)
StartingDoseNextCRM09_i<<-StartingDoseNextCRM09

break
}
if (CohortSize==2 & j >= 5 & EDinPosterior0817 == 1 & MeanSuccess08 >= 0.98 ) {
StartingDoseNextCRM09<<-round(StartingDoseNextCRM08_i/2)
StartingDoseNextCRM09_i<<-StartingDoseNextCRM09
break

}
}
if (j==18) {
EDinPosterior0818 <<- 0
if (lowerpostprob0818 <= EDOfInterestCRM & EDOfInterestCRM <= upperpostprob0818) {
EDinPosterior0818 <<- 1
}

if ( (lowerpostprob0818 >= LowerPostProba) | 
     (EDinPosterior0818 == 0 & upperpostprob0818 <= UpperPostProba)) {

NextStartDoseC0818(StartDose=StartingDoseNextCRM08_i)
StartingDoseNextCRM09_i<<-StartingDoseNextCRM09

break
}

if (CohortSize==4 & j >= 2 & EDinPosterior0818 == 1 & MeanSuccess08 >= 0.98 ) {
StartingDoseNextCRM09<<-round(StartingDoseNextCRM08_i/2)
StartingDoseNextCRM09_i<<-StartingDoseNextCRM09

break
}
if (CohortSize==2 & j >= 5 & EDinPosterior0818 == 1 & MeanSuccess08 >= 0.98 ) {
StartingDoseNextCRM09<<-round(StartingDoseNextCRM08_i/2)
StartingDoseNextCRM09_i<<-StartingDoseNextCRM09
break

}
}
if (j==19) {
EDinPosterior0819 <<- 0
if (lowerpostprob0819 <= EDOfInterestCRM & EDOfInterestCRM <= upperpostprob0819) {
EDinPosterior0819 <<- 1
}

if ( (lowerpostprob0819 >= LowerPostProba) | 
     (EDinPosterior0819 == 0 & upperpostprob0819 <= UpperPostProba)) {

NextStartDoseC0819(StartDose=StartingDoseNextCRM08_i)
StartingDoseNextCRM09_i<<-StartingDoseNextCRM09

break
}

if (CohortSize==4 & j >= 2 & EDinPosterior0819 == 1 & MeanSuccess08 >= 0.98 ) {
StartingDoseNextCRM09<<-round(StartingDoseNextCRM08_i/2)
StartingDoseNextCRM09_i<<-StartingDoseNextCRM09

break
}
if (CohortSize==2 & j >= 5 & EDinPosterior0819 == 1 & MeanSuccess08 >= 0.98 ) {
StartingDoseNextCRM09<<-round(StartingDoseNextCRM08_i/2)
StartingDoseNextCRM09_i<<-StartingDoseNextCRM09
break

}
}
if (j==20) {
EDinPosterior0820 <<- 0
if (lowerpostprob0820 <= EDOfInterestCRM & EDOfInterestCRM <= upperpostprob0820) {
EDinPosterior0820 <<- 1
}

if ( (lowerpostprob0820 >= LowerPostProba) | 
     (EDinPosterior0820 == 0 & upperpostprob0820 <= UpperPostProba)) {

NextStartDoseC0820(StartDose=StartingDoseNextCRM08_i)
StartingDoseNextCRM09_i<<-StartingDoseNextCRM09

break
}

if (CohortSize==4 & j >= 2 & EDinPosterior0820 == 1 & MeanSuccess08 >= 0.98 ) {
StartingDoseNextCRM09<<-round(StartingDoseNextCRM08_i/2)
StartingDoseNextCRM09_i<<-StartingDoseNextCRM09

break
}
if (CohortSize==2 & j >= 5 & EDinPosterior0820 == 1 & MeanSuccess08 >= 0.98 ) {
StartingDoseNextCRM09<<-round(StartingDoseNextCRM08_i/2)
StartingDoseNextCRM09_i<<-StartingDoseNextCRM09
break

}
}


}
}#for loop
dataCRMdef<<-rbind(dataCRMdef,dataCRM)

}#if loop

# start eventually a new crm

if (exists("StartingDoseNextCRM09_i") == TRUE) {
rm(dosen, ui95, li95, CI95OI)
rm(ci95mOImean, ci95m, ci95, EDinPosterior08_i, EDinPosterior08_ij)


AssignProbaStartDose(StartDose=StartingDoseNextCRM09_i)
FailureRate09(dose=3, SP1=SP1, SP2=SP2, SP3=SP3, SP4=SP4, SP5=SP5, SP6=SP6)

SuccessEvent09 <<- rbinom(cohort.size,1,1-SuccessProba09)
dosev<<-rep(first.dose, cohort.size)


mrs.dose 	<<- c(dosev)
mrs.response 	<<- c(SuccessEvent09)
nb.sujets <<- length(mrs.response)
CRM(cible,nb.sujets,nb.doses,mrs.response,mrs.dose,proba.list)


ci95m<<-data.frame(ci95)
ci95m$FinalEstimatedED[ci95m$nb == 1] <- 6
ci95m$FinalEstimatedED[ci95m$nb == 2] <- 5
ci95m$FinalEstimatedED[ci95m$nb == 3] <- 4
ci95m$FinalEstimatedED[ci95m$nb == 4] <- 3
ci95m$FinalEstimatedED[ci95m$nb == 5] <- 2
ci95m$FinalEstimatedED[ci95m$nb == 6] <- 1


ci95mOI<<-ci95m[ which(ci95m$FinalEstimatedED==3), ]
li95<<-ci95mOI$li9
ui95<<-ci95mOI$ui9
li95d<<-recode(li95,"0.85=0")
CI95OId<<-ui95-li95d
if (CI95OId<=CI95OITarget) {
CI95OI<=CI95OITarget+0.01
}
if (CI95OId>CI95OITarget) {
CI95OI<<-CI95OId
}

rm(ci95mOImean)
rm(ci95m)
rm(ci95)

dose1<<-abs(p.dose.list[nb.sujets,1]-(1-EDOI))
dose2<<-abs(p.dose.list[nb.sujets,2]-(1-EDOI))
dose3<<-abs(p.dose.list[nb.sujets,3]-(1-EDOI))
dose4<<-abs(p.dose.list[nb.sujets,4]-(1-EDOI))
dose5<<-abs(p.dose.list[nb.sujets,5]-(1-EDOI))
dose6<<-abs(p.dose.list[nb.sujets,6]-(1-EDOI))

new <- list("6"=dose6, "5"=dose5, "4"=dose4, "3"=dose3, "2"=dose2, "1"=dose1)
x_num <<- as.numeric(unlist(new))
dosec<<-names(which.min(new[new > 0]))
dose<<-strtoi(dosec)
dosen<<-as.numeric(dosec)

lowerpostprob0901<<-p.dose.list[nb.sujets,1]
upperpostprob0901<<-p.dose.list[nb.sujets,6]
DoseNumber<<-resul2[,2]
InverseSuccessEventResult<<-resul2[,3]
dataCRM1<<-cbind(DoseNumber,InverseSuccessEventResult)

dataCRM<<-as.data.frame(dataCRM1)
dataCRM$Success[InverseSuccessEventResult == 0] <<- 1
dataCRM$Success[InverseSuccessEventResult == 1] <<- 0
dataCRM$Dose<<-StartingDoseNextCRM09 
dataCRM$PostProbaWM01<<-p.dose.list[,1]
dataCRM$PostProbaWM02<<-p.dose.list[,2]
dataCRM$PostProbaWM03<<-p.dose.list[,3]
dataCRM$PostProbaWM04<<-p.dose.list[,4]
dataCRM$PostProbaWM05<<-p.dose.list[,5]
dataCRM$PostProbaWM06<<-p.dose.list[,6]

MeanSuccess09<<-mean(dataCRM$Success)
nF<<-n_distinct(dataCRM$Success)
nD<<-n_distinct(dataCRM$Dose)


if ((lowerpostprob0901 <= EDOfInterestCRM) & (EDOfInterestCRM<= upperpostprob0901)) {
EDinPosterior0901 <<- 1
} else {
EDinPosterior0901 <<- 0
}


if ( (lowerpostprob0901 >= LowerPostProba) | 
     (EDinPosterior0901 == 0 & upperpostprob0901 <= UpperPostProba)) {

NextStartDoseC0901(StartDose=StartingDoseNextCRM09_i)
StartingDoseNextCRM10_i<<-StartingDoseNextCRM10

}


if (exists("StartingDoseNextCRM10_i") == FALSE) {
for (j in 1:nloop) {
rm(dosen, ui95, li95, CI95OI)
rm(ci95mOImean, ci95m, ci95, EDinPosterior09_i, EDinPosterior09_ij)


FailureRate09(dose=dose, SP1=SP1, SP2=SP2, SP3=SP3, SP4=SP4, SP5=SP5, SP6=SP6)
SuccessEvent09 <<- rbinom(cohort.size,1,1-SuccessProba09)
dosev<<-rep(dose, cohort.size)


mrs.dose 	<<- c(mrs.dose,dosev)
mrs.response 	<<- c(mrs.response, SuccessEvent09)
nb.sujets <<- length(mrs.response)
CRM(cible,nb.sujets,nb.doses,mrs.response,mrs.dose,proba.list)

dose1<<-abs(p.dose.list[nb.sujets,1]-(1-EDOI))
dose2<<-abs(p.dose.list[nb.sujets,2]-(1-EDOI))
dose3<<-abs(p.dose.list[nb.sujets,3]-(1-EDOI))
dose4<<-abs(p.dose.list[nb.sujets,4]-(1-EDOI))
dose5<<-abs(p.dose.list[nb.sujets,5]-(1-EDOI))
dose6<<-abs(p.dose.list[nb.sujets,6]-(1-EDOI))

new <- list("6"=dose6, "5"=dose5, "4"=dose4, "3"=dose3, "2"=dose2, "1"=dose1)
x_num <<- as.numeric(unlist(new))
dosec<<-names(which.min(new[new > 0]))
dose<<-strtoi(dosec)
dosen<<-as.numeric(dosec)

ci95m<<-data.frame(ci95)
ci95m$FinalEstimatedED[ci95m$nb == 1] <- 6
ci95m$FinalEstimatedED[ci95m$nb == 2] <- 5
ci95m$FinalEstimatedED[ci95m$nb == 3] <- 4
ci95m$FinalEstimatedED[ci95m$nb == 4] <- 3
ci95m$FinalEstimatedED[ci95m$nb == 5] <- 2
ci95m$FinalEstimatedED[ci95m$nb == 6] <- 1


ci95mOImean<<-ci95m[ which(ci95m$nb==3 | ci95m$nb==5), ]
Toreplace0.85<<-mean(ci95mOImean$li95)
ci95mOImean4<<-ci95m[ which(ci95m$nb==4), ]
ci95mOImean4[ci95mOImean4== 0.85] <- Toreplace0.85
ci95mOImean16<<-ci95m[ which(ci95m$nb==1 | ci95m$nb==2 | ci95m$nb==3 | ci95m$nb==5 | ci95m$nb==6), ]
ci95mF<<-rbind(ci95mOImean4,ci95mOImean16)
ci95mF[order(ci95mF$nb,decreasing = FALSE),]


ci95mOI<<-ci95mF[ which(ci95mF$FinalEstimatedED==dosen), ]
li95<<-ci95mOI$li9
ui95<<-ci95mOI$ui9
CI95OI<<-ui95-li95

if (j==2) {
CI95OI0902 <<- CI95OI
}
if (j==3) {
CI95OI0903 <<- CI95OI
if ((CI95OI0903 <= CI95OI0902) & (CI95OI0903 >= CI95OI0902*CIDecrease) | (CI95OI0903 <= CI95OILimit) | ((CI95OI0902-CI95OI0903) <= CI95OIDiff)) {
    break
   }
}
if (j==4) {
CI95OI0904 <<- CI95OI
if ((CI95OI0904 <= CI95OI0903) & (CI95OI0904 >= CI95OI0903*CIDecrease) | (CI95OI0904 <= CI95OILimit) | ((CI95OI0903-CI95OI0904) <= CI95OIDiff)) {
    break
   }
}
if (j==5) {
CI95OI0905 <<- CI95OI
if ((CI95OI0905 <= CI95OI0904) & (CI95OI0905 >= CI95OI0904*CIDecrease) | (CI95OI0905 <= CI95OILimit) | ((CI95OI0904-CI95OI0905) <= CI95OIDiff)) {
    break
   }
}
if (j==6) {
CI95OI0906 <<- CI95OI
if ((CI95OI0906 <= CI95OI0905) & (CI95OI0906 >= CI95OI0905*CIDecrease) | (CI95OI0906 <= CI95OILimit) | ((CI95OI0905-CI95OI0906) <= CI95OIDiff)) {
    break
   }
}
if (j==7) {
CI95OI0907 <<- CI95OI
if ((CI95OI0907 <= CI95OI0906) & (CI95OI0907 >= CI95OI0906*CIDecrease) | (CI95OI0907 <= CI95OILimit) | ((CI95OI0906-CI95OI0907) <= CI95OIDiff)) {
    break
   }
}
if (j==8) {
CI95OI0908 <<- CI95OI
if ((CI95OI0908 <= CI95OI0907) & (CI95OI0908 >= CI95OI0907*CIDecrease) | (CI95OI0908 <= CI95OILimit) | ((CI95OI0907-CI95OI0908) <= CI95OIDiff)) {
    break
   }
}
if (j==9) {
CI95OI0909 <<- CI95OI
if ((CI95OI0909 <= CI95OI0908) & (CI95OI0909 >= CI95OI0908*CIDecrease) | (CI95OI0909 <= CI95OILimit) | ((CI95OI0908-CI95OI0909) <= CI95OIDiff)) {
    break
   }
}
if (j==10) {
CI95OI0910 <<- CI95OI
if ((CI95OI0910 <= CI95OI0909) & (CI95OI0910 >= CI95OI0909*CIDecrease) | (CI95OI0910 <= CI95OILimit) | ((CI95OI0909-CI95OI0910) <= CI95OIDiff)) {
    break
   }
}

if (j==11) {
CI95OI0911 <<- CI95OI
if ((CI95OI0911 <= CI95OI0910) & (CI95OI0911 >= CI95OI0910*CIDecrease) | (CI95OI0911 <= CI95OILimit) | ((CI95OI0910-CI95OI0911) <= CI95OIDiff)) {
    break
   }
}
if (j==12) {
CI95OI0912 <<- CI95OI
if ((CI95OI0912 <= CI95OI0911) & (CI95OI0912 >= CI95OI0911*CIDecrease) | (CI95OI0912 <= CI95OILimit) | ((CI95OI0911-CI95OI0912) <= CI95OIDiff)) {
    break
   }
}
if (j==13) {
CI95OI0913 <<- CI95OI
if ((CI95OI0913 <= CI95OI0912) & (CI95OI0913 >= CI95OI0912*CIDecrease) | (CI95OI0913 <= CI95OILimit) | ((CI95OI0912-CI95OI0913) <= CI95OIDiff)) {
    break
   }
}
if (j==14) {
CI95OI0914 <<- CI95OI
if ((CI95OI0914 <= CI95OI0913) & (CI95OI0914 >= CI95OI0913*CIDecrease) | (CI95OI0914 <= CI95OILimit) | ((CI95OI0913-CI95OI0914) <= CI95OIDiff)) {
    break
   }
}
if (j==15) {
CI95OI0915 <<- CI95OI
if ((CI95OI0915 <= CI95OI0904) & (CI95OI0915 >= CI95OI0904*CIDecrease) | (CI95OI0915 <= CI95OILimit) | ((CI95OI0914-CI95OI0915) <= CI95OIDiff)) {
    break
   }
}
if (j==16) {
CI95OI0916 <<- CI95OI
if ((CI95OI0916 <= CI95OI0915) & (CI95OI0916 >= CI95OI0915*CIDecrease) | (CI95OI0916 <= CI95OILimit) | ((CI95OI0915-CI95OI0916) <= CI95OIDiff)) {
    break
   }
}
if (j==17) {
CI95OI0917 <<- CI95OI
if ((CI95OI0917 <= CI95OI0916) & (CI95OI0917 >= CI95OI0916*CIDecrease) | (CI95OI0917 <= CI95OILimit) | ((CI95OI0916-CI95OI0917) <= CI95OIDiff)) {
    break
   }
}
if (j==18) {
CI95OI0918 <<- CI95OI
if ((CI95OI0918 <= CI95OI0917) & (CI95OI0918 >= CI95OI0917*CIDecrease) | (CI95OI0918 <= CI95OILimit) | ((CI95OI0917-CI95OI0918) <= CI95OIDiff)) {
    break
   }
}
if (j==19) {
CI95OI0919 <<- CI95OI
if ((CI95OI0919 <= CI95OI0918) & (CI95OI0919 >= CI95OI0918*CIDecrease) | (CI95OI0919 <= CI95OILimit) | ((CI95OI0918-CI95OI0919) <= CI95OIDiff)) {
    break
   }
}
if (j==20) {
CI95OI0920 <<- CI95OI
if ((CI95OI0920 <= CI95OI0919) & (CI95OI0920 >= CI95OI0919*CIDecrease) | (CI95OI0920 <= CI95OILimit) | ((CI95OI0919-CI95OI0920) <= CI95OIDiff)) {
    break
   }
}

rm(ci95mOImean)
rm(ci95m)
rm(ci95)


if (j==2) {
lowerpostprob0902<<-p.dose.list[nb.sujets,1]
upperpostprob0902<<-p.dose.list[nb.sujets,6]
}
if (j==3) {
lowerpostprob0903<<-p.dose.list[nb.sujets,1]
upperpostprob0903<<-p.dose.list[nb.sujets,6]
}
if (j==4) {
lowerpostprob0904<<-p.dose.list[nb.sujets,1]
upperpostprob0904<<-p.dose.list[nb.sujets,6]
}
if (j==5) {
lowerpostprob0905<<-p.dose.list[nb.sujets,1]
upperpostprob0905<<-p.dose.list[nb.sujets,6]
}
if (j==6) {
lowerpostprob0906<<-p.dose.list[nb.sujets,1]
upperpostprob0906<<-p.dose.list[nb.sujets,6]
}
if (j==7) {
lowerpostprob0907<<-p.dose.list[nb.sujets,1]
upperpostprob0907<<-p.dose.list[nb.sujets,6]
}
if (j==8) {
lowerpostprob0908<<-p.dose.list[nb.sujets,1]
upperpostprob0908<<-p.dose.list[nb.sujets,6]
}
if (j==9) {
lowerpostprob0909<<-p.dose.list[nb.sujets,1]
upperpostprob0909<<-p.dose.list[nb.sujets,6]
}
if (j==10) {
lowerpostprob0910<<-p.dose.list[nb.sujets,1]
upperpostprob0910<<-p.dose.list[nb.sujets,6]
}
if (j==11) {
lowerpostprob0911<<-p.dose.list[nb.sujets,1]
upperpostprob0911<<-p.dose.list[nb.sujets,6]
}
if (j==12) {
lowerpostprob0912<<-p.dose.list[nb.sujets,1]
upperpostprob0912<<-p.dose.list[nb.sujets,6]
}
if (j==13) {
lowerpostprob0913<<-p.dose.list[nb.sujets,1]
upperpostprob0913<<-p.dose.list[nb.sujets,6]
}
if (j==14) {
lowerpostprob0914<<-p.dose.list[nb.sujets,1]
upperpostprob0914<<-p.dose.list[nb.sujets,6]
}
if (j==15) {
lowerpostprob0915<<-p.dose.list[nb.sujets,1]
upperpostprob0915<<-p.dose.list[nb.sujets,6]
}
if (j==16) {
lowerpostprob0916<<-p.dose.list[nb.sujets,1]
upperpostprob0916<<-p.dose.list[nb.sujets,6]
}
if (j==17) {
lowerpostprob0917<<-p.dose.list[nb.sujets,1]
upperpostprob0917<<-p.dose.list[nb.sujets,6]
}
if (j==18) {
lowerpostprob0918<<-p.dose.list[nb.sujets,1]
upperpostprob0918<<-p.dose.list[nb.sujets,6]
}
if (j==19) {
lowerpostprob0919<<-p.dose.list[nb.sujets,1]
upperpostprob0919<<-p.dose.list[nb.sujets,6]
}
if (j==20) {
lowerpostprob0920<<-p.dose.list[nb.sujets,1]
upperpostprob0920<<-p.dose.list[nb.sujets,6]
}

DoseNumber<<-resul2[,2]
InverseSuccessEventResult<<-resul2[,3]
dataCRM1<<-cbind(DoseNumber,InverseSuccessEventResult)

dataCRM<<-as.data.frame(dataCRM1)
dataCRM$Success[InverseSuccessEventResult == 0] <<- 1
dataCRM$Success[InverseSuccessEventResult == 1] <<- 0
dataCRM$Dose<<-StartingDoseNextCRM09
dataCRM$PostProbaWM01<<-p.dose.list[,1]
dataCRM$PostProbaWM02<<-p.dose.list[,2]
dataCRM$PostProbaWM03<<-p.dose.list[,3]
dataCRM$PostProbaWM04<<-p.dose.list[,4]
dataCRM$PostProbaWM05<<-p.dose.list[,5]
dataCRM$PostProbaWM06<<-p.dose.list[,6]

MeanSuccess09<<-mean(dataCRM$Success)

if (j==2) {
EDinPosterior0902 <<- 0
if (lowerpostprob0902 <= EDOfInterestCRM & EDOfInterestCRM <= upperpostprob0902) {
EDinPosterior0902 <<- 1
}

if ( (lowerpostprob0902 >= LowerPostProba) | 
     (EDinPosterior0902 == 0 & upperpostprob0902 <= UpperPostProba)) {
NextStartDoseC0902(StartDose=StartingDoseNextCRM09_i)
StartingDoseNextCRM10_i<<-StartingDoseNextCRM10

break
}

if (CohortSize==4 & j >= 2 & EDinPosterior0902 == 1 & MeanSuccess09 >= 0.98 ) {
StartingDoseNextCRM10<<-round(StartingDoseNextCRM09_i/2)
StartingDoseNextCRM10_i<<-StartingDoseNextCRM10

break
}
if (CohortSize==2 & j >= 5 & EDinPosterior0902 == 1 & MeanSuccess09 >= 0.98 ) {
StartingDoseNextCRM10<<-round(StartingDoseNextCRM09_i/2)
StartingDoseNextCRM10_i<<-StartingDoseNextCRM10
break

}
}
if (j==3) {
EDinPosterior0903 <<- 0
if (lowerpostprob0903 <= EDOfInterestCRM & EDOfInterestCRM <= upperpostprob0903) {
EDinPosterior0903 <<- 1
}

if ( (lowerpostprob0903 >= LowerPostProba) | 
     (EDinPosterior0903 == 0 & upperpostprob0903 <= UpperPostProba)) {

NextStartDoseC0903(StartDose=StartingDoseNextCRM09_i)
StartingDoseNextCRM10_i<<-StartingDoseNextCRM10

break
}

if (CohortSize==4 & j >= 2 & EDinPosterior0903 == 1 & MeanSuccess09 >= 0.98 ) {
StartingDoseNextCRM10<<-round(StartingDoseNextCRM09_i/2)
StartingDoseNextCRM10_i<<-StartingDoseNextCRM10

break
}
if (CohortSize==2 & j >= 5 & EDinPosterior0903 == 1 & MeanSuccess09 >= 0.98 ) {
StartingDoseNextCRM10<<-round(StartingDoseNextCRM09_i/2)
StartingDoseNextCRM10_i<<-StartingDoseNextCRM10
break

}
}
if (j==4) {
EDinPosterior0904 <<- 0
if (lowerpostprob0904 <= EDOfInterestCRM & EDOfInterestCRM <= upperpostprob0904) {
EDinPosterior0904 <<- 1
}

if ( (lowerpostprob0904 >= LowerPostProba) | 
     (EDinPosterior0904 == 0 & upperpostprob0904 <= UpperPostProba)) {

NextStartDoseC0904(StartDose=StartingDoseNextCRM09_i)
StartingDoseNextCRM10_i<<-StartingDoseNextCRM10

break
}

if (CohortSize==4 & j >= 2 & EDinPosterior0904 == 1 & MeanSuccess09 >= 0.98 ) {
StartingDoseNextCRM10<<-round(StartingDoseNextCRM09_i/2)
StartingDoseNextCRM10_i<<-StartingDoseNextCRM10

break
}
if (CohortSize==2 & j >= 5 & EDinPosterior0904 == 1 & MeanSuccess09 >= 0.98 ) {
StartingDoseNextCRM10<<-round(StartingDoseNextCRM09_i/2)
StartingDoseNextCRM10_i<<-StartingDoseNextCRM10
break

}
}
if (j==5) {
EDinPosterior0905 <<- 0
if (lowerpostprob0905 <= EDOfInterestCRM & EDOfInterestCRM <= upperpostprob0905) {
EDinPosterior0905 <<- 1
}

if ( (lowerpostprob0905 >= LowerPostProba) | 
     (EDinPosterior0905 == 0 & upperpostprob0905 <= UpperPostProba)) {

NextStartDoseC0905(StartDose=StartingDoseNextCRM09_i)
StartingDoseNextCRM10_i<<-StartingDoseNextCRM10

break
}

if (CohortSize==4 & j >= 2 & EDinPosterior0905 == 1 & MeanSuccess09 >= 0.98 ) {
StartingDoseNextCRM10<<-round(StartingDoseNextCRM09_i/2)
StartingDoseNextCRM10_i<<-StartingDoseNextCRM10

break
}
if (CohortSize==2 & j >= 5 & EDinPosterior0905 == 1 & MeanSuccess09 >= 0.98 ) {
StartingDoseNextCRM10<<-round(StartingDoseNextCRM09_i/2)
StartingDoseNextCRM10_i<<-StartingDoseNextCRM10
break

}
}
if (j==6) {
EDinPosterior0906 <<- 0
if (lowerpostprob0906 <= EDOfInterestCRM & EDOfInterestCRM <= upperpostprob0906) {
EDinPosterior0906 <<- 1
}

if ( (lowerpostprob0906 >= LowerPostProba) | 
     (EDinPosterior0906 == 0 & upperpostprob0906 <= UpperPostProba)) {

NextStartDoseC0906(StartDose=StartingDoseNextCRM09_i)
StartingDoseNextCRM10_i<<-StartingDoseNextCRM10

break
}

if (CohortSize==4 & j >= 2 & EDinPosterior0906 == 1 & MeanSuccess09 >= 0.98 ) {
StartingDoseNextCRM10<<-round(StartingDoseNextCRM09_i/2)
StartingDoseNextCRM10_i<<-StartingDoseNextCRM10

break
}
if (CohortSize==2 & j >= 5 & EDinPosterior0906 == 1 & MeanSuccess09 >= 0.98 ) {
StartingDoseNextCRM10<<-round(StartingDoseNextCRM09_i/2)
StartingDoseNextCRM10_i<<-StartingDoseNextCRM10
break

}
}

if (j==7) {
EDinPosterior0907 <<- 0
if (lowerpostprob0907 <= EDOfInterestCRM & EDOfInterestCRM <= upperpostprob0907) {
EDinPosterior0907 <<- 1
}

if ( (lowerpostprob0907 >= LowerPostProba) | 
     (EDinPosterior0907 == 0 & upperpostprob0907 <= UpperPostProba)) {

NextStartDoseC0907(StartDose=StartingDoseNextCRM09_i)
StartingDoseNextCRM10_i<<-StartingDoseNextCRM10

break
}

if (CohortSize==4 & j >= 2 & EDinPosterior0907 == 1 & MeanSuccess09 >= 0.98 ) {
StartingDoseNextCRM10<<-round(StartingDoseNextCRM09_i/2)
StartingDoseNextCRM10_i<<-StartingDoseNextCRM10

break
}
if (CohortSize==2 & j >= 5 & EDinPosterior0907 == 1 & MeanSuccess09 >= 0.98 ) {
StartingDoseNextCRM10<<-round(StartingDoseNextCRM09_i/2)
StartingDoseNextCRM10_i<<-StartingDoseNextCRM10
break

}
}
if (j==8) {
EDinPosterior0908 <<- 0
if (lowerpostprob0908 <= EDOfInterestCRM & EDOfInterestCRM <= upperpostprob0908) {
EDinPosterior0908 <<- 1
}

if ( (lowerpostprob0908 >= LowerPostProba) | 
     (EDinPosterior0908 == 0 & upperpostprob0908 <= UpperPostProba)) {

NextStartDoseC0908(StartDose=StartingDoseNextCRM09_i)
StartingDoseNextCRM10_i<<-StartingDoseNextCRM10

break
}

if (CohortSize==4 & j >= 2 & EDinPosterior0908 == 1 & MeanSuccess09 >= 0.98 ) {
StartingDoseNextCRM10<<-round(StartingDoseNextCRM09_i/2)
StartingDoseNextCRM10_i<<-StartingDoseNextCRM10

break
}
if (CohortSize==2 & j >= 5 & EDinPosterior0908 == 1 & MeanSuccess09 >= 0.98 ) {
StartingDoseNextCRM10<<-round(StartingDoseNextCRM09_i/2)
StartingDoseNextCRM10_i<<-StartingDoseNextCRM10
break

}
}
if (j==9) {
EDinPosterior0909 <<- 0
if (lowerpostprob0909 <= EDOfInterestCRM & EDOfInterestCRM <= upperpostprob0909) {
EDinPosterior0909 <<- 1
}

if ( (lowerpostprob0909 >= LowerPostProba) | 
     (EDinPosterior0909 == 0 & upperpostprob0909 <= UpperPostProba)) {

NextStartDoseC0909(StartDose=StartingDoseNextCRM09_i)
StartingDoseNextCRM10_i<<-StartingDoseNextCRM10

break
}

if (CohortSize==4 & j >= 2 & EDinPosterior0909 == 1 & MeanSuccess09 >= 0.98 ) {
StartingDoseNextCRM10<<-round(StartingDoseNextCRM09_i/2)
StartingDoseNextCRM10_i<<-StartingDoseNextCRM10

break
}
if (CohortSize==2 & j >= 5 & EDinPosterior0909 == 1 & MeanSuccess09 >= 0.98 ) {
StartingDoseNextCRM10<<-round(StartingDoseNextCRM09_i/2)
StartingDoseNextCRM10_i<<-StartingDoseNextCRM10
break

}
}
if (j==10) {
EDinPosterior0910 <<- 0
if (lowerpostprob0910 <= EDOfInterestCRM & EDOfInterestCRM <= upperpostprob0910) {
EDinPosterior0910 <<- 1
}

if ( (lowerpostprob0910 >= LowerPostProba) | 
     (EDinPosterior0910 == 0 & upperpostprob0910 <= UpperPostProba)) {

NextStartDoseC0910(StartDose=StartingDoseNextCRM09_i)
StartingDoseNextCRM10_i<<-StartingDoseNextCRM10

break
}

if (CohortSize==4 & j >= 2 & EDinPosterior0910 == 1 & MeanSuccess09 >= 0.98 ) {
StartingDoseNextCRM10<<-round(StartingDoseNextCRM09_i/2)
StartingDoseNextCRM10_i<<-StartingDoseNextCRM10

break
}
if (CohortSize==2 & j >= 5 & EDinPosterior0910 == 1 & MeanSuccess09 >= 0.98 ) {
StartingDoseNextCRM10<<-round(StartingDoseNextCRM09_i/2)
StartingDoseNextCRM10_i<<-StartingDoseNextCRM10
break

}
}
if (j==11) {
EDinPosterior0911 <<- 0
if (lowerpostprob0911 <= EDOfInterestCRM & EDOfInterestCRM <= upperpostprob0911) {
EDinPosterior0911 <<- 1
}

if ( (lowerpostprob0911 >= LowerPostProba) | 
     (EDinPosterior0911 == 0 & upperpostprob0911 <= UpperPostProba)) {

NextStartDoseC0911(StartDose=StartingDoseNextCRM09_i)
StartingDoseNextCRM10_i<<-StartingDoseNextCRM10

break
}

if (CohortSize==4 & j >= 2 & EDinPosterior0911 == 1 & MeanSuccess09 >= 0.98 ) {
StartingDoseNextCRM10<<-round(StartingDoseNextCRM09_i/2)
StartingDoseNextCRM10_i<<-StartingDoseNextCRM10

break
}
if (CohortSize==2 & j >= 5 & EDinPosterior0911 == 1 & MeanSuccess09 >= 0.98 ) {
StartingDoseNextCRM10<<-round(StartingDoseNextCRM09_i/2)
StartingDoseNextCRM10_i<<-StartingDoseNextCRM10
break

}
}
if (j==12) {
EDinPosterior0912 <<- 0
if (lowerpostprob0912 <= EDOfInterestCRM & EDOfInterestCRM <= upperpostprob0912) {
EDinPosterior0912 <<- 1
}

if ( (lowerpostprob0912 >= LowerPostProba) | 
     (EDinPosterior0912 == 0 & upperpostprob0912 <= UpperPostProba)) {

NextStartDoseC0912(StartDose=StartingDoseNextCRM09_i)
StartingDoseNextCRM10_i<<-StartingDoseNextCRM10

break
}

if (CohortSize==4 & j >= 2 & EDinPosterior0912 == 1 & MeanSuccess09 >= 0.98 ) {
StartingDoseNextCRM10<<-round(StartingDoseNextCRM09_i/2)
StartingDoseNextCRM10_i<<-StartingDoseNextCRM10

break
}
if (CohortSize==2 & j >= 5 & EDinPosterior0912 == 1 & MeanSuccess09 >= 0.98 ) {
StartingDoseNextCRM10<<-round(StartingDoseNextCRM09_i/2)
StartingDoseNextCRM10_i<<-StartingDoseNextCRM10
break

}
}
if (j==13) {
EDinPosterior0913 <<- 0
if (lowerpostprob0913 <= EDOfInterestCRM & EDOfInterestCRM <= upperpostprob0913) {
EDinPosterior0913 <<- 1
}

if ( (lowerpostprob0913 >= LowerPostProba) | 
     (EDinPosterior0913 == 0 & upperpostprob0913 <= UpperPostProba)) {

NextStartDoseC0913(StartDose=StartingDoseNextCRM09_i)
StartingDoseNextCRM10_i<<-StartingDoseNextCRM10

break
}

if (CohortSize==4 & j >= 2 & EDinPosterior0913 == 1 & MeanSuccess09 >= 0.98 ) {
StartingDoseNextCRM10<<-round(StartingDoseNextCRM09_i/2)
StartingDoseNextCRM10_i<<-StartingDoseNextCRM10

break
}
if (CohortSize==2 & j >= 5 & EDinPosterior0913 == 1 & MeanSuccess09 >= 0.98 ) {
StartingDoseNextCRM10<<-round(StartingDoseNextCRM09_i/2)
StartingDoseNextCRM10_i<<-StartingDoseNextCRM10
break

}
}
if (j==14) {
EDinPosterior0914 <<- 0
if (lowerpostprob0914 <= EDOfInterestCRM & EDOfInterestCRM <= upperpostprob0914) {
EDinPosterior0914 <<- 1
}

if ( (lowerpostprob0914 >= LowerPostProba) | 
     (EDinPosterior0914 == 0 & upperpostprob0914 <= UpperPostProba)) {

NextStartDoseC0914(StartDose=StartingDoseNextCRM09_i)
StartingDoseNextCRM10_i<<-StartingDoseNextCRM10

break
}

if (CohortSize==4 & j >= 2 & EDinPosterior0914 == 1 & MeanSuccess09 >= 0.98 ) {
StartingDoseNextCRM10<<-round(StartingDoseNextCRM09_i/2)
StartingDoseNextCRM10_i<<-StartingDoseNextCRM10

break
}
if (CohortSize==2 & j >= 5 & EDinPosterior0914 == 1 & MeanSuccess09 >= 0.98 ) {
StartingDoseNextCRM10<<-round(StartingDoseNextCRM09_i/2)
StartingDoseNextCRM10_i<<-StartingDoseNextCRM10
break

}
}
if (j==15) {
EDinPosterior0915 <<- 0
if (lowerpostprob0915 <= EDOfInterestCRM & EDOfInterestCRM <= upperpostprob0915) {
EDinPosterior0915 <<- 1
}

if ( (lowerpostprob0915 >= LowerPostProba) | 
     (EDinPosterior0915 == 0 & upperpostprob0915 <= UpperPostProba)) {

NextStartDoseC0915(StartDose=StartingDoseNextCRM09_i)
StartingDoseNextCRM10_i<<-StartingDoseNextCRM10

break
}

if (CohortSize==4 & j >= 2 & EDinPosterior0915 == 1 & MeanSuccess09 >= 0.98 ) {
StartingDoseNextCRM10<<-round(StartingDoseNextCRM09_i/2)
StartingDoseNextCRM10_i<<-StartingDoseNextCRM10

break
}
if (CohortSize==2 & j >= 5 & EDinPosterior0915 == 1 & MeanSuccess09 >= 0.98 ) {
StartingDoseNextCRM10<<-round(StartingDoseNextCRM09_i/2)
StartingDoseNextCRM10_i<<-StartingDoseNextCRM10
break

}
}
if (j==16) {
EDinPosterior0916 <<- 0
if (lowerpostprob0916 <= EDOfInterestCRM & EDOfInterestCRM <= upperpostprob0916) {
EDinPosterior0916 <<- 1
}

if ( (lowerpostprob0916 >= LowerPostProba) | 
     (EDinPosterior0916 == 0 & upperpostprob0916 <= UpperPostProba)) {

NextStartDoseC0916(StartDose=StartingDoseNextCRM09_i)
StartingDoseNextCRM10_i<<-StartingDoseNextCRM10

break
}

if (CohortSize==4 & j >= 2 & EDinPosterior0916 == 1 & MeanSuccess09 >= 0.98 ) {
StartingDoseNextCRM10<<-round(StartingDoseNextCRM09_i/2)
StartingDoseNextCRM10_i<<-StartingDoseNextCRM10

break
}
if (CohortSize==2 & j >= 5 & EDinPosterior0916 == 1 & MeanSuccess09 >= 0.98 ) {
StartingDoseNextCRM10<<-round(StartingDoseNextCRM09_i/2)
StartingDoseNextCRM10_i<<-StartingDoseNextCRM10
break

}
}

if (j==17) {
EDinPosterior0917 <<- 0
if (lowerpostprob0917 <= EDOfInterestCRM & EDOfInterestCRM <= upperpostprob0917) {
EDinPosterior0917 <<- 1
}

if ( (lowerpostprob0917 >= LowerPostProba) | 
     (EDinPosterior0917 == 0 & upperpostprob0917 <= UpperPostProba)) {

NextStartDoseC0917(StartDose=StartingDoseNextCRM09_i)
StartingDoseNextCRM10_i<<-StartingDoseNextCRM10

break
}

if (CohortSize==4 & j >= 2 & EDinPosterior0917 == 1 & MeanSuccess09 >= 0.98 ) {
StartingDoseNextCRM10<<-round(StartingDoseNextCRM09_i/2)
StartingDoseNextCRM10_i<<-StartingDoseNextCRM10

break
}
if (CohortSize==2 & j >= 5 & EDinPosterior0917 == 1 & MeanSuccess09 >= 0.98 ) {
StartingDoseNextCRM10<<-round(StartingDoseNextCRM09_i/2)
StartingDoseNextCRM10_i<<-StartingDoseNextCRM10
break

}
}
if (j==18) {
EDinPosterior0918 <<- 0
if (lowerpostprob0918 <= EDOfInterestCRM & EDOfInterestCRM <= upperpostprob0918) {
EDinPosterior0918 <<- 1
}

if ( (lowerpostprob0918 >= LowerPostProba) | 
     (EDinPosterior0918 == 0 & upperpostprob0918 <= UpperPostProba)) {

NextStartDoseC0918(StartDose=StartingDoseNextCRM09_i)
StartingDoseNextCRM10_i<<-StartingDoseNextCRM10

break
}

if (CohortSize==4 & j >= 2 & EDinPosterior0918 == 1 & MeanSuccess09 >= 0.98 ) {
StartingDoseNextCRM10<<-round(StartingDoseNextCRM09_i/2)
StartingDoseNextCRM10_i<<-StartingDoseNextCRM10

break
}
if (CohortSize==2 & j >= 5 & EDinPosterior0918 == 1 & MeanSuccess09 >= 0.98 ) {
StartingDoseNextCRM10<<-round(StartingDoseNextCRM09_i/2)
StartingDoseNextCRM10_i<<-StartingDoseNextCRM10
break

}
}
if (j==19) {
EDinPosterior0919 <<- 0
if (lowerpostprob0919 <= EDOfInterestCRM & EDOfInterestCRM <= upperpostprob0919) {
EDinPosterior0919 <<- 1
}

if ( (lowerpostprob0919 >= LowerPostProba) | 
     (EDinPosterior0919 == 0 & upperpostprob0919 <= UpperPostProba)) {

NextStartDoseC0919(StartDose=StartingDoseNextCRM09_i)
StartingDoseNextCRM10_i<<-StartingDoseNextCRM10

break
}

if (CohortSize==4 & j >= 2 & EDinPosterior0919 == 1 & MeanSuccess09 >= 0.98 ) {
StartingDoseNextCRM10<<-round(StartingDoseNextCRM09_i/2)
StartingDoseNextCRM10_i<<-StartingDoseNextCRM10

break
}
if (CohortSize==2 & j >= 5 & EDinPosterior0919 == 1 & MeanSuccess09 >= 0.98 ) {
StartingDoseNextCRM10<<-round(StartingDoseNextCRM09_i/2)
StartingDoseNextCRM10_i<<-StartingDoseNextCRM10
break

}
}
if (j==20) {
EDinPosterior0920 <<- 0
if (lowerpostprob0920 <= EDOfInterestCRM & EDOfInterestCRM <= upperpostprob0920) {
EDinPosterior0920 <<- 1
}

if ( (lowerpostprob0920 >= LowerPostProba) | 
     (EDinPosterior0920 == 0 & upperpostprob0920 <= UpperPostProba)) {

NextStartDoseC0920(StartDose=StartingDoseNextCRM09_i)
StartingDoseNextCRM10_i<<-StartingDoseNextCRM10

break
}

if (CohortSize==4 & j >= 2 & EDinPosterior0920 == 1 & MeanSuccess09 >= 0.98 ) {
StartingDoseNextCRM10<<-round(StartingDoseNextCRM09_i/2)
StartingDoseNextCRM10_i<<-StartingDoseNextCRM10

break
}
if (CohortSize==2 & j >= 5 & EDinPosterior0920 == 1 & MeanSuccess09 >= 0.98 ) {
StartingDoseNextCRM10<<-round(StartingDoseNextCRM09_i/2)
StartingDoseNextCRM10_i<<-StartingDoseNextCRM10
break

}
}


}
}#for loop
dataCRMdef<<-rbind(dataCRMdef,dataCRM)

}#if loop

# Final data to include in the summary dataset

dose1<<-abs(p.dose.list[nb.sujets,1]-(1-EDOI))
dose2<<-abs(p.dose.list[nb.sujets,2]-(1-EDOI))
dose3<<-abs(p.dose.list[nb.sujets,3]-(1-EDOI))
dose4<<-abs(p.dose.list[nb.sujets,4]-(1-EDOI))
dose5<<-abs(p.dose.list[nb.sujets,5]-(1-EDOI))
dose6<<-abs(p.dose.list[nb.sujets,6]-(1-EDOI))

new <- list("6"=dose6, "5"=dose5, "4"=dose4, "3"=dose3, "2"=dose2, "1"=dose1)
x_num <<- as.numeric(unlist(new))
dosec<<-names(which.min(new[new > 0]))
doseFinal<<-strtoi(dosec)

if ((exists("StartingDoseNextCRM10_i") == TRUE)) {
StartingDoseFinal<<-StartingDoseNextCRM10
NbCRM<<-10
}
if ((exists("StartingDoseNextCRM10_i") == FALSE) & (exists("StartingDoseNextCRM09_i") == TRUE)) {
StartingDoseFinal<<-StartingDoseNextCRM09
NbCRM<<-9
}
if ((exists("StartingDoseNextCRM09_i") == FALSE) & (exists("StartingDoseNextCRM08_i") == TRUE)) {
StartingDoseFinal<<-StartingDoseNextCRM08
NbCRM<<-8
}
if ((exists("StartingDoseNextCRM08_i") == FALSE) & (exists("StartingDoseNextCRM07_i") == TRUE)) {
StartingDoseFinal<<-StartingDoseNextCRM07
NbCRM<<-7
}
if ((exists("StartingDoseNextCRM07_i") == FALSE) & (exists("StartingDoseNextCRM06_i") == TRUE)) {
StartingDoseFinal<<-StartingDoseNextCRM06
NbCRM<<-6
}
if ((exists("StartingDoseNextCRM06_i") == FALSE) & (exists("StartingDoseNextCRM05_i") == TRUE)) {
StartingDoseFinal<<-StartingDoseNextCRM05
NbCRM<<-5
}
if ((exists("StartingDoseNextCRM05_i") == FALSE) & (exists("StartingDoseNextCRM04_i") == TRUE)) {
StartingDoseFinal<<-StartingDoseNextCRM04
NbCRM<<-4
}
if ((exists("StartingDoseNextCRM04_i") == FALSE) & (exists("StartingDoseNextCRM03_i") == TRUE)) {
StartingDoseFinal<<-StartingDoseNextCRM03
NbCRM<<-3
}
if ((exists("StartingDoseNextCRM03_i") == FALSE) & (exists("StartingDoseNextCRM02_i") == TRUE)) {
StartingDoseFinal<<-StartingDoseNextCRM02
NbCRM<<-2
}
if (exists("StartingDoseNextCRM02_i") == FALSE) {
StartingDoseFinal<<-StartingDose
NbCRM<<-1
}


a<-table(dataCRMdef$Dose,dataCRMdef$DoseNumber)
a2<-as.data.frame(a)

NumberOfExploredDoses<<-unname(colSums(a2[c("Freq")] > 0))


b<-table(dataCRMdef$Dose,dataCRMdef$Success)
b2<-as.data.frame(b)

NumberOfFailures<<-sum(dataCRMdef$InverseSuccessEventResult)
NumberOfSuccesses<<-sum(dataCRMdef$Success)
NumberOfObservations<<-sum(NumberOfFailures,NumberOfSuccesses)

if (doseFinal == 1) {FinalDoseCRM<<-StartingDoseFinal+2}
if (doseFinal == 2) {FinalDoseCRM<<-StartingDoseFinal+1}
if (doseFinal == 3) {FinalDoseCRM<<-StartingDoseFinal+0}
if (doseFinal == 4) {FinalDoseCRM<<-StartingDoseFinal-1}
if (doseFinal == 5) {FinalDoseCRM<<-StartingDoseFinal-2}
if (doseFinal == 6) {FinalDoseCRM<<-StartingDoseFinal-3}

dataCRMdef$FinalDoseCRM <<- ifelse(dataCRMdef$DoseNumber == 1, 2,
                            ifelse(dataCRMdef$DoseNumber == 2, 1, 
                             ifelse(dataCRMdef$DoseNumber == 3, 0, 
                              ifelse(dataCRMdef$DoseNumber == 4, -1, 
                               ifelse(dataCRMdef$DoseNumber == 5, -2, -3)))))

dataCRMdef$DoseCRM<<-dataCRMdef$Dose+dataCRMdef$FinalDoseCRM

CRMAll1<<-cbind(StartingDose, StartingDoseFinal, doseFinal, NumberOfExploredDoses, NumberOfFailures, NumberOfObservations, NbCRM, FinalDoseCRM)
CRMAll<<-as.data.frame(CRMAll1)


if (i == 1) {
CRMAlldef<<-CRMAll
CRMAlldef$NSim<<-i
dataCRMalldef<<-dataCRMdef
dataCRMalldef$NSim<<-i
 
rm(a2)
rm(a)
rm(a2)
rm(b2)
rm(b)
rm(ci95m)
rm(ci95mF)
rm(ci95mOI)
rm(ci95mOImean)
rm(ci95mOImean16)
rm(ci95mOImean4)
#rm(CRMAll)
#rm(dataCRM)
rm(AssignProbaStartDose)
rm(ci95)
rm(CI95OI)
rm(CI95OId) 
rm(CI95OILimit) 
rm(cible)
rm(cohort.size)
rm(CRMAll1)
rm(dataCRM1) 
rm(diffp.dose.list)
rm(dose)
rm(dose.ci.plot)
rm(dose1)
rm(dose2)
rm(dose3)
rm(dose4)
rm(dose5)
rm(dose6)
rm(dosec)
#rm(doseFinal)
rm(dosen)
rm(DoseNumber)
rm(dosev)
rm(EDinPosterior01_i)
rm(EDinPosterior02_i)
rm(EDinPosterior03_i)
rm(EDinPosterior04_i)
rm(EDinPosterior04_ij)
rm(EDinPosterior05_i)
rm(EDinPosterior05_ij)
rm(EDinPosterior06_i)
rm(EDinPosterior06_ij)
rm(EDinPosterior07_i)
rm(EDinPosterior07_ij)
rm(EDinPosterior08_i)
rm(EDinPosterior08_ij)
rm(EDinPosterior09_i)
rm(EDinPosterior09_ij)
rm(EDinPosterior10_i)
rm(EDinPosterior10_ij)
rm(EDOfInterest)
rm(EDOfInterestCRM)
rm(FailureRate01)
rm(FailureRate02)
rm(FailureRate03)
rm(FailureRate04)
rm(FailureRate05)
rm(FailureRate06)
rm(FailureRate07)
rm(FailureRate08)
rm(FailureRate09)
rm(FailureRate10)
#rm(FinalDoseCRM)
rm(first.dose)
rm(Fnloop)
rm(h)
rm(htheta)
rm(int.theta)
rm(interval.ci)
rm(InverseSuccessEventResult)
rm(li95)
rm(li95d)
rm(lim.sup)
rm(lowerpostprob01_i)
rm(lowerpostprob01_ij)
rm(lowerpostprob02_i)
rm(lowerpostprob02_ij)
rm(lowerpostprob03_i)
rm(lowerpostprob03_ij)
rm(lowerpostprob04_i)
rm(lowerpostprob04_ij)
rm(lowerpostprob05_i)
rm(lowerpostprob05_ij)
rm(lowerpostprob06_i)
rm(lowerpostprob06_ij)
rm(lowerpostprob07_i)
rm(lowerpostprob07_ij)
rm(lowerpostprob08_i)
rm(lowerpostprob08_ij)
rm(lowerpostprob09_i)
rm(lowerpostprob09_ij)
rm(lowerpostprob10_i)
rm(lowerpostprob10_ij)
rm(LowerPostProba)
rm(mean.theta.prior)
rm(MeanSuccess01)
rm(MeanSuccess02)
rm(MeanSuccess03)
rm(MeanSuccess04)
rm(MeanSuccess05)
rm(MeanSuccess06)
rm(MeanSuccess07)
rm(MeanSuccess08)
rm(MeanSuccess09)
rm(MeanSuccess10)
rm(mrs.aff)
rm(mrs.dose)
rm(mrs.response)
rm(nb.doses)                 
rm(nb.suj.indice)
rm(nb.sujets)
#rm(NbCRM)
rm(nD)
rm(NextStartDoseC0101)
rm(NextStartDoseC0102)
rm(NextStartDoseC0103)
rm(NextStartDoseC0104)
rm(NextStartDoseC0105)
rm(NextStartDoseC0106)
rm(NextStartDoseC0107)
rm(NextStartDoseC0108)
rm(NextStartDoseC0109)
rm(NextStartDoseC0110)
rm(NextStartDoseC0111)
rm(NextStartDoseC0112)
rm(NextStartDoseC0113)
rm(NextStartDoseC0114)
rm(NextStartDoseC0115)
rm(NextStartDoseC0116)
rm(NextStartDoseC0117)
rm(NextStartDoseC0118)
rm(NextStartDoseC0119)
rm(NextStartDoseC0120)
rm(NextStartDoseC0201)
rm(NextStartDoseC0202)
rm(NextStartDoseC0203)
rm(NextStartDoseC0204)
rm(NextStartDoseC0205)
rm(NextStartDoseC0206)
rm(NextStartDoseC0207)
rm(NextStartDoseC0208)
rm(NextStartDoseC0209)
rm(NextStartDoseC0210)
rm(NextStartDoseC0211)
rm(NextStartDoseC0212)
rm(NextStartDoseC0213)
rm(NextStartDoseC0214)
rm(NextStartDoseC0215)
rm(NextStartDoseC0216)
rm(NextStartDoseC0217)
rm(NextStartDoseC0218)
rm(NextStartDoseC0219)
rm(NextStartDoseC0220)
rm(NextStartDoseC0301)
rm(NextStartDoseC0302)
rm(NextStartDoseC0303)
rm(NextStartDoseC0304)
rm(NextStartDoseC0305)
rm(NextStartDoseC0306)
rm(NextStartDoseC0307)
rm(NextStartDoseC0308)
rm(NextStartDoseC0309)
rm(NextStartDoseC0310)
rm(NextStartDoseC0311)
rm(NextStartDoseC0312)
rm(NextStartDoseC0313)
rm(NextStartDoseC0314)
rm(NextStartDoseC0315)
rm(NextStartDoseC0316)
rm(NextStartDoseC0317)
rm(NextStartDoseC0318)
rm(NextStartDoseC0319)
rm(NextStartDoseC0320)
rm(NextStartDoseC0401)
rm(NextStartDoseC0402)
rm(NextStartDoseC0403)
rm(NextStartDoseC0404)
rm(NextStartDoseC0405)
rm(NextStartDoseC0406)
rm(NextStartDoseC0407)
rm(NextStartDoseC0408)
rm(NextStartDoseC0409)
rm(NextStartDoseC0410)
rm(NextStartDoseC0411)
rm(NextStartDoseC0412)
rm(NextStartDoseC0413)
rm(NextStartDoseC0414)
rm(NextStartDoseC0415)
rm(NextStartDoseC0416)
rm(NextStartDoseC0417)
rm(NextStartDoseC0418)
rm(NextStartDoseC0419)
rm(NextStartDoseC0420)
rm(NextStartDoseC0501)
rm(NextStartDoseC0502)
rm(NextStartDoseC0503)
rm(NextStartDoseC0504)
rm(NextStartDoseC0505)
rm(NextStartDoseC0506)
rm(NextStartDoseC0507)
rm(NextStartDoseC0508)
rm(NextStartDoseC0509)
rm(NextStartDoseC0510)
rm(NextStartDoseC0511)
rm(NextStartDoseC0512)
rm(NextStartDoseC0513)
rm(NextStartDoseC0514)
rm(NextStartDoseC0515)
rm(NextStartDoseC0516)
rm(NextStartDoseC0517)
rm(NextStartDoseC0518)
rm(NextStartDoseC0519)
rm(NextStartDoseC0520)
rm(NextStartDoseC0601)
rm(NextStartDoseC0602)
rm(NextStartDoseC0603)
rm(NextStartDoseC0604)
rm(NextStartDoseC0605)
rm(NextStartDoseC0606)
rm(NextStartDoseC0607)
rm(NextStartDoseC0608)
rm(NextStartDoseC0609)
rm(NextStartDoseC0610)
rm(NextStartDoseC0611)
rm(NextStartDoseC0612)
rm(NextStartDoseC0613)
rm(NextStartDoseC0614)
rm(NextStartDoseC0615)
rm(NextStartDoseC0616)
rm(NextStartDoseC0617)
rm(NextStartDoseC0618)
rm(NextStartDoseC0619)
rm(NextStartDoseC0620)
rm(NextStartDoseC0701)
rm(NextStartDoseC0702)
rm(NextStartDoseC0703)
rm(NextStartDoseC0704)
rm(NextStartDoseC0705)
rm(NextStartDoseC0706)
rm(NextStartDoseC0707)
rm(NextStartDoseC0708)
rm(NextStartDoseC0709)
rm(NextStartDoseC0710)
rm(NextStartDoseC0711)
rm(NextStartDoseC0712)
rm(NextStartDoseC0713)
rm(NextStartDoseC0714)
rm(NextStartDoseC0715)
rm(NextStartDoseC0716)
rm(NextStartDoseC0717)
rm(NextStartDoseC0718)
rm(NextStartDoseC0719)
rm(NextStartDoseC0720)
rm(NextStartDoseC0801)
rm(NextStartDoseC0802)
rm(NextStartDoseC0803)
rm(NextStartDoseC0804)
rm(NextStartDoseC0805)
rm(NextStartDoseC0806)
rm(NextStartDoseC0807)
rm(NextStartDoseC0808)
rm(NextStartDoseC0809)
rm(NextStartDoseC0810)
rm(NextStartDoseC0811)
rm(NextStartDoseC0812)
rm(NextStartDoseC0813)
rm(NextStartDoseC0814)
rm(NextStartDoseC0815)
rm(NextStartDoseC0816)
rm(NextStartDoseC0817)
rm(NextStartDoseC0818)
rm(NextStartDoseC0819)
rm(NextStartDoseC0820)
rm(NextStartDoseC0901)
rm(NextStartDoseC0902)
rm(NextStartDoseC0903)
rm(NextStartDoseC0904)
rm(NextStartDoseC0905)
rm(NextStartDoseC0906)
rm(NextStartDoseC0907)
rm(NextStartDoseC0908)
rm(NextStartDoseC0909)
rm(NextStartDoseC0910)
rm(NextStartDoseC0911)
rm(NextStartDoseC0912)
rm(NextStartDoseC0913)
rm(NextStartDoseC0914)
rm(NextStartDoseC0915)
rm(NextStartDoseC0916)
rm(NextStartDoseC0917)
rm(NextStartDoseC0918)
rm(NextStartDoseC0919)
rm(NextStartDoseC0920)

rm(nF)
#rm(NumberOfExploredDoses)
#rm(NumberOfFailures)
#rm(NumberOfObservations)
#rm(NumberOfSuccesses)
rm(p.dose.list)
rm(ProbaSuccess01)
rm(ProbaSuccess02)
rm(ProbaSuccess03)
rm(ProbaSuccess04)
rm(ProbaSuccess05)
rm(ProbaSuccess06)
rm(ProbaSuccess07)
rm(ProbaSuccess08)
rm(ProbaSuccess09)
rm(ProbaSuccess10)

rm(ProbaSuccess11)
rm(ProbaSuccess12)
rm(ProbaSuccess13)
rm(ProbaSuccess14)
rm(ProbaSuccess15)
rm(ProbaSuccess16)
rm(ProbaSuccess17)
rm(ProbaSuccess18)
rm(ProbaSuccess19)
rm(ProbaSuccess20)
rm(ProbaSuccess21)
rm(ProbaSuccess22)
rm(ProbaSuccess23)
rm(ProbaSuccess24)
rm(ProbaSuccess25)
rm(resul2)
rm(SP1)
rm(SP2)
rm(SP3)
rm(SP4)
rm(SP5)
rm(SP6)
rm(StartingDoseCRM01)
#rm(StartingDoseFinal)
if (exists("StartingDoseNextCRM02") == TRUE) {
rm(StartingDoseNextCRM02, inherits = TRUE)
}
if (exists("StartingDoseNextCRM02_i") == TRUE) {
rm(StartingDoseNextCRM02_i, inherits = TRUE)
}
if (exists("StartingDoseNextCRM03") == TRUE) {
rm(StartingDoseNextCRM03, inherits = TRUE)
}
if (exists("StartingDoseNextCRM03_i") == TRUE) {
rm(StartingDoseNextCRM03_i, inherits = TRUE)
}

if (exists("StartingDoseNextCRM04") == TRUE) {
rm(StartingDoseNextCRM04, inherits = TRUE)
}
if (exists("StartingDoseNextCRM04_i") == TRUE) {
rm(StartingDoseNextCRM04_i, inherits = TRUE)
}

if (exists("StartingDoseNextCRM05") == TRUE) {
rm(StartingDoseNextCRM05, inherits = TRUE)
}
if (exists("StartingDoseNextCRM05_i") == TRUE) {
rm(StartingDoseNextCRM05_i, inherits = TRUE)
}
if (exists("StartingDoseNextCRM06") == TRUE) {
rm(StartingDoseNextCRM06, inherits = TRUE)
}
if (exists("StartingDoseNextCRM06_i") == TRUE) {
rm(StartingDoseNextCRM06_i, inherits = TRUE)
}
if (exists("StartingDoseNextCRM07") == TRUE) {
rm(StartingDoseNextCRM07, inherits = TRUE)
}
if (exists("StartingDoseNextCRM07_i") == TRUE) {
rm(StartingDoseNextCRM07_i, inherits = TRUE)
}
if (exists("StartingDoseNextCRM08") == TRUE) {
rm(StartingDoseNextCRM08, inherits = TRUE)
}
if (exists("StartingDoseNextCRM08_i") == TRUE) {
rm(StartingDoseNextCRM08_i, inherits = TRUE)
}
if (exists("StartingDoseNextCRM09") == TRUE) {
rm(StartingDoseNextCRM09, inherits = TRUE)
}
if (exists("StartingDoseNextCRM09_i") == TRUE) {
rm(StartingDoseNextCRM09_i, inherits = TRUE)
}
if (exists("StartingDoseNextCRM10") == TRUE) {
rm(StartingDoseNextCRM10, inherits = TRUE)
}
if (exists("StartingDoseNextCRM10_i") == TRUE) {
rm(StartingDoseNextCRM10_i, inherits = TRUE)
}

rm(SuccessEvent01)
rm(SuccessEvent02)
rm(SuccessEvent03)
rm(SuccessEvent04)
rm(SuccessEvent05)
rm(SuccessEvent06)
rm(SuccessEvent07)
rm(SuccessEvent08)
rm(SuccessEvent09)
rm(SuccessEvent10)
rm(SuccessProba01)
rm(SuccessProba02)
rm(SuccessProba03)
rm(SuccessProba04)
rm(SuccessProba05)
rm(SuccessProba06)
rm(SuccessProba07)
rm(SuccessProba08)
rm(SuccessProba09)
rm(SuccessProba10)
rm(theta.list)
rm(Toreplace0.85)
rm(toto1)
rm(toto2)
rm(ui95)
rm(upperpostprob01_i)
rm(upperpostprob01_ij)
rm(upperpostprob02_i)
rm(upperpostprob02_ij)
rm(upperpostprob03_i)
rm(upperpostprob03_ij)
rm(upperpostprob04_i)
rm(upperpostprob04_ij)
rm(upperpostprob05_i)
rm(upperpostprob05_ij)
rm(upperpostprob06_i)
rm(upperpostprob06_ij)
rm(upperpostprob07_i)
rm(upperpostprob07_ij)
rm(upperpostprob08_i)
rm(upperpostprob08_ij)
rm(upperpostprob09_i)
rm(upperpostprob09_ij)
rm(upperpostprob10_i)
rm(upperpostprob10_ij)
rm(UpperPostProba)
rm(vcrm)
rm(x.list)
rm(x_num)
rm(y.list) 
rm(dfs)
rm(j)
rm(new)
rm(proba.list)  
if (exists("CI95OI0102") == TRUE) {
rm(CI95OI0102, inherits = TRUE)
}
if (exists("CI95OI0103") == TRUE) {
rm(CI95OI0103, inherits = TRUE)
}
if (exists("CI95OI0104") == TRUE) {
rm(CI95OI0104, inherits = TRUE)
}
if (exists("CI95OI0105") == TRUE) {
rm(CI95OI0105, inherits = TRUE)
}
if (exists("CI95OI0106") == TRUE) {
rm(CI95OI0106, inherits = TRUE)
}
if (exists("CI95OI0107") == TRUE) {
rm(CI95OI0107, inherits = TRUE)
}
if (exists("CI95OI0108") == TRUE) {
rm(CI95OI0108, inherits = TRUE)
}
if (exists("CI95OI0109") == TRUE) {
rm(CI95OI0109, inherits = TRUE)
}
if (exists("CI95OI0110") == TRUE) {
rm(CI95OI0110, inherits = TRUE)
}
if (exists("CI95OI0111") == TRUE) {
rm(CI95OI0111, inherits = TRUE)
}
if (exists("CI95OI0112") == TRUE) {
rm(CI95OI0112, inherits = TRUE)
}
if (exists("CI95OI0113") == TRUE) {
rm(CI95OI0113, inherits = TRUE)
}
if (exists("CI95OI0114") == TRUE) {
rm(CI95OI0114, inherits = TRUE)
}
if (exists("CI95OI0115") == TRUE) {
rm(CI95OI0115, inherits = TRUE)
}
if (exists("CI95OI0116") == TRUE) {
rm(CI95OI0116, inherits = TRUE)
}
if (exists("CI95OI0117") == TRUE) {
rm(CI95OI0117, inherits = TRUE)
}
if (exists("CI95OI0118") == TRUE) {
rm(CI95OI0118, inherits = TRUE)
}
if (exists("CI95OI0119") == TRUE) {
rm(CI95OI0119, inherits = TRUE)
}
if (exists("CI95OI0120") == TRUE) {
rm(CI95OI0120, inherits = TRUE)
}
if (exists("CI95OI0202") == TRUE) {
rm(CI95OI0202, inherits = TRUE)
}
if (exists("CI95OI0203") == TRUE) {
rm(CI95OI0203, inherits = TRUE)
}
if (exists("CI95OI0204") == TRUE) {
rm(CI95OI0204, inherits = TRUE)
}
if (exists("CI95OI0205") == TRUE) {
rm(CI95OI0205, inherits = TRUE)
}
if (exists("CI95OI0206") == TRUE) {
rm(CI95OI0206, inherits = TRUE)
}
if (exists("CI95OI0207") == TRUE) {
rm(CI95OI0207, inherits = TRUE)
}
if (exists("CI95OI0208") == TRUE) {
rm(CI95OI0208, inherits = TRUE)
}
if (exists("CI95OI0209") == TRUE) {
rm(CI95OI0209, inherits = TRUE)
}
if (exists("CI95OI0210") == TRUE) {
rm(CI95OI0210, inherits = TRUE)
}
if (exists("CI95OI0211") == TRUE) {
rm(CI95OI0211, inherits = TRUE)
}
if (exists("CI95OI0212") == TRUE) {
rm(CI95OI0212, inherits = TRUE)
}
if (exists("CI95OI0213") == TRUE) {
rm(CI95OI0213, inherits = TRUE)
}
if (exists("CI95OI0214") == TRUE) {
rm(CI95OI0214, inherits = TRUE)
}
if (exists("CI95OI0215") == TRUE) {
rm(CI95OI0215, inherits = TRUE)
}
if (exists("CI95OI0216") == TRUE) {
rm(CI95OI0216, inherits = TRUE)
}
if (exists("CI95OI0217") == TRUE) {
rm(CI95OI0217, inherits = TRUE)
}
if (exists("CI95OI0218") == TRUE) {
rm(CI95OI0218, inherits = TRUE)
}
if (exists("CI95OI0219") == TRUE) {
rm(CI95OI0219, inherits = TRUE)
}
if (exists("CI95OI0220") == TRUE) {
rm(CI95OI0220, inherits = TRUE)
}
if (exists("CI95OI0302") == TRUE) {
rm(CI95OI0302, inherits = TRUE)
}
if (exists("CI95OI0303") == TRUE) {
rm(CI95OI0303, inherits = TRUE)
}
if (exists("CI95OI0304") == TRUE) {
rm(CI95OI0304, inherits = TRUE)
}
if (exists("CI95OI0305") == TRUE) {
rm(CI95OI0305, inherits = TRUE)
}
if (exists("CI95OI0306") == TRUE) {
rm(CI95OI0306, inherits = TRUE)
}
if (exists("CI95OI0307") == TRUE) {
rm(CI95OI0307, inherits = TRUE)
}
if (exists("CI95OI0308") == TRUE) {
rm(CI95OI0308, inherits = TRUE)
}
if (exists("CI95OI0309") == TRUE) {
rm(CI95OI0309, inherits = TRUE)
}
if (exists("CI95OI0310") == TRUE) {
rm(CI95OI0310, inherits = TRUE)
}
if (exists("CI95OI0311") == TRUE) {
rm(CI95OI0311, inherits = TRUE)
}
if (exists("CI95OI0312") == TRUE) {
rm(CI95OI0312, inherits = TRUE)
}
if (exists("CI95OI0313") == TRUE) {
rm(CI95OI0313, inherits = TRUE)
}
if (exists("CI95OI0314") == TRUE) {
rm(CI95OI0314, inherits = TRUE)
}
if (exists("CI95OI0315") == TRUE) {
rm(CI95OI0315, inherits = TRUE)
}
if (exists("CI95OI0316") == TRUE) {
rm(CI95OI0316, inherits = TRUE)
}
if (exists("CI95OI0317") == TRUE) {
rm(CI95OI0317, inherits = TRUE)
}
if (exists("CI95OI0318") == TRUE) {
rm(CI95OI0318, inherits = TRUE)
}
if (exists("CI95OI0319") == TRUE) {
rm(CI95OI0319, inherits = TRUE)
}
if (exists("CI95OI0320") == TRUE) {
rm(CI95OI0320, inherits = TRUE)
}
if (exists("CI95OI0402") == TRUE) {
rm(CI95OI0402, inherits = TRUE)
}
if (exists("CI95OI0403") == TRUE) {
rm(CI95OI0403, inherits = TRUE)
}
if (exists("CI95OI0404") == TRUE) {
rm(CI95OI0404, inherits = TRUE)
}
if (exists("CI95OI0405") == TRUE) {
rm(CI95OI0405, inherits = TRUE)
}
if (exists("CI95OI0406") == TRUE) {
rm(CI95OI0406, inherits = TRUE)
}
if (exists("CI95OI0407") == TRUE) {
rm(CI95OI0407, inherits = TRUE)
}
if (exists("CI95OI0408") == TRUE) {
rm(CI95OI0408, inherits = TRUE)
}
if (exists("CI95OI0409") == TRUE) {
rm(CI95OI0409, inherits = TRUE)
}
if (exists("CI95OI0410") == TRUE) {
rm(CI95OI0410, inherits = TRUE)
}
if (exists("CI95OI0411") == TRUE) {
rm(CI95OI0411, inherits = TRUE)
}
if (exists("CI95OI0412") == TRUE) {
rm(CI95OI0412, inherits = TRUE)
}
if (exists("CI95OI0413") == TRUE) {
rm(CI95OI0413, inherits = TRUE)
}
if (exists("CI95OI0414") == TRUE) {
rm(CI95OI0414, inherits = TRUE)
}
if (exists("CI95OI0415") == TRUE) {
rm(CI95OI0415, inherits = TRUE)
}
if (exists("CI95OI0416") == TRUE) {
rm(CI95OI0416, inherits = TRUE)
}
if (exists("CI95OI0417") == TRUE) {
rm(CI95OI0417, inherits = TRUE)
}
if (exists("CI95OI0418") == TRUE) {
rm(CI95OI0418, inherits = TRUE)
}
if (exists("CI95OI0419") == TRUE) {
rm(CI95OI0419, inherits = TRUE)
}
if (exists("CI95OI0420") == TRUE) {
rm(CI95OI0420, inherits = TRUE)
}
if (exists("CI95OI0502") == TRUE) {
rm(CI95OI0502, inherits = TRUE)
}
if (exists("CI95OI0503") == TRUE) {
rm(CI95OI0503, inherits = TRUE)
}
if (exists("CI95OI0504") == TRUE) {
rm(CI95OI0504, inherits = TRUE)
}
if (exists("CI95OI0505") == TRUE) {
rm(CI95OI0505, inherits = TRUE)
}
if (exists("CI95OI0506") == TRUE) {
rm(CI95OI0506, inherits = TRUE)
}
if (exists("CI95OI0507") == TRUE) {
rm(CI95OI0507, inherits = TRUE)
}
if (exists("CI95OI0508") == TRUE) {
rm(CI95OI0508, inherits = TRUE)
}
if (exists("CI95OI0509") == TRUE) {
rm(CI95OI0509, inherits = TRUE)
}
if (exists("CI95OI0510") == TRUE) {
rm(CI95OI0510, inherits = TRUE)
}
if (exists("CI95OI0511") == TRUE) {
rm(CI95OI0511, inherits = TRUE)
}
if (exists("CI95OI0512") == TRUE) {
rm(CI95OI0512, inherits = TRUE)
}
if (exists("CI95OI0513") == TRUE) {
rm(CI95OI0513, inherits = TRUE)
}
if (exists("CI95OI0514") == TRUE) {
rm(CI95OI0514, inherits = TRUE)
}
if (exists("CI95OI0515") == TRUE) {
rm(CI95OI0515, inherits = TRUE)
}
if (exists("CI95OI0516") == TRUE) {
rm(CI95OI0516, inherits = TRUE)
}
if (exists("CI95OI0517") == TRUE) {
rm(CI95OI0517, inherits = TRUE)
}
if (exists("CI95OI0518") == TRUE) {
rm(CI95OI0518, inherits = TRUE)
}
if (exists("CI95OI0519") == TRUE) {
rm(CI95OI0519, inherits = TRUE)
}
if (exists("CI95OI0520") == TRUE) {
rm(CI95OI0520, inherits = TRUE)
}
if (exists("CI95OI0602") == TRUE) {
rm(CI95OI0602, inherits = TRUE)
}
if (exists("CI95OI0603") == TRUE) {
rm(CI95OI0603, inherits = TRUE)
}
if (exists("CI95OI0604") == TRUE) {
rm(CI95OI0604, inherits = TRUE)
}
if (exists("CI95OI0605") == TRUE) {
rm(CI95OI0605, inherits = TRUE)
}
if (exists("CI95OI0606") == TRUE) {
rm(CI95OI0606, inherits = TRUE)
}
if (exists("CI95OI0607") == TRUE) {
rm(CI95OI0607, inherits = TRUE)
}
if (exists("CI95OI0608") == TRUE) {
rm(CI95OI0608, inherits = TRUE)
}
if (exists("CI95OI0609") == TRUE) {
rm(CI95OI0609, inherits = TRUE)
}
if (exists("CI95OI0610") == TRUE) {
rm(CI95OI0610, inherits = TRUE)
}
if (exists("CI95OI0611") == TRUE) {
rm(CI95OI0611, inherits = TRUE)
}
if (exists("CI95OI0612") == TRUE) {
rm(CI95OI0612, inherits = TRUE)
}
if (exists("CI95OI0613") == TRUE) {
rm(CI95OI0613, inherits = TRUE)
}
if (exists("CI95OI0614") == TRUE) {
rm(CI95OI0614, inherits = TRUE)
}
if (exists("CI95OI0615") == TRUE) {
rm(CI95OI0615, inherits = TRUE)
}
if (exists("CI95OI0616") == TRUE) {
rm(CI95OI0616, inherits = TRUE)
}
if (exists("CI95OI0617") == TRUE) {
rm(CI95OI0617, inherits = TRUE)
}
if (exists("CI95OI0618") == TRUE) {
rm(CI95OI0618, inherits = TRUE)
}
if (exists("CI95OI0619") == TRUE) {
rm(CI95OI0619, inherits = TRUE)
}
if (exists("CI95OI0620") == TRUE) {
rm(CI95OI0620, inherits = TRUE)
}
if (exists("CI95OI0702") == TRUE) {
rm(CI95OI0702, inherits = TRUE)
}
if (exists("CI95OI0703") == TRUE) {
rm(CI95OI0703, inherits = TRUE)
}
if (exists("CI95OI0704") == TRUE) {
rm(CI95OI0704, inherits = TRUE)
}
if (exists("CI95OI0705") == TRUE) {
rm(CI95OI0705, inherits = TRUE)
}
if (exists("CI95OI0706") == TRUE) {
rm(CI95OI0706, inherits = TRUE)
}
if (exists("CI95OI0707") == TRUE) {
rm(CI95OI0707, inherits = TRUE)
}
if (exists("CI95OI0708") == TRUE) {
rm(CI95OI0708, inherits = TRUE)
}
if (exists("CI95OI0709") == TRUE) {
rm(CI95OI0709, inherits = TRUE)
}
if (exists("CI95OI0710") == TRUE) {
rm(CI95OI0710, inherits = TRUE)
}
if (exists("CI95OI0711") == TRUE) {
rm(CI95OI0711, inherits = TRUE)
}
if (exists("CI95OI0712") == TRUE) {
rm(CI95OI0712, inherits = TRUE)
}
if (exists("CI95OI0713") == TRUE) {
rm(CI95OI0713, inherits = TRUE)
}
if (exists("CI95OI0714") == TRUE) {
rm(CI95OI0714, inherits = TRUE)
}
if (exists("CI95OI0715") == TRUE) {
rm(CI95OI0715, inherits = TRUE)
}
if (exists("CI95OI0716") == TRUE) {
rm(CI95OI0716, inherits = TRUE)
}
if (exists("CI95OI0717") == TRUE) {
rm(CI95OI0717, inherits = TRUE)
}
if (exists("CI95OI0718") == TRUE) {
rm(CI95OI0718, inherits = TRUE)
}
if (exists("CI95OI0719") == TRUE) {
rm(CI95OI0719, inherits = TRUE)
}
if (exists("CI95OI0720") == TRUE) {
rm(CI95OI0720, inherits = TRUE)
}
if (exists("CI95OI0802") == TRUE) {
rm(CI95OI0802, inherits = TRUE)
}
if (exists("CI95OI0803") == TRUE) {
rm(CI95OI0803, inherits = TRUE)
}
if (exists("CI95OI0804") == TRUE) {
rm(CI95OI0804, inherits = TRUE)
}
if (exists("CI95OI0805") == TRUE) {
rm(CI95OI0805, inherits = TRUE)
}
if (exists("CI95OI0806") == TRUE) {
rm(CI95OI0806, inherits = TRUE)
}
if (exists("CI95OI0807") == TRUE) {
rm(CI95OI0807, inherits = TRUE)
}
if (exists("CI95OI0808") == TRUE) {
rm(CI95OI0808, inherits = TRUE)
}
if (exists("CI95OI0809") == TRUE) {
rm(CI95OI0809, inherits = TRUE)
}
if (exists("CI95OI0810") == TRUE) {
rm(CI95OI0810, inherits = TRUE)
}
if (exists("CI95OI0811") == TRUE) {
rm(CI95OI0811, inherits = TRUE)
}
if (exists("CI95OI0812") == TRUE) {
rm(CI95OI0812, inherits = TRUE)
}
if (exists("CI95OI0813") == TRUE) {
rm(CI95OI0813, inherits = TRUE)
}
if (exists("CI95OI0814") == TRUE) {
rm(CI95OI0814, inherits = TRUE)
}
if (exists("CI95OI0815") == TRUE) {
rm(CI95OI0815, inherits = TRUE)
}
if (exists("CI95OI0816") == TRUE) {
rm(CI95OI0816, inherits = TRUE)
}
if (exists("CI95OI0817") == TRUE) {
rm(CI95OI0817, inherits = TRUE)
}
if (exists("CI95OI0818") == TRUE) {
rm(CI95OI0818, inherits = TRUE)
}
if (exists("CI95OI0819") == TRUE) {
rm(CI95OI0819, inherits = TRUE)
}
if (exists("CI95OI0820") == TRUE) {
rm(CI95OI0820, inherits = TRUE)
}
if (exists("CI95OI0902") == TRUE) {
rm(CI95OI0902, inherits = TRUE)
}
if (exists("CI95OI0903") == TRUE) {
rm(CI95OI0903, inherits = TRUE)
}
if (exists("CI95OI0904") == TRUE) {
rm(CI95OI0904, inherits = TRUE)
}
if (exists("CI95OI0905") == TRUE) {
rm(CI95OI0905, inherits = TRUE)
}
if (exists("CI95OI0906") == TRUE) {
rm(CI95OI0906, inherits = TRUE)
}
if (exists("CI95OI0907") == TRUE) {
rm(CI95OI0907, inherits = TRUE)
}
if (exists("CI95OI0908") == TRUE) {
rm(CI95OI0908, inherits = TRUE)
}
if (exists("CI95OI0909") == TRUE) {
rm(CI95OI0909, inherits = TRUE)
}
if (exists("CI95OI0910") == TRUE) {
rm(CI95OI0910, inherits = TRUE)
}
if (exists("CI95OI0911") == TRUE) {
rm(CI95OI0911, inherits = TRUE)
}
if (exists("CI95OI0912") == TRUE) {
rm(CI95OI0912, inherits = TRUE)
}
if (exists("CI95OI0913") == TRUE) {
rm(CI95OI0913, inherits = TRUE)
}
if (exists("CI95OI0914") == TRUE) {
rm(CI95OI0914, inherits = TRUE)
}
if (exists("CI95OI0915") == TRUE) {
rm(CI95OI0915, inherits = TRUE)
}
if (exists("CI95OI0916") == TRUE) {
rm(CI95OI0916, inherits = TRUE)
}
if (exists("CI95OI0917") == TRUE) {
rm(CI95OI0917, inherits = TRUE)
}
if (exists("CI95OI0918") == TRUE) {
rm(CI95OI0918, inherits = TRUE)
}
if (exists("CI95OI0919") == TRUE) {
rm(CI95OI0919, inherits = TRUE)
}
if (exists("CI95OI0920") == TRUE) {
rm(CI95OI0920, inherits = TRUE)
}

if (exists("EDinPosterior0101") == TRUE) {
rm(EDinPosterior0101, inherits = TRUE)
rm(lowerpostprob0101, inherits = TRUE)
rm(upperpostprob0101, inherits = TRUE)
}
if (exists("EDinPosterior0102") == TRUE) {
rm(EDinPosterior0102, inherits = TRUE)
rm(lowerpostprob0102, inherits = TRUE)
rm(upperpostprob0102, inherits = TRUE)
}

if (exists("EDinPosterior0103") == TRUE) {
rm(EDinPosterior0103, inherits = TRUE)
rm(lowerpostprob0103, inherits = TRUE)
rm(upperpostprob0103, inherits = TRUE)
}

if (exists("EDinPosterior0104") == TRUE) {
rm(EDinPosterior0104, inherits = TRUE)
rm(lowerpostprob0104, inherits = TRUE)
rm(upperpostprob0104, inherits = TRUE)
}

if (exists("EDinPosterior0105") == TRUE) {
rm(EDinPosterior0105, inherits = TRUE)
rm(lowerpostprob0105, inherits = TRUE)
rm(upperpostprob0105, inherits = TRUE)
}
if (exists("EDinPosterior0106") == TRUE) {
rm(EDinPosterior0106, inherits = TRUE)
rm(lowerpostprob0106, inherits = TRUE)
rm(upperpostprob0106, inherits = TRUE)
}
if (exists("EDinPosterior0107") == TRUE) {
rm(EDinPosterior0107, inherits = TRUE)
rm(lowerpostprob0107, inherits = TRUE)
rm(upperpostprob0107, inherits = TRUE)
}
if (exists("EDinPosterior0108") == TRUE) {
rm(EDinPosterior0108, inherits = TRUE)
rm(lowerpostprob0108, inherits = TRUE)
rm(upperpostprob0108, inherits = TRUE)
}
if (exists("EDinPosterior0109") == TRUE) {
rm(EDinPosterior0109, inherits = TRUE)
rm(lowerpostprob0109, inherits = TRUE)
rm(upperpostprob0109, inherits = TRUE)
}
if (exists("EDinPosterior0110") == TRUE) {
rm(EDinPosterior0110, inherits = TRUE)
rm(lowerpostprob0110, inherits = TRUE)
rm(upperpostprob0110, inherits = TRUE)
}
if (exists("EDinPosterior0111") == TRUE) {
rm(EDinPosterior0111, inherits = TRUE)
rm(lowerpostprob0111, inherits = TRUE)
rm(upperpostprob0111, inherits = TRUE)
}
if (exists("EDinPosterior0112") == TRUE) {
rm(EDinPosterior0112, inherits = TRUE)
rm(lowerpostprob0112, inherits = TRUE)
rm(upperpostprob0112, inherits = TRUE)
}

if (exists("EDinPosterior0113") == TRUE) {
rm(EDinPosterior0113, inherits = TRUE)
rm(lowerpostprob0113, inherits = TRUE)
rm(upperpostprob0113, inherits = TRUE)
}

if (exists("EDinPosterior0114") == TRUE) {
rm(EDinPosterior0114, inherits = TRUE)
rm(lowerpostprob0114, inherits = TRUE)
rm(upperpostprob0114, inherits = TRUE)
}

if (exists("EDinPosterior0115") == TRUE) {
rm(EDinPosterior0115, inherits = TRUE)
rm(lowerpostprob0115, inherits = TRUE)
rm(upperpostprob0115, inherits = TRUE)
}
if (exists("EDinPosterior0116") == TRUE) {
rm(EDinPosterior0116, inherits = TRUE)
rm(lowerpostprob0116, inherits = TRUE)
rm(upperpostprob0116, inherits = TRUE)
}
if (exists("EDinPosterior0117") == TRUE) {
rm(EDinPosterior0117, inherits = TRUE)
rm(lowerpostprob0117, inherits = TRUE)
rm(upperpostprob0117, inherits = TRUE)
}
if (exists("EDinPosterior0118") == TRUE) {
rm(EDinPosterior0118, inherits = TRUE)
rm(lowerpostprob0118, inherits = TRUE)
rm(upperpostprob0118, inherits = TRUE)
}
if (exists("EDinPosterior0119") == TRUE) {
rm(EDinPosterior0119, inherits = TRUE)
rm(lowerpostprob0119, inherits = TRUE)
rm(upperpostprob0119, inherits = TRUE)
}
if (exists("EDinPosterior0120") == TRUE) {
rm(EDinPosterior0120, inherits = TRUE)
rm(lowerpostprob0120, inherits = TRUE)
rm(upperpostprob0120, inherits = TRUE)
}

if (exists("EDinPosterior0201") == TRUE) {
rm(EDinPosterior0201, inherits = TRUE)
rm(lowerpostprob0201, inherits = TRUE)
rm(upperpostprob0201, inherits = TRUE)
}
if (exists("EDinPosterior0202") == TRUE) {
rm(EDinPosterior0202, inherits = TRUE)
rm(lowerpostprob0202, inherits = TRUE)
rm(upperpostprob0202, inherits = TRUE)
}

if (exists("EDinPosterior0203") == TRUE) {
rm(EDinPosterior0203, inherits = TRUE)
rm(lowerpostprob0203, inherits = TRUE)
rm(upperpostprob0203, inherits = TRUE)
}

if (exists("EDinPosterior0204") == TRUE) {
rm(EDinPosterior0204, inherits = TRUE)
rm(lowerpostprob0204, inherits = TRUE)
rm(upperpostprob0204, inherits = TRUE)
}

if (exists("EDinPosterior0205") == TRUE) {
rm(EDinPosterior0205, inherits = TRUE)
rm(lowerpostprob0205, inherits = TRUE)
rm(upperpostprob0205, inherits = TRUE)
}
if (exists("EDinPosterior0206") == TRUE) {
rm(EDinPosterior0206, inherits = TRUE)
rm(lowerpostprob0206, inherits = TRUE)
rm(upperpostprob0206, inherits = TRUE)
}
if (exists("EDinPosterior0207") == TRUE) {
rm(EDinPosterior0207, inherits = TRUE)
rm(lowerpostprob0207, inherits = TRUE)
rm(upperpostprob0207, inherits = TRUE)
}
if (exists("EDinPosterior0208") == TRUE) {
rm(EDinPosterior0208, inherits = TRUE)
rm(lowerpostprob0208, inherits = TRUE)
rm(upperpostprob0208, inherits = TRUE)
}
if (exists("EDinPosterior0209") == TRUE) {
rm(EDinPosterior0209, inherits = TRUE)
rm(lowerpostprob0209, inherits = TRUE)
rm(upperpostprob0209, inherits = TRUE)
}
if (exists("EDinPosterior0210") == TRUE) {
rm(EDinPosterior0210, inherits = TRUE)
rm(lowerpostprob0210, inherits = TRUE)
rm(upperpostprob0210, inherits = TRUE)
}
if (exists("EDinPosterior0211") == TRUE) {
rm(EDinPosterior0211, inherits = TRUE)
rm(lowerpostprob0211, inherits = TRUE)
rm(upperpostprob0211, inherits = TRUE)
}
if (exists("EDinPosterior0212") == TRUE) {
rm(EDinPosterior0212, inherits = TRUE)
rm(lowerpostprob0212, inherits = TRUE)
rm(upperpostprob0212, inherits = TRUE)
}

if (exists("EDinPosterior0213") == TRUE) {
rm(EDinPosterior0213, inherits = TRUE)
rm(lowerpostprob0213, inherits = TRUE)
rm(upperpostprob0213, inherits = TRUE)
}

if (exists("EDinPosterior0214") == TRUE) {
rm(EDinPosterior0214, inherits = TRUE)
rm(lowerpostprob0214, inherits = TRUE)
rm(upperpostprob0214, inherits = TRUE)
}

if (exists("EDinPosterior0215") == TRUE) {
rm(EDinPosterior0215, inherits = TRUE)
rm(lowerpostprob0215, inherits = TRUE)
rm(upperpostprob0215, inherits = TRUE)
}
if (exists("EDinPosterior0216") == TRUE) {
rm(EDinPosterior0216, inherits = TRUE)
rm(lowerpostprob0216, inherits = TRUE)
rm(upperpostprob0216, inherits = TRUE)
}
if (exists("EDinPosterior0217") == TRUE) {
rm(EDinPosterior0217, inherits = TRUE)
rm(lowerpostprob0217, inherits = TRUE)
rm(upperpostprob0217, inherits = TRUE)
}
if (exists("EDinPosterior0218") == TRUE) {
rm(EDinPosterior0218, inherits = TRUE)
rm(lowerpostprob0218, inherits = TRUE)
rm(upperpostprob0218, inherits = TRUE)
}
if (exists("EDinPosterior0219") == TRUE) {
rm(EDinPosterior0219, inherits = TRUE)
rm(lowerpostprob0219, inherits = TRUE)
rm(upperpostprob0219, inherits = TRUE)
}
if (exists("EDinPosterior0220") == TRUE) {
rm(EDinPosterior0220, inherits = TRUE)
rm(lowerpostprob0220, inherits = TRUE)
rm(upperpostprob0220, inherits = TRUE)
}

if (exists("EDinPosterior0301") == TRUE) {
rm(EDinPosterior0301, inherits = TRUE)
rm(lowerpostprob0301, inherits = TRUE)
rm(upperpostprob0301, inherits = TRUE)
}
if (exists("EDinPosterior0302") == TRUE) {
rm(EDinPosterior0302, inherits = TRUE)
rm(lowerpostprob0302, inherits = TRUE)
rm(upperpostprob0302, inherits = TRUE)
}

if (exists("EDinPosterior0303") == TRUE) {
rm(EDinPosterior0303, inherits = TRUE)
rm(lowerpostprob0303, inherits = TRUE)
rm(upperpostprob0303, inherits = TRUE)
}

if (exists("EDinPosterior0304") == TRUE) {
rm(EDinPosterior0304, inherits = TRUE)
rm(lowerpostprob0304, inherits = TRUE)
rm(upperpostprob0304, inherits = TRUE)
}

if (exists("EDinPosterior0305") == TRUE) {
rm(EDinPosterior0305, inherits = TRUE)
rm(lowerpostprob0305, inherits = TRUE)
rm(upperpostprob0305, inherits = TRUE)
}
if (exists("EDinPosterior0306") == TRUE) {
rm(EDinPosterior0306, inherits = TRUE)
rm(lowerpostprob0306, inherits = TRUE)
rm(upperpostprob0306, inherits = TRUE)
}
if (exists("EDinPosterior0307") == TRUE) {
rm(EDinPosterior0307, inherits = TRUE)
rm(lowerpostprob0307, inherits = TRUE)
rm(upperpostprob0307, inherits = TRUE)
}
if (exists("EDinPosterior0308") == TRUE) {
rm(EDinPosterior0308, inherits = TRUE)
rm(lowerpostprob0308, inherits = TRUE)
rm(upperpostprob0308, inherits = TRUE)
}
if (exists("EDinPosterior0309") == TRUE) {
rm(EDinPosterior0309, inherits = TRUE)
rm(lowerpostprob0309, inherits = TRUE)
rm(upperpostprob0309, inherits = TRUE)
}
if (exists("EDinPosterior0310") == TRUE) {
rm(EDinPosterior0310, inherits = TRUE)
rm(lowerpostprob0310, inherits = TRUE)
rm(upperpostprob0310, inherits = TRUE)
}
if (exists("EDinPosterior0311") == TRUE) {
rm(EDinPosterior0311, inherits = TRUE)
rm(lowerpostprob0311, inherits = TRUE)
rm(upperpostprob0311, inherits = TRUE)
}
if (exists("EDinPosterior0312") == TRUE) {
rm(EDinPosterior0312, inherits = TRUE)
rm(lowerpostprob0312, inherits = TRUE)
rm(upperpostprob0312, inherits = TRUE)
}

if (exists("EDinPosterior0313") == TRUE) {
rm(EDinPosterior0313, inherits = TRUE)
rm(lowerpostprob0313, inherits = TRUE)
rm(upperpostprob0313, inherits = TRUE)
}

if (exists("EDinPosterior0314") == TRUE) {
rm(EDinPosterior0314, inherits = TRUE)
rm(lowerpostprob0314, inherits = TRUE)
rm(upperpostprob0314, inherits = TRUE)
}

if (exists("EDinPosterior0315") == TRUE) {
rm(EDinPosterior0315, inherits = TRUE)
rm(lowerpostprob0315, inherits = TRUE)
rm(upperpostprob0315, inherits = TRUE)
}
if (exists("EDinPosterior0316") == TRUE) {
rm(EDinPosterior0316, inherits = TRUE)
rm(lowerpostprob0316, inherits = TRUE)
rm(upperpostprob0316, inherits = TRUE)
}
if (exists("EDinPosterior0317") == TRUE) {
rm(EDinPosterior0317, inherits = TRUE)
rm(lowerpostprob0317, inherits = TRUE)
rm(upperpostprob0317, inherits = TRUE)
}
if (exists("EDinPosterior0318") == TRUE) {
rm(EDinPosterior0318, inherits = TRUE)
rm(lowerpostprob0318, inherits = TRUE)
rm(upperpostprob0318, inherits = TRUE)
}
if (exists("EDinPosterior0319") == TRUE) {
rm(EDinPosterior0319, inherits = TRUE)
rm(lowerpostprob0319, inherits = TRUE)
rm(upperpostprob0319, inherits = TRUE)
}
if (exists("EDinPosterior0320") == TRUE) {
rm(EDinPosterior0320, inherits = TRUE)
rm(lowerpostprob0320, inherits = TRUE)
rm(upperpostprob0320, inherits = TRUE)
}

if (exists("EDinPosterior0401") == TRUE) {
rm(EDinPosterior0401, inherits = TRUE)
rm(lowerpostprob0401, inherits = TRUE)
rm(upperpostprob0401, inherits = TRUE)
}
if (exists("EDinPosterior0402") == TRUE) {
rm(EDinPosterior0402, inherits = TRUE)
rm(lowerpostprob0402, inherits = TRUE)
rm(upperpostprob0402, inherits = TRUE)
}

if (exists("EDinPosterior0403") == TRUE) {
rm(EDinPosterior0403, inherits = TRUE)
rm(lowerpostprob0403, inherits = TRUE)
rm(upperpostprob0403, inherits = TRUE)
}

if (exists("EDinPosterior0404") == TRUE) {
rm(EDinPosterior0404, inherits = TRUE)
rm(lowerpostprob0404, inherits = TRUE)
rm(upperpostprob0404, inherits = TRUE)
}

if (exists("EDinPosterior0405") == TRUE) {
rm(EDinPosterior0405, inherits = TRUE)
rm(lowerpostprob0405, inherits = TRUE)
rm(upperpostprob0405, inherits = TRUE)
}
if (exists("EDinPosterior0406") == TRUE) {
rm(EDinPosterior0406, inherits = TRUE)
rm(lowerpostprob0406, inherits = TRUE)
rm(upperpostprob0406, inherits = TRUE)
}
if (exists("EDinPosterior0407") == TRUE) {
rm(EDinPosterior0407, inherits = TRUE)
rm(lowerpostprob0407, inherits = TRUE)
rm(upperpostprob0407, inherits = TRUE)
}
if (exists("EDinPosterior0408") == TRUE) {
rm(EDinPosterior0408, inherits = TRUE)
rm(lowerpostprob0408, inherits = TRUE)
rm(upperpostprob0408, inherits = TRUE)
}
if (exists("EDinPosterior0409") == TRUE) {
rm(EDinPosterior0409, inherits = TRUE)
rm(lowerpostprob0409, inherits = TRUE)
rm(upperpostprob0409, inherits = TRUE)
}
if (exists("EDinPosterior0410") == TRUE) {
rm(EDinPosterior0410, inherits = TRUE)
rm(lowerpostprob0410, inherits = TRUE)
rm(upperpostprob0410, inherits = TRUE)
}
if (exists("EDinPosterior0411") == TRUE) {
rm(EDinPosterior0411, inherits = TRUE)
rm(lowerpostprob0411, inherits = TRUE)
rm(upperpostprob0411, inherits = TRUE)
}
if (exists("EDinPosterior0412") == TRUE) {
rm(EDinPosterior0412, inherits = TRUE)
rm(lowerpostprob0412, inherits = TRUE)
rm(upperpostprob0412, inherits = TRUE)
}

if (exists("EDinPosterior0413") == TRUE) {
rm(EDinPosterior0413, inherits = TRUE)
rm(lowerpostprob0413, inherits = TRUE)
rm(upperpostprob0413, inherits = TRUE)
}

if (exists("EDinPosterior0414") == TRUE) {
rm(EDinPosterior0414, inherits = TRUE)
rm(lowerpostprob0414, inherits = TRUE)
rm(upperpostprob0414, inherits = TRUE)
}

if (exists("EDinPosterior0415") == TRUE) {
rm(EDinPosterior0415, inherits = TRUE)
rm(lowerpostprob0415, inherits = TRUE)
rm(upperpostprob0415, inherits = TRUE)
}
if (exists("EDinPosterior0416") == TRUE) {
rm(EDinPosterior0416, inherits = TRUE)
rm(lowerpostprob0416, inherits = TRUE)
rm(upperpostprob0416, inherits = TRUE)
}
if (exists("EDinPosterior0417") == TRUE) {
rm(EDinPosterior0417, inherits = TRUE)
rm(lowerpostprob0417, inherits = TRUE)
rm(upperpostprob0417, inherits = TRUE)
}
if (exists("EDinPosterior0418") == TRUE) {
rm(EDinPosterior0418, inherits = TRUE)
rm(lowerpostprob0418, inherits = TRUE)
rm(upperpostprob0418, inherits = TRUE)
}
if (exists("EDinPosterior0419") == TRUE) {
rm(EDinPosterior0419, inherits = TRUE)
rm(lowerpostprob0419, inherits = TRUE)
rm(upperpostprob0419, inherits = TRUE)
}
if (exists("EDinPosterior0420") == TRUE) {
rm(EDinPosterior0420, inherits = TRUE)
rm(lowerpostprob0420, inherits = TRUE)
rm(upperpostprob0420, inherits = TRUE)
}

if (exists("EDinPosterior0501") == TRUE) {
rm(EDinPosterior0501, inherits = TRUE)
rm(lowerpostprob0501, inherits = TRUE)
rm(upperpostprob0501, inherits = TRUE)
}
[truncated: 73,424 more chars]
