# Supplementary material for: A Monte Carlo simulation study comparing the up and down, biased-coin up and down and continual reassessment methods used to estimate an effective dose (ED95 or ED90) in anaesthesiology research
Source: BJA Open. 2023 Sep 27;8:100225. doi: 10.1016/j.bjao.2023.100225 (PMC10542596; doi:10.1016/j.bjao.2023.100225)
Supplement: Multimedia component 2 [file mmc2.zip › UDMMonteCarlo.R]

# Sigmoid1
# Starting Dose 1
source("C:\\yourpath\\Source\\UDMSimulation.R")
UDMSimulation(StartingDose=1, EDOfInterest=0.95, SigmoidFunction=1, NSim=5000)
write.table(dataUDMalldef,"C:\\yourpath\\Output\\Sigmoid1\\UDMStartingDose01ED95data.csv", row.names = FALSE )
write.table(UDMAlldef, "C:\\yourpath\\Output\\Sigmoid1\\UDMStartingDose01ED95Results.csv", row.names = FALSE )
rm(list=ls())
# Starting Dose 2
source("C:\\yourpath\\Source\\UDMSimulation.R")
UDMSimulation(StartingDose=2, EDOfInterest=0.95, SigmoidFunction=1, NSim=5000)
write.table(dataUDMalldef,"C:\\yourpath\\Output\\Sigmoid1\\UDMStartingDose02ED95data.csv", row.names = FALSE )
write.table(UDMAlldef, "C:\\yourpath\\Output\\Sigmoid1\\UDMStartingDose02ED95Results.csv", row.names = FALSE )
rm(list=ls())
# Starting Dose 3
source("C:\\yourpath\\Source\\UDMSimulation.R")
UDMSimulation(StartingDose=3, EDOfInterest=0.95, SigmoidFunction=1, NSim=5000)
write.table(dataUDMalldef,"C:\\yourpath\\Output\\Sigmoid1\\UDMStartingDose03ED95data.csv", row.names = FALSE )
write.table(UDMAlldef, "C:\\yourpath\\Output\\Sigmoid1\\UDMStartingDose03ED95Results.csv", row.names = FALSE )
rm(list=ls())
# Starting Dose 4
source("C:\\yourpath\\Source\\UDMSimulation.R")
UDMSimulation(StartingDose=4, EDOfInterest=0.95, SigmoidFunction=1, NSim=5000)
write.table(dataUDMalldef,"C:\\yourpath\\Output\\Sigmoid1\\UDMStartingDose04ED95data.csv", row.names = FALSE )
write.table(UDMAlldef, "C:\\yourpath\\Output\\Sigmoid1\\UDMStartingDose04ED95Results.csv", row.names = FALSE )
rm(list=ls())
# Starting Dose 5
source("C:\\yourpath\\Source\\UDMSimulation.R")
UDMSimulation(StartingDose=5, EDOfInterest=0.95, SigmoidFunction=1, NSim=5000)
write.table(dataUDMalldef,"C:\\yourpath\\Output\\Sigmoid1\\UDMStartingDose05ED95data.csv", row.names = FALSE )
write.table(UDMAlldef, "C:\\yourpath\\Output\\Sigmoid1\\UDMStartingDose05ED95Results.csv", row.names = FALSE )
rm(list=ls())
# Starting Dose 6
source("C:\\yourpath\\Source\\UDMSimulation.R")
UDMSimulation(StartingDose=6, EDOfInterest=0.95, SigmoidFunction=1, NSim=5000)
write.table(dataUDMalldef,"C:\\yourpath\\Output\\Sigmoid1\\UDMStartingDose06ED95data.csv", row.names = FALSE )
write.table(UDMAlldef, "C:\\yourpath\\Output\\Sigmoid1\\UDMStartingDose06ED95Results.csv", row.names = FALSE )
rm(list=ls())
# Starting Dose 7
source("C:\\yourpath\\Source\\UDMSimulation.R")
UDMSimulation(StartingDose=7, EDOfInterest=0.95, SigmoidFunction=1, NSim=5000)
write.table(dataUDMalldef,"C:\\yourpath\\Output\\Sigmoid1\\UDMStartingDose07ED95data.csv", row.names = FALSE )
write.table(UDMAlldef, "C:\\yourpath\\Output\\Sigmoid1\\UDMStartingDose07ED95Results.csv", row.names = FALSE )
rm(list=ls())
# Starting Dose 8
source("C:\\yourpath\\Source\\UDMSimulation.R")
UDMSimulation(StartingDose=8, EDOfInterest=0.95, SigmoidFunction=1, NSim=5000)
write.table(dataUDMalldef,"C:\\yourpath\\Output\\Sigmoid1\\UDMStartingDose08ED95data.csv", row.names = FALSE )
write.table(UDMAlldef, "C:\\yourpath\\Output\\Sigmoid1\\UDMStartingDose08ED95Results.csv", row.names = FALSE )
rm(list=ls())
# Starting Dose 9
source("C:\\yourpath\\Source\\UDMSimulation.R")
UDMSimulation(StartingDose=9, EDOfInterest=0.95, SigmoidFunction=1, NSim=5000)
write.table(dataUDMalldef,"C:\\yourpath\\Output\\Sigmoid1\\UDMStartingDose09ED95data.csv", row.names = FALSE )
write.table(UDMAlldef, "C:\\yourpath\\Output\\Sigmoid1\\UDMStartingDose09ED95Results.csv", row.names = FALSE )
rm(list=ls())
# Starting Dose 10
source("C:\\yourpath\\Source\\UDMSimulation.R")
UDMSimulation(StartingDose=10, EDOfInterest=0.95, SigmoidFunction=1, NSim=5000)
write.table(dataUDMalldef,"C:\\yourpath\\Output\\Sigmoid1\\UDMStartingDose10ED95data.csv", row.names = FALSE )
write.table(UDMAlldef, "C:\\yourpath\\Output\\Sigmoid1\\UDMStartingDose10ED95Results.csv", row.names = FALSE )
rm(list=ls())
# Starting Dose 11
source("C:\\yourpath\\Source\\UDMSimulation.R")
UDMSimulation(StartingDose=11, EDOfInterest=0.95, SigmoidFunction=1, NSim=5000)
write.table(dataUDMalldef,"C:\\yourpath\\Output\\Sigmoid1\\UDMStartingDose11ED95data.csv", row.names = FALSE )
write.table(UDMAlldef, "C:\\yourpath\\Output\\Sigmoid1\\UDMStartingDose11ED95Results.csv", row.names = FALSE )
rm(list=ls())
# Starting Dose 12
source("C:\\yourpath\\Source\\UDMSimulation.R")
UDMSimulation(StartingDose=12, EDOfInterest=0.95, SigmoidFunction=1, NSim=5000)
write.table(dataUDMalldef,"C:\\yourpath\\Output\\Sigmoid1\\UDMStartingDose12ED95data.csv", row.names = FALSE )
write.table(UDMAlldef, "C:\\yourpath\\Output\\Sigmoid1\\UDMStartingDose12ED95Results.csv", row.names = FALSE )
rm(list=ls())
# Starting Dose 13
source("C:\\yourpath\\Source\\UDMSimulation.R")
UDMSimulation(StartingDose=13, EDOfInterest=0.95, SigmoidFunction=1, NSim=5000)
write.table(dataUDMalldef,"C:\\yourpath\\Output\\Sigmoid1\\UDMStartingDose13ED95data.csv", row.names = FALSE )
write.table(UDMAlldef, "C:\\yourpath\\Output\\Sigmoid1\\UDMStartingDose13ED95Results.csv", row.names = FALSE )
rm(list=ls())
# Starting Dose 14
source("C:\\yourpath\\Source\\UDMSimulation.R")
UDMSimulation(StartingDose=14, EDOfInterest=0.95, SigmoidFunction=1, NSim=5000)
write.table(dataUDMalldef,"C:\\yourpath\\Output\\Sigmoid1\\UDMStartingDose14ED95data.csv", row.names = FALSE )
write.table(UDMAlldef, "C:\\yourpath\\Output\\Sigmoid1\\UDMStartingDose14ED95Results.csv", row.names = FALSE )
rm(list=ls())
# Starting Dose 15
source("C:\\yourpath\\Source\\UDMSimulation.R")
UDMSimulation(StartingDose=15, EDOfInterest=0.95, SigmoidFunction=1, NSim=5000)
write.table(dataUDMalldef,"C:\\yourpath\\Output\\Sigmoid1\\UDMStartingDose15ED95data.csv", row.names = FALSE )
write.table(UDMAlldef, "C:\\yourpath\\Output\\Sigmoid1\\UDMStartingDose15ED95Results.csv", row.names = FALSE )
rm(list=ls())
# Starting Dose 16
source("C:\\yourpath\\Source\\UDMSimulation.R")
UDMSimulation(StartingDose=16, EDOfInterest=0.95, SigmoidFunction=1, NSim=5000)
write.table(dataUDMalldef,"C:\\yourpath\\Output\\Sigmoid1\\UDMStartingDose16ED95data.csv", row.names = FALSE )
write.table(UDMAlldef, "C:\\yourpath\\Output\\Sigmoid1\\UDMStartingDose16ED95Results.csv", row.names = FALSE )
rm(list=ls())
# Starting Dose 17
source("C:\\yourpath\\Source\\UDMSimulation.R")
UDMSimulation(StartingDose=17, EDOfInterest=0.95, SigmoidFunction=1, NSim=5000)
write.table(dataUDMalldef,"C:\\yourpath\\Output\\Sigmoid1\\UDMStartingDose17ED95data.csv", row.names = FALSE )
write.table(UDMAlldef, "C:\\yourpath\\Output\\Sigmoid1\\UDMStartingDose17ED95Results.csv", row.names = FALSE )
rm(list=ls())
# Starting Dose 18
source("C:\\yourpath\\Source\\UDMSimulation.R")
UDMSimulation(StartingDose=18, EDOfInterest=0.95, SigmoidFunction=1, NSim=5000)
write.table(dataUDMalldef,"C:\\yourpath\\Output\\Sigmoid1\\UDMStartingDose18ED95data.csv", row.names = FALSE )
write.table(UDMAlldef, "C:\\yourpath\\Output\\Sigmoid1\\UDMStartingDose18ED95Results.csv", row.names = FALSE )
rm(list=ls())
# Starting Dose 19
source("C:\\yourpath\\Source\\UDMSimulation.R")
UDMSimulation(StartingDose=19, EDOfInterest=0.95, SigmoidFunction=1, NSim=5000)
write.table(dataUDMalldef,"C:\\yourpath\\Output\\Sigmoid1\\UDMStartingDose19ED95data.csv", row.names = FALSE )
write.table(UDMAlldef, "C:\\yourpath\\Output\\Sigmoid1\\UDMStartingDose19ED95Results.csv", row.names = FALSE )
rm(list=ls())
# Starting Dose 20
source("C:\\yourpath\\Source\\UDMSimulation.R")
UDMSimulation(StartingDose=20, EDOfInterest=0.95, SigmoidFunction=1, NSim=5000)
write.table(dataUDMalldef,"C:\\yourpath\\Output\\Sigmoid1\\UDMStartingDose20ED95data.csv", row.names = FALSE )
write.table(UDMAlldef, "C:\\yourpath\\Output\\Sigmoid1\\UDMStartingDose20ED95Results.csv", row.names = FALSE )
rm(list=ls())
# Starting Dose 21
source("C:\\yourpath\\Source\\UDMSimulation.R")
UDMSimulation(StartingDose=21, EDOfInterest=0.95, SigmoidFunction=1, NSim=5000)
write.table(dataUDMalldef,"C:\\yourpath\\Output\\Sigmoid1\\UDMStartingDose21ED95data.csv", row.names = FALSE )
write.table(UDMAlldef, "C:\\yourpath\\Output\\Sigmoid1\\UDMStartingDose21ED95Results.csv", row.names = FALSE )
rm(list=ls())
# Starting Dose 22
source("C:\\yourpath\\Source\\UDMSimulation.R")
UDMSimulation(StartingDose=22, EDOfInterest=0.95, SigmoidFunction=1, NSim=5000)
write.table(dataUDMalldef,"C:\\yourpath\\Output\\Sigmoid1\\UDMStartingDose22ED95data.csv", row.names = FALSE )
write.table(UDMAlldef, "C:\\yourpath\\Output\\Sigmoid1\\UDMStartingDose22ED95Results.csv", row.names = FALSE )
rm(list=ls())
# Starting Dose 23
source("C:\\yourpath\\Source\\UDMSimulation.R")
UDMSimulation(StartingDose=23, EDOfInterest=0.95, SigmoidFunction=1, NSim=5000)
write.table(dataUDMalldef,"C:\\yourpath\\Output\\Sigmoid1\\UDMStartingDose23ED95data.csv", row.names = FALSE )
write.table(UDMAlldef, "C:\\yourpath\\Output\\Sigmoid1\\UDMStartingDose23ED95Results.csv", row.names = FALSE )
rm(list=ls())
# Starting Dose 24
source("C:\\yourpath\\Source\\UDMSimulation.R")
UDMSimulation(StartingDose=24, EDOfInterest=0.95, SigmoidFunction=1, NSim=5000)
write.table(dataUDMalldef,"C:\\yourpath\\Output\\Sigmoid1\\UDMStartingDose24ED95data.csv", row.names = FALSE )
write.table(UDMAlldef, "C:\\yourpath\\Output\\Sigmoid1\\UDMStartingDose24ED95Results.csv", row.names = FALSE )
rm(list=ls())
# Starting Dose 25
source("C:\\yourpath\\Source\\UDMSimulation.R")
UDMSimulation(StartingDose=25, EDOfInterest=0.95, SigmoidFunction=1, NSim=5000)
write.table(dataUDMalldef,"C:\\yourpath\\Output\\Sigmoid1\\UDMStartingDose25ED95data.csv", row.names = FALSE )
write.table(UDMAlldef, "C:\\yourpath\\Output\\Sigmoid1\\UDMStartingDose25ED95Results.csv", row.names = FALSE )
rm(list=ls())
# Starting Dose 1
source("C:\\yourpath\\Source\\UDMSimulation.R")
UDMSimulation(StartingDose=1, EDOfInterest=0.90, SigmoidFunction=1, NSim=5000)
write.table(dataUDMalldef,"C:\\yourpath\\Output\\Sigmoid1\\UDMStartingDose01ED90data.csv", row.names = FALSE )
write.table(UDMAlldef, "C:\\yourpath\\Output\\Sigmoid1\\UDMStartingDose01ED90Results.csv", row.names = FALSE )
rm(list=ls())
# Starting Dose 2
source("C:\\yourpath\\Source\\UDMSimulation.R")
UDMSimulation(StartingDose=2, EDOfInterest=0.90, SigmoidFunction=1, NSim=5000)
write.table(dataUDMalldef,"C:\\yourpath\\Output\\Sigmoid1\\UDMStartingDose02ED90data.csv", row.names = FALSE )
write.table(UDMAlldef, "C:\\yourpath\\Output\\Sigmoid1\\UDMStartingDose02ED90Results.csv", row.names = FALSE )
rm(list=ls())
# Starting Dose 3
source("C:\\yourpath\\Source\\UDMSimulation.R")
UDMSimulation(StartingDose=3, EDOfInterest=0.90, SigmoidFunction=1, NSim=5000)
write.table(dataUDMalldef,"C:\\yourpath\\Output\\Sigmoid1\\UDMStartingDose03ED90data.csv", row.names = FALSE )
write.table(UDMAlldef, "C:\\yourpath\\Output\\Sigmoid1\\UDMStartingDose03ED90Results.csv", row.names = FALSE )
rm(list=ls())
# Starting Dose 4
source("C:\\yourpath\\Source\\UDMSimulation.R")
UDMSimulation(StartingDose=4, EDOfInterest=0.90, SigmoidFunction=1, NSim=5000)
write.table(dataUDMalldef,"C:\\yourpath\\Output\\Sigmoid1\\UDMStartingDose04ED90data.csv", row.names = FALSE )
write.table(UDMAlldef, "C:\\yourpath\\Output\\Sigmoid1\\UDMStartingDose04ED90Results.csv", row.names = FALSE )
rm(list=ls())
# Starting Dose 5
source("C:\\yourpath\\Source\\UDMSimulation.R")
UDMSimulation(StartingDose=5, EDOfInterest=0.90, SigmoidFunction=1, NSim=5000)
write.table(dataUDMalldef,"C:\\yourpath\\Output\\Sigmoid1\\UDMStartingDose05ED90data.csv", row.names = FALSE )
write.table(UDMAlldef, "C:\\yourpath\\Output\\Sigmoid1\\UDMStartingDose05ED90Results.csv", row.names = FALSE )
rm(list=ls())
# Starting Dose 6
source("C:\\yourpath\\Source\\UDMSimulation.R")
UDMSimulation(StartingDose=6, EDOfInterest=0.90, SigmoidFunction=1, NSim=5000)
write.table(dataUDMalldef,"C:\\yourpath\\Output\\Sigmoid1\\UDMStartingDose06ED90data.csv", row.names = FALSE )
write.table(UDMAlldef, "C:\\yourpath\\Output\\Sigmoid1\\UDMStartingDose06ED90Results.csv", row.names = FALSE )
rm(list=ls())
# Starting Dose 7
source("C:\\yourpath\\Source\\UDMSimulation.R")
UDMSimulation(StartingDose=7, EDOfInterest=0.90, SigmoidFunction=1, NSim=5000)
write.table(dataUDMalldef,"C:\\yourpath\\Output\\Sigmoid1\\UDMStartingDose07ED90data.csv", row.names = FALSE )
write.table(UDMAlldef, "C:\\yourpath\\Output\\Sigmoid1\\UDMStartingDose07ED90Results.csv", row.names = FALSE )
rm(list=ls())
# Starting Dose 8
source("C:\\yourpath\\Source\\UDMSimulation.R")
UDMSimulation(StartingDose=8, EDOfInterest=0.90, SigmoidFunction=1, NSim=5000)
write.table(dataUDMalldef,"C:\\yourpath\\Output\\Sigmoid1\\UDMStartingDose08ED90data.csv", row.names = FALSE )
write.table(UDMAlldef, "C:\\yourpath\\Output\\Sigmoid1\\UDMStartingDose08ED90Results.csv", row.names = FALSE )
rm(list=ls())
# Starting Dose 9
source("C:\\yourpath\\Source\\UDMSimulation.R")
UDMSimulation(StartingDose=9, EDOfInterest=0.90, SigmoidFunction=1, NSim=5000)
write.table(dataUDMalldef,"C:\\yourpath\\Output\\Sigmoid1\\UDMStartingDose09ED90data.csv", row.names = FALSE )
write.table(UDMAlldef, "C:\\yourpath\\Output\\Sigmoid1\\UDMStartingDose09ED90Results.csv", row.names = FALSE )
rm(list=ls())
# Starting Dose 10
source("C:\\yourpath\\Source\\UDMSimulation.R")
UDMSimulation(StartingDose=10, EDOfInterest=0.90, SigmoidFunction=1, NSim=5000)
write.table(dataUDMalldef,"C:\\yourpath\\Output\\Sigmoid1\\UDMStartingDose10ED90data.csv", row.names = FALSE )
write.table(UDMAlldef, "C:\\yourpath\\Output\\Sigmoid1\\UDMStartingDose10ED90Results.csv", row.names = FALSE )
rm(list=ls())
# Starting Dose 11
source("C:\\yourpath\\Source\\UDMSimulation.R")
UDMSimulation(StartingDose=11, EDOfInterest=0.90, SigmoidFunction=1, NSim=5000)
write.table(dataUDMalldef,"C:\\yourpath\\Output\\Sigmoid1\\UDMStartingDose11ED90data.csv", row.names = FALSE )
write.table(UDMAlldef, "C:\\yourpath\\Output\\Sigmoid1\\UDMStartingDose11ED90Results.csv", row.names = FALSE )
rm(list=ls())
# Starting Dose 12
source("C:\\yourpath\\Source\\UDMSimulation.R")
UDMSimulation(StartingDose=12, EDOfInterest=0.90, SigmoidFunction=1, NSim=5000)
write.table(dataUDMalldef,"C:\\yourpath\\Output\\Sigmoid1\\UDMStartingDose12ED90data.csv", row.names = FALSE )
write.table(UDMAlldef, "C:\\yourpath\\Output\\Sigmoid1\\UDMStartingDose12ED90Results.csv", row.names = FALSE )
rm(list=ls())
# Starting Dose 13
source("C:\\yourpath\\Source\\UDMSimulation.R")
UDMSimulation(StartingDose=13, EDOfInterest=0.90, SigmoidFunction=1, NSim=5000)
write.table(dataUDMalldef,"C:\\yourpath\\Output\\Sigmoid1\\UDMStartingDose13ED90data.csv", row.names = FALSE )
write.table(UDMAlldef, "C:\\yourpath\\Output\\Sigmoid1\\UDMStartingDose13ED90Results.csv", row.names = FALSE )
rm(list=ls())
# Starting Dose 14
source("C:\\yourpath\\Source\\UDMSimulation.R")
UDMSimulation(StartingDose=14, EDOfInterest=0.90, SigmoidFunction=1, NSim=5000)
write.table(dataUDMalldef,"C:\\yourpath\\Output\\Sigmoid1\\UDMStartingDose14ED90data.csv", row.names = FALSE )
write.table(UDMAlldef, "C:\\yourpath\\Output\\Sigmoid1\\UDMStartingDose14ED90Results.csv", row.names = FALSE )
rm(list=ls())
# Starting Dose 15
source("C:\\yourpath\\Source\\UDMSimulation.R")
UDMSimulation(StartingDose=15, EDOfInterest=0.90, SigmoidFunction=1, NSim=5000)
write.table(dataUDMalldef,"C:\\yourpath\\Output\\Sigmoid1\\UDMStartingDose15ED90data.csv", row.names = FALSE )
write.table(UDMAlldef, "C:\\yourpath\\Output\\Sigmoid1\\UDMStartingDose15ED90Results.csv", row.names = FALSE )
rm(list=ls())
# Starting Dose 16
source("C:\\yourpath\\Source\\UDMSimulation.R")
UDMSimulation(StartingDose=16, EDOfInterest=0.90, SigmoidFunction=1, NSim=5000)
write.table(dataUDMalldef,"C:\\yourpath\\Output\\Sigmoid1\\UDMStartingDose16ED90data.csv", row.names = FALSE )
write.table(UDMAlldef, "C:\\yourpath\\Output\\Sigmoid1\\UDMStartingDose16ED90Results.csv", row.names = FALSE )
rm(list=ls())
# Starting Dose 17
source("C:\\yourpath\\Source\\UDMSimulation.R")
UDMSimulation(StartingDose=17, EDOfInterest=0.90, SigmoidFunction=1, NSim=5000)
write.table(dataUDMalldef,"C:\\yourpath\\Output\\Sigmoid1\\UDMStartingDose17ED90data.csv", row.names = FALSE )
write.table(UDMAlldef, "C:\\yourpath\\Output\\Sigmoid1\\UDMStartingDose17ED90Results.csv", row.names = FALSE )
rm(list=ls())
# Starting Dose 18
source("C:\\yourpath\\Source\\UDMSimulation.R")
UDMSimulation(StartingDose=18, EDOfInterest=0.90, SigmoidFunction=1, NSim=5000)
write.table(dataUDMalldef,"C:\\yourpath\\Output\\Sigmoid1\\UDMStartingDose18ED90data.csv", row.names = FALSE )
write.table(UDMAlldef, "C:\\yourpath\\Output\\Sigmoid1\\UDMStartingDose18ED90Results.csv", row.names = FALSE )
rm(list=ls())
# Starting Dose 19
source("C:\\yourpath\\Source\\UDMSimulation.R")
UDMSimulation(StartingDose=19, EDOfInterest=0.90, SigmoidFunction=1, NSim=5000)
write.table(dataUDMalldef,"C:\\yourpath\\Output\\Sigmoid1\\UDMStartingDose19ED90data.csv", row.names = FALSE )
write.table(UDMAlldef, "C:\\yourpath\\Output\\Sigmoid1\\UDMStartingDose19ED90Results.csv", row.names = FALSE )
rm(list=ls())
# Starting Dose 20
source("C:\\yourpath\\Source\\UDMSimulation.R")
UDMSimulation(StartingDose=20, EDOfInterest=0.90, SigmoidFunction=1, NSim=5000)
write.table(dataUDMalldef,"C:\\yourpath\\Output\\Sigmoid1\\UDMStartingDose20ED90data.csv", row.names = FALSE )
write.table(UDMAlldef, "C:\\yourpath\\Output\\Sigmoid1\\UDMStartingDose20ED90Results.csv", row.names = FALSE )
rm(list=ls())
# Starting Dose 21
source("C:\\yourpath\\Source\\UDMSimulation.R")
UDMSimulation(StartingDose=21, EDOfInterest=0.90, SigmoidFunction=1, NSim=5000)
write.table(dataUDMalldef,"C:\\yourpath\\Output\\Sigmoid1\\UDMStartingDose21ED90data.csv", row.names = FALSE )
write.table(UDMAlldef, "C:\\yourpath\\Output\\Sigmoid1\\UDMStartingDose21ED90Results.csv", row.names = FALSE )
rm(list=ls())
# Starting Dose 22
source("C:\\yourpath\\Source\\UDMSimulation.R")
UDMSimulation(StartingDose=22, EDOfInterest=0.90, SigmoidFunction=1, NSim=5000)
write.table(dataUDMalldef,"C:\\yourpath\\Output\\Sigmoid1\\UDMStartingDose22ED90data.csv", row.names = FALSE )
write.table(UDMAlldef, "C:\\yourpath\\Output\\Sigmoid1\\UDMStartingDose22ED90Results.csv", row.names = FALSE )
rm(list=ls())
# Starting Dose 23
source("C:\\yourpath\\Source\\UDMSimulation.R")
UDMSimulation(StartingDose=23, EDOfInterest=0.90, SigmoidFunction=1, NSim=5000)
write.table(dataUDMalldef,"C:\\yourpath\\Output\\Sigmoid1\\UDMStartingDose23ED90data.csv", row.names = FALSE )
write.table(UDMAlldef, "C:\\yourpath\\Output\\Sigmoid1\\UDMStartingDose23ED90Results.csv", row.names = FALSE )
rm(list=ls())
# Starting Dose 24
source("C:\\yourpath\\Source\\UDMSimulation.R")
UDMSimulation(StartingDose=24, EDOfInterest=0.90, SigmoidFunction=1, NSim=5000)
write.table(dataUDMalldef,"C:\\yourpath\\Output\\Sigmoid1\\UDMStartingDose24ED90data.csv", row.names = FALSE )
write.table(UDMAlldef, "C:\\yourpath\\Output\\Sigmoid1\\UDMStartingDose24ED90Results.csv", row.names = FALSE )
rm(list=ls())
# Starting Dose 25
source("C:\\yourpath\\Source\\UDMSimulation.R")
UDMSimulation(StartingDose=25, EDOfInterest=0.90, SigmoidFunction=1, NSim=5000)
write.table(dataUDMalldef,"C:\\yourpath\\Output\\Sigmoid1\\UDMStartingDose25ED90data.csv", row.names = FALSE )
write.table(UDMAlldef, "C:\\yourpath\\Output\\Sigmoid1\\UDMStartingDose25ED90Results.csv", row.names = FALSE )
rm(list=ls())


# Sigmoid2
# Starting Dose 1
source("C:\\yourpath\\Source\\UDMSimulation.R")
UDMSimulation(StartingDose=1, EDOfInterest=0.95, SigmoidFunction=2, NSim=5000)
write.table(dataUDMalldef,"C:\\yourpath\\Output\\Sigmoid2\\UDMStartingDose01ED95data.csv", row.names = FALSE )
write.table(UDMAlldef, "C:\\yourpath\\Output\\Sigmoid2\\UDMStartingDose01ED95Results.csv", row.names = FALSE )
rm(list=ls())
# Starting Dose 2
source("C:\\yourpath\\Source\\UDMSimulation.R")
UDMSimulation(StartingDose=2, EDOfInterest=0.95, SigmoidFunction=2, NSim=5000)
write.table(dataUDMalldef,"C:\\yourpath\\Output\\Sigmoid2\\UDMStartingDose02ED95data.csv", row.names = FALSE )
write.table(UDMAlldef, "C:\\yourpath\\Output\\Sigmoid2\\UDMStartingDose02ED95Results.csv", row.names = FALSE )
rm(list=ls())
# Starting Dose 3
source("C:\\yourpath\\Source\\UDMSimulation.R")
UDMSimulation(StartingDose=3, EDOfInterest=0.95, SigmoidFunction=2, NSim=5000)
write.table(dataUDMalldef,"C:\\yourpath\\Output\\Sigmoid2\\UDMStartingDose03ED95data.csv", row.names = FALSE )
write.table(UDMAlldef, "C:\\yourpath\\Output\\Sigmoid2\\UDMStartingDose03ED95Results.csv", row.names = FALSE )
rm(list=ls())
# Starting Dose 4
source("C:\\yourpath\\Source\\UDMSimulation.R")
UDMSimulation(StartingDose=4, EDOfInterest=0.95, SigmoidFunction=2, NSim=5000)
write.table(dataUDMalldef,"C:\\yourpath\\Output\\Sigmoid2\\UDMStartingDose04ED95data.csv", row.names = FALSE )
write.table(UDMAlldef, "C:\\yourpath\\Output\\Sigmoid2\\UDMStartingDose04ED95Results.csv", row.names = FALSE )
rm(list=ls())
# Starting Dose 5
source("C:\\yourpath\\Source\\UDMSimulation.R")
UDMSimulation(StartingDose=5, EDOfInterest=0.95, SigmoidFunction=2, NSim=5000)
write.table(dataUDMalldef,"C:\\yourpath\\Output\\Sigmoid2\\UDMStartingDose05ED95data.csv", row.names = FALSE )
write.table(UDMAlldef, "C:\\yourpath\\Output\\Sigmoid2\\UDMStartingDose05ED95Results.csv", row.names = FALSE )
rm(list=ls())
# Starting Dose 6
source("C:\\yourpath\\Source\\UDMSimulation.R")
UDMSimulation(StartingDose=6, EDOfInterest=0.95, SigmoidFunction=2, NSim=5000)
write.table(dataUDMalldef,"C:\\yourpath\\Output\\Sigmoid2\\UDMStartingDose06ED95data.csv", row.names = FALSE )
write.table(UDMAlldef, "C:\\yourpath\\Output\\Sigmoid2\\UDMStartingDose06ED95Results.csv", row.names = FALSE )
rm(list=ls())
# Starting Dose 7
source("C:\\yourpath\\Source\\UDMSimulation.R")
UDMSimulation(StartingDose=7, EDOfInterest=0.95, SigmoidFunction=2, NSim=5000)
write.table(dataUDMalldef,"C:\\yourpath\\Output\\Sigmoid2\\UDMStartingDose07ED95data.csv", row.names = FALSE )
write.table(UDMAlldef, "C:\\yourpath\\Output\\Sigmoid2\\UDMStartingDose07ED95Results.csv", row.names = FALSE )
rm(list=ls())
# Starting Dose 8
source("C:\\yourpath\\Source\\UDMSimulation.R")
UDMSimulation(StartingDose=8, EDOfInterest=0.95, SigmoidFunction=2, NSim=5000)
write.table(dataUDMalldef,"C:\\yourpath\\Output\\Sigmoid2\\UDMStartingDose08ED95data.csv", row.names = FALSE )
write.table(UDMAlldef, "C:\\yourpath\\Output\\Sigmoid2\\UDMStartingDose08ED95Results.csv", row.names = FALSE )
rm(list=ls())
# Starting Dose 9
source("C:\\yourpath\\Source\\UDMSimulation.R")
UDMSimulation(StartingDose=9, EDOfInterest=0.95, SigmoidFunction=2, NSim=5000)
write.table(dataUDMalldef,"C:\\yourpath\\Output\\Sigmoid2\\UDMStartingDose09ED95data.csv", row.names = FALSE )
write.table(UDMAlldef, "C:\\yourpath\\Output\\Sigmoid2\\UDMStartingDose09ED95Results.csv", row.names = FALSE )
rm(list=ls())
# Starting Dose 10
source("C:\\yourpath\\Source\\UDMSimulation.R")
UDMSimulation(StartingDose=10, EDOfInterest=0.95, SigmoidFunction=2, NSim=5000)
write.table(dataUDMalldef,"C:\\yourpath\\Output\\Sigmoid2\\UDMStartingDose10ED95data.csv", row.names = FALSE )
write.table(UDMAlldef, "C:\\yourpath\\Output\\Sigmoid2\\UDMStartingDose10ED95Results.csv", row.names = FALSE )
rm(list=ls())
# Starting Dose 11
source("C:\\yourpath\\Source\\UDMSimulation.R")
UDMSimulation(StartingDose=11, EDOfInterest=0.95, SigmoidFunction=2, NSim=5000)
write.table(dataUDMalldef,"C:\\yourpath\\Output\\Sigmoid2\\UDMStartingDose11ED95data.csv", row.names = FALSE )
write.table(UDMAlldef, "C:\\yourpath\\Output\\Sigmoid2\\UDMStartingDose11ED95Results.csv", row.names = FALSE )
rm(list=ls())
# Starting Dose 12
source("C:\\yourpath\\Source\\UDMSimulation.R")
UDMSimulation(StartingDose=12, EDOfInterest=0.95, SigmoidFunction=2, NSim=5000)
write.table(dataUDMalldef,"C:\\yourpath\\Output\\Sigmoid2\\UDMStartingDose12ED95data.csv", row.names = FALSE )
write.table(UDMAlldef, "C:\\yourpath\\Output\\Sigmoid2\\UDMStartingDose12ED95Results.csv", row.names = FALSE )
rm(list=ls())
# Starting Dose 13
source("C:\\yourpath\\Source\\UDMSimulation.R")
UDMSimulation(StartingDose=13, EDOfInterest=0.95, SigmoidFunction=2, NSim=5000)
write.table(dataUDMalldef,"C:\\yourpath\\Output\\Sigmoid2\\UDMStartingDose13ED95data.csv", row.names = FALSE )
write.table(UDMAlldef, "C:\\yourpath\\Output\\Sigmoid2\\UDMStartingDose13ED95Results.csv", row.names = FALSE )
rm(list=ls())
# Starting Dose 14
source("C:\\yourpath\\Source\\UDMSimulation.R")
UDMSimulation(StartingDose=14, EDOfInterest=0.95, SigmoidFunction=2, NSim=5000)
write.table(dataUDMalldef,"C:\\yourpath\\Output\\Sigmoid2\\UDMStartingDose14ED95data.csv", row.names = FALSE )
write.table(UDMAlldef, "C:\\yourpath\\Output\\Sigmoid2\\UDMStartingDose14ED95Results.csv", row.names = FALSE )
rm(list=ls())
# Starting Dose 15
source("C:\\yourpath\\Source\\UDMSimulation.R")
UDMSimulation(StartingDose=15, EDOfInterest=0.95, SigmoidFunction=2, NSim=5000)
write.table(dataUDMalldef,"C:\\yourpath\\Output\\Sigmoid2\\UDMStartingDose15ED95data.csv", row.names = FALSE )
write.table(UDMAlldef, "C:\\yourpath\\Output\\Sigmoid2\\UDMStartingDose15ED95Results.csv", row.names = FALSE )
rm(list=ls())
# Starting Dose 16
source("C:\\yourpath\\Source\\UDMSimulation.R")
UDMSimulation(StartingDose=16, EDOfInterest=0.95, SigmoidFunction=2, NSim=5000)
write.table(dataUDMalldef,"C:\\yourpath\\Output\\Sigmoid2\\UDMStartingDose16ED95data.csv", row.names = FALSE )
write.table(UDMAlldef, "C:\\yourpath\\Output\\Sigmoid2\\UDMStartingDose16ED95Results.csv", row.names = FALSE )
rm(list=ls())
# Starting Dose 17
source("C:\\yourpath\\Source\\UDMSimulation.R")
UDMSimulation(StartingDose=17, EDOfInterest=0.95, SigmoidFunction=2, NSim=5000)
write.table(dataUDMalldef,"C:\\yourpath\\Output\\Sigmoid2\\UDMStartingDose17ED95data.csv", row.names = FALSE )
write.table(UDMAlldef, "C:\\yourpath\\Output\\Sigmoid2\\UDMStartingDose17ED95Results.csv", row.names = FALSE )
rm(list=ls())
# Starting Dose 18
source("C:\\yourpath\\Source\\UDMSimulation.R")
UDMSimulation(StartingDose=18, EDOfInterest=0.95, SigmoidFunction=2, NSim=5000)
write.table(dataUDMalldef,"C:\\yourpath\\Output\\Sigmoid2\\UDMStartingDose18ED95data.csv", row.names = FALSE )
write.table(UDMAlldef, "C:\\yourpath\\Output\\Sigmoid2\\UDMStartingDose18ED95Results.csv", row.names = FALSE )
rm(list=ls())
# Starting Dose 19
source("C:\\yourpath\\Source\\UDMSimulation.R")
UDMSimulation(StartingDose=19, EDOfInterest=0.95, SigmoidFunction=2, NSim=5000)
write.table(dataUDMalldef,"C:\\yourpath\\Output\\Sigmoid2\\UDMStartingDose19ED95data.csv", row.names = FALSE )
write.table(UDMAlldef, "C:\\yourpath\\Output\\Sigmoid2\\UDMStartingDose19ED95Results.csv", row.names = FALSE )
rm(list=ls())
# Starting Dose 20
source("C:\\yourpath\\Source\\UDMSimulation.R")
UDMSimulation(StartingDose=20, EDOfInterest=0.95, SigmoidFunction=2, NSim=5000)
write.table(dataUDMalldef,"C:\\yourpath\\Output\\Sigmoid2\\UDMStartingDose20ED95data.csv", row.names = FALSE )
write.table(UDMAlldef, "C:\\yourpath\\Output\\Sigmoid2\\UDMStartingDose20ED95Results.csv", row.names = FALSE )
rm(list=ls())
# Starting Dose 21
source("C:\\yourpath\\Source\\UDMSimulation.R")
UDMSimulation(StartingDose=21, EDOfInterest=0.95, SigmoidFunction=2, NSim=5000)
write.table(dataUDMalldef,"C:\\yourpath\\Output\\Sigmoid2\\UDMStartingDose21ED95data.csv", row.names = FALSE )
write.table(UDMAlldef, "C:\\yourpath\\Output\\Sigmoid2\\UDMStartingDose21ED95Results.csv", row.names = FALSE )
rm(list=ls())
# Starting Dose 22
source("C:\\yourpath\\Source\\UDMSimulation.R")
UDMSimulation(StartingDose=22, EDOfInterest=0.95, SigmoidFunction=2, NSim=5000)
write.table(dataUDMalldef,"C:\\yourpath\\Output\\Sigmoid2\\UDMStartingDose22ED95data.csv", row.names = FALSE )
write.table(UDMAlldef, "C:\\yourpath\\Output\\Sigmoid2\\UDMStartingDose22ED95Results.csv", row.names = FALSE )
rm(list=ls())
# Starting Dose 23
source("C:\\yourpath\\Source\\UDMSimulation.R")
UDMSimulation(StartingDose=23, EDOfInterest=0.95, SigmoidFunction=2, NSim=5000)
write.table(dataUDMalldef,"C:\\yourpath\\Output\\Sigmoid2\\UDMStartingDose23ED95data.csv", row.names = FALSE )
write.table(UDMAlldef, "C:\\yourpath\\Output\\Sigmoid2\\UDMStartingDose23ED95Results.csv", row.names = FALSE )
rm(list=ls())
# Starting Dose 24
source("C:\\yourpath\\Source\\UDMSimulation.R")
UDMSimulation(StartingDose=24, EDOfInterest=0.95, SigmoidFunction=2, NSim=5000)
write.table(dataUDMalldef,"C:\\yourpath\\Output\\Sigmoid2\\UDMStartingDose24ED95data.csv", row.names = FALSE )
write.table(UDMAlldef, "C:\\yourpath\\Output\\Sigmoid2\\UDMStartingDose24ED95Results.csv", row.names = FALSE )
rm(list=ls())
# Starting Dose 25
source("C:\\yourpath\\Source\\UDMSimulation.R")
UDMSimulation(StartingDose=25, EDOfInterest=0.95, SigmoidFunction=2, NSim=5000)
write.table(dataUDMalldef,"C:\\yourpath\\Output\\Sigmoid2\\UDMStartingDose25ED95data.csv", row.names = FALSE )
write.table(UDMAlldef, "C:\\yourpath\\Output\\Sigmoid2\\UDMStartingDose25ED95Results.csv", row.names = FALSE )
rm(list=ls())
# Starting Dose 1
source("C:\\yourpath\\Source\\UDMSimulation.R")
UDMSimulation(StartingDose=1, EDOfInterest=0.90, SigmoidFunction=2, NSim=5000)
write.table(dataUDMalldef,"C:\\yourpath\\Output\\Sigmoid2\\UDMStartingDose01ED90data.csv", row.names = FALSE )
write.table(UDMAlldef, "C:\\yourpath\\Output\\Sigmoid2\\UDMStartingDose01ED90Results.csv", row.names = FALSE )
rm(list=ls())
# Starting Dose 2
source("C:\\yourpath\\Source\\UDMSimulation.R")
UDMSimulation(StartingDose=2, EDOfInterest=0.90, SigmoidFunction=2, NSim=5000)
write.table(dataUDMalldef,"C:\\yourpath\\Output\\Sigmoid2\\UDMStartingDose02ED90data.csv", row.names = FALSE )
write.table(UDMAlldef, "C:\\yourpath\\Output\\Sigmoid2\\UDMStartingDose02ED90Results.csv", row.names = FALSE )
rm(list=ls())
# Starting Dose 3
source("C:\\yourpath\\Source\\UDMSimulation.R")
UDMSimulation(StartingDose=3, EDOfInterest=0.90, SigmoidFunction=2, NSim=5000)
write.table(dataUDMalldef,"C:\\yourpath\\Output\\Sigmoid2\\UDMStartingDose03ED90data.csv", row.names = FALSE )
write.table(UDMAlldef, "C:\\yourpath\\Output\\Sigmoid2\\UDMStartingDose03ED90Results.csv", row.names = FALSE )
rm(list=ls())
# Starting Dose 4
source("C:\\yourpath\\Source\\UDMSimulation.R")
UDMSimulation(StartingDose=4, EDOfInterest=0.90, SigmoidFunction=2, NSim=5000)
write.table(dataUDMalldef,"C:\\yourpath\\Output\\Sigmoid2\\UDMStartingDose04ED90data.csv", row.names = FALSE )
write.table(UDMAlldef, "C:\\yourpath\\Output\\Sigmoid2\\UDMStartingDose04ED90Results.csv", row.names = FALSE )
rm(list=ls())
# Starting Dose 5
source("C:\\yourpath\\Source\\UDMSimulation.R")
UDMSimulation(StartingDose=5, EDOfInterest=0.90, SigmoidFunction=2, NSim=5000)
write.table(dataUDMalldef,"C:\\yourpath\\Output\\Sigmoid2\\UDMStartingDose05ED90data.csv", row.names = FALSE )
write.table(UDMAlldef, "C:\\yourpath\\Output\\Sigmoid2\\UDMStartingDose05ED90Results.csv", row.names = FALSE )
rm(list=ls())
# Starting Dose 6
source("C:\\yourpath\\Source\\UDMSimulation.R")
UDMSimulation(StartingDose=6, EDOfInterest=0.90, SigmoidFunction=2, NSim=5000)
write.table(dataUDMalldef,"C:\\yourpath\\Output\\Sigmoid2\\UDMStartingDose06ED90data.csv", row.names = FALSE )
write.table(UDMAlldef, "C:\\yourpath\\Output\\Sigmoid2\\UDMStartingDose06ED90Results.csv", row.names = FALSE )
rm(list=ls())
# Starting Dose 7
source("C:\\yourpath\\Source\\UDMSimulation.R")
UDMSimulation(StartingDose=7, EDOfInterest=0.90, SigmoidFunction=2, NSim=5000)
write.table(dataUDMalldef,"C:\\yourpath\\Output\\Sigmoid2\\UDMStartingDose07ED90data.csv", row.names = FALSE )
write.table(UDMAlldef, "C:\\yourpath\\Output\\Sigmoid2\\UDMStartingDose07ED90Results.csv", row.names = FALSE )
rm(list=ls())
# Starting Dose 8
source("C:\\yourpath\\Source\\UDMSimulation.R")
UDMSimulation(StartingDose=8, EDOfInterest=0.90, SigmoidFunction=2, NSim=5000)
write.table(dataUDMalldef,"C:\\yourpath\\Output\\Sigmoid2\\UDMStartingDose08ED90data.csv", row.names = FALSE )
write.table(UDMAlldef, "C:\\yourpath\\Output\\Sigmoid2\\UDMStartingDose08ED90Results.csv", row.names = FALSE )
rm(list=ls())
# Starting Dose 9
source("C:\\yourpath\\Source\\UDMSimulation.R")
UDMSimulation(StartingDose=9, EDOfInterest=0.90, SigmoidFunction=2, NSim=5000)
write.table(dataUDMalldef,"C:\\yourpath\\Output\\Sigmoid2\\UDMStartingDose09ED90data.csv", row.names = FALSE )
write.table(UDMAlldef, "C:\\yourpath\\Output\\Sigmoid2\\UDMStartingDose09ED90Results.csv", row.names = FALSE )
rm(list=ls())
# Starting Dose 10
source("C:\\yourpath\\Source\\UDMSimulation.R")
UDMSimulation(StartingDose=10, EDOfInterest=0.90, SigmoidFunction=2, NSim=5000)
write.table(dataUDMalldef,"C:\\yourpath\\Output\\Sigmoid2\\UDMStartingDose10ED90data.csv", row.names = FALSE )
write.table(UDMAlldef, "C:\\yourpath\\Output\\Sigmoid2\\UDMStartingDose10ED90Results.csv", row.names = FALSE )
rm(list=ls())
# Starting Dose 11
source("C:\\yourpath\\Source\\UDMSimulation.R")
UDMSimulation(StartingDose=11, EDOfInterest=0.90, SigmoidFunction=2, NSim=5000)
write.table(dataUDMalldef,"C:\\yourpath\\Output\\Sigmoid2\\UDMStartingDose11ED90data.csv", row.names = FALSE )
write.table(UDMAlldef, "C:\\yourpath\\Output\\Sigmoid2\\UDMStartingDose11ED90Results.csv", row.names = FALSE )
rm(list=ls())
# Starting Dose 12
source("C:\\yourpath\\Source\\UDMSimulation.R")
UDMSimulation(StartingDose=12, EDOfInterest=0.90, SigmoidFunction=2, NSim=5000)
write.table(dataUDMalldef,"C:\\yourpath\\Output\\Sigmoid2\\UDMStartingDose12ED90data.csv", row.names = FALSE )
write.table(UDMAlldef, "C:\\yourpath\\Output\\Sigmoid2\\UDMStartingDose12ED90Results.csv", row.names = FALSE )
rm(list=ls())
# Starting Dose 13
source("C:\\yourpath\\Source\\UDMSimulation.R")
UDMSimulation(StartingDose=13, EDOfInterest=0.90, SigmoidFunction=2, NSim=5000)
write.table(dataUDMalldef,"C:\\yourpath\\Output\\Sigmoid2\\UDMStartingDose13ED90data.csv", row.names = FALSE )
write.table(UDMAlldef, "C:\\yourpath\\Output\\Sigmoid2\\UDMStartingDose13ED90Results.csv", row.names = FALSE )
rm(list=ls())
# Starting Dose 14
source("C:\\yourpath\\Source\\UDMSimulation.R")
UDMSimulation(StartingDose=14, EDOfInterest=0.90, SigmoidFunction=2, NSim=5000)
write.table(dataUDMalldef,"C:\\yourpath\\Output\\Sigmoid2\\UDMStartingDose14ED90data.csv", row.names = FALSE )
write.table(UDMAlldef, "C:\\yourpath\\Output\\Sigmoid2\\UDMStartingDose14ED90Results.csv", row.names = FALSE )
rm(list=ls())
# Starting Dose 15
source("C:\\yourpath\\Source\\UDMSimulation.R")
UDMSimulation(StartingDose=15, EDOfInterest=0.90, SigmoidFunction=2, NSim=5000)
write.table(dataUDMalldef,"C:\\yourpath\\Output\\Sigmoid2\\UDMStartingDose15ED90data.csv", row.names = FALSE )
write.table(UDMAlldef, "C:\\yourpath\\Output\\Sigmoid2\\UDMStartingDose15ED90Results.csv", row.names = FALSE )
rm(list=ls())
# Starting Dose 16
source("C:\\yourpath\\Source\\UDMSimulation.R")
UDMSimulation(StartingDose=16, EDOfInterest=0.90, SigmoidFunction=2, NSim=5000)
write.table(dataUDMalldef,"C:\\yourpath\\Output\\Sigmoid2\\UDMStartingDose16ED90data.csv", row.names = FALSE )
write.table(UDMAlldef, "C:\\yourpath\\Output\\Sigmoid2\\UDMStartingDose16ED90Results.csv", row.names = FALSE )
rm(list=ls())
# Starting Dose 17
source("C:\\yourpath\\Source\\UDMSimulation.R")
UDMSimulation(StartingDose=17, EDOfInterest=0.90, SigmoidFunction=2, NSim=5000)
write.table(dataUDMalldef,"C:\\yourpath\\Output\\Sigmoid2\\UDMStartingDose17ED90data.csv", row.names = FALSE )
write.table(UDMAlldef, "C:\\yourpath\\Output\\Sigmoid2\\UDMStartingDose17ED90Results.csv", row.names = FALSE )
rm(list=ls())
# Starting Dose 18
source("C:\\yourpath\\Source\\UDMSimulation.R")
UDMSimulation(StartingDose=18, EDOfInterest=0.90, SigmoidFunction=2, NSim=5000)
write.table(dataUDMalldef,"C:\\yourpath\\Output\\Sigmoid2\\UDMStartingDose18ED90data.csv", row.names = FALSE )
write.table(UDMAlldef, "C:\\yourpath\\Output\\Sigmoid2\\UDMStartingDose18ED90Results.csv", row.names = FALSE )
rm(list=ls())
# Starting Dose 19
source("C:\\yourpath\\Source\\UDMSimulation.R")
UDMSimulation(StartingDose=19, EDOfInterest=0.90, SigmoidFunction=2, NSim=5000)
write.table(dataUDMalldef,"C:\\yourpath\\Output\\Sigmoid2\\UDMStartingDose19ED90data.csv", row.names = FALSE )
write.table(UDMAlldef, "C:\\yourpath\\Output\\Sigmoid2\\UDMStartingDose19ED90Results.csv", row.names = FALSE )
rm(list=ls())
# Starting Dose 20
source("C:\\yourpath\\Source\\UDMSimulation.R")
UDMSimulation(StartingDose=20, EDOfInterest=0.90, SigmoidFunction=2, NSim=5000)
write.table(dataUDMalldef,"C:\\yourpath\\Output\\Sigmoid2\\UDMStartingDose20ED90data.csv", row.names = FALSE )
write.table(UDMAlldef, "C:\\yourpath\\Output\\Sigmoid2\\UDMStartingDose20ED90Results.csv", row.names = FALSE )
rm(list=ls())
# Starting Dose 21
source("C:\\yourpath\\Source\\UDMSimulation.R")
UDMSimulation(StartingDose=21, EDOfInterest=0.90, SigmoidFunction=2, NSim=5000)
write.table(dataUDMalldef,"C:\\yourpath\\Output\\Sigmoid2\\UDMStartingDose21ED90data.csv", row.names = FALSE )
write.table(UDMAlldef, "C:\\yourpath\\Output\\Sigmoid2\\UDMStartingDose21ED90Results.csv", row.names = FALSE )
rm(list=ls())
# Starting Dose 22
source("C:\\yourpath\\Source\\UDMSimulation.R")
UDMSimulation(StartingDose=22, EDOfInterest=0.90, SigmoidFunction=2, NSim=5000)
write.table(dataUDMalldef,"C:\\yourpath\\Output\\Sigmoid2\\UDMStartingDose22ED90data.csv", row.names = FALSE )
write.table(UDMAlldef, "C:\\yourpath\\Output\\Sigmoid2\\UDMStartingDose22ED90Results.csv", row.names = FALSE )
rm(list=ls())
# Starting Dose 23
source("C:\\yourpath\\Source\\UDMSimulation.R")
UDMSimulation(StartingDose=23, EDOfInterest=0.90, SigmoidFunction=2, NSim=5000)
write.table(dataUDMalldef,"C:\\yourpath\\Output\\Sigmoid2\\UDMStartingDose23ED90data.csv", row.names = FALSE )
write.table(UDMAlldef, "C:\\yourpath\\Output\\Sigmoid2\\UDMStartingDose23ED90Results.csv", row.names = FALSE )
rm(list=ls())
# Starting Dose 24
source("C:\\yourpath\\Source\\UDMSimulation.R")
UDMSimulation(StartingDose=24, EDOfInterest=0.90, SigmoidFunction=2, NSim=5000)
write.table(dataUDMalldef,"C:\\yourpath\\Output\\Sigmoid2\\UDMStartingDose24ED90data.csv", row.names = FALSE )
write.table(UDMAlldef, "C:\\yourpath\\Output\\Sigmoid2\\UDMStartingDose24ED90Results.csv", row.names = FALSE )
rm(list=ls())
# Starting Dose 25
source("C:\\yourpath\\Source\\UDMSimulation.R")
UDMSimulation(StartingDose=25, EDOfInterest=0.90, SigmoidFunction=2, NSim=5000)
write.table(dataUDMalldef,"C:\\yourpath\\Output\\Sigmoid2\\UDMStartingDose25ED90data.csv", row.names = FALSE )
write.table(UDMAlldef, "C:\\yourpath\\Output\\Sigmoid2\\UDMStartingDose25ED90Results.csv", row.names = FALSE )
rm(list=ls())


# Sigmoid3
# Starting Dose 1
source("C:\\yourpath\\Source\\UDMSimulation.R")
UDMSimulation(StartingDose=1, EDOfInterest=0.95, SigmoidFunction=3, NSim=5000)
write.table(dataUDMalldef,"C:\\yourpath\\Output\\Sigmoid3\\UDMStartingDose01ED95data.csv", row.names = FALSE )
write.table(UDMAlldef, "C:\\yourpath\\Output\\Sigmoid3\\UDMStartingDose01ED95Results.csv", row.names = FALSE )
rm(list=ls())
# Starting Dose 2
source("C:\\yourpath\\Source\\UDMSimulation.R")
UDMSimulation(StartingDose=2, EDOfInterest=0.95, SigmoidFunction=3, NSim=5000)
write.table(dataUDMalldef,"C:\\yourpath\\Output\\Sigmoid3\\UDMStartingDose02ED95data.csv", row.names = FALSE )
write.table(UDMAlldef, "C:\\yourpath\\Output\\Sigmoid3\\UDMStartingDose02ED95Results.csv", row.names = FALSE )
rm(list=ls())
# Starting Dose 3
source("C:\\yourpath\\Source\\UDMSimulation.R")
UDMSimulation(StartingDose=3, EDOfInterest=0.95, SigmoidFunction=3, NSim=5000)
write.table(dataUDMalldef,"C:\\yourpath\\Output\\Sigmoid3\\UDMStartingDose03ED95data.csv", row.names = FALSE )
write.table(UDMAlldef, "C:\\yourpath\\Output\\Sigmoid3\\UDMStartingDose03ED95Results.csv", row.names = FALSE )
rm(list=ls())
# Starting Dose 4
source("C:\\yourpath\\Source\\UDMSimulation.R")
UDMSimulation(StartingDose=4, EDOfInterest=0.95, SigmoidFunction=3, NSim=5000)
write.table(dataUDMalldef,"C:\\yourpath\\Output\\Sigmoid3\\UDMStartingDose04ED95data.csv", row.names = FALSE )
write.table(UDMAlldef, "C:\\yourpath\\Output\\Sigmoid3\\UDMStartingDose04ED95Results.csv", row.names = FALSE )
rm(list=ls())
# Starting Dose 5
source("C:\\yourpath\\Source\\UDMSimulation.R")
UDMSimulation(StartingDose=5, EDOfInterest=0.95, SigmoidFunction=3, NSim=5000)
write.table(dataUDMalldef,"C:\\yourpath\\Output\\Sigmoid3\\UDMStartingDose05ED95data.csv", row.names = FALSE )
write.table(UDMAlldef, "C:\\yourpath\\Output\\Sigmoid3\\UDMStartingDose05ED95Results.csv", row.names = FALSE )
rm(list=ls())
# Starting Dose 6
source("C:\\yourpath\\Source\\UDMSimulation.R")
UDMSimulation(StartingDose=6, EDOfInterest=0.95, SigmoidFunction=3, NSim=5000)
write.table(dataUDMalldef,"C:\\yourpath\\Output\\Sigmoid3\\UDMStartingDose06ED95data.csv", row.names = FALSE )
write.table(UDMAlldef, "C:\\yourpath\\Output\\Sigmoid3\\UDMStartingDose06ED95Results.csv", row.names = FALSE )
rm(list=ls())
# Starting Dose 7
source("C:\\yourpath\\Source\\UDMSimulation.R")
UDMSimulation(StartingDose=7, EDOfInterest=0.95, SigmoidFunction=3, NSim=5000)
write.table(dataUDMalldef,"C:\\yourpath\\Output\\Sigmoid3\\UDMStartingDose07ED95data.csv", row.names = FALSE )
write.table(UDMAlldef, "C:\\yourpath\\Output\\Sigmoid3\\UDMStartingDose07ED95Results.csv", row.names = FALSE )
rm(list=ls())
# Starting Dose 8
source("C:\\yourpath\\Source\\UDMSimulation.R")
UDMSimulation(StartingDose=8, EDOfInterest=0.95, SigmoidFunction=3, NSim=5000)
write.table(dataUDMalldef,"C:\\yourpath\\Output\\Sigmoid3\\UDMStartingDose08ED95data.csv", row.names = FALSE )
write.table(UDMAlldef, "C:\\yourpath\\Output\\Sigmoid3\\UDMStartingDose08ED95Results.csv", row.names = FALSE )
rm(list=ls())
# Starting Dose 9
source("C:\\yourpath\\Source\\UDMSimulation.R")
UDMSimulation(StartingDose=9, EDOfInterest=0.95, SigmoidFunction=3, NSim=5000)
write.table(dataUDMalldef,"C:\\yourpath\\Output\\Sigmoid3\\UDMStartingDose09ED95data.csv", row.names = FALSE )
write.table(UDMAlldef, "C:\\yourpath\\Output\\Sigmoid3\\UDMStartingDose09ED95Results.csv", row.names = FALSE )
rm(list=ls())
# Starting Dose 10
source("C:\\yourpath\\Source\\UDMSimulation.R")
UDMSimulation(StartingDose=10, EDOfInterest=0.95, SigmoidFunction=3, NSim=5000)
write.table(dataUDMalldef,"C:\\yourpath\\Output\\Sigmoid3\\UDMStartingDose10ED95data.csv", row.names = FALSE )
write.table(UDMAlldef, "C:\\yourpath\\Output\\Sigmoid3\\UDMStartingDose10ED95Results.csv", row.names = FALSE )
rm(list=ls())
# Starting Dose 11
source("C:\\yourpath\\Source\\UDMSimulation.R")
UDMSimulation(StartingDose=11, EDOfInterest=0.95, SigmoidFunction=3, NSim=5000)
write.table(dataUDMalldef,"C:\\yourpath\\Output\\Sigmoid3\\UDMStartingDose11ED95data.csv", row.names = FALSE )
write.table(UDMAlldef, "C:\\yourpath\\Output\\Sigmoid3\\UDMStartingDose11ED95Results.csv", row.names = FALSE )
rm(list=ls())
# Starting Dose 12
source("C:\\yourpath\\Source\\UDMSimulation.R")
UDMSimulation(StartingDose=12, EDOfInterest=0.95, SigmoidFunction=3, NSim=5000)
write.table(dataUDMalldef,"C:\\yourpath\\Output\\Sigmoid3\\UDMStartingDose12ED95data.csv", row.names = FALSE )
write.table(UDMAlldef, "C:\\yourpath\\Output\\Sigmoid3\\UDMStartingDose12ED95Results.csv", row.names = FALSE )
rm(list=ls())
# Starting Dose 13
source("C:\\yourpath\\Source\\UDMSimulation.R")
UDMSimulation(StartingDose=13, EDOfInterest=0.95, SigmoidFunction=3, NSim=5000)
write.table(dataUDMalldef,"C:\\yourpath\\Output\\Sigmoid3\\UDMStartingDose13ED95data.csv", row.names = FALSE )
write.table(UDMAlldef, "C:\\yourpath\\Output\\Sigmoid3\\UDMStartingDose13ED95Results.csv", row.names = FALSE )
rm(list=ls())
# Starting Dose 14
source("C:\\yourpath\\Source\\UDMSimulation.R")
UDMSimulation(StartingDose=14, EDOfInterest=0.95, SigmoidFunction=3, NSim=5000)
write.table(dataUDMalldef,"C:\\yourpath\\Output\\Sigmoid3\\UDMStartingDose14ED95data.csv", row.names = FALSE )
write.table(UDMAlldef, "C:\\yourpath\\Output\\Sigmoid3\\UDMStartingDose14ED95Results.csv", row.names = FALSE )
rm(list=ls())
# Starting Dose 15
source("C:\\yourpath\\Source\\UDMSimulation.R")
UDMSimulation(StartingDose=15, EDOfInterest=0.95, SigmoidFunction=3, NSim=5000)
write.table(dataUDMalldef,"C:\\yourpath\\Output\\Sigmoid3\\UDMStartingDose15ED95data.csv", row.names = FALSE )
write.table(UDMAlldef, "C:\\yourpath\\Output\\Sigmoid3\\UDMStartingDose15ED95Results.csv", row.names = FALSE )
rm(list=ls())
# Starting Dose 16
source("C:\\yourpath\\Source\\UDMSimulation.R")
UDMSimulation(StartingDose=16, EDOfInterest=0.95, SigmoidFunction=3, NSim=5000)
write.table(dataUDMalldef,"C:\\yourpath\\Output\\Sigmoid3\\UDMStartingDose16ED95data.csv", row.names = FALSE )
write.table(UDMAlldef, "C:\\yourpath\\Output\\Sigmoid3\\UDMStartingDose16ED95Results.csv", row.names = FALSE )
rm(list=ls())
# Starting Dose 17
source("C:\\yourpath\\Source\\UDMSimulation.R")
UDMSimulation(StartingDose=17, EDOfInterest=0.95, SigmoidFunction=3, NSim=5000)
write.table(dataUDMalldef,"C:\\yourpath\\Output\\Sigmoid3\\UDMStartingDose17ED95data.csv", row.names = FALSE )
write.table(UDMAlldef, "C:\\yourpath\\Output\\Sigmoid3\\UDMStartingDose17ED95Results.csv", row.names = FALSE )
rm(list=ls())
# Starting Dose 18
source("C:\\yourpath\\Source\\UDMSimulation.R")
UDMSimulation(StartingDose=18, EDOfInterest=0.95, SigmoidFunction=3, NSim=5000)
write.table(dataUDMalldef,"C:\\yourpath\\Output\\Sigmoid3\\UDMStartingDose18ED95data.csv", row.names = FALSE )
write.table(UDMAlldef, "C:\\yourpath\\Output\\Sigmoid3\\UDMStartingDose18ED95Results.csv", row.names = FALSE )
rm(list=ls())
# Starting Dose 19
source("C:\\yourpath\\Source\\UDMSimulation.R")
UDMSimulation(StartingDose=19, EDOfInterest=0.95, SigmoidFunction=3, NSim=5000)
write.table(dataUDMalldef,"C:\\yourpath\\Output\\Sigmoid3\\UDMStartingDose19ED95data.csv", row.names = FALSE )
write.table(UDMAlldef, "C:\\yourpath\\Output\\Sigmoid3\\UDMStartingDose19ED95Results.csv", row.names = FALSE )
rm(list=ls())
# Starting Dose 20
source("C:\\yourpath\\Source\\UDMSimulation.R")
UDMSimulation(StartingDose=20, EDOfInterest=0.95, SigmoidFunction=3, NSim=5000)
write.table(dataUDMalldef,"C:\\yourpath\\Output\\Sigmoid3\\UDMStartingDose20ED95data.csv", row.names = FALSE )
write.table(UDMAlldef, "C:\\yourpath\\Output\\Sigmoid3\\UDMStartingDose20ED95Results.csv", row.names = FALSE )
rm(list=ls())
# Starting Dose 21
source("C:\\yourpath\\Source\\UDMSimulation.R")
UDMSimulation(StartingDose=21, EDOfInterest=0.95, SigmoidFunction=3, NSim=5000)
write.table(dataUDMalldef,"C:\\yourpath\\Output\\Sigmoid3\\UDMStartingDose21ED95data.csv", row.names = FALSE )
write.table(UDMAlldef, "C:\\yourpath\\Output\\Sigmoid3\\UDMStartingDose21ED95Results.csv", row.names = FALSE )
rm(list=ls())
# Starting Dose 22
source("C:\\yourpath\\Source\\UDMSimulation.R")
UDMSimulation(StartingDose=22, EDOfInterest=0.95, SigmoidFunction=3, NSim=5000)
write.table(dataUDMalldef,"C:\\yourpath\\Output\\Sigmoid3\\UDMStartingDose22ED95data.csv", row.names = FALSE )
write.table(UDMAlldef, "C:\\yourpath\\Output\\Sigmoid3\\UDMStartingDose22ED95Results.csv", row.names = FALSE )
rm(list=ls())
# Starting Dose 23
source("C:\\yourpath\\Source\\UDMSimulation.R")
UDMSimulation(StartingDose=23, EDOfInterest=0.95, SigmoidFunction=3, NSim=5000)
write.table(dataUDMalldef,"C:\\yourpath\\Output\\Sigmoid3\\UDMStartingDose23ED95data.csv", row.names = FALSE )
write.table(UDMAlldef, "C:\\yourpath\\Output\\Sigmoid3\\UDMStartingDose23ED95Results.csv", row.names = FALSE )
rm(list=ls())
# Starting Dose 24
source("C:\\yourpath\\Source\\UDMSimulation.R")
UDMSimulation(StartingDose=24, EDOfInterest=0.95, SigmoidFunction=3, NSim=5000)
write.table(dataUDMalldef,"C:\\yourpath\\Output\\Sigmoid3\\UDMStartingDose24ED95data.csv", row.names = FALSE )
write.table(UDMAlldef, "C:\\yourpath\\Output\\Sigmoid3\\UDMStartingDose24ED95Results.csv", row.names = FALSE )
rm(list=ls())
# Starting Dose 25
source("C:\\yourpath\\Source\\UDMSimulation.R")
UDMSimulation(StartingDose=25, EDOfInterest=0.95, SigmoidFunction=3, NSim=5000)
write.table(dataUDMalldef,"C:\\yourpath\\Output\\Sigmoid3\\UDMStartingDose25ED95data.csv", row.names = FALSE )
write.table(UDMAlldef, "C:\\yourpath\\Output\\Sigmoid3\\UDMStartingDose25ED95Results.csv", row.names = FALSE )
rm(list=ls())
# Starting Dose 1
source("C:\\yourpath\\Source\\UDMSimulation.R")
UDMSimulation(StartingDose=1, EDOfInterest=0.90, SigmoidFunction=3, NSim=5000)
write.table(dataUDMalldef,"C:\\yourpath\\Output\\Sigmoid3\\UDMStartingDose01ED90data.csv", row.names = FALSE )
write.table(UDMAlldef, "C:\\yourpath\\Output\\Sigmoid3\\UDMStartingDose01ED90Results.csv", row.names = FALSE )
rm(list=ls())
# Starting Dose 2
source("C:\\yourpath\\Source\\UDMSimulation.R")
UDMSimulation(StartingDose=2, EDOfInterest=0.90, SigmoidFunction=3, NSim=5000)
write.table(dataUDMalldef,"C:\\yourpath\\Output\\Sigmoid3\\UDMStartingDose02ED90data.csv", row.names = FALSE )
write.table(UDMAlldef, "C:\\yourpath\\Output\\Sigmoid3\\UDMStartingDose02ED90Results.csv", row.names = FALSE )
rm(list=ls())
# Starting Dose 3
source("C:\\yourpath\\Source\\UDMSimulation.R")
UDMSimulation(StartingDose=3, EDOfInterest=0.90, SigmoidFunction=3, NSim=5000)
write.table(dataUDMalldef,"C:\\yourpath\\Output\\Sigmoid3\\UDMStartingDose03ED90data.csv", row.names = FALSE )
write.table(UDMAlldef, "C:\\yourpath\\Output\\Sigmoid3\\UDMStartingDose03ED90Results.csv", row.names = FALSE )
rm(list=ls())
# Starting Dose 4
source("C:\\yourpath\\Source\\UDMSimulation.R")
UDMSimulation(StartingDose=4, EDOfInterest=0.90, SigmoidFunction=3, NSim=5000)
write.table(dataUDMalldef,"C:\\yourpath\\Output\\Sigmoid3\\UDMStartingDose04ED90data.csv", row.names = FALSE )
write.table(UDMAlldef, "C:\\yourpath\\Output\\Sigmoid3\\UDMStartingDose04ED90Results.csv", row.names = FALSE )
rm(list=ls())
# Starting Dose 5
source("C:\\yourpath\\Source\\UDMSimulation.R")
UDMSimulation(StartingDose=5, EDOfInterest=0.90, SigmoidFunction=3, NSim=5000)
write.table(dataUDMalldef,"C:\\yourpath\\Output\\Sigmoid3\\UDMStartingDose05ED90data.csv", row.names = FALSE )
write.table(UDMAlldef, "C:\\yourpath\\Output\\Sigmoid3\\UDMStartingDose05ED90Results.csv", row.names = FALSE )
rm(list=ls())
# Starting Dose 6
source("C:\\yourpath\\Source\\UDMSimulation.R")
UDMSimulation(StartingDose=6, EDOfInterest=0.90, SigmoidFunction=3, NSim=5000)
write.table(dataUDMalldef,"C:\\yourpath\\Output\\Sigmoid3\\UDMStartingDose06ED90data.csv", row.names = FALSE )
write.table(UDMAlldef, "C:\\yourpath\\Output\\Sigmoid3\\UDMStartingDose06ED90Results.csv", row.names = FALSE )
rm(list=ls())
# Starting Dose 7
source("C:\\yourpath\\Source\\UDMSimulation.R")
UDMSimulation(StartingDose=7, EDOfInterest=0.90, SigmoidFunction=3, NSim=5000)
write.table(dataUDMalldef,"C:\\yourpath\\Output\\Sigmoid3\\UDMStartingDose07ED90data.csv", row.names = FALSE )
write.table(UDMAlldef, "C:\\yourpath\\Output\\Sigmoid3\\UDMStartingDose07ED90Results.csv", row.names = FALSE )
rm(list=ls())
# Starting Dose 8
source("C:\\yourpath\\Source\\UDMSimulation.R")
UDMSimulation(StartingDose=8, EDOfInterest=0.90, SigmoidFunction=3, NSim=5000)
write.table(dataUDMalldef,"C:\\yourpath\\Output\\Sigmoid3\\UDMStartingDose08ED90data.csv", row.names = FALSE )
write.table(UDMAlldef, "C:\\yourpath\\Output\\Sigmoid3\\UDMStartingDose08ED90Results.csv", row.names = FALSE )
rm(list=ls())
# Starting Dose 9
source("C:\\yourpath\\Source\\UDMSimulation.R")
UDMSimulation(StartingDose=9, EDOfInterest=0.90, SigmoidFunction=3, NSim=5000)
write.table(dataUDMalldef,"C:\\yourpath\\Output\\Sigmoid3\\UDMStartingDose09ED90data.csv", row.names = FALSE )
write.table(UDMAlldef, "C:\\yourpath\\Output\\Sigmoid3\\UDMStartingDose09ED90Results.csv", row.names = FALSE )
rm(list=ls())
# Starting Dose 10
source("C:\\yourpath\\Source\\UDMSimulation.R")
UDMSimulation(StartingDose=10, EDOfInterest=0.90, SigmoidFunction=3, NSim=5000)
write.table(dataUDMalldef,"C:\\yourpath\\Output\\Sigmoid3\\UDMStartingDose10ED90data.csv", row.names = FALSE )
write.table(UDMAlldef, "C:\\yourpath\\Output\\Sigmoid3\\UDMStartingDose10ED90Results.csv", row.names = FALSE )
rm(list=ls())
# Starting Dose 11
source("C:\\yourpath\\Source\\UDMSimulation.R")
UDMSimulation(StartingDose=11, EDOfInterest=0.90, SigmoidFunction=3, NSim=5000)
write.table(dataUDMalldef,"C:\\yourpath\\Output\\Sigmoid3\\UDMStartingDose11ED90data.csv", row.names = FALSE )
write.table(UDMAlldef, "C:\\yourpath\\Output\\Sigmoid3\\UDMStartingDose11ED90Results.csv", row.names = FALSE )
rm(list=ls())
# Starting Dose 12
source("C:\\yourpath\\Source\\UDMSimulation.R")
UDMSimulation(StartingDose=12, EDOfInterest=0.90, SigmoidFunction=3, NSim=5000)
write.table(dataUDMalldef,"C:\\yourpath\\Output\\Sigmoid3\\UDMStartingDose12ED90data.csv", row.names = FALSE )
write.table(UDMAlldef, "C:\\yourpath\\Output\\Sigmoid3\\UDMStartingDose12ED90Results.csv", row.names = FALSE )
rm(list=ls())
# Starting Dose 13
source("C:\\yourpath\\Source\\UDMSimulation.R")
UDMSimulation(StartingDose=13, EDOfInterest=0.90, SigmoidFunction=3, NSim=5000)
write.table(dataUDMalldef,"C:\\yourpath\\Output\\Sigmoid3\\UDMStartingDose13ED90data.csv", row.names = FALSE )
write.table(UDMAlldef, "C:\\yourpath\\Output\\Sigmoid3\\UDMStartingDose13ED90Results.csv", row.names = FALSE )
rm(list=ls())
# Starting Dose 14
source("C:\\yourpath\\Source\\UDMSimulation.R")
UDMSimulation(StartingDose=14, EDOfInterest=0.90, SigmoidFunction=3, NSim=5000)
write.table(dataUDMalldef,"C:\\yourpath\\Output\\Sigmoid3\\UDMStartingDose14ED90data.csv", row.names = FALSE )
write.table(UDMAlldef, "C:\\yourpath\\Output\\Sigmoid3\\UDMStartingDose14ED90Results.csv", row.names = FALSE )
rm(list=ls())
# Starting Dose 15
source("C:\\yourpath\\Source\\UDMSimulation.R")
UDMSimulation(StartingDose=15, EDOfInterest=0.90, SigmoidFunction=3, NSim=5000)
write.table(dataUDMalldef,"C:\\yourpath\\Output\\Sigmoid3\\UDMStartingDose15ED90data.csv", row.names = FALSE )
write.table(UDMAlldef, "C:\\yourpath\\Output\\Sigmoid3\\UDMStartingDose15ED90Results.csv", row.names = FALSE )
rm(list=ls())
# Starting Dose 16
source("C:\\yourpath\\Source\\UDMSimulation.R")
UDMSimulation(StartingDose=16, EDOfInterest=0.90, SigmoidFunction=3, NSim=5000)
write.table(dataUDMalldef,"C:\\yourpath\\Output\\Sigmoid3\\UDMStartingDose16ED90data.csv", row.names = FALSE )
write.table(UDMAlldef, "C:\\yourpath\\Output\\Sigmoid3\\UDMStartingDose16ED90Results.csv", row.names = FALSE )
rm(list=ls())
# Starting Dose 17
source("C:\\yourpath\\Source\\UDMSimulation.R")
UDMSimulation(StartingDose=17, EDOfInterest=0.90, SigmoidFunction=3, NSim=5000)
write.table(dataUDMalldef,"C:\\yourpath\\Output\\Sigmoid3\\UDMStartingDose17ED90data.csv", row.names = FALSE )
write.table(UDMAlldef, "C:\\yourpath\\Output\\Sigmoid3\\UDMStartingDose17ED90Results.csv", row.names = FALSE )
rm(list=ls())
# Starting Dose 18
source("C:\\yourpath\\Source\\UDMSimulation.R")
UDMSimulation(StartingDose=18, EDOfInterest=0.90, SigmoidFunction=3, NSim=5000)
write.table(dataUDMalldef,"C:\\yourpath\\Output\\Sigmoid3\\UDMStartingDose18ED90data.csv", row.names = FALSE )
write.table(UDMAlldef, "C:\\yourpath\\Output\\Sigmoid3\\UDMStartingDose18ED90Results.csv", row.names = FALSE )
rm(list=ls())
# Starting Dose 19
source("C:\\yourpath\\Source\\UDMSimulation.R")
UDMSimulation(StartingDose=19, EDOfInterest=0.90, SigmoidFunction=3, NSim=5000)
write.table(dataUDMalldef,"C:\\yourpath\\Output\\Sigmoid3\\UDMStartingDose19ED90data.csv", row.names = FALSE )
write.table(UDMAlldef, "C:\\yourpath\\Output\\Sigmoid3\\UDMStartingDose19ED90Results.csv", row.names = FALSE )
rm(list=ls())
# Starting Dose 20
source("C:\\yourpath\\Source\\UDMSimulation.R")
UDMSimulation(StartingDose=20, EDOfInterest=0.90, SigmoidFunction=3, NSim=5000)
write.table(dataUDMalldef,"C:\\yourpath\\Output\\Sigmoid3\\UDMStartingDose20ED90data.csv", row.names = FALSE )
write.table(UDMAlldef, "C:\\yourpath\\Output\\Sigmoid3\\UDMStartingDose20ED90Results.csv", row.names = FALSE )
rm(list=ls())
# Starting Dose 21
source("C:\\yourpath\\Source\\UDMSimulation.R")
UDMSimulation(StartingDose=21, EDOfInterest=0.90, SigmoidFunction=3, NSim=5000)
write.table(dataUDMalldef,"C:\\yourpath\\Output\\Sigmoid3\\UDMStartingDose21ED90data.csv", row.names = FALSE )
write.table(UDMAlldef, "C:\\yourpath\\Output\\Sigmoid3\\UDMStartingDose21ED90Results.csv", row.names = FALSE )
rm(list=ls())
# Starting Dose 22
source("C:\\yourpath\\Source\\UDMSimulation.R")
UDMSimulation(StartingDose=22, EDOfInterest=0.90, SigmoidFunction=3, NSim=5000)
write.table(dataUDMalldef,"C:\\yourpath\\Output\\Sigmoid3\\UDMStartingDose22ED90data.csv", row.names = FALSE )
write.table(UDMAlldef, "C:\\yourpath\\Output\\Sigmoid3\\UDMStartingDose22ED90Results.csv", row.names = FALSE )
rm(list=ls())
# Starting Dose 23
source("C:\\yourpath\\Source\\UDMSimulation.R")
UDMSimulation(StartingDose=23, EDOfInterest=0.90, SigmoidFunction=3, NSim=5000)
write.table(dataUDMalldef,"C:\\yourpath\\Output\\Sigmoid3\\UDMStartingDose23ED90data.csv", row.names = FALSE )
write.table(UDMAlldef, "C:\\yourpath\\Output\\Sigmoid3\\UDMStartingDose23ED90Results.csv", row.names = FALSE )
rm(list=ls())
# Starting Dose 24
source("C:\\yourpath\\Source\\UDMSimulation.R")
UDMSimulation(StartingDose=24, EDOfInterest=0.90, SigmoidFunction=3, NSim=5000)
write.table(dataUDMalldef,"C:\\yourpath\\Output\\Sigmoid3\\UDMStartingDose24ED90data.csv", row.names = FALSE )
write.table(UDMAlldef, "C:\\yourpath\\Output\\Sigmoid3\\UDMStartingDose24ED90Results.csv", row.names = FALSE )
rm(list=ls())
# Starting Dose 25
source("C:\\yourpath\\Source\\UDMSimulation.R")
UDMSimulation(StartingDose=25, EDOfInterest=0.90, SigmoidFunction=3, NSim=5000)
write.table(dataUDMalldef,"C:\\yourpath\\Output\\Sigmoid3\\UDMStartingDose25ED90data.csv", row.names = FALSE )
write.table(UDMAlldef, "C:\\yourpath\\Output\\Sigmoid3\\UDMStartingDose25ED90Results.csv", row.names = FALSE )
rm(list=ls())

# Sigmoid4
# Starting Dose 1
source("C:\\yourpath\\Source\\UDMSimulation.R")
UDMSimulation(StartingDose=1, EDOfInterest=0.95, SigmoidFunction=4, NSim=5000)
write.table(dataUDMalldef,"C:\\yourpath\\Output\\Sigmoid4\\UDMStartingDose01ED95data.csv", row.names = FALSE )
write.table(UDMAlldef, "C:\\yourpath\\Output\\Sigmoid4\\UDMStartingDose01ED95Results.csv", row.names = FALSE )
rm(list=ls())
# Starting Dose 2
source("C:\\yourpath\\Source\\UDMSimulation.R")
UDMSimulation(StartingDose=2, EDOfInterest=0.95, SigmoidFunction=4, NSim=5000)
write.table(dataUDMalldef,"C:\\yourpath\\Output\\Sigmoid4\\UDMStartingDose02ED95data.csv", row.names = FALSE )
write.table(UDMAlldef, "C:\\yourpath\\Output\\Sigmoid4\\UDMStartingDose02ED95Results.csv", row.names = FALSE )
rm(list=ls())
# Starting Dose 3
source("C:\\yourpath\\Source\\UDMSimulation.R")
UDMSimulation(StartingDose=3, EDOfInterest=0.95, SigmoidFunction=4, NSim=5000)
write.table(dataUDMalldef,"C:\\yourpath\\Output\\Sigmoid4\\UDMStartingDose03ED95data.csv", row.names = FALSE )
write.table(UDMAlldef, "C:\\yourpath\\Output\\Sigmoid4\\UDMStartingDose03ED95Results.csv", row.names = FALSE )
rm(list=ls())
# Starting Dose 4
source("C:\\yourpath\\Source\\UDMSimulation.R")
UDMSimulation(StartingDose=4, EDOfInterest=0.95, SigmoidFunction=4, NSim=5000)
write.table(dataUDMalldef,"C:\\yourpath\\Output\\Sigmoid4\\UDMStartingDose04ED95data.csv", row.names = FALSE )
write.table(UDMAlldef, "C:\\yourpath\\Output\\Sigmoid4\\UDMStartingDose04ED95Results.csv", row.names = FALSE )
rm(list=ls())
# Starting Dose 5
source("C:\\yourpath\\Source\\UDMSimulation.R")
UDMSimulation(StartingDose=5, EDOfInterest=0.95, SigmoidFunction=4, NSim=5000)
write.table(dataUDMalldef,"C:\\yourpath\\Output\\Sigmoid4\\UDMStartingDose05ED95data.csv", row.names = FALSE )
write.table(UDMAlldef, "C:\\yourpath\\Output\\Sigmoid4\\UDMStartingDose05ED95Results.csv", row.names = FALSE )
rm(list=ls())
# Starting Dose 6
source("C:\\yourpath\\Source\\UDMSimulation.R")
UDMSimulation(StartingDose=6, EDOfInterest=0.95, SigmoidFunction=4, NSim=5000)
write.table(dataUDMalldef,"C:\\yourpath\\Output\\Sigmoid4\\UDMStartingDose06ED95data.csv", row.names = FALSE )
write.table(UDMAlldef, "C:\\yourpath\\Output\\Sigmoid4\\UDMStartingDose06ED95Results.csv", row.names = FALSE )
rm(list=ls())
# Starting Dose 7
source("C:\\yourpath\\Source\\UDMSimulation.R")
UDMSimulation(StartingDose=7, EDOfInterest=0.95, SigmoidFunction=4, NSim=5000)
write.table(dataUDMalldef,"C:\\yourpath\\Output\\Sigmoid4\\UDMStartingDose07ED95data.csv", row.names = FALSE )
write.table(UDMAlldef, "C:\\yourpath\\Output\\Sigmoid4\\UDMStartingDose07ED95Results.csv", row.names = FALSE )
rm(list=ls())
# Starting Dose 8
source("C:\\yourpath\\Source\\UDMSimulation.R")
UDMSimulation(StartingDose=8, EDOfInterest=0.95, SigmoidFunction=4, NSim=5000)
write.table(dataUDMalldef,"C:\\yourpath\\Output\\Sigmoid4\\UDMStartingDose08ED95data.csv", row.names = FALSE )
write.table(UDMAlldef, "C:\\yourpath\\Output\\Sigmoid4\\UDMStartingDose08ED95Results.csv", row.names = FALSE )
rm(list=ls())
# Starting Dose 9
source("C:\\yourpath\\Source\\UDMSimulation.R")
UDMSimulation(StartingDose=9, EDOfInterest=0.95, SigmoidFunction=4, NSim=5000)
write.table(dataUDMalldef,"C:\\yourpath\\Output\\Sigmoid4\\UDMStartingDose09ED95data.csv", row.names = FALSE )
write.table(UDMAlldef, "C:\\yourpath\\Output\\Sigmoid4\\UDMStartingDose09ED95Results.csv", row.names = FALSE )
rm(list=ls())
# Starting Dose 10
source("C:\\yourpath\\Source\\UDMSimulation.R")
UDMSimulation(StartingDose=10, EDOfInterest=0.95, SigmoidFunction=4, NSim=5000)
write.table(dataUDMalldef,"C:\\yourpath\\Output\\Sigmoid4\\UDMStartingDose10ED95data.csv", row.names = FALSE )
write.table(UDMAlldef, "C:\\yourpath\\Output\\Sigmoid4\\UDMStartingDose10ED95Results.csv", row.names = FALSE )
rm(list=ls())
# Starting Dose 11
source("C:\\yourpath\\Source\\UDMSimulation.R")
UDMSimulation(StartingDose=11, EDOfInterest=0.95, SigmoidFunction=4, NSim=5000)
write.table(dataUDMalldef,"C:\\yourpath\\Output\\Sigmoid4\\UDMStartingDose11ED95data.csv", row.names = FALSE )
write.table(UDMAlldef, "C:\\yourpath\\Output\\Sigmoid4\\UDMStartingDose11ED95Results.csv", row.names = FALSE )
rm(list=ls())
# Starting Dose 12
source("C:\\yourpath\\Source\\UDMSimulation.R")
UDMSimulation(StartingDose=12, EDOfInterest=0.95, SigmoidFunction=4, NSim=5000)
write.table(dataUDMalldef,"C:\\yourpath\\Output\\Sigmoid4\\UDMStartingDose12ED95data.csv", row.names = FALSE )
write.table(UDMAlldef, "C:\\yourpath\\Output\\Sigmoid4\\UDMStartingDose12ED95Results.csv", row.names = FALSE )
rm(list=ls())
# Starting Dose 13
source("C:\\yourpath\\Source\\UDMSimulation.R")
UDMSimulation(StartingDose=13, EDOfInterest=0.95, SigmoidFunction=4, NSim=5000)
write.table(dataUDMalldef,"C:\\yourpath\\Output\\Sigmoid4\\UDMStartingDose13ED95data.csv", row.names = FALSE )
write.table(UDMAlldef, "C:\\yourpath\\Output\\Sigmoid4\\UDMStartingDose13ED95Results.csv", row.names = FALSE )
rm(list=ls())
# Starting Dose 14
source("C:\\yourpath\\Source\\UDMSimulation.R")
UDMSimulation(StartingDose=14, EDOfInterest=0.95, SigmoidFunction=4, NSim=5000)
write.table(dataUDMalldef,"C:\\yourpath\\Output\\Sigmoid4\\UDMStartingDose14ED95data.csv", row.names = FALSE )
write.table(UDMAlldef, "C:\\yourpath\\Output\\Sigmoid4\\UDMStartingDose14ED95Results.csv", row.names = FALSE )
rm(list=ls())
# Starting Dose 15
source("C:\\yourpath\\Source\\UDMSimulation.R")
UDMSimulation(StartingDose=15, EDOfInterest=0.95, SigmoidFunction=4, NSim=5000)
write.table(dataUDMalldef,"C:\\yourpath\\Output\\Sigmoid4\\UDMStartingDose15ED95data.csv", row.names = FALSE )
write.table(UDMAlldef, "C:\\yourpath\\Output\\Sigmoid4\\UDMStartingDose15ED95Results.csv", row.names = FALSE )
rm(list=ls())
# Starting Dose 16
source("C:\\yourpath\\Source\\UDMSimulation.R")
UDMSimulation(StartingDose=16, EDOfInterest=0.95, SigmoidFunction=4, NSim=5000)
write.table(dataUDMalldef,"C:\\yourpath\\Output\\Sigmoid4\\UDMStartingDose16ED95data.csv", row.names = FALSE )
write.table(UDMAlldef, "C:\\yourpath\\Output\\Sigmoid4\\UDMStartingDose16ED95Results.csv", row.names = FALSE )
rm(list=ls())
# Starting Dose 17
source("C:\\yourpath\\Source\\UDMSimulation.R")
UDMSimulation(StartingDose=17, EDOfInterest=0.95, SigmoidFunction=4, NSim=5000)
write.table(dataUDMalldef,"C:\\yourpath\\Output\\Sigmoid4\\UDMStartingDose17ED95data.csv", row.names = FALSE )
write.table(UDMAlldef, "C:\\yourpath\\Output\\Sigmoid4\\UDMStartingDose17ED95Results.csv", row.names = FALSE )
rm(list=ls())
# Starting Dose 18
source("C:\\yourpath\\Source\\UDMSimulation.R")
UDMSimulation(StartingDose=18, EDOfInterest=0.95, SigmoidFunction=4, NSim=5000)
write.table(dataUDMalldef,"C:\\yourpath\\Output\\Sigmoid4\\UDMStartingDose18ED95data.csv", row.names = FALSE )
write.table(UDMAlldef, "C:\\yourpath\\Output\\Sigmoid4\\UDMStartingDose18ED95Results.csv", row.names = FALSE )
rm(list=ls())
# Starting Dose 19
source("C:\\yourpath\\Source\\UDMSimulation.R")
UDMSimulation(StartingDose=19, EDOfInterest=0.95, SigmoidFunction=4, NSim=5000)
write.table(dataUDMalldef,"C:\\yourpath\\Output\\Sigmoid4\\UDMStartingDose19ED95data.csv", row.names = FALSE )
write.table(UDMAlldef, "C:\\yourpath\\Output\\Sigmoid4\\UDMStartingDose19ED95Results.csv", row.names = FALSE )
rm(list=ls())
# Starting Dose 20
source("C:\\yourpath\\Source\\UDMSimulation.R")
UDMSimulation(StartingDose=20, EDOfInterest=0.95, SigmoidFunction=4, NSim=5000)
write.table(dataUDMalldef,"C:\\yourpath\\Output\\Sigmoid4\\UDMStartingDose20ED95data.csv", row.names = FALSE )
write.table(UDMAlldef, "C:\\yourpath\\Output\\Sigmoid4\\UDMStartingDose20ED95Results.csv", row.names = FALSE )
rm(list=ls())
# Starting Dose 21
source("C:\\yourpath\\Source\\UDMSimulation.R")
UDMSimulation(StartingDose=21, EDOfInterest=0.95, SigmoidFunction=4, NSim=5000)
write.table(dataUDMalldef,"C:\\yourpath\\Output\\Sigmoid4\\UDMStartingDose21ED95data.csv", row.names = FALSE )
write.table(UDMAlldef, "C:\\yourpath\\Output\\Sigmoid4\\UDMStartingDose21ED95Results.csv", row.names = FALSE )
rm(list=ls())
# Starting Dose 22
source("C:\\yourpath\\Source\\UDMSimulation.R")
UDMSimulation(StartingDose=22, EDOfInterest=0.95, SigmoidFunction=4, NSim=5000)
write.table(dataUDMalldef,"C:\\yourpath\\Output\\Sigmoid4\\UDMStartingDose22ED95data.csv", row.names = FALSE )
write.table(UDMAlldef, "C:\\yourpath\\Output\\Sigmoid4\\UDMStartingDose22ED95Results.csv", row.names = FALSE )
rm(list=ls())
# Starting Dose 23
source("C:\\yourpath\\Source\\UDMSimulation.R")
UDMSimulation(StartingDose=23, EDOfInterest=0.95, SigmoidFunction=4, NSim=5000)
write.table(dataUDMalldef,"C:\\yourpath\\Output\\Sigmoid4\\UDMStartingDose23ED95data.csv", row.names = FALSE )
write.table(UDMAlldef, "C:\\yourpath\\Output\\Sigmoid4\\UDMStartingDose23ED95Results.csv", row.names = FALSE )
rm(list=ls())
# Starting Dose 24
source("C:\\yourpath\\Source\\UDMSimulation.R")
UDMSimulation(StartingDose=24, EDOfInterest=0.95, SigmoidFunction=4, NSim=5000)
write.table(dataUDMalldef,"C:\\yourpath\\Output\\Sigmoid4\\UDMStartingDose24ED95data.csv", row.names = FALSE )
write.table(UDMAlldef, "C:\\yourpath\\Output\\Sigmoid4\\UDMStartingDose24ED95Results.csv", row.names = FALSE )
rm(list=ls())
# Starting Dose 25
source("C:\\yourpath\\Source\\UDMSimulation.R")
UDMSimulation(StartingDose=25, EDOfInterest=0.95, SigmoidFunction=4, NSim=5000)
write.table(dataUDMalldef,"C:\\yourpath\\Output\\Sigmoid4\\UDMStartingDose25ED95data.csv", row.names = FALSE )
write.table(UDMAlldef, "C:\\yourpath\\Output\\Sigmoid4\\UDMStartingDose25ED95Results.csv", row.names = FALSE )
rm(list=ls())
# Starting Dose 1
source("C:\\yourpath\\Source\\UDMSimulation.R")
UDMSimulation(StartingDose=1, EDOfInterest=0.90, SigmoidFunction=4, NSim=5000)
write.table(dataUDMalldef,"C:\\yourpath\\Output\\Sigmoid4\\UDMStartingDose01ED90data.csv", row.names = FALSE )
write.table(UDMAlldef, "C:\\yourpath\\Output\\Sigmoid4\\UDMStartingDose01ED90Results.csv", row.names = FALSE )
rm(list=ls())
# Starting Dose 2
source("C:\\yourpath\\Source\\UDMSimulation.R")
UDMSimulation(StartingDose=2, EDOfInterest=0.90, SigmoidFunction=4, NSim=5000)
write.table(dataUDMalldef,"C:\\yourpath\\Output\\Sigmoid4\\UDMStartingDose02ED90data.csv", row.names = FALSE )
write.table(UDMAlldef, "C:\\yourpath\\Output\\Sigmoid4\\UDMStartingDose02ED90Results.csv", row.names = FALSE )
rm(list=ls())
# Starting Dose 3
source("C:\\yourpath\\Source\\UDMSimulation.R")
UDMSimulation(StartingDose=3, EDOfInterest=0.90, SigmoidFunction=4, NSim=5000)
write.table(dataUDMalldef,"C:\\yourpath\\Output\\Sigmoid4\\UDMStartingDose03ED90data.csv", row.names = FALSE )
write.table(UDMAlldef, "C:\\yourpath\\Output\\Sigmoid4\\UDMStartingDose03ED90Results.csv", row.names = FALSE )
rm(list=ls())
# Starting Dose 4
source("C:\\yourpath\\Source\\UDMSimulation.R")
UDMSimulation(StartingDose=4, EDOfInterest=0.90, SigmoidFunction=4, NSim=5000)
write.table(dataUDMalldef,"C:\\yourpath\\Output\\Sigmoid4\\UDMStartingDose04ED90data.csv", row.names = FALSE )
write.table(UDMAlldef, "C:\\yourpath\\Output\\Sigmoid4\\UDMStartingDose04ED90Results.csv", row.names = FALSE )
rm(list=ls())
# Starting Dose 5
source("C:\\yourpath\\Source\\UDMSimulation.R")
UDMSimulation(StartingDose=5, EDOfInterest=0.90, SigmoidFunction=4, NSim=5000)
write.table(dataUDMalldef,"C:\\yourpath\\Output\\Sigmoid4\\UDMStartingDose05ED90data.csv", row.names = FALSE )
write.table(UDMAlldef, "C:\\yourpath\\Output\\Sigmoid4\\UDMStartingDose05ED90Results.csv", row.names = FALSE )
rm(list=ls())
# Starting Dose 6
source("C:\\yourpath\\Source\\UDMSimulation.R")
UDMSimulation(StartingDose=6, EDOfInterest=0.90, SigmoidFunction=4, NSim=5000)
write.table(dataUDMalldef,"C:\\yourpath\\Output\\Sigmoid4\\UDMStartingDose06ED90data.csv", row.names = FALSE )
write.table(UDMAlldef, "C:\\yourpath\\Output\\Sigmoid4\\UDMStartingDose06ED90Results.csv", row.names = FALSE )
rm(list=ls())
# Starting Dose 7
source("C:\\yourpath\\Source\\UDMSimulation.R")
UDMSimulation(StartingDose=7, EDOfInterest=0.90, SigmoidFunction=4, NSim=5000)
write.table(dataUDMalldef,"C:\\yourpath\\Output\\Sigmoid4\\UDMStartingDose07ED90data.csv", row.names = FALSE )
write.table(UDMAlldef, "C:\\yourpath\\Output\\Sigmoid4\\UDMStartingDose07ED90Results.csv", row.names = FALSE )
rm(list=ls())
# Starting Dose 8
source("C:\\yourpath\\Source\\UDMSimulation.R")
UDMSimulation(StartingDose=8, EDOfInterest=0.90, SigmoidFunction=4, NSim=5000)
write.table(dataUDMalldef,"C:\\yourpath\\Output\\Sigmoid4\\UDMStartingDose08ED90data.csv", row.names = FALSE )
write.table(UDMAlldef, "C:\\yourpath\\Output\\Sigmoid4\\UDMStartingDose08ED90Results.csv", row.names = FALSE )
rm(list=ls())
# Starting Dose 9
source("C:\\yourpath\\Source\\UDMSimulation.R")
UDMSimulation(StartingDose=9, EDOfInterest=0.90, SigmoidFunction=4, NSim=5000)
write.table(dataUDMalldef,"C:\\yourpath\\Output\\Sigmoid4\\UDMStartingDose09ED90data.csv", row.names = FALSE )
write.table(UDMAlldef, "C:\\yourpath\\Output\\Sigmoid4\\UDMStartingDose09ED90Results.csv", row.names = FALSE )
rm(list=ls())
# Starting Dose 10
source("C:\\yourpath\\Source\\UDMSimulation.R")
UDMSimulation(StartingDose=10, EDOfInterest=0.90, SigmoidFunction=4, NSim=5000)
write.table(dataUDMalldef,"C:\\yourpath\\Output\\Sigmoid4\\UDMStartingDose10ED90data.csv", row.names = FALSE )
write.table(UDMAlldef, "C:\\yourpath\\Output\\Sigmoid4\\UDMStartingDose10ED90Results.csv", row.names = FALSE )
rm(list=ls())
# Starting Dose 11
source("C:\\yourpath\\Source\\UDMSimulation.R")
UDMSimulation(StartingDose=11, EDOfInterest=0.90, SigmoidFunction=4, NSim=5000)
write.table(dataUDMalldef,"C:\\yourpath\\Output\\Sigmoid4\\UDMStartingDose11ED90data.csv", row.names = FALSE )
write.table(UDMAlldef, "C:\\yourpath\\Output\\Sigmoid4\\UDMStartingDose11ED90Results.csv", row.names = FALSE )
rm(list=ls())
# Starting Dose 12
source("C:\\yourpath\\Source\\UDMSimulation.R")
UDMSimulation(StartingDose=12, EDOfInterest=0.90, SigmoidFunction=4, NSim=5000)
write.table(dataUDMalldef,"C:\\yourpath\\Output\\Sigmoid4\\UDMStartingDose12ED90data.csv", row.names = FALSE )
write.table(UDMAlldef, "C:\\yourpath\\Output\\Sigmoid4\\UDMStartingDose12ED90Results.csv", row.names = FALSE )
rm(list=ls())
# Starting Dose 13
source("C:\\yourpath\\Source\\UDMSimulation.R")
UDMSimulation(StartingDose=13, EDOfInterest=0.90, SigmoidFunction=4, NSim=5000)
write.table(dataUDMalldef,"C:\\yourpath\\Output\\Sigmoid4\\UDMStartingDose13ED90data.csv", row.names = FALSE )
write.table(UDMAlldef, "C:\\yourpath\\Output\\Sigmoid4\\UDMStartingDose13ED90Results.csv", row.names = FALSE )
rm(list=ls())
# Starting Dose 14
source("C:\\yourpath\\Source\\UDMSimulation.R")
UDMSimulation(StartingDose=14, EDOfInterest=0.90, SigmoidFunction=4, NSim=5000)
write.table(dataUDMalldef,"C:\\yourpath\\Output\\Sigmoid4\\UDMStartingDose14ED90data.csv", row.names = FALSE )
write.table(UDMAlldef, "C:\\yourpath\\Output\\Sigmoid4\\UDMStartingDose14ED90Results.csv", row.names = FALSE )
rm(list=ls())
# Starting Dose 15
source("C:\\yourpath\\Source\\UDMSimulation.R")
UDMSimulation(StartingDose=15, EDOfInterest=0.90, SigmoidFunction=4, NSim=5000)
write.table(dataUDMalldef,"C:\\yourpath\\Output\\Sigmoid4\\UDMStartingDose15ED90data.csv", row.names = FALSE )
write.table(UDMAlldef, "C:\\yourpath\\Output\\Sigmoid4\\UDMStartingDose15ED90Results.csv", row.names = FALSE )
rm(list=ls())
# Starting Dose 16
source("C:\\yourpath\\Source\\UDMSimulation.R")
UDMSimulation(StartingDose=16, EDOfInterest=0.90, SigmoidFunction=4, NSim=5000)
write.table(dataUDMalldef,"C:\\yourpath\\Output\\Sigmoid4\\UDMStartingDose16ED90data.csv", row.names = FALSE )
write.table(UDMAlldef, "C:\\yourpath\\Output\\Sigmoid4\\UDMStartingDose16ED90Results.csv", row.names = FALSE )
rm(list=ls())
# Starting Dose 17
source("C:\\yourpath\\Source\\UDMSimulation.R")
UDMSimulation(StartingDose=17, EDOfInterest=0.90, SigmoidFunction=4, NSim=5000)
write.table(dataUDMalldef,"C:\\yourpath\\Output\\Sigmoid4\\UDMStartingDose17ED90data.csv", row.names = FALSE )
write.table(UDMAlldef, "C:\\yourpath\\Output\\Sigmoid4\\UDMStartingDose17ED90Results.csv", row.names = FALSE )
rm(list=ls())
# Starting Dose 18
source("C:\\yourpath\\Source\\UDMSimulation.R")
UDMSimulation(StartingDose=18, EDOfInterest=0.90, SigmoidFunction=4, NSim=5000)
write.table(dataUDMalldef,"C:\\yourpath\\Output\\Sigmoid4\\UDMStartingDose18ED90data.csv", row.names = FALSE )
write.table(UDMAlldef, "C:\\yourpath\\Output\\Sigmoid4\\UDMStartingDose18ED90Results.csv", row.names = FALSE )
rm(list=ls())
# Starting Dose 19
source("C:\\yourpath\\Source\\UDMSimulation.R")
UDMSimulation(StartingDose=19, EDOfInterest=0.90, SigmoidFunction=4, NSim=5000)
write.table(dataUDMalldef,"C:\\yourpath\\Output\\Sigmoid4\\UDMStartingDose19ED90data.csv", row.names = FALSE )
write.table(UDMAlldef, "C:\\yourpath\\Output\\Sigmoid4\\UDMStartingDose19ED90Results.csv", row.names = FALSE )
rm(list=ls())
# Starting Dose 20
source("C:\\yourpath\\Source\\UDMSimulation.R")
UDMSimulation(StartingDose=20, EDOfInterest=0.90, SigmoidFunction=4, NSim=5000)
write.table(dataUDMalldef,"C:\\yourpath\\Output\\Sigmoid4\\UDMStartingDose20ED90data.csv", row.names = FALSE )
write.table(UDMAlldef, "C:\\yourpath\\Output\\Sigmoid4\\UDMStartingDose20ED90Results.csv", row.names = FALSE )
rm(list=ls())
# Starting Dose 21
source("C:\\yourpath\\Source\\UDMSimulation.R")
UDMSimulation(StartingDose=21, EDOfInterest=0.90, SigmoidFunction=4, NSim=5000)
write.table(dataUDMalldef,"C:\\yourpath\\Output\\Sigmoid4\\UDMStartingDose21ED90data.csv", row.names = FALSE )
write.table(UDMAlldef, "C:\\yourpath\\Output\\Sigmoid4\\UDMStartingDose21ED90Results.csv", row.names = FALSE )
rm(list=ls())
# Starting Dose 22
source("C:\\yourpath\\Source\\UDMSimulation.R")
UDMSimulation(StartingDose=22, EDOfInterest=0.90, SigmoidFunction=4, NSim=5000)
write.table(dataUDMalldef,"C:\\yourpath\\Output\\Sigmoid4\\UDMStartingDose22ED90data.csv", row.names = FALSE )
write.table(UDMAlldef, "C:\\yourpath\\Output\\Sigmoid4\\UDMStartingDose22ED90Results.csv", row.names = FALSE )
rm(list=ls())
# Starting Dose 23
source("C:\\yourpath\\Source\\UDMSimulation.R")
UDMSimulation(StartingDose=23, EDOfInterest=0.90, SigmoidFunction=4, NSim=5000)
write.table(dataUDMalldef,"C:\\yourpath\\Output\\Sigmoid4\\UDMStartingDose23ED90data.csv", row.names = FALSE )
write.table(UDMAlldef, "C:\\yourpath\\Output\\Sigmoid4\\UDMStartingDose23ED90Results.csv", row.names = FALSE )
rm(list=ls())
# Starting Dose 24
source("C:\\yourpath\\Source\\UDMSimulation.R")
UDMSimulation(StartingDose=24, EDOfInterest=0.90, SigmoidFunction=4, NSim=5000)
write.table(dataUDMalldef,"C:\\yourpath\\Output\\Sigmoid4\\UDMStartingDose24ED90data.csv", row.names = FALSE )
write.table(UDMAlldef, "C:\\yourpath\\Output\\Sigmoid4\\UDMStartingDose24ED90Results.csv", row.names = FALSE )
rm(list=ls())
# Starting Dose 25
source("C:\\yourpath\\Source\\UDMSimulation.R")
UDMSimulation(StartingDose=25, EDOfInterest=0.90, SigmoidFunction=4, NSim=5000)
write.table(dataUDMalldef,"C:\\yourpath\\Output\\Sigmoid4\\UDMStartingDose25ED90data.csv", row.names = FALSE )
write.table(UDMAlldef, "C:\\yourpath\\Output\\Sigmoid4\\UDMStartingDose25ED90Results.csv", row.names = FALSE )
rm(list=ls())
