# Supplementary material for: A Monte Carlo simulation study comparing the up and down, biased-coin up and down and continual reassessment methods used to estimate an effective dose (ED95 or ED90) in anaesthesiology research
Source: BJA Open. 2023 Sep 27;8:100225. doi: 10.1016/j.bjao.2023.100225 (PMC10542596; doi:10.1016/j.bjao.2023.100225)
Supplement: Multimedia component 2 [file mmc2.zip › UDMSimulation.R]

library(cir)
library(plyr)
library(dplyr)

set.seed(3256) 
options(warn=0)
#Initialize Parameters
DoseNumber<-NULL
SuccessEventResult<-NULL

UDMSimulation <- function(StartingDose, EDOfInterest, SigmoidFunction, NSim) {

#Sample Size definition
if (EDOfInterest == 0.90) {SampleSize<<-40}
if (EDOfInterest == 0.95) {SampleSize<<-40}

#Probability Definition
if (SigmoidFunction == 1) {
ProbaSuccess01 <<- 0.00000372664
ProbaSuccess02 <<- 0.00001012999
ProbaSuccess03 <<- 0.00002753569
ProbaSuccess04 <<- 0.00007484623
ProbaSuccess05 <<- 0.00020342698
ProbaSuccess06 <<- 0.00055277864
ProbaSuccess07 <<- 0.00150118226
ProbaSuccess08 <<- 0.00407013772
ProbaSuccess09 <<- 0.01098802931
ProbaSuccess10 <<- 0.02931223075
ProbaSuccess11 <<- 0.07585818002
ProbaSuccess12 <<- 0.1824404389
ProbaSuccess13 <<- 0.3775406688
ProbaSuccess14 <<- 0.6224828313
ProbaSuccess15 <<- 0.8175744762
ProbaSuccess16 <<- 0.92414182
ProbaSuccess17 <<- 0.9706877692
ProbaSuccess18 <<- 0.9890130574
ProbaSuccess19 <<- 0.9959298623
ProbaSuccess20 <<- 0.9984988177
ProbaSuccess21 <<- 0.9994472214
ProbaSuccess22 <<- 0.999796573
ProbaSuccess23 <<- 0.9999251538
ProbaSuccess24 <<- 0.9999724671
ProbaSuccess25 <<- 0.99998987
}
if (SigmoidFunction == 2) {
ProbaSuccess01 <<- 0.06941358952
ProbaSuccess02 <<- 0.1001343875
ProbaSuccess03 <<- 0.1423713669
ProbaSuccess04 <<- 0.1984942086
ProbaSuccess05 <<- 0.2697813343
ProbaSuccess06 <<- 0.3553206882
ProbaSuccess07 <<- 0.4512225588
ProbaSuccess08 <<- 0.5508901041
ProbaSuccess09 <<- 0.6466320867
ProbaSuccess10 <<- 0.7318968367
ProbaSuccess11 <<- 0.802860239
ProbaSuccess12 <<- 0.858667649
ProbaSuccess13 <<- 0.9006321
ProbaSuccess14 <<- 0.9311357387
ProbaSuccess15 <<- 0.9527665565
ProbaSuccess16 <<- 0.9678376464
ProbaSuccess17 <<- 0.9782098829
ProbaSuccess18 <<- 0.9852879598
ProbaSuccess19 <<- 0.9900901592
ProbaSuccess20 <<- 0.9933354615
ProbaSuccess21 <<- 0.9955227891
ProbaSuccess22 <<- 0.9969943994
ProbaSuccess23 <<- 0.9979832873
ProbaSuccess24 <<- 0.9986472577
ProbaSuccess25 <<- 0.9990928251
}
if (SigmoidFunction == 3) {
ProbaSuccess01 <<- 0.063225699
ProbaSuccess02 <<- 0.083498711
ProbaSuccess03 <<- 0.10951231
ProbaSuccess04 <<- 0.1423713669
ProbaSuccess05 <<- 0.1830629
ProbaSuccess06 <<- 0.23223529
ProbaSuccess07 <<- 0.289928305
ProbaSuccess08 <<- 0.3553206881
ProbaSuccess09 <<- 0.426601094361
ProbaSuccess10 <<- 0.50106692999
ProbaSuccess11 <<- 0.575485465
ProbaSuccess12 <<- 0.6466320867
ProbaSuccess13 <<- 0.71182573
ProbaSuccess14 <<- 0.7692831181
ProbaSuccess15 <<- 0.8182102415
ProbaSuccess16 <<- 0.85866764899
ProbaSuccess17 <<- 0.8913172877
ProbaSuccess18 <<- 0.91715216
ProbaSuccess19 <<- 0.93727800
ProbaSuccess20 <<- 0.9527665564
ProbaSuccess21 <<- 0.964574929
ProbaSuccess22 <<- 0.973513273
ProbaSuccess23 <<- 0.980242517
ProbaSuccess24 <<- 0.9852879598
ProbaSuccess25 <<- 0.9890593348
}
if (SigmoidFunction == 4) {
ProbaSuccess01 <<- 0.001
ProbaSuccess02 <<- 0.0025
ProbaSuccess03 <<- 0.003
ProbaSuccess04 <<- 0.01
ProbaSuccess05 <<- 0.02
ProbaSuccess06 <<- 0.03
ProbaSuccess07 <<- 0.04
ProbaSuccess08 <<- 0.05
ProbaSuccess09 <<- 0.10
ProbaSuccess10 <<- 0.20
ProbaSuccess11 <<- 0.30
ProbaSuccess12 <<- 0.40
ProbaSuccess13 <<- 0.50
ProbaSuccess14 <<- 0.60
ProbaSuccess15 <<- 0.70
ProbaSuccess16 <<- 0.80
ProbaSuccess17 <<- 0.85
ProbaSuccess18 <<- 0.90
ProbaSuccess19 <<- 0.95
ProbaSuccess20 <<- 0.96
ProbaSuccess21 <<- 0.97
ProbaSuccess22 <<- 0.98
ProbaSuccess23 <<- 0.99
ProbaSuccess24 <<- 0.995
ProbaSuccess25 <<- 0.9975
}


for (i in 1:NSim) {
dosenumber<<-NULL

for (n in 1:SampleSize) {

if (n == 1) {
dosenumber <<- StartingDose
}
if (dosenumber == 1) {SuccessProba <<- ProbaSuccess01}
if (dosenumber == 2) {SuccessProba <<- ProbaSuccess02}
if (dosenumber == 3) {SuccessProba <<- ProbaSuccess03}
if (dosenumber == 4) {SuccessProba <<- ProbaSuccess04}
if (dosenumber == 5) {SuccessProba <<- ProbaSuccess05}
if (dosenumber == 6) {SuccessProba <<- ProbaSuccess06}
if (dosenumber == 7) {SuccessProba <<- ProbaSuccess07}
if (dosenumber == 8) {SuccessProba <<- ProbaSuccess08}
if (dosenumber == 9) {SuccessProba <<- ProbaSuccess09}
if (dosenumber == 10) {SuccessProba <<- ProbaSuccess10}
if (dosenumber == 11) {SuccessProba <<- ProbaSuccess11}
if (dosenumber == 12) {SuccessProba <<- ProbaSuccess12}
if (dosenumber == 13) {SuccessProba <<- ProbaSuccess13}
if (dosenumber == 14) {SuccessProba <<- ProbaSuccess14}
if (dosenumber == 15) {SuccessProba <<- ProbaSuccess15}
if (dosenumber == 16) {SuccessProba <<- ProbaSuccess16}
if (dosenumber == 17) {SuccessProba <<- ProbaSuccess17}
if (dosenumber == 18) {SuccessProba <<- ProbaSuccess18}
if (dosenumber == 19) {SuccessProba <<- ProbaSuccess19}
if (dosenumber == 20) {SuccessProba <<- ProbaSuccess20}
if (dosenumber == 21) {SuccessProba <<- ProbaSuccess21}
if (dosenumber == 22) {SuccessProba <<- ProbaSuccess22}
if (dosenumber == 23) {SuccessProba <<- ProbaSuccess23}
if (dosenumber == 24) {SuccessProba <<- ProbaSuccess24}
if (dosenumber == 25) {SuccessProba <<- ProbaSuccess25}


DoseNumber<<-c(DoseNumber,dosenumber)
SuccessEvent <- rbinom(1,1,SuccessProba)


if (SuccessEvent < 0.5) {
dosenumber <<- dosenumber +1
#print(paste("next dose number equals: ", dosenumber ))
}

if (SuccessEvent >= 0.5) {
dosenumber <<- dosenumber -1

}

SuccessEventResult<<-c(SuccessEventResult,SuccessEvent)
dataUDM1<<-cbind(DoseNumber,SuccessEventResult)
dataUDM<<-as.data.frame(dataUDM1)
dataUDM$x<<-dataUDM$DoseNumber
dataUDM$y<<-dataUDM$SuccessEventResult
dataUDM$Part<<-1


if (n == SampleSize) {
DoseNumber<<-NULL
SuccessEventResult<<-NULL
dosenumber<<-NULL

#Centered Isotonic Regression
UDMCIR<<-doseFind(dataUDM,target=EDOfInterest, conf=0.95)
UDMIR<<-doseFind(dataUDM,target=EDOfInterest, conf=0.95, estfun = oldPAVA)


# step 2: Generate 50 observations at estimated ED by CIR or IR

dosenumbers2<<-round(UDMCIR)#round(UDMCIR$point) 
if (is.na(dosenumbers2) == FALSE) {
if (dosenumbers2 == 1) {SuccessProbas2 <<- ProbaSuccess01}
if (dosenumbers2 == 2) {SuccessProbas2 <<- ProbaSuccess02}
if (dosenumbers2 == 3) {SuccessProbas2 <<- ProbaSuccess03}
if (dosenumbers2 == 4) {SuccessProbas2 <<- ProbaSuccess04}
if (dosenumbers2 == 5) {SuccessProbas2 <<- ProbaSuccess05}
if (dosenumbers2 == 6) {SuccessProbas2 <<- ProbaSuccess06}
if (dosenumbers2 == 7) {SuccessProbas2 <<- ProbaSuccess07}
if (dosenumbers2 == 8) {SuccessProbas2 <<- ProbaSuccess08}
if (dosenumbers2 == 9) {SuccessProbas2 <<- ProbaSuccess09}
if (dosenumbers2 == 10) {SuccessProbas2 <<- ProbaSuccess10}
if (dosenumbers2 == 11) {SuccessProbas2 <<- ProbaSuccess11}
if (dosenumbers2 == 12) {SuccessProbas2 <<- ProbaSuccess12}
if (dosenumbers2 == 13) {SuccessProbas2 <<- ProbaSuccess13}
if (dosenumbers2 == 14) {SuccessProbas2 <<- ProbaSuccess14}
if (dosenumbers2 == 15) {SuccessProbas2 <<- ProbaSuccess15}
if (dosenumbers2 == 16) {SuccessProbas2 <<- ProbaSuccess16}
if (dosenumbers2 == 17) {SuccessProbas2 <<- ProbaSuccess17}
if (dosenumbers2 == 18) {SuccessProbas2 <<- ProbaSuccess18}
if (dosenumbers2 == 19) {SuccessProbas2 <<- ProbaSuccess19}
if (dosenumbers2 == 20) {SuccessProbas2 <<- ProbaSuccess20}
if (dosenumbers2 == 21) {SuccessProbas2 <<- ProbaSuccess21}
if (dosenumbers2 == 22) {SuccessProbas2 <<- ProbaSuccess22}
if (dosenumbers2 == 23) {SuccessProbas2 <<- ProbaSuccess23}
if (dosenumbers2 == 24) {SuccessProbas2 <<- ProbaSuccess24}
if (dosenumbers2 == 25) {SuccessProbas2 <<- ProbaSuccess25}


SuccessEventP2 <<- rbinom(50,1,SuccessProbas2)
SuccessEventP21 <- SuccessEventP2[SuccessEventP2>0]
SuccessPropP2<<-sum(SuccessEventP21)
#EDOfInterest=0.95
prop <- prop.test(x = SuccessPropP2, n = 50, p = EDOfInterest, correct = TRUE)
propEDOI<<-SuccessProbas2
proppval<<-prop$p.value
propestimate1<<-prop$estimate
propestimate<<-last(propestimate1)
prop95CI<<-prop$conf.int[1:2]
prop95CIlower<<-prop95CI[1]
prop95CIupper<<-prop95CI[2]

dataUDMP2<<-cbind(dosenumbers2,SuccessEventP2)
dataUDMP2b<<-as.data.frame(dataUDMP2)
dataUDMP2b$DoseNumber<<-dataUDMP2b$dosenumbers2
dataUDMP2b$SuccessEventResult<<-dataUDMP2b$SuccessEventP2
dataUDMP2b$x<<-dataUDMP2b$DoseNumber
dataUDMP2b$y<<-dataUDMP2b$SuccessEventResult
dataUDMP2b$Part<<-2
myvars <- c("DoseNumber", "SuccessEventResult", "x", "y", "Part")
dataUDMP2c <<- dataUDMP2b[myvars]
dataUDMall<<-rbind(dataUDM,dataUDMP2c)
}

if (is.na(dosenumbers2) == TRUE) {
UDMNbFailuresStep2<<-0
UDMEDOIStep2<<-NA
propEDOI<<-NA 
propestimate<<-NA 
prop95CIlower<<-NA 
prop95CIupper<<-NA     
proppval<<-NA
dataUDMall<<-rbind(dataUDM)
}


UDMTarget<<-EDOfInterest#UDMCIR$target
UDMEstimateCIR<<-UDMCIR#UDMCIR$point
#UDMlower95CICIR<<-UDMCIR$lower95conf
#UDMupper95CICIR<<-UDMCIR$upper95conf

UDMEstimateIR<<-UDMIR#UDMIR$point
#UDMlower95CIIR<<-UDMIR$lower95conf
#UDMupper95CIIR<<-UDMIR$upper95conf


NbFailures01<<- dataUDM$SuccessEventResult
UDMNbFailures1<<- NbFailures01[NbFailures01>0]
UDMNbFailures<<-SampleSize-sum(UDMNbFailures1)
UDMMinDose<<-min(dataUDM$DoseNumber)
UDMMaxDose<<-max(dataUDM$DoseNumber)
UDMNbDoses<<-length(unique(dataUDM$DoseNumber))
UDMRangeDoses<<-(UDMMaxDose-UDMMinDose+2)
UDMEDOIStep2<<-SuccessProba
EstimateCIRLTMax<<-UDMMaxDose-UDMEstimateCIR
EstimateIRLTMax<<-UDMMaxDose-UDMEstimateIR

if (is.na(dosenumbers2) == FALSE) {
NbFailures02<<- dataUDMP2b$SuccessEventResult
UDMNbFailures2<<- NbFailures02[NbFailures02>0]
UDMNbFailuresStep2<<-50-sum(UDMNbFailures2)
}
if (is.na(dosenumbers2) == TRUE) {
NbFailures02<<- 0
UDMNbFailures2<<- 0
UDMNbFailuresStep2<<-0
}

UDMAll1<<-cbind(UDMTarget, UDMEstimateCIR, #UDMlower95CICIR, UDMupper95CICIR,
UDMEstimateIR, #UDMlower95CIIR, UDMupper95CIIR, 
UDMNbFailures, UDMMinDose, UDMMaxDose, UDMNbDoses, 
UDMRangeDoses, EstimateCIRLTMax, EstimateIRLTMax, propEDOI, UDMNbFailuresStep2, propestimate, prop95CIlower, prop95CIupper, proppval)
UDMAll<<-as.data.frame(UDMAll1)


}
}
if (i == 1) {
UDMAlldef<<-UDMAll
UDMAlldef$Nsim<<-i
dataUDMalldef<<-dataUDMall
dataUDMalldef$Nsim <<-i
}
if (i >1) {
UDMAll$Nsim<<-i
dataUDMall$Nsim <<-i
UDMAlldef<<-rbind(UDMAlldef,UDMAll)
dataUDMalldef<<-rbind(dataUDMalldef,dataUDMall)

}
}

} #End Function
